# Supplementary material for: Metagenomic analysis reveals unexplored diversity of archaeal virome in the human gut
Source: Nat Commun. 2022 Dec 29;13:7978. doi: 10.1038/s41467-022-35735-y (PMC9800368; doi:10.1038/s41467-022-35735-y)
Supplement: Supplementary file 10 — Data 6 [file 41467_2022_35735_MOESM10_ESM.xlsx]

## Sheet: a. 1279 representative contigs
Viral Contig ID	Spacer Sources	Length	Viral Taxonomy	Taxonomic classification method	Host_Phylum	Host_Class	Host_Order	Host_Family	Host_Genus	Host_Species	Viral_Cluster	Checkv_provirus	Provirus_length	Checkv_quality	Checkv_completeness	Checkv_contamination	Source Location	Prevalence	VirSorter category	Virsorter2	VirFinder score	VirFinder p-value	DeepVirFinder score	DeepVirFinder p-value
Enteritis_DCY0308.NODE_12858_2954	GUT_GENOME246782_4_15975	2954	Unassigned		Methanobacteriota	Methanobacteria	Methanobacteriales	Methanobacteriaceae	Methanobrevibacter_A	Methanobrevibacter_A smithii	Outlier	No	NA	Low-quality	7.71	0	China	0.0173319	cat2	No	0.464733	0.172201	0.583861	0.0441121
Enteritis_DCY0308.NODE_1569_19014	GUT_GENOME263468_1_482597	19014	Unassigned		Methanobacteriota	Methanobacteria	Methanobacteriales	Methanobacteriaceae	Methanobrevibacter_A	Methanobrevibacter_A woesei	Outlier	No	NA	Not-determined	NA	0	China	0.0246849	No	No	0.0554493	0.435484	0.133635	0.172275
Enteritis_DCY0308.NODE_5622_6212	ERR688624.NODE_1318_21	6212	Unassigned		Methanobacteriota	Methanobacteria	Methanobacteriales	Methanobacteriaceae	Methanobrevibacter_A	Methanobrevibacter_A smithii	VC_330_0	No	NA	Not-determined	NA	0	China	0.00105042	No	No	0.0982113	0.33871	0.979972	0.00930962
Enteritis_DCY0308.NODE_648_40048	GUT_GENOME194277_1_110295	40048	Unassigned		Methanobacteriota	Methanobacteria	Methanobacteriales	Methanobacteriaceae	Methanobrevibacter_A	Methanobrevibacter_A smithii	Outlier	No	NA	Not-determined	NA	0	China	0.0346639	No	No	0.0763522	0.382974	0.403847	0.0952867
Feng_Q_2015_NC_ERR688506.NODE_1464_21827	GUT_GENOME018608_1_36299	21827	Unassigned		Methanobacteriota	Methanobacteria	Methanobacteriales	Methanobacteriaceae	Methanobrevibacter_A	Methanobrevibacter_A smithii	VC_354_0	No	NA	Not-determined	NA	0	Austria	0.00787815	No	Yes	0.64178	0.0572399	0.933548	0.0152579
Feng_Q_2015_NC_ERR688506.NODE_1562_20726	GUT_GENOME020562_14_876	20726	Unassigned		Methanobacteriota	Methanobacteria	Methanobacteriales	Methanobacteriaceae	Methanobrevibacter_A	Methanobrevibacter_A smithii_A	Outlier	No	NA	Not-determined	NA	0	Austria	0.00052521	No	No	0.0215765	0.602353	0.267759	0.127464
Feng_Q_2015_NC_ERR688506.NODE_401_57634	GUT_GENOME269219_18_19236	57634	Unassigned		Methanobacteriota	Methanobacteria	Methanobacteriales	Methanobacteriaceae	Methanobrevibacter_A	Methanobrevibacter_A smithii	Outlier	No	NA	Not-determined	NA	0	Austria	0.0168067	No	No	0.248763	0.190395	0.880186	0.0192046
Feng_Q_2015_NC_ERR688506.NODE_4250_8969	GUT_GENOME246782_8_58078	8969	Unassigned		Methanobacteriota	Methanobacteria	Methanobacteriales	Methanobacteriaceae	Methanobrevibacter_A	Methanobrevibacter_A smithii	Outlier	No	NA	Not-determined	NA	0	Austria	0.0273109	No	No	0.104312	0.328038	0.214688	0.141854
Feng_Q_2015_NC_ERR688506.NODE_712_37929	GUT_GENOME066320_3_57785	37929	Unassigned		Methanobacteriota	Methanobacteria	Methanobacteriales	Methanobacteriaceae	Methanobrevibacter_A	Methanobrevibacter_A smithii_A	Outlier	No	NA	Not-determined	NA	0	Austria	0.0798319	No	No	0.0674708	0.400558	0.741924	0.0297794
Feng_Q_2015_NC_ERR688506.NODE_791_35130	GUT_GENOME107745_54_7356	35130	Unassigned		Methanobacteriota	Methanobacteria	Methanobacteriales	Methanobacteriaceae	Methanobrevibacter_A	Methanobrevibacter_A smithii	Outlier	No	NA	Not-determined	NA	0	Austria	0.00262605	No	No	0.0350114	0.516614	0.45352	0.082578
Feng_Q_2015_NC_ERR688516.NODE_10304_2801	GUT_GENOME268740_5_138571	2801	Unassigned		Methanobacteriota	Methanobacteria	Methanobacteriales	Methanobacteriaceae	Methanobrevibacter_A	Methanobrevibacter_A smithii	Outlier	No	NA	Low-quality	3.96	0	Austria	0.00052521	cat2	Yes	0.299042	0.280464	0.93672	0.0149747
Feng_Q_2015_NC_ERR688517.NODE_116_97804	GUT_GENOME018608_1_39351	97804	Unassigned		Methanobacteriota	Methanobacteria	Methanobacteriales	Methanobacteriaceae	Methanobrevibacter_A	Methanobrevibacter_A smithii	Outlier	No	NA	Not-determined	NA	0	Austria	0.289916	No	No	0.127043	0.29578	0.872568	0.0199222
Feng_Q_2015_NC_ERR688517.NODE_3_335063	GUT_GENOME194277_1_110295	335063	Unassigned		Methanobacteriota	Methanobacteria	Methanobacteriales	Methanobacteriaceae	Methanobrevibacter_A	Methanobrevibacter_A smithii	VC_331_4	No	NA	Not-determined	NA	0	Austria	0.00052521	No	No	0.125494	0.297599	0.79061	0.026116
Feng_Q_2015_NC_ERR688517.NODE_40_158718	GUT_GENOME143185_12_220085	158718	Unassigned		Methanobacteriota	Methanobacteria	Methanobacteriales	Methanobacteriaceae	Methanobrevibacter_A	Methanobrevibacter_A smithii_A	VC_334_1	No	NA	Medium-quality	84.33	0	Austria	0.00105042	cat5	No	0.104029	0.328523	0.791222	0.0260405
Feng_Q_2015_NC_ERR688524.NODE_1162_21650	GUT_GENOME194277_1_110295	21650	Unassigned		Methanobacteriota	Methanobacteria	Methanobacteriales	Methanobacteriaceae	Methanobrevibacter_A	Methanobrevibacter_A smithii	Outlier	No	NA	Not-determined	NA	0	Austria	0.0152311	No	No	0.0775111	0.380912	0.459488	0.0811617
Feng_Q_2015_NC_ERR688525.NODE_14_257992	GUT_GENOME279910_4_62128	257992	Unassigned		Methanobacteriota	Methanobacteria	Methanobacteriales	Methanobacteriaceae	Methanobrevibacter_A	Methanobrevibacter_A smithii	VC_332_0	No	NA	Not-determined	NA	0	Austria	0.0357143	No	No	0.152033	0.266675	0.846146	0.0218672
Feng_Q_2015_NC_ERR688525.NODE_164_86174	GUT_GENOME269219_18_19236	86174	Unassigned		Methanobacteriota	Methanobacteria	Methanobacteriales	Methanobacteriaceae	Methanobrevibacter_A	Methanobrevibacter_A smithii	Outlier	No	NA	Not-determined	NA	0	Austria	0.0278361	No	No	0.248382	0.19088	0.768983	0.02791
Feng_Q_2015_NC_ERR688525.NODE_4_348843	GUT_GENOME066320_3_57785	348843	Duplodnaviria;Heunggongvirae;Uroviricota;Caudoviricetes;Caudovirales	VOGdb markers	Methanobacteriota	Methanobacteria	Methanobacteriales	Methanobacteriaceae	Methanobrevibacter_A	Methanobrevibacter_A smithii_A	VC_357_7	No	NA	Not-determined	NA	0	Austria	0.0336134	cat5	No	0.146441	0.272496	0.923362	0.0160133
Feng_Q_2015_NC_ERR688525.NODE_40_157640	GUT_GENOME253955_2_249842	157640	Duplodnaviria;Heunggongvirae;Uroviricota;Caudoviricetes;Caudovirales;Myoviridae	VOGdb markers	Methanobacteriota	Methanobacteria	Methanobacteriales	Methanobacteriaceae	Methanobrevibacter_A	Methanobrevibacter_A smithii	VC_328_0	No	NA	High-quality	93.9	0	Austria	0.0262605	No	Yes	0.116452	0.31009	0.839519	0.0223015
Feng_Q_2015_NC_ERR688525.NODE_47_150203	GUT_GENOME263468_1_482597	150203	Unassigned		Methanobacteriota	Methanobacteria	Methanobacteriales	Methanobacteriaceae	Methanobrevibacter_A	Methanobrevibacter_A woesei	VC_334_2	No	NA	Not-determined	NA	0	Austria	0.00367647	cat6	No	0.0751004	0.385763	0.437304	0.0869212
Feng_Q_2015_NC_ERR688525.NODE_79_122797	GUT_GENOME258086_2_60997	122797	Unassigned		Methanobacteriota	Methanobacteria	Methanobacteriales	Methanobacteriaceae	Methanobrevibacter_A	Methanobrevibacter_A smithii	VC_356_2	No	NA	Not-determined	NA	0	Austria	0.0372899	No	No	0.157783	0.261703	0.841645	0.0221316
Feng_Q_2015_NC_ERR688540.NODE_1021_17892	GUT_GENOME018608_1_39351	17892	Unassigned		Methanobacteriota	Methanobacteria	Methanobacteriales	Methanobacteriaceae	Methanobrevibacter_A	Methanobrevibacter_A smithii	VC_364_0	No	NA	Low-quality	16.56	0	Austria	0.00052521	No	No	0.827552	0.024618	0.88584	0.0188458
Feng_Q_2015_NC_ERR688540.NODE_7536_4569	CCIS07539127ST-4-0.NODE_11245_229	4569	Unassigned		Methanobacteriota	Methanobacteria	Methanobacteriales	Methanobacteriaceae	Methanobrevibacter_A	Methanobrevibacter_A smithii	Outlier	No	NA	Low-quality	11.96	0	Austria	0.00052521	cat2	Yes	0.879915	0.0163716	0.991344	0.007138
Feng_Q_2015_NC_ERR688547.NODE_109_79908	GUT_GENOME284634_22_10926	79908	Duplodnaviria;Heunggongvirae;Uroviricota;Caudoviricetes;Caudovirales	VOGdb markers	Methanobacteriota	Methanobacteria	Methanobacteriales	Methanobacteriaceae	Methanobrevibacter_A	Methanobrevibacter_A smithii	VC_357_4	No	NA	Not-determined	NA	0	Austria	0.00997899	No	No	0.209857	0.21562	0.761445	0.0285709
Feng_Q_2015_NC_ERR688547.NODE_133_70863	GUT_GENOME107745_54_7356	70863	Unassigned		Methanobacteriota	Methanobacteria	Methanobacteriales	Methanobacteriaceae	Methanobrevibacter_A	Methanobrevibacter_A smithii	VC_331_3	No	NA	Not-determined	NA	0	Austria	0.0304622	No	No	0.0590266	0.423357	0.511219	0.0569529
Feng_Q_2015_NC_ERR688547.NODE_2052_12627	GUT_GENOME143494_1_493869	12627	Unassigned		Methanobacteriota	Methanobacteria	Methanobacteriales	Methanobacteriaceae	Methanosphaera	Methanosphaera stadtmanae	Singleton	No	NA	Not-determined	NA	0	Austria	0.00105042	No	No	0.401408	0.120058	0.823421	0.0234345
Feng_Q_2015_NC_ERR688547.NODE_443_36221	GUT_GENOME060185_13_536	36221	Unassigned		Methanobacteriota	Methanobacteria	Methanobacteriales	Methanobacteriaceae	Methanobrevibacter_A	Methanobrevibacter_A smithii	Outlier	No	NA	Not-determined	NA	0	Austria	0.0131303	No	No	0.138474	0.281227	0.660323	0.0362565
Feng_Q_2015_NC_ERR688547.NODE_731_25604	GUT_GENOME265514_19_8607	25604	Unassigned		Methanobacteriota	Methanobacteria	Methanobacteriales	Methanobacteriaceae	Methanobrevibacter_A	Methanobrevibacter_A smithii	Outlier	No	NA	Not-determined	NA	0	Austria	0.00105042	cat6	No	0.0812878	0.37218	0.726637	0.0309313
Feng_Q_2015_NC_ERR688547.NODE_88_90759	GUT_GENOME020562_14_876	90759	Unassigned		Methanobacteriota	Methanobacteria	Methanobacteriales	Methanobacteriaceae	Methanobrevibacter_A	Methanobrevibacter_A smithii_A	VC_334_1	No	NA	Not-determined	NA	0	Austria	0.0120798	cat5	No	0.105239	0.326583	0.601816	0.0421482
Feng_Q_2015_NC_ERR688553.NODE_116_77095	GUT_GENOME282742_6_115569	77095	Unassigned		Methanobacteriota	Methanobacteria	Methanobacteriales	Methanobacteriaceae	Methanobrevibacter_A	Methanobrevibacter_A smithii	Outlier	No	NA	Not-determined	NA	0	Austria	0.0162815	No	No	0.158055	0.261581	0.695772	0.0334051
Feng_Q_2015_NC_ERR688553.NODE_1530_15294	GUT_GENOME011061_10_783	15294	Unassigned		Methanobacteriota	Methanobacteria	Methanobacteriales	Methanobacteriaceae	Methanobrevibacter_A	Methanobrevibacter_A smithii	VC_360_0	No	NA	Not-determined	NA	0	Austria	0.0204832	No	No	0.094355	0.345137	0.366936	0.104389
Feng_Q_2015_NC_ERR688553.NODE_198_54688	GUT_GENOME143185_12_220085	54688	Unassigned		Methanobacteriota	Methanobacteria	Methanobacteriales	Methanobacteriaceae	Methanobrevibacter_A	Methanobrevibacter_A smithii_A	Outlier	No	NA	Not-determined	NA	0	Austria	0.00210084	cat5	No	0.11609	0.310332	0.683454	0.0345003
Feng_Q_2015_NC_ERR688553.NODE_264_47838	GUT_GENOME194277_1_110295	47838	Unassigned		Methanobacteriota	Methanobacteria	Methanobacteriales	Methanobacteriaceae	Methanobrevibacter_A	Methanobrevibacter_A smithii	Outlier	No	NA	Not-determined	NA	0	Austria	0.0183824	No	No	0.113809	0.314213	0.398306	0.0970806
Feng_Q_2015_NC_ERR688555.NODE_117_68535	GUT_GENOME282742_6_115569	68535	Unassigned		Methanobacteriota	Methanobacteria	Methanobacteriales	Methanobacteriaceae	Methanobrevibacter_A	Methanobrevibacter_A smithii	Outlier	No	NA	Not-determined	NA	0	Austria	0.0220588	No	No	0.158314	0.261218	0.731413	0.0304215
Feng_Q_2015_NC_ERR688555.NODE_16_180361	GUT_GENOME194277_1_111100	180361	Unassigned		Methanobacteriota	Methanobacteria	Methanobacteriales	Methanobacteriaceae	Methanobrevibacter_A	Methanobrevibacter_A smithii	VC_331_13	No	NA	Not-determined	NA	0	Austria	0.0252101	No	No	0.169601	0.250424	0.719618	0.0314223
Feng_Q_2015_NC_ERR688555.NODE_177_54354	GUT_GENOME247693_325_79	54354	Unassigned		Methanobacteriota	Methanobacteria	Methanobacteriales	Methanobacteriaceae	Methanobrevibacter_A	Methanobrevibacter_A smithii	Outlier	No	NA	Not-determined	NA	0	Austria	0.0267857	No	No	0.176459	0.243997	0.542312	0.0500982
Feng_Q_2015_NC_ERR688555.NODE_27_145559	GUT_GENOME143185_16_1306	145559	Duplodnaviria;Heunggongvirae;Uroviricota;Caudoviricetes;Caudovirales	VOGdb markers	Methanobacteriota	Methanobacteria	Methanobacteriales	Methanobacteriaceae	Methanobrevibacter_A	Methanobrevibacter_A smithii_A	VC_329_9	No	NA	Not-determined	NA	0	Austria	0.0105042	No	No	0.0905702	0.352656	0.87462	0.0198278
Feng_Q_2015_NC_ERR688555.NODE_324_37017	ERR688624.NODE_1318_21	37017	Unassigned		Methanobacteriota	Methanobacteria	Methanobacteriales	Methanobacteriaceae	Methanobrevibacter_A	Methanobrevibacter_A smithii	Outlier	No	NA	Not-determined	NA	0	Austria	0.0173319	No	No	0.064312	0.407713	0.753039	0.0290996
Feng_Q_2015_NC_ERR688555.NODE_95_78185	GUT_GENOME261695_15_32706	78185	Duplodnaviria;Heunggongvirae;Uroviricota;Caudoviricetes;Caudovirales	VOGdb markers	Methanobacteriota	Methanobacteria	Methanobacteriales	Methanobacteriaceae	Methanobrevibacter_A	Methanobrevibacter_A smithii	VC_327_4	No	NA	Not-determined	NA	0	Austria	0.00210084	No	No	0.0974352	0.340044	0.811191	0.0243032
Feng_Q_2015_NC_ERR688556.NODE_11_243924	GUT_GENOME246782_8_59663	243924	Unassigned		Methanobacteriota	Methanobacteria	Methanobacteriales	Methanobacteriaceae	Methanobrevibacter_A	Methanobrevibacter_A smithii	VC_331_14	No	NA	Not-determined	NA	0	Austria	0.0136555	No	No	0.15709	0.26243	0.724469	0.0311013
Feng_Q_2015_NC_ERR688556.NODE_160_60631	GUT_GENOME194277_1_110295	60631	Unassigned		Methanobacteriota	Methanobacteria	Methanobacteriales	Methanobacteriaceae	Methanobrevibacter_A	Methanobrevibacter_A smithii	Outlier	No	NA	Not-determined	NA	0	Austria	0.00052521	No	No	0.111958	0.31676	0.46715	0.0786124
Feng_Q_2015_NC_ERR688556.NODE_448_29909	GUT_GENOME279910_4_62128	29909	Unassigned		Methanobacteriota	Methanobacteria	Methanobacteriales	Methanobacteriaceae	Methanobrevibacter_A	Methanobrevibacter_A smithii	Outlier	No	NA	Not-determined	NA	0	Austria	0.0635504	No	No	0.167247	0.253577	0.369823	0.103747
Feng_Q_2015_NC_ERR688556.NODE_746_20965	GUT_GENOME259830_2_112204	20965	Unassigned		Methanobacteriota	Methanobacteria	Methanobacteriales	Methanobacteriaceae	Methanobrevibacter_A	Methanobrevibacter_A smithii	Outlier	No	NA	Not-determined	NA	0	Austria	0.0194328	No	No	0.154703	0.263886	0.513074	0.056292
Feng_Q_2015_NC_ERR688558.NODE_36_162037	GUT_GENOME018608_1_36299	162037	Unassigned		Methanobacteriota	Methanobacteria	Methanobacteriales	Methanobacteriaceae	Methanobrevibacter_A	Methanobrevibacter_A smithii	VC_331_2	No	NA	Not-determined	NA	0	Austria	0.0309874	No	No	0.0916352	0.350594	0.649703	0.037144
Feng_Q_2015_NC_ERR688558.NODE_361_51952	GUT_GENOME066320_3_57785	51952	Unassigned		Methanobacteriota	Methanobacteria	Methanobacteriales	Methanobacteriaceae	Methanobrevibacter_A	Methanobrevibacter_A smithii_A	Outlier	No	NA	Not-determined	NA	0	Austria	0.00052521	No	No	0.0807308	0.373393	0.545432	0.0497016
Feng_Q_2015_NC_ERR688558.NODE_46_155326	CCIS50471204ST-4-0.NODE_1624_24832	155326	Unassigned		Methanobacteriota	Methanobacteria	Methanobacteriales	Methanobacteriaceae	Methanobrevibacter_A	Methanobrevibacter_A smithii_A	VC_356_2	No	NA	Not-determined	NA	0	Austria	0.00210084	No	No	0.184889	0.236357	0.798899	0.0254551
Feng_Q_2015_NC_ERR688558.NODE_8_356872	GUT_GENOME279910_4_62128	356872	Unassigned		Methanobacteriota	Methanobacteria	Methanobacteriales	Methanobacteriaceae	Methanobrevibacter_A	Methanobrevibacter_A smithii	VC_331_7	No	NA	Not-determined	NA	0	Austria	0.00735294	No	No	0.179708	0.241693	0.799404	0.0253607
Feng_Q_2015_NC_ERR688559.NODE_137_87077	GUT_GENOME279910_4_62128	87077	Unassigned		Methanobacteriota	Methanobacteria	Methanobacteriales	Methanobacteriaceae	Methanobrevibacter_A	Methanobrevibacter_A smithii	VC_332_1	No	NA	Not-determined	NA	0	Austria	0.00052521	No	No	0.0846677	0.364783	0.61113	0.0410152
Feng_Q_2015_NC_ERR688559.NODE_2248_11546	GUT_GENOME143185_16_1306	11546	Unassigned		Methanobacteriota	Methanobacteria	Methanobacteriales	Methanobacteriaceae	Methanobrevibacter_A	Methanobrevibacter_A smithii_A	Singleton	No	NA	Not-determined	NA	0	Austria	0.0204832	No	No	0.312559	0.156682	0.319587	0.114605
Feng_Q_2015_NC_ERR688559.NODE_255_57902	GUT_GENOME261695_15_32706	57902	Duplodnaviria;Heunggongvirae;Uroviricota;Caudoviricetes;Caudovirales	VOGdb markers	Methanobacteriota	Methanobacteria	Methanobacteriales	Methanobacteriaceae	Methanobrevibacter_A	Methanobrevibacter_A smithii	VC_327_4	No	NA	Not-determined	NA	0	Austria	0.0252101	No	No	0.103171	0.329857	0.654669	0.0367475
Feng_Q_2015_NC_ERR688559.NODE_422_41089	GUT_GENOME018608_1_39351	41089	Unassigned		Methanobacteriota	Methanobacteria	Methanobacteriales	Methanobacteriaceae	Methanobrevibacter_A	Methanobrevibacter_A smithii	Outlier	No	NA	Not-determined	NA	0	Austria	0.00262605	No	No	0.217305	0.209192	0.650618	0.0370119
Feng_Q_2015_NC_ERR688559.NODE_616_31455	GUT_GENOME259830_2_112204	31455	Unassigned		Methanobacteriota	Methanobacteria	Methanobacteriales	Methanobacteriaceae	Methanobrevibacter_A	Methanobrevibacter_A smithii	Outlier	No	NA	Not-determined	NA	0	Austria	0.0173319	No	No	0.0756001	0.38455	0.476421	0.0752323
Feng_Q_2015_NC_ERR688564.NODE_124_96826	GUT_GENOME284814_21_16225	96826	Unassigned		Methanobacteriota	Methanobacteria	Methanobacteriales	Methanobacteriaceae	Methanobrevibacter_A	Methanobrevibacter_A smithii_A	VC_333_0	No	NA	Not-determined	NA	0	Austria	0.0210084	No	No	0.154401	0.263886	0.704891	0.032612
Feng_Q_2015_NC_ERR688564.NODE_1308_21004	GUT_GENOME263468_1_482597	21004	Unassigned		Methanobacteriota	Methanobacteria	Methanobacteriales	Methanobacteriaceae	Methanobrevibacter_A	Methanobrevibacter_A woesei	VC_362_0	No	NA	Not-determined	NA	0	Austria	0.00105042	No	No	0.0866834	0.360538	0.151999	0.163815
Feng_Q_2015_NC_ERR688564.NODE_132_95137	GUT_GENOME279910_4_62128	95137	Unassigned		Methanobacteriota	Methanobacteria	Methanobacteriales	Methanobacteriaceae	Methanobrevibacter_A	Methanobrevibacter_A smithii	VC_332_1	No	NA	Not-determined	NA	0	Austria	0.00262605	No	No	0.0971653	0.340771	0.782638	0.0266636
Feng_Q_2015_NC_ERR688564.NODE_188_84854	GUT_GENOME269219_18_19236	84854	Unassigned		Methanobacteriota	Methanobacteria	Methanobacteriales	Methanobacteriaceae	Methanobrevibacter_A	Methanobrevibacter_A smithii	Outlier	No	NA	Not-determined	NA	0	Austria	0.00052521	No	No	0.283769	0.170992	0.722413	0.0312335
Feng_Q_2015_NC_ERR688564.NODE_270_68917	CCIS50471204ST-4-0.NODE_1624_24832	68917	Unassigned		Methanobacteriota	Methanobacteria	Methanobacteriales	Methanobacteriaceae	Methanobrevibacter_A	Methanobrevibacter_A smithii_A	VC_356_3	No	NA	Not-determined	NA	0	Austria	0.00105042	No	No	0.117372	0.308634	0.52504	0.0533273
Feng_Q_2015_NC_ERR688564.NODE_36_168274	GUT_GENOME284192_60_6919	168274	Duplodnaviria;Heunggongvirae;Uroviricota;Caudoviricetes;Caudovirales	VOGdb markers	Methanobacteriota	Methanobacteria	Methanobacteriales	Methanobacteriaceae	Methanobrevibacter_A	Methanobrevibacter_A smithii_A	VC_329_6	No	NA	Not-determined	NA	0	Austria	0.0115546	No	No	0.167808	0.252971	0.797712	0.0255306
Feng_Q_2015_NC_ERR688564.NODE_589_40354	GUT_GENOME060185_13_536	40354	Unassigned		Methanobacteriota	Methanobacteria	Methanobacteriales	Methanobacteriaceae	Methanobrevibacter_A	Methanobrevibacter_A smithii	Outlier	No	NA	Not-determined	NA	0	Austria	0.0210084	No	No	0.16269	0.258065	0.723205	0.0311768
Feng_Q_2015_NC_ERR688567.NODE_103_94083	GUT_GENOME253955_2_249842	94083	Duplodnaviria;Heunggongvirae;Uroviricota;Caudoviricetes;Caudovirales;Myoviridae	VOGdb markers	Methanobacteriota	Methanobacteria	Methanobacteriales	Methanobacteriaceae	Methanobrevibacter_A	Methanobrevibacter_A smithii	VC_328_0	No	NA	Not-determined	NA	0	Austria	0.00682773	No	No	0.0874185	0.359083	0.812694	0.0242277
Feng_Q_2015_NC_ERR688567.NODE_107_91730	GUT_GENOME018608_1_39351	91730	Unassigned		Methanobacteriota	Methanobacteria	Methanobacteriales	Methanobacteriaceae	Methanobrevibacter_A	Methanobrevibacter_A smithii	Outlier	No	NA	Not-determined	NA	0	Austria	0.0262605	No	No	0.31864	0.153772	0.898802	0.0177317
Feng_Q_2015_NC_ERR688567.NODE_11_337426	GUT_GENOME066320_3_57785	337426	Duplodnaviria;Heunggongvirae;Uroviricota;Caudoviricetes;Caudovirales	VOGdb markers	Methanobacteriota	Methanobacteria	Methanobacteriales	Methanobacteriaceae	Methanobrevibacter_A	Methanobrevibacter_A smithii_A	VC_357_7	No	NA	Not-determined	NA	0	Austria	0.00052521	cat5	No	0.153451	0.264977	0.962854	0.0119722
Feng_Q_2015_NC_ERR688567.NODE_120_87774	GUT_GENOME269219_18_19236	87774	Unassigned		Methanobacteriota	Methanobacteria	Methanobacteriales	Methanobacteriaceae	Methanobrevibacter_A	Methanobrevibacter_A smithii	Outlier	No	NA	Not-determined	NA	0	Austria	0.0210084	No	No	0.220861	0.206524	0.76189	0.0285709
Feng_Q_2015_NC_ERR688567.NODE_33_179828	GUT_GENOME269311_7_91006	179828	Duplodnaviria;Heunggongvirae;Uroviricota;Caudoviricetes;Caudovirales	VOGdb markers	Methanobacteriota	Methanobacteria	Methanobacteriales	Methanobacteriaceae	Methanobrevibacter_A	Methanobrevibacter_A smithii	VC_329_4	No	NA	High-quality	100	0	Austria	0.00052521	cat6	Yes	0.148999	0.269828	0.927444	0.0158245
Feng_Q_2015_NC_ERR688567.NODE_352_44489	GUT_GENOME194277_1_110295	44489	Unassigned		Methanobacteriota	Methanobacteria	Methanobacteriales	Methanobacteriaceae	Methanobrevibacter_A	Methanobrevibacter_A smithii	Outlier	No	NA	Not-determined	NA	0	Austria	0.0304622	No	No	0.0720233	0.391341	0.705588	0.0325931
Feng_Q_2015_NC_ERR688567.NODE_49_144613	GUT_GENOME258086_2_60997	144613	Unassigned		Methanobacteriota	Methanobacteria	Methanobacteriales	Methanobacteriaceae	Methanobrevibacter_A	Methanobrevibacter_A smithii	VC_356_2	No	NA	Not-determined	NA	0	Austria	0.00210084	No	No	0.216173	0.210405	0.838814	0.022396
Feng_Q_2015_NC_ERR688567.NODE_6_356251	GUT_GENOME263468_1_482597	356251	Unassigned		Methanobacteriota	Methanobacteria	Methanobacteriales	Methanobacteriaceae	Methanobrevibacter_A	Methanobrevibacter_A woesei	VC_334_3	No	NA	High-quality	100	0	Austria	0.00105042	cat5	No	0.0973212	0.340529	0.700837	0.0328952
Feng_Q_2015_NC_ERR688567.NODE_92_98026	GUT_GENOME284814_21_16225	98026	Unassigned		Methanobacteriota	Methanobacteria	Methanobacteriales	Methanobacteriaceae	Methanobrevibacter_A	Methanobrevibacter_A smithii_A	VC_333_0	No	NA	Not-determined	NA	0	Austria	0.019958	No	No	0.226088	0.203493	0.710776	0.0322532
Feng_Q_2015_NC_ERR688567.NODE_96_97017	GUT_GENOME279910_4_62128	97017	Unassigned		Methanobacteriota	Methanobacteria	Methanobacteriales	Methanobacteriaceae	Methanobrevibacter_A	Methanobrevibacter_A smithii	VC_332_1	No	NA	Not-determined	NA	0	Austria	0.00052521	No	No	0.0810119	0.372787	0.749882	0.0292318
Feng_Q_2015_NC_ERR688569.NODE_2_530353	GUT_GENOME247414_2_5385	530353	Duplodnaviria;Heunggongvirae;Uroviricota;Caudoviricetes;Caudovirales	VOGdb markers	Methanobacteriota	Methanobacteria	Methanobacteriales	Methanobacteriaceae	Methanobrevibacter_A	Methanobrevibacter_A smithii	Overlap (VC_357/VC_358)	No	NA	Not-determined	NA	0	Austria	0.0220588	cat5	No	0.14079	0.279044	0.855725	0.0211496
Feng_Q_2015_NC_ERR688569.NODE_24_224744	GUT_GENOME269219_18_19236	224744	Unassigned		Methanobacteriota	Methanobacteria	Methanobacteriales	Methanobacteriaceae	Methanobrevibacter_A	Methanobrevibacter_A smithii	VC_331_13	No	NA	Not-determined	NA	0	Austria	0.00052521	No	No	0.179774	0.241572	0.789213	0.0262104
Feng_Q_2015_NC_ERR688569.NODE_274_58266	GUT_GENOME018608_1_39351	58266	Unassigned		Methanobacteriota	Methanobacteria	Methanobacteriales	Methanobacteriaceae	Methanobrevibacter_A	Methanobrevibacter_A smithii	Outlier	No	NA	Not-determined	NA	0	Austria	0.0241597	No	No	0.245756	0.191729	0.898543	0.0177506
Feng_Q_2015_NC_ERR688569.NODE_34_181591	GUT_GENOME143185_12_220085	181591	Unassigned		Methanobacteriota	Methanobacteria	Methanobacteriales	Methanobacteriaceae	Methanobrevibacter_A	Methanobrevibacter_A smithii_A	VC_334_1	No	NA	Not-determined	NA	0	Austria	0.0252101	cat5	No	0.0895089	0.35496	0.560927	0.0467369
Feng_Q_2015_NC_ERR688569.NODE_59_138225	GUT_GENOME143185_16_1306	138225	Duplodnaviria;Heunggongvirae;Uroviricota;Caudoviricetes;Caudovirales	VOGdb markers	Methanobacteriota	Methanobacteria	Methanobacteriales	Methanobacteriaceae	Methanobrevibacter_A	Methanobrevibacter_A smithii_A	VC_329_5	No	NA	Not-determined	NA	0	Austria	0.0173319	No	No	0.0741184	0.387218	0.792358	0.0259838
Feng_Q_2015_NC_ERR688569.NODE_65_130683	GUT_GENOME253955_2_249842	130683	Duplodnaviria;Heunggongvirae;Uroviricota;Caudoviricetes;Caudovirales;Myoviridae	VOGdb markers	Methanobacteriota	Methanobacteria	Methanobacteriales	Methanobacteriaceae	Methanobrevibacter_A	Methanobrevibacter_A smithii	VC_328_0	No	NA	Not-determined	NA	0	Austria	0.0572479	No	No	0.0907256	0.352413	0.746414	0.0293451
Feng_Q_2015_NC_ERR688570.NODE_22574_1751	GUT_GENOME282407_15_5248	1751	Unassigned		Methanobacteriota	Methanobacteria	Methanobacteriales	Methanobacteriaceae	Methanobrevibacter_A	Methanobrevibacter_A smithii_A	Outlier	No	NA	Low-quality	4.59	0	Austria	0.0183824	No	No	0.531362	0.14091	0.402756	0.095721
Feng_Q_2015_NC_ERR688570.NODE_896_16244	GUT_GENOME269219_18_19236	16244	Unassigned		Methanobacteriota	Methanobacteria	Methanobacteriales	Methanobacteriaceae	Methanobrevibacter_A	Methanobrevibacter_A smithii	Outlier	No	NA	Not-determined	NA	0	Austria	0	No	No	0.428557	0.109993	0.923756	0.0159944
Feng_Q_2015_NC_ERR688574.NODE_183341_294	GUT_GENOME256439_3_13449	294	Unassigned		Methanobacteriota	Methanobacteria	Methanobacteriales	Methanobacteriaceae	Methanobrevibacter_A	Methanobrevibacter_A smithii	Singleton	No	NA	Not-determined	NA	0	Austria	0.00052521	No	No	0.900834	0.0133863	0.522524	0.185015
Feng_Q_2015_NC_ERR688574.NODE_50198_1001	GUT_GENOME239133_175_27225	1001	Unassigned		Methanobacteriota	Methanobacteria	Methanobacteriales	Methanobacteriaceae	Methanobrevibacter_A	Methanobrevibacter_A smithii_A	Singleton	No	NA	Not-determined	NA	0	Austria	0.00210084	No	Yes	0.189016	0.395065	0.00820052	0.358033
Feng_Q_2015_NC_ERR688580.NODE_71_98157	GUT_GENOME246782_8_59663	98157	Unassigned		Methanobacteriota	Methanobacteria	Methanobacteriales	Methanobacteriaceae	Methanobrevibacter_A	Methanobrevibacter_A smithii	VC_331_11	No	NA	Not-determined	NA	0	Austria	0	No	No	0.244802	0.191972	0.746834	0.0293262
Feng_Q_2015_NC_ERR688580.NODE_89_84760	ERR688624.NODE_1318_21	84760	Duplodnaviria;Heunggongvirae;Uroviricota;Caudoviricetes;Caudovirales;Myoviridae	VOGdb markers	Methanobacteriota	Methanobacteria	Methanobacteriales	Methanobacteriaceae	Methanobrevibacter_A	Methanobrevibacter_A smithii	VC_328_0	No	NA	Not-determined	NA	0	Austria	0.00157563	No	No	0.0723605	0.390492	0.617857	0.0402787
Feng_Q_2015_NC_ERR688585.NODE_65_76082	GUT_GENOME269219_18_19236	76082	Unassigned		Methanobacteriota	Methanobacteria	Methanobacteriales	Methanobacteriaceae	Methanobrevibacter_A	Methanobrevibacter_A smithii	Outlier	No	NA	Not-determined	NA	0	Austria	0.0231092	No	No	0.220749	0.206646	0.840601	0.0221882
Feng_Q_2015_NC_ERR688586.NODE_6124_6133	GUT_GENOME194277_1_111100	6133	Unassigned		Methanobacteriota	Methanobacteria	Methanobacteriales	Methanobacteriaceae	Methanobrevibacter_A	Methanobrevibacter_A smithii	VC_361_0	No	NA	Low-quality	5.49	0	Austria	0.00052521	No	No	0.505586	0.0864662	0.195623	0.148085
Feng_Q_2015_NC_ERR688586.NODE_82094_779	GUT_GENOME246782_8_58078	779	Unassigned		Methanobacteriota	Methanobacteria	Methanobacteriales	Methanobacteriaceae	Methanobrevibacter_A	Methanobrevibacter_A smithii	VC_375_0	No	NA	Low-quality	1.95	0	Austria	0.0231092	No	No	0.323375	0.336783	0.91095	0.0279215
Feng_Q_2015_NC_ERR688589.NODE_10_365688	GUT_GENOME066320_3_57785	365688	Duplodnaviria;Heunggongvirae;Uroviricota;Caudoviricetes;Caudovirales	VOGdb markers	Methanobacteriota	Methanobacteria	Methanobacteriales	Methanobacteriaceae	Methanobrevibacter_A	Methanobrevibacter_A smithii_A	Overlap (VC_357/VC_358)	No	NA	Not-determined	NA	0	Austria	0.049895	cat5	No	0.168655	0.252122	0.933605	0.0152579
Feng_Q_2015_NC_ERR688589.NODE_249_54870	GUT_GENOME263468_1_482597	54870	Unassigned		Methanobacteriota	Methanobacteria	Methanobacteriales	Methanobacteriaceae	Methanobrevibacter_A	Methanobrevibacter_A woesei	Outlier	No	NA	Low-quality	29.15	0	Austria	0.0210084	cat6	No	0.17273	0.247393	0.351108	0.107504
Feng_Q_2015_NC_ERR688589.NODE_26_209350	GUT_GENOME018608_1_39351	209350	Duplodnaviria;Heunggongvirae;Uroviricota;Caudoviricetes;Caudovirales	VOGdb markers	Methanobacteriota	Methanobacteria	Methanobacteriales	Methanobacteriaceae	Methanobrevibacter_A	Methanobrevibacter_A smithii	VC_329_8	No	NA	Not-determined	NA	0	Austria	0.00105042	No	No	0.14316	0.276619	0.884055	0.0189403
Feng_Q_2015_NC_ERR688589.NODE_37_178501	CCIS50471204ST-4-0.NODE_1624_24832	178501	Unassigned		Methanobacteriota	Methanobacteria	Methanobacteriales	Methanobacteriaceae	Methanobrevibacter_A	Methanobrevibacter_A smithii_A	VC_333_0	No	NA	Not-determined	NA	0	Austria	0.0288866	No	No	0.207068	0.218409	0.754578	0.0290052
Feng_Q_2015_NC_ERR688589.NODE_46_157332	GUT_GENOME018608_1_36299	157332	Unassigned		Methanobacteriota	Methanobacteria	Methanobacteriales	Methanobacteriaceae	Methanobrevibacter_A	Methanobrevibacter_A smithii	VC_331_3	No	NA	Not-determined	NA	0	Austria	0.0567227	No	No	0.188383	0.233689	0.736866	0.0300249
Feng_Q_2015_NC_ERR688589.NODE_52_150807	GUT_GENOME020562_14_876	150807	Unassigned		Methanobacteriota	Methanobacteria	Methanobacteriales	Methanobacteriaceae	Methanobrevibacter_A	Methanobrevibacter_A smithii_A	VC_334_1	No	NA	Not-determined	NA	0	Austria	0.0183824	cat5	No	0.128975	0.292869	0.811208	0.0243032
Feng_Q_2015_NC_ERR688589.NODE_61_134781	GUT_GENOME269219_18_19236	134781	Unassigned		Methanobacteriota	Methanobacteria	Methanobacteriales	Methanobacteriaceae	Methanobrevibacter_A	Methanobrevibacter_A smithii	Outlier	No	NA	Not-determined	NA	0	Austria	0.0178571	No	No	0.189597	0.23284	0.755549	0.0289486
Feng_Q_2015_NC_ERR688589.NODE_76_116818	GUT_GENOME279910_4_62128	116818	Unassigned		Methanobacteriota	Methanobacteria	Methanobacteriales	Methanobacteriaceae	Methanobrevibacter_A	Methanobrevibacter_A smithii	VC_332_1	No	NA	Not-determined	NA	0	Austria	0.0147059	No	No	0.0823926	0.369998	0.687768	0.0341038
Feng_Q_2015_NC_ERR688592.NODE_149_84504	GUT_GENOME251364_2_123712	84504	Unassigned		Methanobacteriota	Methanobacteria	Methanobacteriales	Methanobacteriaceae	Methanobrevibacter_A	Methanobrevibacter_A smithii_A	VC_331_3	No	NA	Not-determined	NA	0	Austria	0.0110294	No	No	0.0879946	0.358477	0.701566	0.0328386
Feng_Q_2015_NC_ERR688592.NODE_190_74602	GUT_GENOME135949_10_18798	74602	Unassigned		Methanobacteriota	Methanobacteria	Methanobacteriales	Methanobacteriaceae	Methanobrevibacter_A	Methanobrevibacter_A smithii	Outlier	No	NA	Not-determined	NA	0	Austria	0.00787815	No	No	0.187361	0.234295	0.707539	0.0325364
Feng_Q_2015_NC_ERR688592.NODE_2083_15290	GUT_GENOME259830_12_62046	15290	Unassigned		Methanobacteriota	Methanobacteria	Methanobacteriales	Methanobacteriaceae	Methanobrevibacter_A	Methanobrevibacter_A smithii	Outlier	No	NA	Low-quality	40.11	0	Austria	0.00472689	cat2	Yes	0.197315	0.227019	0.936052	0.0150313
Feng_Q_2015_NC_ERR688592.NODE_804_31889	GUT_GENOME259830_2_112204	31889	Unassigned		Methanobacteriota	Methanobacteria	Methanobacteriales	Methanobacteriaceae	Methanobrevibacter_A	Methanobrevibacter_A smithii	Outlier	No	NA	Not-determined	NA	0	Austria	0.0168067	No	No	0.0925297	0.34926	0.362158	0.105276
Feng_Q_2015_NC_ERR688592.NODE_926_28979	ERR688627.NODE_870_19814	28979	Unassigned		Methanobacteriota	Methanobacteria	Methanobacteriales	Methanobacteriaceae	Methanobrevibacter_A	Methanobrevibacter_A smithii	Outlier	No	NA	Not-determined	NA	0	Austria	0.0267857	No	No	0.145895	0.273223	0.480153	0.0739104
Feng_Q_2015_NC_ERR688593.NODE_117_79004	GUT_GENOME253955_2_249842	79004	Duplodnaviria;Heunggongvirae;Uroviricota;Caudoviricetes;Caudovirales;Myoviridae	VOGdb markers	Methanobacteriota	Methanobacteria	Methanobacteriales	Methanobacteriaceae	Methanobrevibacter_A	Methanobrevibacter_A smithii	VC_328_0	No	NA	Not-determined	NA	0	Austria	0.00052521	No	No	0.0533448	0.442154	0.652072	0.0368608
Feng_Q_2015_NC_ERR688593.NODE_223_57434	GUT_GENOME018608_1_39351	57434	Unassigned		Methanobacteriota	Methanobacteria	Methanobacteriales	Methanobacteriaceae	Methanobrevibacter_A	Methanobrevibacter_A smithii	Outlier	No	NA	Not-determined	NA	0	Austria	0.0456933	No	No	0.17594	0.244361	0.679868	0.0348214
Feng_Q_2015_NC_ERR688593.NODE_462_38307	GUT_GENOME259830_12_62046	38307	Duplodnaviria;Heunggongvirae;Uroviricota;Caudoviricetes;Caudovirales	Viral database	Methanobacteriota	Methanobacteria	Methanobacteriales	Methanobacteriaceae	Methanobrevibacter_A	Methanobrevibacter_A smithii	VC_324_0	No	NA	High-quality	100	0	Austria	0.0178571	cat2	Yes	0.343882	0.140917	0.995576	0.0058728
Feng_Q_2015_NC_ERR688593.NODE_61_106133	CCIS50471204ST-4-0.NODE_1624_24832	106133	Unassigned		Methanobacteriota	Methanobacteria	Methanobacteriales	Methanobacteriaceae	Methanobrevibacter_A	Methanobrevibacter_A smithii_A	VC_356_2	No	NA	Not-determined	NA	0	Austria	0.00105042	No	No	0.129331	0.292384	0.741799	0.0297983
Feng_Q_2015_NC_ERR688604.NODE_185_81020	ERR688624.NODE_1318_21	81020	Duplodnaviria;Heunggongvirae;Uroviricota;Caudoviricetes;Caudovirales;Myoviridae	VOGdb markers	Methanobacteriota	Methanobacteria	Methanobacteriales	Methanobacteriaceae	Methanobrevibacter_A	Methanobrevibacter_A smithii	VC_328_0	No	NA	Not-determined	NA	0	Austria	0.00157563	No	No	0.0804111	0.374363	0.674041	0.0351801
Feng_Q_2015_NC_ERR688605.NODE_11_256862	GUT_GENOME279910_4_62128	256862	Unassigned		Methanobacteriota	Methanobacteria	Methanobacteriales	Methanobacteriaceae	Methanobrevibacter_A	Methanobrevibacter_A smithii	VC_332_0	No	NA	Not-determined	NA	0	Austria	0.0241597	No	No	0.127845	0.294446	0.828187	0.0231324
Feng_Q_2015_NC_ERR688605.NODE_12_251688	GUT_GENOME258086_2_60997	251688	Unassigned		Methanobacteriota	Methanobacteria	Methanobacteriales	Methanobacteriaceae	Methanobrevibacter_A	Methanobrevibacter_A smithii	VC_356_4	No	NA	Not-determined	NA	0	Austria	0.00472689	No	No	0.181949	0.238419	0.898606	0.0177317
Feng_Q_2015_NC_ERR688605.NODE_144_63822	GUT_GENOME230857_21_44924	63822	Duplodnaviria;Heunggongvirae;Uroviricota;Caudoviricetes;Caudovirales	Viral database	Methanobacteriota	Methanobacteria	Methanobacteriales	Methanobacteriaceae	Methanobrevibacter_A	Methanobrevibacter_A smithii	VC_359_0	No	NA	High-quality	100	0	Austria	0.00840336	cat2	Yes	0.603792	0.0659714	0.930151	0.0155412
Feng_Q_2015_NC_ERR688605.NODE_29_163335	GUT_GENOME018608_1_36299	163335	Unassigned		Methanobacteriota	Methanobacteria	Methanobacteriales	Methanobacteriaceae	Methanobrevibacter_A	Methanobrevibacter_A smithii	VC_331_3	No	NA	Not-determined	NA	0	Austria	0.012605	No	No	0.196972	0.22714	0.70014	0.0329897
Feng_Q_2015_NC_ERR688605.NODE_42_133535	GUT_GENOME018608_1_39351	133535	Duplodnaviria;Heunggongvirae;Uroviricota;Caudoviricetes;Caudovirales	VOGdb markers	Methanobacteriota	Methanobacteria	Methanobacteriales	Methanobacteriaceae	Methanobrevibacter_A	Methanobrevibacter_A smithii	VC_329_9	No	NA	Medium-quality	65.29	0	Austria	0.00210084	No	No	0.190345	0.231991	0.815928	0.0240199
Feng_Q_2015_NC_ERR688610.NODE_14_279815	GUT_GENOME258086_2_60997	279815	Unassigned		Methanobacteriota	Methanobacteria	Methanobacteriales	Methanobacteriaceae	Methanobrevibacter_A	Methanobrevibacter_A smithii	VC_356_4	No	NA	Not-determined	NA	0	Austria	0	No	No	0.201602	0.223138	0.880016	0.0192046
Feng_Q_2015_NC_ERR688610.NODE_3_496081	GUT_GENOME246782_8_59663	496081	Unassigned		Methanobacteriota	Methanobacteria	Methanobacteriales	Methanobacteriaceae	Methanobrevibacter_A	Methanobrevibacter_A smithii	VC_331_9	No	NA	Not-determined	NA	0	Austria	0.0488445	cat5	No	0.130018	0.291171	0.787859	0.0262482
Feng_Q_2015_NC_ERR688610.NODE_6_403104	GUT_GENOME261695_15_32706	403104	Duplodnaviria;Heunggongvirae;Uroviricota;Caudoviricetes;Caudovirales	VOGdb markers	Methanobacteriota	Methanobacteria	Methanobacteriales	Methanobacteriaceae	Methanobrevibacter_A	Methanobrevibacter_A smithii	VC_357_8	No	NA	Not-determined	NA	0	Austria	0.00105042	cat5	No	0.116429	0.310211	0.929289	0.0156167
Feng_Q_2015_NC_ERR688611.NODE_136_84245	GUT_GENOME258086_2_60997	84245	Unassigned		Methanobacteriota	Methanobacteria	Methanobacteriales	Methanobacteriaceae	Methanobrevibacter_A	Methanobrevibacter_A smithii	Outlier	No	NA	Not-determined	NA	0	Austria	0.00105042	No	No	0.194256	0.228959	0.718762	0.0315356
Feng_Q_2015_NC_ERR688611.NODE_169_75697	GUT_GENOME253955_2_249842	75697	Duplodnaviria;Heunggongvirae;Uroviricota;Caudoviricetes;Caudovirales;Myoviridae	VOGdb markers	Methanobacteriota	Methanobacteria	Methanobacteriales	Methanobacteriaceae	Methanobrevibacter_A	Methanobrevibacter_A smithii	VC_328_0	No	NA	Not-determined	NA	0	Austria	0.00630252	No	No	0.0509058	0.450036	0.759654	0.0286653
Feng_Q_2015_NC_ERR688611.NODE_2215_14379	GUT_GENOME266751_6_16954	14379	Unassigned		Methanobacteriota	Methanobacteria	Methanobacteriales	Methanobacteriaceae	Methanobrevibacter_A	Methanobrevibacter_A smithii	Outlier	No	NA	Low-quality	34.59	0	Austria	0.0236345	No	No	0.0412823	0.486296	0.525613	0.0533084
Feng_Q_2015_NC_ERR688618.NODE_109_124524	ERR688624.NODE_1318_21	124524	Duplodnaviria;Heunggongvirae;Uroviricota;Caudoviricetes;Caudovirales;Myoviridae	VOGdb markers	Methanobacteriota	Methanobacteria	Methanobacteriales	Methanobacteriaceae	Methanobrevibacter_A	Methanobrevibacter_A smithii	VC_328_0	No	NA	Not-determined	NA	0	Austria	0.022584	No	No	0.0927006	0.348411	0.811877	0.0243032
Feng_Q_2015_NC_ERR688618.NODE_12_352307	GUT_GENOME261695_15_32706	352307	Duplodnaviria;Heunggongvirae;Uroviricota;Caudoviricetes;Caudovirales	VOGdb markers	Methanobacteriota	Methanobacteria	Methanobacteriales	Methanobacteriaceae	Methanobrevibacter_A	Methanobrevibacter_A smithii	VC_329_0	No	NA	Not-determined	NA	0	Austria	0.00052521	No	No	0.0918655	0.350352	0.840918	0.0221316
Feng_Q_2015_NC_ERR688618.NODE_213_86366	GUT_GENOME279910_4_62128	86366	Unassigned		Methanobacteriota	Methanobacteria	Methanobacteriales	Methanobacteriaceae	Methanobrevibacter_A	Methanobrevibacter_A smithii	VC_332_1	No	NA	Not-determined	NA	0	Austria	0.0252101	No	No	0.0840728	0.366238	0.647424	0.0372951
Feng_Q_2015_NC_ERR688618.NODE_3_536695	GUT_GENOME258086_2_60997	536695	Duplodnaviria;Heunggongvirae;Uroviricota;Caudoviricetes;Caudovirales	VOGdb markers	Methanobacteriota	Methanobacteria	Methanobacteriales	Methanobacteriaceae	Methanobrevibacter_A	Methanobrevibacter_A smithii	Overlap (VC_357/VC_358)	No	NA	Not-determined	NA	0	Austria	0.00052521	cat5	No	0.145442	0.273708	0.850492	0.0214895
Feng_Q_2015_NC_ERR688618.NODE_5_518151	GUT_GENOME194277_1_110295	518151	Unassigned		Methanobacteriota	Methanobacteria	Methanobacteriales	Methanobacteriaceae	Methanobrevibacter_A	Methanobrevibacter_A smithii	VC_331_8	No	NA	Not-determined	NA	0	Austria	0.120273	cat5	No	0.118175	0.307422	0.86584	0.0203754
Feng_Q_2015_NC_ERR688623.NODE_1166_21077	GUT_GENOME046615_7_62108	21077	Unassigned		Methanobacteriota	Methanobacteria	Methanobacteriales	Methanobacteriaceae	Methanobrevibacter_A	Methanobrevibacter_A smithii	Outlier	No	NA	Not-determined	NA	0	Austria	0.0451681	No	No	0.282139	0.172447	0.447673	0.0841264
Feng_Q_2015_NC_ERR688623.NODE_137_87382	GUT_GENOME066320_3_57785	87382	Duplodnaviria;Heunggongvirae;Uroviricota;Caudoviricetes;Caudovirales	VOGdb markers	Methanobacteriota	Methanobacteria	Methanobacteriales	Methanobacteriaceae	Methanobrevibacter_A	Methanobrevibacter_A smithii_A	VC_357_2	No	NA	Not-determined	NA	0	Austria	0.00210084	cat5	No	0.197426	0.226777	0.754351	0.0290052
Feng_Q_2015_NC_ERR688623.NODE_24764_1325	GUT_GENOME066320_3_57123	1325	Unassigned		Methanobacteriota	Methanobacteria	Methanobacteriales	Methanobacteriaceae	Methanobrevibacter_A	Methanobrevibacter_A smithii_A	Outlier	No	NA	Low-quality	3.37	0	Austria	0.00262605	cat2	No	0.743115	0.0617451	0.0457117	0.240483
Feng_Q_2015_NC_ERR688623.NODE_299_56604	GUT_GENOME107745_54_7356	56604	Unassigned		Methanobacteriota	Methanobacteria	Methanobacteriales	Methanobacteriaceae	Methanobrevibacter_A	Methanobrevibacter_A smithii	Outlier	No	NA	Not-determined	NA	0	Austria	0.00105042	No	No	0.04366	0.475139	0.488766	0.070077
Feng_Q_2015_NC_ERR688623.NODE_5272_5330	SRR9655023.NODE_25_219	5330	Unassigned		Methanobacteriota	Methanobacteria	Methanobacteriales	Methanobacteriaceae	Methanobrevibacter_A	Methanobrevibacter_A smithii	Outlier	No	NA	Low-quality	13.29	0	Austria	0.0178571	cat2	Yes	0.0602465	0.420568	0.285916	0.123083
Feng_Q_2015_NC_ERR688623.NODE_854_27571	GUT_GENOME066320_3_57639	27571	Unassigned		Methanobacteriota	Methanobacteria	Methanobacteriales	Methanobacteriaceae	Methanobrevibacter_A	Methanobrevibacter_A smithii_A	Outlier	No	NA	Not-determined	NA	0	Austria	0.00052521	No	No	0.193424	0.229566	0.448206	0.0838998
Feng_Q_2015_NC_ERR688624.NODE_117_99870	GUT_GENOME143185_16_1306	99870	Unassigned		Methanobacteriota	Methanobacteria	Methanobacteriales	Methanobacteriaceae	Methanobrevibacter_A	Methanobrevibacter_A smithii_A	Outlier	No	NA	Not-determined	NA	0	Austria	0.029937	No	No	0.125406	0.297599	0.828894	0.0230758
Feng_Q_2015_NC_ERR688624.NODE_13_239271	GUT_GENOME258086_2_60997	239271	Unassigned		Methanobacteriota	Methanobacteria	Methanobacteriales	Methanobacteriaceae	Methanobrevibacter_A	Methanobrevibacter_A smithii	VC_356_4	No	NA	Not-determined	NA	0	Austria	0.00052521	No	No	0.149021	0.269828	0.729239	0.0306481
Feng_Q_2015_NC_ERR688624.NODE_154_87382	ERR688624.NODE_1318_21	87382	Duplodnaviria;Heunggongvirae;Uroviricota;Caudoviricetes;Caudovirales;Myoviridae	VOGdb markers	Methanobacteriota	Methanobacteria	Methanobacteriales	Methanobacteriaceae	Methanobrevibacter_A	Methanobrevibacter_A smithii	VC_328_0	No	NA	Not-determined	NA	0	Austria	0.0483193	No	No	0.0639393	0.408562	0.676038	0.0351046
Feng_Q_2015_NC_ERR688624.NODE_176_83618	ERR688593.NODE_1068_20580	83618	Unassigned		Methanobacteriota	Methanobacteria	Methanobacteriales	Methanobacteriaceae	Methanobrevibacter_A	Methanobrevibacter_A smithii_A	VC_333_0	No	NA	Not-determined	NA	0	Austria	0.00157563	No	No	0.163427	0.257458	0.778617	0.0269847
Feng_Q_2015_NC_ERR688624.NODE_178_82922	GUT_GENOME279910_4_62128	82922	Unassigned		Methanobacteriota	Methanobacteria	Methanobacteriales	Methanobacteriaceae	Methanobrevibacter_A	Methanobrevibacter_A smithii	VC_332_1	No	NA	Not-determined	NA	0	Austria	0.032563	No	No	0.111933	0.31676	0.61061	0.0411285
Feng_Q_2015_NC_ERR688624.NODE_247_68574	GUT_GENOME282742_6_115569	68574	Unassigned		Methanobacteriota	Methanobacteria	Methanobacteriales	Methanobacteriaceae	Methanobrevibacter_A	Methanobrevibacter_A smithii	Outlier	No	NA	Not-determined	NA	0	Austria	0.0162815	No	No	0.157911	0.261703	0.794662	0.0257383
Feng_Q_2015_NC_ERR688624.NODE_418_49055	GUT_GENOME194277_1_110295	49055	Unassigned		Methanobacteriota	Methanobacteria	Methanobacteriales	Methanobacteriaceae	Methanobrevibacter_A	Methanobrevibacter_A smithii	Outlier	No	NA	Not-determined	NA	0	Austria	0.0231092	No	No	0.112666	0.316153	0.67643	0.0350857
Feng_Q_2015_NC_ERR688626.NODE_21_215262	GUT_GENOME279910_4_62128	215262	Unassigned		Methanobacteriota	Methanobacteria	Methanobacteriales	Methanobacteriaceae	Methanobrevibacter_A	Methanobrevibacter_A smithii	VC_332_0	No	NA	Not-determined	NA	0	Austria	0.0383403	No	No	0.122837	0.301237	0.812782	0.0242277
Feng_Q_2015_NC_ERR688626.NODE_24_209135	GUT_GENOME284634_22_10926	209135	Duplodnaviria;Heunggongvirae;Uroviricota;Caudoviricetes;Caudovirales	VOGdb markers	Methanobacteriota	Methanobacteria	Methanobacteriales	Methanobacteriaceae	Methanobrevibacter_A	Methanobrevibacter_A smithii	VC_357_4	No	NA	Not-determined	NA	0	Austria	0.0131303	cat5	No	0.140693	0.279044	0.890658	0.0184304
Feng_Q_2015_NC_ERR688626.NODE_299_57664	ERR688593.NODE_1068_20580	57664	Unassigned		Methanobacteriota	Methanobacteria	Methanobacteriales	Methanobacteriaceae	Methanobrevibacter_A	Methanobrevibacter_A smithii_A	Outlier	No	NA	Not-determined	NA	0	Austria	0	No	No	0.365692	0.131943	0.88842	0.0186192
Feng_Q_2015_NC_ERR688626.NODE_314_55127	GUT_GENOME018608_1_39351	55127	Unassigned		Methanobacteriota	Methanobacteria	Methanobacteriales	Methanobacteriaceae	Methanobrevibacter_A	Methanobrevibacter_A smithii	Outlier	No	NA	Not-determined	NA	0	Austria	0.00105042	No	No	0.327302	0.14977	0.881886	0.0191102
Feng_Q_2015_NC_ERR688626.NODE_44_153581	GUT_GENOME018608_1_36299	153581	Unassigned		Methanobacteriota	Methanobacteria	Methanobacteriales	Methanobacteriaceae	Methanobrevibacter_A	Methanobrevibacter_A smithii	VC_331_2	No	NA	Not-determined	NA	0	Austria	0.00052521	No	No	0.0858692	0.362115	0.58453	0.0440366
Feng_Q_2015_NC_ERR688626.NODE_50_139189	GUT_GENOME269219_18_19236	139189	Unassigned		Methanobacteriota	Methanobacteria	Methanobacteriales	Methanobacteriaceae	Methanobrevibacter_A	Methanobrevibacter_A smithii	VC_331_11	No	NA	Not-determined	NA	0	Austria	0.00577731	No	No	0.251772	0.188819	0.730229	0.0305914
Feng_Q_2015_NC_ERR688626.NODE_516_39242	GUT_GENOME230857_21_43860	39242	Unassigned		Methanobacteriota	Methanobacteria	Methanobacteriales	Methanobacteriaceae	Methanobrevibacter_A	Methanobrevibacter_A smithii	Outlier	No	NA	Low-quality	22.17	0	Austria	0.0241597	No	No	0.259989	0.183968	0.647702	0.0372762
Feng_Q_2015_NC_ERR688626.NODE_75_119800	GUT_GENOME143185_12_220085	119800	Unassigned		Methanobacteriota	Methanobacteria	Methanobacteriales	Methanobacteriaceae	Methanobrevibacter_A	Methanobrevibacter_A smithii_A	VC_334_1	No	NA	Not-determined	NA	0	Austria	0.0330882	cat5	No	0.103495	0.329129	0.72531	0.0310446
Feng_Q_2015_NC_ERR688627.NODE_510_33615	GUT_GENOME018608_1_39351	33615	Unassigned		Methanobacteriota	Methanobacteria	Methanobacteriales	Methanobacteriaceae	Methanobrevibacter_A	Methanobrevibacter_A smithii	Outlier	No	NA	Not-determined	NA	0	Austria	0.00157563	No	No	0.338255	0.143585	0.717567	0.0315734
Feng_Q_2015_NC_ERR688632.NODE_10_226415	GUT_GENOME194277_1_111100	226415	Unassigned		Methanobacteriota	Methanobacteria	Methanobacteriales	Methanobacteriaceae	Methanobrevibacter_A	Methanobrevibacter_A smithii	VC_331_13	No	NA	Not-determined	NA	0	Austria	0.022584	No	No	0.18267	0.237934	0.839413	0.0223015
Feng_Q_2015_NC_ERR688632.NODE_22_179180	GUT_GENOME143185_12_220085	179180	Unassigned		Methanobacteriota	Methanobacteria	Methanobacteriales	Methanobacteriaceae	Methanobrevibacter_A	Methanobrevibacter_A smithii_A	VC_334_1	No	NA	High-quality	100	0	Austria	0.0388655	cat5	No	0.100615	0.333859	0.597018	0.0427336
Feng_Q_2015_NC_ERR688632.NODE_253_55532	GUT_GENOME194277_1_110295	55532	Unassigned		Methanobacteriota	Methanobacteria	Methanobacteriales	Methanobacteriaceae	Methanobrevibacter_A	Methanobrevibacter_A smithii	Outlier	No	NA	Not-determined	NA	0	Austria	0.0189076	No	No	0.127939	0.294325	0.700158	0.0329897
Feng_Q_2015_NC_ERR688632.NODE_28_165749	GUT_GENOME268434_7_1368	165749	Unassigned		Methanobacteriota	Methanobacteria	Methanobacteriales	Methanobacteriaceae	Methanobrevibacter_A	Methanobrevibacter_A smithii	Overlap (VC_333/VC_334)	No	NA	Not-determined	NA	0	Austria	0.0183824	No	No	0.150434	0.26813	0.859042	0.0208664
Feng_Q_2015_NC_ERR688632.NODE_56_124711	GUT_GENOME253955_2_249842	124711	Duplodnaviria;Heunggongvirae;Uroviricota;Caudoviricetes;Caudovirales;Myoviridae	VOGdb markers	Methanobacteriota	Methanobacteria	Methanobacteriales	Methanobacteriaceae	Methanobrevibacter_A	Methanobrevibacter_A smithii	VC_328_0	No	NA	Not-determined	NA	0	Austria	0.0157563	No	No	0.0928703	0.348048	0.806294	0.0247564
Feng_Q_2015_NC_ERR688633.NODE_114400_553	GUT_GENOME046615_8_26673	553	Unassigned		Methanobacteriota	Methanobacteria	Methanobacteriales	Methanobacteriaceae	Methanobrevibacter_A	Methanobrevibacter_A smithii	Singleton	No	NA	Not-determined	NA	0	Austria	0.00052521	No	No	0.434197	0.238928	0.990622	0.00791172
Feng_Q_2015_NC_ERR688633.NODE_46745_1206	GUT_GENOME093033_16_26421	1206	Unassigned		Methanobacteriota	Methanobacteria	Methanobacteriales	Methanobacteriaceae	Methanobrevibacter_A	Methanobrevibacter_A smithii_A	Outlier	No	NA	Low-quality	2.21	0	Austria	0.00315126	cat2	Yes	0.324063	0.260414	0.127709	0.174768
Feng_Q_2015_NC_ERR688633.NODE_6396_6798	GUT_GENOME107745_54_7356	6798	Unassigned		Methanobacteriota	Methanobacteria	Methanobacteriales	Methanobacteriaceae	Methanobrevibacter_A	Methanobrevibacter_A smithii	Outlier	No	NA	Not-determined	NA	0	Austria	0.0304622	No	No	0.0192014	0.62309	0.0180293	0.301873
Feng_Q_2015_NC_ERR688633.NODE_6706_6515	GUT_GENOME061502_2_5078	6515	Unassigned		Methanobacteriota	Methanobacteria	Methanobacteriales	Methanobacteriaceae	Methanobrevibacter_A	Methanobrevibacter_A smithii_A	VC_379_0	No	NA	Low-quality	11.98	0	Austria	0.00052521	cat2	Yes	0.938759	0.00873151	0.999655	0.00243598
Feng_Q_2015_NC_ERR688635.NODE_1680_19747	GUT_GENOME018608_1_39351	19747	Unassigned		Methanobacteriota	Methanobacteria	Methanobacteriales	Methanobacteriaceae	Methanobrevibacter_A	Methanobrevibacter_A smithii	Outlier	No	NA	Not-determined	NA	0	Austria	0.00052521	No	No	0.122351	0.301965	0.476457	0.0752323
Feng_Q_2015_NC_ERR688635.NODE_2103_16787	GUT_GENOME135949_10_18798	16787	Unassigned		Methanobacteriota	Methanobacteria	Methanobacteriales	Methanobacteriaceae	Methanobrevibacter_A	Methanobrevibacter_A smithii	VC_363_0	No	NA	Low-quality	2.65	0	Austria	0	No	No	0.261809	0.182755	0.363701	0.104936
Feng_Q_2015_NC_ERR688639.NODE_155594_295	CCIS06260551ST-3-0.NODE_518_2754	295	Unassigned		Methanobacteriota	Methanobacteria	Methanobacteriales	Methanobacteriaceae	Methanobrevibacter_A	Methanobrevibacter_A smithii	Singleton	No	NA	Not-determined	NA	0	Austria	0.00052521	No	No	0.697458	0.0860576	0.495208	0.20821
Feng_Q_2015_NC_ERR688639.NODE_59877_781	GUT_GENOME269311_7_90078	781	Duplodnaviria;Heunggongvirae;Uroviricota;Caudoviricetes;Caudovirales	Eggnog markers	Methanobacteriota	Methanobacteria	Methanobacteriales	Methanobacteriaceae	Methanobrevibacter_A	Methanobrevibacter_A smithii	Singleton	No	NA	Not-determined	NA	0	Austria	0.00210084	No	No	0.419444	0.250467	0.695654	0.0694275
Feng_Q_2015_NC_ERR688642.NODE_140_129000	GUT_GENOME269219_18_19236	129000	Unassigned		Methanobacteriota	Methanobacteria	Methanobacteriales	Methanobacteriaceae	Methanobrevibacter_A	Methanobrevibacter_A smithii	VC_331_11	No	NA	Not-determined	NA	0	Austria	0.0493697	No	No	0.320235	0.153408	0.682461	0.0345948
Feng_Q_2015_NC_ERR688642.NODE_244_91493	GUT_GENOME247414_2_5385	91493	Duplodnaviria;Heunggongvirae;Uroviricota;Caudoviricetes;Caudovirales	VOGdb markers	Methanobacteriota	Methanobacteria	Methanobacteriales	Methanobacteriaceae	Methanobrevibacter_A	Methanobrevibacter_A smithii	VC_357_5	No	NA	Not-determined	NA	0	Austria	0.0215336	cat5	No	0.229195	0.200703	0.966188	0.0115001
Feng_Q_2015_NC_ERR688642.NODE_262_85734	GUT_GENOME279910_4_62128	85734	Unassigned		Methanobacteriota	Methanobacteria	Methanobacteriales	Methanobacteriaceae	Methanobrevibacter_A	Methanobrevibacter_A smithii	VC_332_1	No	NA	Not-determined	NA	0	Austria	0.00735294	No	No	0.100076	0.334586	0.672118	0.035369
Feng_Q_2015_NC_ERR688642.NODE_263_85708	GUT_GENOME066320_3_57785	85708	Duplodnaviria;Heunggongvirae;Uroviricota;Caudoviricetes;Caudovirales	VOGdb markers	Methanobacteriota	Methanobacteria	Methanobacteriales	Methanobacteriaceae	Methanobrevibacter_A	Methanobrevibacter_A smithii_A	VC_357_2	No	NA	Not-determined	NA	0	Austria	0.0231092	No	No	0.120039	0.304754	0.850208	0.0215084
Feng_Q_2015_NC_ERR688642.NODE_400_63779	GUT_GENOME018608_1_39351	63779	Unassigned		Methanobacteriota	Methanobacteria	Methanobacteriales	Methanobacteriaceae	Methanobrevibacter_A	Methanobrevibacter_A smithii	Outlier	No	NA	Not-determined	NA	0	Austria	0.00157563	No	No	0.362743	0.133034	0.90504	0.0173351
Feng_Q_2015_NC_ERR688642.NODE_484_54330	GUT_GENOME194277_1_110295	54330	Unassigned		Methanobacteriota	Methanobacteria	Methanobacteriales	Methanobacteriaceae	Methanobrevibacter_A	Methanobrevibacter_A smithii	Outlier	No	NA	Not-determined	NA	0	Austria	0.00052521	No	No	0.0667797	0.401407	0.550747	0.0486253
Feng_Q_2015_NC_ERR688642.NODE_74_174533	GUT_GENOME284192_60_6919	174533	Duplodnaviria;Heunggongvirae;Uroviricota;Caudoviricetes;Caudovirales	VOGdb markers	Methanobacteriota	Methanobacteria	Methanobacteriales	Methanobacteriaceae	Methanobrevibacter_A	Methanobrevibacter_A smithii_A	VC_329_6	No	NA	Not-determined	NA	0	Austria	0.0141807	No	No	0.117086	0.30912	0.884748	0.0189403
Feng_Q_2015_NC_ERR688642.NODE_93_154348	CCIS50471204ST-4-0.NODE_1624_24832	154348	Unassigned		Methanobacteriota	Methanobacteria	Methanobacteriales	Methanobacteriaceae	Methanobrevibacter_A	Methanobrevibacter_A smithii_A	VC_356_3	No	NA	Not-determined	NA	0	Austria	0.00052521	No	No	0.182102	0.238419	0.725145	0.0310446
Feng_Q_2015_NC_ERR688644.NODE_352_35411	GUT_GENOME246782_8_59663	35411	Unassigned		Methanobacteriota	Methanobacteria	Methanobacteriales	Methanobacteriaceae	Methanobrevibacter_A	Methanobrevibacter_A smithii	Outlier	No	NA	Not-determined	NA	0	Austria	0.0115546	No	No	0.480744	0.0931361	0.802216	0.0250208
Feng_Q_2015_NC_ERR710424.NODE_224_72588	GUT_GENOME107745_54_7356	72588	Unassigned		Methanobacteriota	Methanobacteria	Methanobacteriales	Methanobacteriaceae	Methanobrevibacter_A	Methanobrevibacter_A smithii	VC_331_3	No	NA	Not-determined	NA	0	Austria	0	No	No	0.0865535	0.360902	0.433056	0.0880731
Feng_Q_2015_NC_ERR710424.NODE_25_230116	GUT_GENOME066320_3_57785	230116	Duplodnaviria;Heunggongvirae;Uroviricota;Caudoviricetes;Caudovirales	VOGdb markers	Methanobacteriota	Methanobacteria	Methanobacteriales	Methanobacteriaceae	Methanobrevibacter_A	Methanobrevibacter_A smithii_A	VC_357_6	No	NA	Not-determined	NA	0	Austria	0.0351891	cat5	No	0.139538	0.2805	0.939405	0.0148425
Feng_Q_2015_NC_ERR710424.NODE_311_59590	GUT_GENOME018608_1_39351	59590	Unassigned		Methanobacteriota	Methanobacteria	Methanobacteriales	Methanobacteriaceae	Methanobrevibacter_A	Methanobrevibacter_A smithii	Outlier	No	NA	Not-determined	NA	0	Austria	0.0105042	No	No	0.288356	0.167354	0.870915	0.0200922
Feng_Q_2015_NC_ERR710424.NODE_385_50732	GUT_GENOME269219_18_19456	50732	Unassigned		Methanobacteriota	Methanobacteria	Methanobacteriales	Methanobacteriaceae	Methanobrevibacter_A	Methanobrevibacter_A smithii	Outlier	No	NA	Low-quality	31.27	0	Austria	0.00052521	No	Yes	0.368008	0.13073	0.729815	0.0306103
Feng_Q_2015_NC_ERR710424.NODE_46_178335	GUT_GENOME143185_12_220085	178335	Duplodnaviria;Heunggongvirae;Uroviricota;Caudoviricetes;Caudovirales	VOGdb markers	Methanobacteriota	Methanobacteria	Methanobacteriales	Methanobacteriaceae	Methanobrevibacter_A	Methanobrevibacter_A smithii_A	Overlap (VC_329/VC_335)	No	NA	Not-determined	NA	0	Austria	0.00630252	cat5	No	0.0835902	0.367208	0.628584	0.0393157
Feng_Q_2015_NC_ERR710429.NODE_1634_15065	GUT_GENOME263468_1_482597	15065	Unassigned		Methanobacteriota	Methanobacteria	Methanobacteriales	Methanobacteriaceae	Methanobrevibacter_A	Methanobrevibacter_A woesei	VC_374_0	No	NA	Not-determined	NA	0	Austria	0.0372899	No	No	0.0605144	0.419719	0.151872	0.163853
Feng_Q_2015_NC_ERR710429.NODE_2374_11030	GUT_GENOME283665_166_2892	11030	Unassigned		Methanobacteriota	Methanobacteria	Methanobacteriales	Methanobacteriaceae	Methanobrevibacter_A	Methanobrevibacter_A smithii	Singleton	No	NA	Not-determined	NA	0	Austria	0.00105042	No	No	0.144352	0.275164	0.260732	0.129428
Feng_Q_2015_NC_ERR710432.NODE_318_59390	GUT_GENOME259830_2_112204	59390	Unassigned		Methanobacteriota	Methanobacteria	Methanobacteriales	Methanobacteriaceae	Methanobrevibacter_A	Methanobrevibacter_A smithii	Outlier	No	NA	Not-determined	NA	0	Austria	0.00105042	No	No	0.118654	0.306694	0.442713	0.0854294
Feng_Q_2015_NC_ERR710432.NODE_47_178432	GUT_GENOME143185_12_220085	178432	Unassigned		Methanobacteriota	Methanobacteria	Methanobacteriales	Methanobacteriaceae	Methanobrevibacter_A	Methanobrevibacter_A smithii_A	VC_334_1	No	NA	Not-determined	NA	0	Austria	0.0189076	cat5	No	0.100463	0.334101	0.600722	0.0422615
Feng_Q_2015_NC_ERR710432.NODE_62_151820	ERR688624.NODE_1318_21	151820	Duplodnaviria;Heunggongvirae;Uroviricota;Caudoviricetes;Caudovirales;Myoviridae	VOGdb markers	Methanobacteriota	Methanobacteria	Methanobacteriales	Methanobacteriaceae	Methanobrevibacter_A	Methanobrevibacter_A smithii	VC_328_2	No	NA	Not-determined	NA	0	Austria	0.00052521	No	No	0.0712925	0.392433	0.834711	0.0225848
Feng_Q_2015_NC_ERR710432.NODE_9_302670	GUT_GENOME246782_8_59663	302670	Unassigned		Methanobacteriota	Methanobacteria	Methanobacteriales	Methanobacteriaceae	Methanobrevibacter_A	Methanobrevibacter_A smithii	VC_331_14	No	NA	Not-determined	NA	0	Austria	0.0246849	No	No	0.145807	0.273345	0.773068	0.0274945
GPD|uvig_105786	GUT_GENOME273866_45_728	13557	Unassigned		Methanobacteriota	Methanobacteria	Methanobacteriales	Methanobacteriaceae	Methanobrevibacter_A	Methanobrevibacter_A smithii	Outlier	No	NA	Low-quality	35.48	0	Australia	0.0147059	cat2	Yes	0.276339	0.175843	0.671795	0.0353879
GPD|uvig_124530	GUT_GENOME094374_1_67759	17566	Unassigned		Methanobacteriota	Methanobacteria	Methanobacteriales	Methanobacteriaceae	Methanobrevibacter_A	Methanobrevibacter_A smithii	Outlier	No	NA	Low-quality	46.07	0	China	0.00210084	cat2	Yes	0.349367	0.138491	0.879963	0.0192235
GPD|uvig_137293	GUT_GENOME093513_2_107737	51014	Duplodnaviria;Heunggongvirae;Uroviricota;Caudoviricetes;Caudovirales	Viral database	Methanobacteriota	Methanobacteria	Methanobacteriales	Methanobacteriaceae	Methanobrevibacter_A	Methanobrevibacter_A smithii	VC_359_0	No	NA	High-quality	93.62	0	China	0.012605	cat2	Yes	0.68569	0.0485084	0.933868	0.0152579
GPD|uvig_145864	GUT_GENOME235230_27_63636	37687	Duplodnaviria;Heunggongvirae;Uroviricota;Caudoviricetes;Caudovirales	Viral database	Methanobacteriota	Methanobacteria	Methanobacteriales	Methanobacteriaceae	Methanobrevibacter_A	Methanobrevibacter_A smithii	VC_324_0	No	NA	High-quality	98.98	0	China	0.00367647	cat2	Yes	0.455384	0.101746	0.974241	0.0100272
GPD|uvig_147901	GUT_GENOME218694_90_4917	52188	Duplodnaviria;Heunggongvirae;Uroviricota;Caudoviricetes;Caudovirales	Viral database	Methanobacteriota	Methanobacteria	Methanobacteriales	Methanobacteriaceae	Methanobrevibacter_A	Methanobrevibacter_A smithii	VC_323_0	No	NA	High-quality	100	0	United Kingdom,Sweden,Sweden	0.00367647	cat2	Yes	0.473534	0.0949551	0.954681	0.0130675
GPD|uvig_148987	GUT_GENOME266751_6_17485	18190	Duplodnaviria;Heunggongvirae;Uroviricota;Caudoviricetes;Caudovirales;Siphoviridae	Viral database	Methanobacteriota	Methanobacteria	Methanobacteriales	Methanobacteriaceae	Methanobrevibacter_A	Methanobrevibacter_A smithii	VC_383_0	No	NA	Low-quality	34.19	0	Sweden	0.00052521	cat1	Yes	0.488571	0.0909532	0.999157	0.0033424
GPD|uvig_156887	GUT_GENOME268814_20_603	39312	Duplodnaviria;Heunggongvirae;Uroviricota;Caudoviricetes;Caudovirales	Viral database	Methanobacteriota	Methanobacteria	Methanobacteriales	Methanobacteriaceae	Methanobrevibacter_A	Methanobrevibacter_A smithii	VC_324_0	No	NA	High-quality	100	0	Sweden	0	cat2	Yes	0.478845	0.093985	0.984603	0.00859204
GPD|uvig_163399	GUT_GENOME265776_7_73441	10870	Duplodnaviria;Heunggongvirae;Uroviricota;Caudoviricetes;Caudovirales;Siphoviridae	Viral database	Methanobacteriota	Methanobacteria	Methanobacteriales	Methanobacteriaceae	Methanobrevibacter_A	Methanobrevibacter_A smithii	VC_326_0	No	NA	Low-quality	27.41	0	Austria	0	cat1	Yes	0.267564	0.179966	0.95168	0.0134451
GPD|uvig_163681	GUT_GENOME259830_12_62046	37984	Duplodnaviria;Heunggongvirae;Uroviricota;Caudoviricetes;Caudovirales	Viral database	Methanobacteriota	Methanobacteria	Methanobacteriales	Methanobacteriaceae	Methanobrevibacter_A	Methanobrevibacter_A smithii	VC_324_0	No	NA	High-quality	99.74	0	United States,United States,United States,United States,Austria,United States,Austria,United States	0.00105042	cat2	Yes	0.341347	0.142008	0.995576	0.0058728
GPD|uvig_16383	GUT_GENOME273866_45_728	13493	Unassigned		Methanobacteriota	Methanobacteria	Methanobacteriales	Methanobacteriaceae	Methanobrevibacter_A	Methanobrevibacter_A smithii	Outlier	No	NA	Low-quality	35.4	0	Spain,Spain	0.00052521	cat2	Yes	0.396341	0.121392	0.906361	0.0172596
GPD|uvig_174040	GUT_GENOME230857_21_44924	55887	Duplodnaviria;Heunggongvirae;Uroviricota;Caudoviricetes;Caudovirales	Viral database	Methanobacteriota	Methanobacteria	Methanobacteriales	Methanobacteriaceae	Methanobrevibacter_A	Methanobrevibacter_A smithii	VC_359_0	No	NA	High-quality	100	0	Austria	0.00052521	cat1	Yes	0.773656	0.0326219	0.979973	0.00930962
GPD|uvig_177382	GUT_GENOME273866_45_728	36323	Duplodnaviria;Heunggongvirae;Uroviricota;Caudoviricetes;Caudovirales	Viral database	Methanobacteriota	Methanobacteria	Methanobacteriales	Methanobacteriaceae	Methanobrevibacter_A	Methanobrevibacter_A smithii	VC_324_0	No	NA	High-quality	95.35	0	United Kingdom	0.0210084	cat2	Yes	0.5044	0.0865874	0.975639	0.00983836
GPD|uvig_178408	GUT_GENOME239133_175_27290	52764	Duplodnaviria;Heunggongvirae;Uroviricota;Caudoviricetes;Caudovirales	Viral database	Methanobacteriota	Methanobacteria	Methanobacteriales	Methanobacteriaceae	Methanobrevibacter_A	Methanobrevibacter_A smithii_A	VC_358_0	No	NA	Complete	100	0	United Kingdom	0.00210084	cat2	Yes	0.766023	0.0339559	0.997682	0.00489085
GPD|uvig_178441	GUT_GENOME268814_20_603	35575	Duplodnaviria;Heunggongvirae;Uroviricota;Caudoviricetes;Caudovirales	Viral database	Methanobacteriota	Methanobacteria	Methanobacteriales	Methanobacteriaceae	Methanobrevibacter_A	Methanobrevibacter_A smithii	VC_324_0	No	NA	High-quality	93.42	0	United Kingdom	0.00840336	cat2	Yes	0.355971	0.135581	0.935588	0.0151258
GPD|uvig_183331	ERR710432.NODE_943_6498	39649	Duplodnaviria;Heunggongvirae;Uroviricota;Caudoviricetes;Caudovirales;Siphoviridae	Viral database	Methanobacteriota	Methanobacteria	Methanobacteriales	Methanobacteriaceae	Methanobrevibacter	Methanobrevibacter olleyae	VC_326_0	No	NA	Complete	100	0	United Kingdom	0.00052521	cat2	Yes	0.21307	0.212467	0.947853	0.0139739
GPD|uvig_185017	GUT_GENOME273866_45_728	42229	Duplodnaviria;Heunggongvirae;Uroviricota;Caudoviricetes;Caudovirales	Eggnog markers	Methanobacteriota	Methanobacteria	Methanobacteriales	Methanobacteriaceae	Methanobrevibacter_A	Methanobrevibacter_A smithii	Outlier	No	NA	High-quality	100	0	China,United Kingdom,Ethiopia	0.00210084	cat2	Yes	0.452742	0.102595	0.840996	0.0221316
GPD|uvig_185256	GUT_GENOME259830_12_64092	54986	Duplodnaviria;Heunggongvirae;Uroviricota;Caudoviricetes;Caudovirales	Viral database	Methanobacteriota	Methanobacteria	Methanobacteriales	Methanobacteriaceae	Methanobrevibacter_A	Methanobrevibacter_A smithii	VC_370_0	No	NA	High-quality	95.29	0	United Kingdom,Madagascar	0	cat2	Yes	0.872663	0.0175843	0.991299	0.007138
GPD|uvig_191218	GUT_GENOME259830_12_62046	11645	Unassigned		Methanobacteriota	Methanobacteria	Methanobacteriales	Methanobacteriaceae	Methanobrevibacter_A	Methanobrevibacter_A smithii	Outlier	No	NA	Low-quality	30.55	0	United Kingdom	0.00052521	cat2	Yes	0.180343	0.241087	0.931157	0.0155034
GPD|uvig_195409	GUT_GENOME218694_90_4917	25869	Duplodnaviria;Heunggongvirae;Uroviricota;Caudoviricetes;Caudovirales	Viral database	Methanobacteriota	Methanobacteria	Methanobacteriales	Methanobacteriaceae	Methanobrevibacter_A	Methanobrevibacter_A smithii	VC_323_0	No	NA	Medium-quality	63.46	0	United Kingdom,United States	0.022584	cat2	Yes	0.386712	0.125152	0.953177	0.0132941
GPD|uvig_196446	GUT_GENOME235230_27_63636	34215	Duplodnaviria;Heunggongvirae;Uroviricota;Caudoviricetes;Caudovirales	Viral database	Methanobacteriota	Methanobacteria	Methanobacteriales	Methanobacteriaceae	Methanobrevibacter_A	Methanobrevibacter_A smithii	VC_324_0	No	NA	Medium-quality	89.89	0	United Kingdom	0.00210084	cat2	Yes	0.334948	0.145646	0.980107	0.00925296
GPD|uvig_204047	CCIS38765456ST-20-0.NODE_125_97436	40733	Duplodnaviria;Heunggongvirae;Uroviricota;Caudoviricetes;Caudovirales	Viral database	Methanobacteriota	Methanobacteria	Methanobacteriales	Methanobacteriaceae	Methanobrevibacter_A	Methanobrevibacter_A smithii	VC_324_0	No	NA	High-quality	100	0	United Kingdom	0.0273109	cat2	Yes	0.337793	0.14407	0.950469	0.0135395
GPD|uvig_204276	GUT_GENOME284001_2_69654	65823	Duplodnaviria;Heunggongvirae;Uroviricota;Caudoviricetes;Caudovirales	Viral database	Methanobacteriota	Methanobacteria	Methanobacteriales	Methanobacteriaceae	Methanobrevibacter_A	Methanobrevibacter_A smithii	VC_370_0	No	NA	High-quality	100	0	United Kingdom	0.0183824	cat2	Yes	0.801398	0.0283774	0.949879	0.0136151
GPD|uvig_204331	GUT_GENOME215821_25_288527	12202	Duplodnaviria;Heunggongvirae;Uroviricota;Caudoviricetes;Caudovirales;Podoviridae	Viral database	Thermoplasmatota	Thermoplasmata	Methanomassiliicoccales	Methanomassiliicoccaceae	Methanomassiliicoccus	Methanomassiliicoccus intestinalis	VC_395_0	No	NA	Low-quality	40.62	0	United States,United States,United States,Denmark,United Kingdom,United States,United States,United Kingdom	0.0131303	cat2	Yes	0.748614	0.0367451	0.888302	0.018657
GPD|uvig_206389	GUT_GENOME273866_45_728	10767	Unassigned		Methanobacteriota	Methanobacteria	Methanobacteriales	Methanobacteriaceae	Methanobrevibacter_A	Methanobrevibacter_A smithii	Outlier	No	NA	Low-quality	28.29	0	United Kingdom	0.0252101	cat1	Yes	0.18392	0.237206	0.928837	0.0156734
GPD|uvig_208836	CCIS38765456ST-20-0.NODE_125_97436	12137	Unassigned		Methanobacteriota	Methanobacteria	Methanobacteriales	Methanobacteriaceae	Methanobrevibacter_A	Methanobrevibacter_A smithii	Outlier	No	NA	Low-quality	31.87	0	United Kingdom	0.032563	cat2	Yes	0.212339	0.213679	0.927117	0.0158433
GPD|uvig_209938	CCIS38765456ST-20-0.NODE_125_97436	16915	Duplodnaviria;Heunggongvirae;Uroviricota;Caudoviricetes;Caudovirales	Eggnog markers	Methanobacteriota	Methanobacteria	Methanobacteriales	Methanobacteriaceae	Methanobrevibacter_A	Methanobrevibacter_A smithii	Outlier	No	NA	Low-quality	44.41	0	United Kingdom	0.00262605	cat2	Yes	0.224239	0.204463	0.969679	0.0109147
GPD|uvig_220840	GUT_GENOME273866_45_728	36401	Duplodnaviria;Heunggongvirae;Uroviricota;Caudoviricetes;Caudovirales	Viral database	Methanobacteriota	Methanobacteria	Methanobacteriales	Methanobacteriaceae	Methanobrevibacter_A	Methanobrevibacter_A smithii	VC_324_0	No	NA	High-quality	95.65	0	China	0.019958	cat2	Yes	0.452378	0.102959	0.972775	0.0102349
GPD|uvig_245464	GUT_GENOME266751_6_17485	53569	Duplodnaviria;Heunggongvirae;Uroviricota;Caudoviricetes;Caudovirales	Viral database	Methanobacteriota	Methanobacteria	Methanobacteriales	Methanobacteriaceae	Methanobrevibacter_A	Methanobrevibacter_A smithii	VC_323_0	No	NA	High-quality	100	0	China	0.012605	cat2	Yes	0.428577	0.109993	0.978724	0.0094418
GPD|uvig_259726	ERR710432.NODE_943_6498	28544	Duplodnaviria;Heunggongvirae;Uroviricota;Caudoviricetes;Caudovirales;Siphoviridae	Viral database	Methanobacteriota	Methanobacteria	Methanobacteriales	Methanobacteriaceae	Methanobrevibacter	Methanobrevibacter olleyae	VC_326_0	No	NA	Medium-quality	72.23	0	Netherlands	0.00840336	cat1	Yes	0.293291	0.164686	0.923324	0.0160133
GPD|uvig_281916	CCIS38765456ST-20-0.NODE_125_97436	37520	Duplodnaviria;Heunggongvirae;Uroviricota;Caudoviricetes;Caudovirales	Viral database	Methanobacteriota	Methanobacteria	Methanobacteriales	Methanobacteriaceae	Methanobrevibacter_A	Methanobrevibacter_A smithii	VC_324_0	No	NA	Complete	100	0	Denmark	0.00997899	cat2	Yes	0.355786	0.135581	0.981362	0.00908301
GPD|uvig_299364	GUT_GENOME273866_45_728	10097	Duplodnaviria;Heunggongvirae;Uroviricota;Caudoviricetes;Caudovirales	Eggnog markers	Methanobacteriota	Methanobacteria	Methanobacteriales	Methanobacteriaceae	Methanobrevibacter_A	Methanobrevibacter_A smithii	Outlier	No	NA	Low-quality	26.51	0	Germany	0.00105042	cat2	Yes	0.485367	0.0914383	0.999774	0.0020772
GPD|uvig_305526	GUT_GENOME093679_1_86251	94861	Unassigned		Methanobacteriota	Methanobacteria	Methanobacteriales	Methanobacteriaceae	Methanobrevibacter_A	Methanobrevibacter_A smithii	VC_389_0	No	NA	Medium-quality	72.75	0	Germany,Germany,Netherlands,Germany,Germany,Germany,United States	0.0052521	cat2	Yes	0.664695	0.052389	0.999749	0.00222826
GPD|uvig_330919	GUT_GENOME194462_7_70021	34808	Duplodnaviria;Heunggongvirae;Uroviricota;Caudoviricetes;Caudovirales	Viral database	Methanobacteriota	Methanobacteria	Methanobacteriales	Methanobacteriaceae	Methanobrevibacter_A	Methanobrevibacter_A smithii	VC_358_0	No	NA	Medium-quality	65.43	0	China	0.0346639	cat2	Yes	0.74983	0.0367451	0.973296	0.0101783
GPD|uvig_333147	GUT_GENOME284001_2_69654	51008	Duplodnaviria;Heunggongvirae;Uroviricota;Caudoviricetes;Caudovirales	Viral database	Methanobacteriota	Methanobacteria	Methanobacteriales	Methanobacteriaceae	Methanobrevibacter_A	Methanobrevibacter_A smithii	VC_370_0	No	NA	Medium-quality	88.4	0	NA,Madagascar	0.0273109	cat2	Yes	0.847694	0.02195	0.973332	0.0101783
GPD|uvig_338096	GUT_GENOME273866_45_728	46208	Duplodnaviria;Heunggongvirae;Uroviricota;Caudoviricetes;Caudovirales	Viral database	Methanobacteriota	Methanobacteria	Methanobacteriales	Methanobacteriaceae	Methanobrevibacter_A	Methanobrevibacter_A smithii	VC_323_0	No	NA	High-quality	100	0	Sweden	0.00157563	cat2	Yes	0.531555	0.0807664	0.992473	0.00685475
GPD|uvig_338375	GUT_GENOME268740_5_138438	17597	Duplodnaviria;Heunggongvirae;Uroviricota;Caudoviricetes;Caudovirales	Viral database	Methanobacteriota	Methanobacteria	Methanobacteriales	Methanobacteriaceae	Methanobrevibacter_A	Methanobrevibacter_A smithii	VC_324_0	No	NA	Low-quality	46.23	0	Sweden	0.00157563	cat1	Yes	0.186011	0.235266	0.984861	0.00857316
GPD|uvig_351915	GUT_GENOME230857_21_44924	53944	Duplodnaviria;Heunggongvirae;Uroviricota;Caudoviricetes;Caudovirales	Viral database	Methanobacteriota	Methanobacteria	Methanobacteriales	Methanobacteriaceae	Methanobrevibacter_A	Methanobrevibacter_A smithii	VC_359_0	No	NA	High-quality	99.04	0	Fiji	0.0467437	cat2	Yes	0.758381	0.0355324	0.988169	0.00785558
GPD|uvig_355152	GUT_GENOME284001_2_65568	24951	Duplodnaviria;Heunggongvirae;Uroviricota;Caudoviricetes;Caudovirales	Viral database	Methanobacteriota	Methanobacteria	Methanobacteriales	Methanobacteriaceae	Methanobrevibacter_A	Methanobrevibacter_A smithii	VC_324_0	No	NA	Medium-quality	65.51	0	United States	0.0157563	cat2	Yes	0.263223	0.18227	0.883505	0.0190158
GPD|uvig_365250	GUT_GENOME273866_45_728	16561	Unassigned		Methanobacteriota	Methanobacteria	Methanobacteriales	Methanobacteriaceae	Methanobrevibacter_A	Methanobrevibacter_A smithii	Outlier	No	NA	Low-quality	43.46	0	United States	0.00157563	cat2	Yes	0.353545	0.136672	0.997962	0.00464537
GPD|uvig_382630	GUT_GENOME268814_20_603	18645	Unassigned		Methanobacteriota	Methanobacteria	Methanobacteriales	Methanobacteriaceae	Methanobrevibacter_A	Methanobrevibacter_A smithii	Outlier	No	NA	Low-quality	49.02	0	United States	0.0383403	cat2	Yes	0.311784	0.157046	0.999478	0.00294584
GPD|uvig_382962	GUT_GENOME265514_19_8607	77031	Unassigned		Methanobacteriota	Methanobacteria	Methanobacteriales	Methanobacteriaceae	Methanobrevibacter_A	Methanobrevibacter_A smithii	Outlier	No	NA	Medium-quality	53.03	0	Spain,United Kingdom,United States,United States,United States,United States,United States,United Kingdom,United Kingdom,Madagascar,United Kingdom,China,Spain,United Kingdom,Spain,France,United Kingdom,France,United States,China,United Kingdom,Sweden,United Kingdom,Australia,United Kingdom,United States,United States,United Kingdom,United States,Australia,United States,United States,United Kingdo…	0.00735294	No	No	0.146791	0.272253	0.681679	0.0347269
GPD|uvig_384462	GUT_GENOME218694_90_4917	54697	Duplodnaviria;Heunggongvirae;Uroviricota;Caudoviricetes;Caudovirales	Viral database	Methanobacteriota	Methanobacteria	Methanobacteriales	Methanobacteriaceae	Methanobrevibacter_A	Methanobrevibacter_A smithii	VC_323_0	No	NA	High-quality	100	0	United States	0.00105042	cat2	Yes	0.368515	0.130609	0.98236	0.00895083
GPD|uvig_417961	GUT_GENOME001966_77_7974	26306	Unassigned		Methanobacteriota	Methanobacteria	Methanobacteriales	Methanobacteriaceae	Methanobrevibacter_A	Methanobrevibacter_A smithii	Outlier	No	NA	Medium-quality	62.11	0	United States	0.00997899	cat2	Yes	0.292625	0.165292	0.984569	0.00859204
GPD|uvig_418233	GUT_GENOME273866_45_728	39081	Duplodnaviria;Heunggongvirae;Uroviricota;Caudoviricetes;Caudovirales	Viral database	Methanobacteriota	Methanobacteria	Methanobacteriales	Methanobacteriaceae	Methanobrevibacter_A	Methanobrevibacter_A smithii	VC_324_0	No	NA	Complete	100	0	United States	0.0052521	cat2	Yes	0.425628	0.110963	0.948566	0.0138417
GPD|uvig_441795	GUT_GENOME235230_27_63636	46287	Duplodnaviria;Heunggongvirae;Uroviricota;Caudoviricetes;Caudovirales	Viral database	Methanobacteriota	Methanobacteria	Methanobacteriales	Methanobacteriaceae	Methanobrevibacter_A	Methanobrevibacter_A smithii	VC_324_0	No	NA	High-quality	100	0	United Kingdom,United States,United States,United States,United States,United States,United States	0.0283613	cat2	Yes	0.362171	0.133155	0.985651	0.00842209
GPD|uvig_447134	GUT_GENOME256439_3_14691	39152	Duplodnaviria;Heunggongvirae;Uroviricota;Caudoviricetes;Caudovirales	Viral database	Methanobacteriota	Methanobacteria	Methanobacteriales	Methanobacteriaceae	Methanobrevibacter_A	Methanobrevibacter_A smithii	VC_324_0	No	NA	High-quality	100	0	United States	0.0257353	cat2	Yes	0.357683	0.134975	0.965938	0.0115001
GPD|uvig_487713	37101.scaffold36606_2_2530	41248	Duplodnaviria;Heunggongvirae;Uroviricota;Caudoviricetes;Caudovirales	Viral database	Methanobacteriota	Methanobacteria	Methanobacteriales	Methanobacteriaceae	Methanobrevibacter_A	Methanobrevibacter_A smithii	VC_358_0	No	NA	Medium-quality	77.53	0	Netherlands	0.0241597	cat2	Yes	0.927775	0.0101868	0.99697	0.00530629
GPD|uvig_539350	GUT_GENOME104378_7_60982	25507	Unassigned		Methanobacteriota	Methanobacteria	Methanobacteriales	Methanobacteriaceae	Methanobrevibacter_A	Methanobrevibacter_A smithii_A	Outlier	No	NA	Low-quality	22.75	0	United States	0	cat2	Yes	0.767663	0.033592	0.977549	0.00957399
GPD|uvig_544466	GUT_GENOME218694_90_4917	24264	Unassigned		Methanobacteriota	Methanobacteria	Methanobacteriales	Methanobacteriaceae	Methanobrevibacter_A	Methanobrevibacter_A smithii	Outlier	No	NA	Medium-quality	63.63	0	Spain	0.0483193	cat2	Yes	0.399073	0.120665	0.768838	0.02791
GPD|uvig_545215	GUT_GENOME256439_3_14691	50913	Duplodnaviria;Heunggongvirae;Uroviricota;Caudoviricetes;Caudovirales	Viral database	Methanobacteriota	Methanobacteria	Methanobacteriales	Methanobacteriaceae	Methanobrevibacter_A	Methanobrevibacter_A smithii	VC_323_0	No	NA	High-quality	95.7	0	Spain	0.0052521	cat2	Yes	0.446683	0.104293	0.965564	0.0115379
GPD|uvig_552052	ERR710432.NODE_943_6498	37633	Duplodnaviria;Heunggongvirae;Uroviricota;Caudoviricetes;Caudovirales;Siphoviridae	Viral database	Methanobacteriota	Methanobacteria	Methanobacteriales	Methanobacteriaceae	Methanobrevibacter	Methanobrevibacter olleyae	VC_326_0	No	NA	High-quality	95.12	0	Spain	0.0346639	cat1	Yes	0.256071	0.18603	0.908104	0.0171085
GPD|uvig_552115	ERR589775.NODE_71_18440	24133	Duplodnaviria;Heunggongvirae;Uroviricota;Caudoviricetes;Caudovirales;Siphoviridae	Viral database	Methanobacteriota	Methanobacteria	Methanobacteriales	Methanobacteriaceae	Methanobrevibacter_A	Methanobrevibacter_A smithii	VC_326_0	No	NA	Medium-quality	61.05	0	Spain	0.042542	cat1	Yes	0.186549	0.23478	0.790596	0.026116
GPD|uvig_552897	ERR710432.NODE_943_6498	38969	Duplodnaviria;Heunggongvirae;Uroviricota;Caudoviricetes;Caudovirales;Siphoviridae	Viral database	Methanobacteriota	Methanobacteria	Methanobacteriales	Methanobacteriaceae	Methanobrevibacter	Methanobrevibacter olleyae	VC_326_0	No	NA	Complete	100	0	Spain	0.00577731	cat1	Yes	0.216536	0.210041	0.934065	0.0152579
GPD|uvig_558240	GUT_GENOME257377_3_110189	29238	Duplodnaviria;Heunggongvirae;Uroviricota;Caudoviricetes;Caudovirales	Viral database	Methanobacteriota	Methanobacteria	Methanobacteriales	Methanobacteriaceae	Methanobrevibacter_A	Methanobrevibacter_A smithii	VC_358_0	No	NA	Medium-quality	54.96	0	Spain	0.00315126	cat2	Yes	0.682978	0.0491147	0.996173	0.00570285
GPD|uvig_558467	ERR710432.NODE_943_6498	38633	Duplodnaviria;Heunggongvirae;Uroviricota;Caudoviricetes;Caudovirales;Siphoviridae	Viral database	Methanobacteriota	Methanobacteria	Methanobacteriales	Methanobacteriaceae	Methanobrevibacter	Methanobrevibacter olleyae	VC_326_0	No	NA	Complete	100	0	Spain	0.0168067	cat1	Yes	0.308697	0.158016	0.940454	0.0148047
GPD|uvig_558965	GUT_GENOME257377_3_110189	39703	Duplodnaviria;Heunggongvirae;Uroviricota;Caudoviricetes;Caudovirales	Viral database	Methanobacteriota	Methanobacteria	Methanobacteriales	Methanobacteriaceae	Methanobrevibacter_A	Methanobrevibacter_A smithii	VC_358_0	No	NA	Medium-quality	74.63	0	Spain	0.0262605	cat2	Yes	0.610012	0.0650012	0.991736	0.00704358
GPD|uvig_565281	GUT_GENOME143494_1_493461	15531	Duplodnaviria;Heunggongvirae;Uroviricota;Caudoviricetes;Caudovirales	Eggnog markers	Methanobacteriota	Methanobacteria	Methanobacteriales	Methanobacteriaceae	Methanosphaera	Methanosphaera stadtmanae	Overlap (VC_388/VC_389)	No	NA	Low-quality	37.89	0	Netherlands,Spain,Spain,Spain,Spain,Spain,Spain,Spain	0.0210084	cat2	Yes	0.681224	0.0494785	0.999949	0.0011519
GPD|uvig_565629	GUT_GENOME218694_90_4917	52324	Duplodnaviria;Heunggongvirae;Uroviricota;Caudoviricetes;Caudovirales	Viral database	Methanobacteriota	Methanobacteria	Methanobacteriales	Methanobacteriaceae	Methanobrevibacter_A	Methanobrevibacter_A smithii	VC_323_0	No	NA	High-quality	98.35	0	Spain	0.0288866	cat2	Yes	0.486253	0.0911957	0.922553	0.0161077
GPD|uvig_566125	GUT_GENOME259830_12_62046	11636	Unassigned		Methanobacteriota	Methanobacteria	Methanobacteriales	Methanobacteriaceae	Methanobrevibacter_A	Methanobrevibacter_A smithii	Outlier	No	NA	Low-quality	30.53	0	Spain,	0.0273109	cat2	Yes	0.140139	0.279651	0.962525	0.0119911
GPD|uvig_580462	GUT_GENOME236826_98_7468	36869	Duplodnaviria;Heunggongvirae;Uroviricota;Caudoviricetes;Caudovirales	Viral database	Thermoplasmatota	Thermoplasmata	Methanomassiliicoccales	Methanomethylophilaceae	UBA71	Unassigned	VC_397_0	No	NA	High-quality	97.35	0	Madagascar	0.0183824	cat2	Yes	0.54601	0.0778559	0.934895	0.0151824
GPD|uvig_582667	GUT_GENOME218694_90_4917	12392	Duplodnaviria;Heunggongvirae;Uroviricota;Caudoviricetes;Caudovirales;Siphoviridae	Viral database	Methanobacteriota	Methanobacteria	Methanobacteriales	Methanobacteriaceae	Methanobrevibacter_A	Methanobrevibacter_A smithii	VC_383_0	No	NA	Low-quality	23.29	0	Madagascar	0.0330882	cat1	Yes	0.576533	0.0707009	0.966833	0.0114246
GPD|uvig_584620	GUT_GENOME246782_4_15826	101696	Unassigned		Methanobacteriota	Methanobacteria	Methanobacteriales	Methanobacteriaceae	Methanobrevibacter_A	Methanobrevibacter_A smithii	VC_389_0	No	NA	Medium-quality	77.32	0	Madagascar	0.0220588	cat2	Yes	0.698559	0.0462042	0.981613	0.00904525
GPD|uvig_587908	ERR589790.NODE_500_187	37871	Duplodnaviria;Heunggongvirae;Uroviricota;Caudoviricetes;Caudovirales	Viral database	Methanobacteriota	Methanobacteria	Methanobacteriales	Methanobacteriaceae	Methanobrevibacter_A	Methanobrevibacter_A smithii	VC_359_0	No	NA	Medium-quality	69.5	0	Madagascar	0.0168067	cat2	Yes	0.781135	0.0318943	0.995714	0.00583503
GPD|uvig_591342	GUT_GENOME218694_90_4917	53082	Duplodnaviria;Heunggongvirae;Uroviricota;Caudoviricetes;Caudovirales	Viral database	Methanobacteriota	Methanobacteria	Methanobacteriales	Methanobacteriaceae	Methanobrevibacter_A	Methanobrevibacter_A smithii	VC_323_0	No	NA	High-quality	99.78	0	Madagascar	0.0168067	cat1	Yes	0.516488	0.0836769	0.984457	0.00861092
GPD|uvig_591350	GUT_GENOME236826_98_7468	37178	Duplodnaviria;Heunggongvirae;Uroviricota;Caudoviricetes;Caudovirales	Viral database	Thermoplasmatota	Thermoplasmata	Methanomassiliicoccales	Methanomethylophilaceae	UBA71	Unassigned	VC_397_0	No	NA	High-quality	97.86	0	Madagascar	0.00210084	cat2	Yes	0.741852	0.037594	0.958786	0.0125576
GPD|uvig_59249	CCIS38765456ST-20-0.NODE_125_97436	37941	Duplodnaviria;Heunggongvirae;Uroviricota;Caudoviricetes;Caudovirales	Viral database	Methanobacteriota	Methanobacteria	Methanobacteriales	Methanobacteriaceae	Methanobrevibacter_A	Methanobrevibacter_A smithii	VC_324_0	No	NA	Complete	100	0	Denmark	0.0273109	cat2	Yes	0.464853	0.0985933	0.924514	0.0159378
GPD|uvig_593340	GUT_GENOME266751_6_17485	23440	Duplodnaviria;Heunggongvirae;Uroviricota;Caudoviricetes;Caudovirales;Siphoviridae	Viral database	Methanobacteriota	Methanobacteria	Methanobacteriales	Methanobacteriaceae	Methanobrevibacter_A	Methanobrevibacter_A smithii	VC_383_0	No	NA	Low-quality	44.06	0	Madagascar	0.0168067	cat1	Yes	0.240211	0.194397	0.887639	0.0186948
GPD|uvig_593635	GUT_GENOME218694_90_4917	12157	Duplodnaviria;Heunggongvirae;Uroviricota;Caudoviricetes;Caudovirales;Siphoviridae	Viral database	Methanobacteriota	Methanobacteria	Methanobacteriales	Methanobacteriaceae	Methanobrevibacter_A	Methanobrevibacter_A smithii	VC_383_0	No	NA	Low-quality	22.85	0	Madagascar	0.0241597	cat1	Yes	0.571004	0.0721562	0.962487	0.0120289
GPD|uvig_594210	GUT_GENOME257377_3_110189	25705	Duplodnaviria;Heunggongvirae;Uroviricota;Caudoviricetes;Caudovirales	Viral database	Methanobacteriota	Methanobacteria	Methanobacteriales	Methanobacteriaceae	Methanobrevibacter_A	Methanobrevibacter_A smithii	VC_358_0	No	NA	Low-quality	46.93	0	Madagascar	0.00262605	cat2	Yes	0.759616	0.0351686	0.974523	0.00998943
GPD|uvig_595957	ERR589769.NODE_2060_898	72281	Unassigned		Thermoplasmatota	Thermoplasmata	Methanomassiliicoccales	Methanomethylophilaceae	UBA71	UBA71 sp006954465	Outlier	No	NA	Medium-quality	85.93	0	Madagascar	0.0908613	cat2	Yes	0.883402	0.0158865	0.873113	0.0198655
GPD|uvig_597759	GUT_GENOME272466_3_106475	43369	Duplodnaviria;Heunggongvirae;Uroviricota;Caudoviricetes;Caudovirales	Viral database	Methanobacteriota	Methanobacteria	Methanobacteriales	Methanobacteriaceae	Methanobrevibacter_A	Methanobrevibacter_A smithii	VC_358_0	No	NA	Medium-quality	81.52	0	Madagascar	0	cat2	Yes	0.79039	0.0300752	0.998666	0.00405997
GPD|uvig_598747	GUT_GENOME282407_15_5026	58506	Duplodnaviria;Heunggongvirae;Uroviricota;Caudoviricetes;Caudovirales	Viral database	Methanobacteriota	Methanobacteria	Methanobacteriales	Methanobacteriaceae	Methanobrevibacter_A	Methanobrevibacter_A smithii_A	VC_359_0	No	NA	High-quality	100	0	Ethiopia	0.00052521	cat2	Yes	0.556202	0.0755518	0.993905	0.00651484
GPD|uvig_7979	GUT_GENOME265776_7_73441	12387	Duplodnaviria;Heunggongvirae;Uroviricota;Caudoviricetes;Caudovirales	Eggnog markers	Methanobacteriota	Methanobacteria	Methanobacteriales	Methanobacteriaceae	Methanobrevibacter_A	Methanobrevibacter_A smithii	Outlier	No	NA	Low-quality	31.43	0	Spain	0.00210084	cat1	Yes	0.196913	0.227262	0.986822	0.00811995
GPD|uvig_85096	GUT_GENOME256439_3_14691	11972	Duplodnaviria;Heunggongvirae;Uroviricota;Caudoviricetes;Caudovirales	Eggnog markers	Methanobacteriota	Methanobacteria	Methanobacteriales	Methanobacteriaceae	Methanobrevibacter_A	Methanobrevibacter_A smithii	Outlier	No	NA	Low-quality	30.27	0	Spain	0.022584	cat1	Yes	0.187262	0.234295	0.994106	0.00640154
GPD|uvig_86060	ERR710432.NODE_943_6498	40274	Duplodnaviria;Heunggongvirae;Uroviricota;Caudoviricetes;Caudovirales;Siphoviridae	Viral database	Methanobacteriota	Methanobacteria	Methanobacteriales	Methanobacteriaceae	Methanobrevibacter	Methanobrevibacter olleyae	VC_326_0	No	NA	Complete	100	0	Denmark	0.0346639	cat1	Yes	0.239756	0.194397	0.914873	0.0166176
HMP.158013734.contig105867_751	GUT_GENOME268063_5_126471	751	Unassigned		Methanobacteriota	Methanobacteria	Methanobacteriales	Methanobacteriaceae	Methanobrevibacter_A	Methanobrevibacter_A smithii	Singleton	No	NA	Low-quality	1.21	0	America	0.0178571	No	No	0.616199	0.125978	0.494543	0.142006
HMP.158033964.contig10010_3151	GUT_GENOME104744_2_73669	3151	Unassigned		Methanobacteriota	Methanobacteria	Methanobacteriales	Methanobacteriaceae	Methanobrevibacter_A	Methanobrevibacter_A smithii	Outlier	No	NA	Not-determined	NA	0	America	0.00052521	No	No	0.070336	0.394494	0.00997062	0.344305
HMP.158033964.contig48760_12658	GUT_GENOME215821_25_288596	12658	Unassigned		Thermoplasmatota	Thermoplasmata	Methanomassiliicoccales	Methanomassiliicoccaceae	Methanomassiliicoccus_A	Methanomassiliicoccus_A intestinalis	Outlier	No	NA	Low-quality	42.14	0	America	0.0131303	cat2	Yes	0.906519	0.0127334	0.981788	0.00902636
HMP.158499257.contig46474_38876	CCIS38765456ST-20-0.NODE_125_97436	38876	Duplodnaviria;Heunggongvirae;Uroviricota;Caudoviricetes;Caudovirales	Viral database	Methanobacteriota	Methanobacteria	Methanobacteriales	Methanobacteriaceae	Methanobrevibacter_A	Methanobrevibacter_A smithii	VC_324_0	No	NA	High-quality	100	0	America	0.00052521	cat2	Yes	0.448366	0.103808	0.979932	0.00930962
HMP.158742018.contig20391_540	GUT_GENOME268063_5_126471	540	Unassigned		Methanobacteriota	Methanobacteria	Methanobacteriales	Methanobacteriaceae	Methanobrevibacter_A	Methanobrevibacter_A smithii	Singleton	No	NA	Not-determined	NA	0	America	0.029937	No	No	0.119931	0.627309	0.337254	0.232008
HMP.159268001.contig172287_2042	GUT_GENOME270743_20_17178	2042	Unassigned		Methanobacteriota	Methanobacteria	Methanobacteriales	Methanobacteriaceae	Methanosphaera	Methanosphaera stadtmanae	Singleton	No	NA	Not-determined	NA	0	America	0.00472689	No	Yes	0.744014	0.0614661	0.999911	0.00156734
HMP.159268001.contig49462_11939	GUT_GENOME143494_1_493461	11939	Duplodnaviria;Heunggongvirae;Uroviricota;Caudoviricetes;Caudovirales	Eggnog markers	Methanobacteriota	Methanobacteria	Methanobacteriales	Methanobacteriaceae	Methanosphaera	Methanosphaera stadtmanae	Overlap (VC_388/VC_389)	No	NA	Low-quality	29.85	0	America	0.0404412	No	Yes	0.781538	0.031773	0.999999	0.000339905
HMP.159268001.contig52769_3480	GUT_GENOME270573_59_36	3480	Unassigned		Methanobacteriota	Methanobacteria	Methanobacteriales	Methanobacteriaceae	Methanosphaera	Methanosphaera stadtmanae	Singleton	No	NA	Not-determined	NA	0	America	0.0315126	No	Yes	0.937175	0.00885278	1	0
HMP.370027359.contig207374_1117	GUT_GENOME283326_2_365604	1117	Unassigned		Methanobacteriota	Methanobacteria	Methanobacteriales	Methanobacteriaceae	Methanobrevibacter_A	Methanobrevibacter_A smithii	Outlier	No	NA	Low-quality	2.16	0	America	0.00210084	No	No	0.528598	0.142305	0.557629	0.0472657
HMP.370027359.contig208542_5295	GUT_GENOME092376_21_25233	5295	Unassigned		Methanobacteriota	Methanobacteria	Methanobacteriales	Methanobacteriaceae	Methanobrevibacter_A	Methanobrevibacter_A smithii_A	Outlier	No	NA	Low-quality	11.65	0	America	0.0220588	cat3	Yes	0.600203	0.0665777	0.995594	0.0058728
HMP.370027359.contig60005_6711	37101.scaffold36606_2_2530	6711	Unassigned		Methanobacteriota	Methanobacteria	Methanobacteriales	Methanobacteriaceae	Methanobrevibacter_A	Methanobrevibacter_A smithii	VC_385_0	No	NA	Low-quality	14.12	0	America	0.0215336	cat2	Yes	0.69834	0.0462042	0.97582	0.00980059
HMP.706846339.contig81847_53536	GUT_GENOME266751_6_17485	53536	Duplodnaviria;Heunggongvirae;Uroviricota;Caudoviricetes;Caudovirales	Viral database	Methanobacteriota	Methanobacteria	Methanobacteriales	Methanobacteriaceae	Methanobrevibacter_A	Methanobrevibacter_A smithii	VC_358_0	No	NA	Complete	100	0	America	0.00210084	cat1	Yes	0.641134	0.0573611	0.984882	0.00857316
HMP.763678604.contig63623_40452	ERR710432.NODE_943_6498	40452	Duplodnaviria;Heunggongvirae;Uroviricota;Caudoviricetes;Caudovirales;Siphoviridae	Viral database	Methanobacteriota	Methanobacteria	Methanobacteriales	Methanobacteriaceae	Methanobrevibacter	Methanobrevibacter olleyae	VC_326_0	No	NA	Complete	100	0	America	0.00105042	cat1	Yes	0.230936	0.199733	0.946996	0.0140683
HMP.763698834.contig11430_20516	GUT_GENOME153214_10_46014	20516	Duplodnaviria;Heunggongvirae;Uroviricota;Caudoviricetes;Caudovirales	VOGdb markers	Methanobacteriota	Methanobacteria	Methanobacteriales	Methanobacteriaceae	Methanobrevibacter_A	Methanobrevibacter_A smithii	VC_378_0	No	NA	Low-quality	37.64	0	America	0.0189076	cat2	Yes	0.658699	0.0536017	0.975718	0.00983836
HMP.763698834.contig46144_772	GUT_GENOME105044_15_25576	772	Unassigned		Methanobacteriota	Methanobacteria	Methanobacteriales	Methanobacteriaceae	Methanobrevibacter_A	Methanobrevibacter_A smithii	Singleton	No	NA	Low-quality	1.42	0	America	0.00052521	No	No	0.247927	0.422145	0.88448	0.0327005
HMP.763860675.contig14653_37521	GUT_GENOME284634_22_10926	37521	Unassigned		Methanobacteriota	Methanobacteria	Methanobacteriales	Methanobacteriaceae	Methanobrevibacter_A	Methanobrevibacter_A smithii	Outlier	No	NA	Not-determined	NA	0	America	0.0204832	cat5	No	0.116739	0.309605	0.284333	0.123537
HMP.763860675.contig62466_36144	GUT_GENOME118976_2_16387	36144	Unassigned		Methanobacteriota	Methanobacteria	Methanobacteriales	Methanobacteriaceae	Methanobrevibacter_A	Methanobrevibacter_A smithii	Outlier	No	NA	Not-determined	NA	0	America	0.0420168	No	No	0.12916	0.292627	0.379869	0.101518
HMP.763860675.contig65806_66934	GUT_GENOME251364_2_123712	66934	Unassigned		Methanobacteriota	Methanobacteria	Methanobacteriales	Methanobacteriaceae	Methanobrevibacter_A	Methanobrevibacter_A smithii_A	VC_331_3	No	NA	Not-determined	NA	0	America	0.0267857	No	No	0.0835606	0.36733	0.67034	0.0355389
HMP.763860675.contig67146_10080	GUT_GENOME284814_21_22677	10080	Unassigned		Methanobacteriota	Methanobacteria	Methanobacteriales	Methanobacteriaceae	Methanobrevibacter_A	Methanobrevibacter_A smithii_A	VC_364_0	No	NA	Low-quality	9.92	0	America	0.00787815	No	No	0.510386	0.0848896	0.536176	0.051099
HMP.763860675.contig68163_5869	GUT_GENOME273630_6_80982	5869	Unassigned		Methanobacteriota	Methanobacteria	Methanobacteriales	Methanobacteriaceae	Methanobrevibacter_A	Methanobrevibacter_A smithii	Singleton	No	NA	Not-determined	NA	0	America	0.00105042	No	No	0.913273	0.0118846	0.995097	0.00602387
HMP.764062976.contig18993_126298	GUT_GENOME093215_4_44917	126298	Unassigned		Methanobacteriota	Methanobacteria	Methanobacteriales	Methanobacteriaceae	Methanobrevibacter_A	Methanobrevibacter_A smithii	VC_356_0	No	NA	Not-determined	NA	0	America	0.0115546	No	No	0.121832	0.30245	0.70713	0.0325553
HMP.764062976.contig215436_8358	GUT_GENOME143185_16_1306	8358	Unassigned		Methanobacteriota	Methanobacteria	Methanobacteriales	Methanobacteriaceae	Methanobrevibacter_A	Methanobrevibacter_A smithii_A	VC_369_0	No	NA	Not-determined	NA	0	America	0.00682773	No	No	0.0814964	0.371695	0.182084	0.153165
HMP.764062976.contig36899_56556	GUT_GENOME266751_6_17485	56556	Duplodnaviria;Heunggongvirae;Uroviricota;Caudoviricetes;Caudovirales	Viral database	Methanobacteriota	Methanobacteria	Methanobacteriales	Methanobacteriaceae	Methanobrevibacter_A	Methanobrevibacter_A smithii	VC_358_0	No	NA	High-quality	100	0	America	0.00105042	cat2	Yes	0.619487	0.0625758	0.995507	0.00594833
HMP.764062976.contig60515_51795	GUT_GENOME279910_4_62128	51795	Unassigned		Methanobacteriota	Methanobacteria	Methanobacteriales	Methanobacteriaceae	Methanobrevibacter_A	Methanobrevibacter_A smithii	Outlier	No	NA	Not-determined	NA	0	America	0.0257353	No	No	0.114777	0.312515	0.629924	0.0391646
HMP.764062976.contig61675_12891	GUT_GENOME284410_17_34955	12891	Unassigned		Methanobacteriota	Methanobacteria	Methanobacteriales	Methanobacteriaceae	Methanobrevibacter_A	Methanobrevibacter_A smithii	Outlier	No	NA	Not-determined	NA	0	America	0.029937	No	No	0.0602077	0.420689	0.463119	0.0800476
HMP.764062976.contig62638_78500	GUT_GENOME268434_7_1368	78500	Unassigned		Methanobacteriota	Methanobacteria	Methanobacteriales	Methanobacteriaceae	Methanobrevibacter_A	Methanobrevibacter_A smithii	VC_333_0	No	NA	Not-determined	NA	0	America	0.0252101	No	No	0.119627	0.30536	0.690055	0.0340094
HMP.764062976.contig72590_44039	GUT_GENOME205625_22_393	44039	Unassigned		Methanobacteriota	Methanobacteria	Methanobacteriales	Methanobacteriaceae	Methanobrevibacter_A	Methanobrevibacter_A smithii	Outlier	No	NA	Not-determined	NA	0	America	0.00157563	No	No	0.13225	0.287655	0.619262	0.0400899
HMP.764062976.contig74748_79286	GUT_GENOME269219_18_19236	79286	Unassigned		Methanobacteriota	Methanobacteria	Methanobacteriales	Methanobacteriaceae	Methanobrevibacter_A	Methanobrevibacter_A smithii	Outlier	No	NA	Not-determined	NA	0	America	0.00315126	No	No	0.198376	0.226049	0.901577	0.0175806
HMP.764062976.contig76038_48683	GUT_GENOME284634_22_10926	48683	Unassigned		Methanobacteriota	Methanobacteria	Methanobacteriales	Methanobacteriaceae	Methanobrevibacter_A	Methanobrevibacter_A smithii	Outlier	No	NA	Not-determined	NA	0	America	0.00157563	No	No	0.252916	0.188091	0.540458	0.0504381
HMP.764062976.contig76237_20630	GUT_GENOME011061_10_783	20630	Unassigned		Methanobacteriota	Methanobacteria	Methanobacteriales	Methanobacteriaceae	Methanobrevibacter_A	Methanobrevibacter_A smithii	Outlier	No	NA	Not-determined	NA	0	America	0.0315126	No	No	0.0473237	0.461921	0.294589	0.12061
HMP.764083206.contig105735_12761	GUT_GENOME265514_3_164993	12761	Unassigned		Methanobacteriota	Methanobacteria	Methanobacteriales	Methanobacteriaceae	Methanobrevibacter_A	Methanobrevibacter_A smithii	Outlier	No	NA	Not-determined	NA	0	America	0.00735294	No	No	0.14196	0.277347	0.475147	0.0757044
HMP.764083206.contig136723_14329	GUT_GENOME247414_2_5385	14329	Unassigned		Methanobacteriota	Methanobacteria	Methanobacteriales	Methanobacteriaceae	Methanobrevibacter_A	Methanobrevibacter_A smithii	Outlier	No	NA	Not-determined	NA	0	America	0.00105042	cat5	No	0.55011	0.0767645	0.532528	0.0519299
HMP.764083206.contig142169_8441	GUT_GENOME018608_1_39351	8441	Unassigned		Methanobacteriota	Methanobacteria	Methanobacteriales	Methanobacteriaceae	Methanobrevibacter_A	Methanobrevibacter_A smithii	Outlier	No	NA	Not-determined	NA	0	America	0.0236345	No	No	0.273422	0.177056	0.782802	0.0266636
HMP.764083206.contig147318_6113	GUT_GENOME134626_6_3293	6113	Unassigned		Methanobacteriota	Methanobacteria	Methanobacteriales	Methanobacteriaceae	Methanobrevibacter_A	Methanobrevibacter_A smithii	Outlier	No	NA	Low-quality	3.34	0	America	0.00210084	No	No	0.0309995	0.538685	0.647856	0.0372762
HMP.764083206.contig155544_8721	GUT_GENOME090618_39_11160	8721	Unassigned		Methanobacteriota	Methanobacteria	Methanobacteriales	Methanobacteriaceae	Methanobrevibacter_A	Methanobrevibacter_A smithii	VC_360_0	No	NA	Not-determined	NA	0	America	0.00157563	No	No	0.0629106	0.411351	0.256114	0.130826
HMP.764791260.contig141806_5280	GUT_GENOME268814_20_603	5280	Unassigned		Methanobacteriota	Methanobacteria	Methanobacteriales	Methanobacteriaceae	Methanobrevibacter_A	Methanobrevibacter_A smithii	Outlier	No	NA	Low-quality	13.86	0	America	0.0367647	No	Yes	0.0395723	0.492724	0.99097	0.00723242
HMP.SRS019582.scaffold7592_1_3885	GUT_GENOME058005_1_19587	3885	Unassigned		Methanobacteriota	Methanobacteria	Methanobacteriales	Methanobacteriaceae	Methanobrevibacter_A	Methanobrevibacter_A smithii	Outlier	No	NA	Low-quality	10.17	0	America	0.0246849	cat2	Yes	0.504433	0.0865874	0.899083	0.0177128
HMP.SRS020869.scaffold38272_1_332	ERR688624.NODE_1318_4035	332	Unassigned		Methanobacteriota	Methanobacteria	Methanobacteriales	Methanobacteriaceae	Methanobrevibacter_A	Methanobrevibacter_A smithii	Singleton	No	NA	Low-quality	0.87	0	America	0.0246849	No	No	0.202013	0.483396	0.30291	0.263792
HMP.SRS023914.scaffold102073_1_1136	GUT_GENOME270743_20_17178	1136	Unassigned		Methanobacteriota	Methanobacteria	Methanobacteriales	Methanobacteriaceae	Methanosphaera	Methanosphaera stadtmanae	Singleton	No	NA	Not-determined	NA	0	America	0	No	No	0.661397	0.087655	0.999635	0.00251152
HMP.SRS048870.scaffold27331_1_44971	GUT_GENOME007534_1_364910	44971	Unassigned		Thermoplasmatota	Thermoplasmata	Methanomassiliicoccales	Methanomassiliicoccaceae	Methanomassiliicoccus	Methanomassiliicoccus intestinalis	VC_373_0	No	NA	Not-determined	NA	0	America	0.00105042	cat6	No	0.587159	0.0688819	0.385968	0.0997621
HMP.SRS048870.scaffold37535_1_24492	GUT_GENOME007534_1_361213	24492	Unassigned		Thermoplasmatota	Thermoplasmata	Methanomassiliicoccales	Methanomassiliicoccaceae	Methanomassiliicoccus	Methanomassiliicoccus intestinalis	Outlier	No	NA	Not-determined	NA	0	America	0.0189076	cat6	No	0.697904	0.0464468	0.793752	0.0258139
HMP.SRS048870.scaffold37591_1_30851	GUT_GENOME215821_25_288326	30851	Unassigned		Thermoplasmatota	Thermoplasmata	Methanomassiliicoccales	Methanomassiliicoccaceae	Methanomassiliicoccus	Methanomassiliicoccus intestinalis	Outlier	No	NA	Not-determined	NA	0	America	0.0220588	No	No	0.4303	0.109629	0.527188	0.0529874
HMP.SRS048870.scaffold89200_1_15720	GUT_GENOME007534_1_358110	15720	Unassigned		Thermoplasmatota	Thermoplasmata	Methanomassiliicoccales	Methanomassiliicoccaceae	Methanomassiliicoccus	Methanomassiliicoccus intestinalis	VC_373_0	No	NA	Not-determined	NA	0	America	0.00210084	No	No	0.569846	0.0722775	0.485278	0.0716822
HMP.SRS049773.contig26103_1905	ERR589790.NODE_500_187	1905	Unassigned		Methanobacteriota	Methanobacteria	Methanobacteriales	Methanobacteriaceae	Methanobrevibacter_A	Methanobrevibacter_A smithii	Singleton	No	NA	Not-determined	NA	0	America	0.00997899	No	No	0.477687	0.166182	0.961789	0.0120855
HMP.SRS049773.contig8443_4801	GUT_GENOME273630_25_13332	4801	Unassigned		Methanobacteriota	Methanobacteria	Methanobacteriales	Methanobacteriaceae	Methanobrevibacter_A	Methanobrevibacter_A smithii	VC_379_0	No	NA	Not-determined	NA	0	America	0.019958	cat2	No	0.922644	0.0106718	0.946231	0.0141061
HMP.SRS055017.contig131148_8109	37101.scaffold36606_2_2530	8109	Unassigned		Methanobacteriota	Methanobacteria	Methanobacteriales	Methanobacteriaceae	Methanobrevibacter_A	Methanobrevibacter_A smithii	VC_385_0	No	NA	Low-quality	14.78	0	America	0.0383403	cat2	Yes	0.685941	0.0485084	0.992557	0.00683586
HMP.SRS055017.contig37574_35635	GUT_GENOME058005_1_18148	35635	Duplodnaviria;Heunggongvirae;Uroviricota;Caudoviricetes;Caudovirales	Viral database	Methanobacteriota	Methanobacteria	Methanobacteriales	Methanobacteriaceae	Methanobrevibacter_A	Methanobrevibacter_A smithii	VC_358_0	No	NA	Medium-quality	66.98	0	America	0	cat2	Yes	0.827897	0.024618	0.999675	0.00243598
HMP.SRS077024.contig34979_404	GUT_GENOME135949_10_17676	404	Duplodnaviria;Heunggongvirae;Uroviricota;Caudoviricetes;Caudovirales	VOGdb markers	Methanobacteriota	Methanobacteria	Methanobacteriales	Methanobacteriaceae	Methanobrevibacter_A	Methanobrevibacter_A smithii	VC_386_0	No	NA	Not-determined	NA	0	America	0.00472689	No	No	0.0157795	0.942066	0.041576	0.555519
HMP.SRS077392.contig145086_682	GUT_GENOME283665_29_11471	682	Unassigned		Methanobacteriota	Methanobacteria	Methanobacteriales	Methanobacteriaceae	Methanobrevibacter_A	Methanobrevibacter_A smithii	Singleton	No	NA	Not-determined	NA	0	America	0.00420168	No	No	0.728324	0.0722741	0.909518	0.0281473
HMP.SRS1041033.contig18634_8187	GUT_GENOME273630_6_80982	8187	Unassigned		Methanobacteriota	Methanobacteria	Methanobacteriales	Methanobacteriaceae	Methanobrevibacter_A	Methanobrevibacter_A smithii	VC_376_0	No	NA	Not-determined	NA	0	America	0.0115546	No	No	0.984271	0.00315304	0.926255	0.0158622
HMP.SRS1055056.contig18050_857	GUT_GENOME268740_5_138571	857	Unassigned		Methanobacteriota	Methanobacteria	Methanobacteriales	Methanobacteriaceae	Methanobrevibacter_A	Methanobrevibacter_A smithii	Singleton	No	NA	Not-determined	NA	0	America	0.0288866	No	No	0.255784	0.412453	0.373034	0.213203
HMP.SRS142503.contig14153_1569	GUT_GENOME230857_21_43860	1569	Unassigned		Methanobacteriota	Methanobacteria	Methanobacteriales	Methanobacteriaceae	Methanobrevibacter_A	Methanobrevibacter_A smithii	Singleton	No	NA	Low-quality	2.95	0	America	0.0288866	No	No	0.603497	0.109858	0.456797	0.0818982
HMP.SRS142503.contig16983_1902	37101.scaffold36606_2_1938	1902	Unassigned		Methanobacteriota	Methanobacteria	Methanobacteriales	Methanobacteriaceae	Methanobrevibacter_A	Methanobrevibacter_A smithii	Outlier	No	NA	Low-quality	3.58	0	America	0.0162815	cat2	Yes	0.536885	0.138079	0.0580439	0.225017
HMP.SRS144183.contig99003_1672	SRR9655013.NODE_1263_8534	1672	Unassigned		Methanobacteriota	Methanobacteria	Methanobacteriales	Methanobacteriaceae	Methanobrevibacter_A	Methanobrevibacter_A smithii_A	Singleton	No	NA	Low-quality	4.06	0	America	0.0304622	No	No	0.180184	0.406984	4.43207e-05	0.705737
HMP.SRS147271.contig3753_1100	GUT_GENOME134626_20_14139	1100	Unassigned		Methanobacteriota	Methanobacteria	Methanobacteriales	Methanobacteriaceae	Methanobrevibacter_A	Methanobrevibacter_A smithii	Outlier	No	NA	Low-quality	2.73	0	America	0.00262605	No	No	0.721245	0.068402	0.487982	0.0703036
HMP.SRS147271.contig68620_803	GUT_GENOME153214_10_45682	803	Unassigned		Methanobacteriota	Methanobacteria	Methanobacteriales	Methanobacteriaceae	Methanobrevibacter_A	Methanobrevibacter_A smithii	Singleton	No	NA	Not-determined	NA	0	America	0	No	No	0.732351	0.0703277	0.988572	0.00873958
HMP.SRS148196.contig14163_728	GUT_GENOME259830_12_64363	728	Unassigned		Methanobacteriota	Methanobacteria	Methanobacteriales	Methanobacteriaceae	Methanobrevibacter_A	Methanobrevibacter_A smithii	Singleton	No	NA	Low-quality	1.37	0	America	0.00105042	No	No	0.410826	0.257219	0.727962	0.0624659
HMP.SRS148196.contig141895_1499	CCIS79210440ST-3-0.NODE_199_3971	1499	Duplodnaviria;Heunggongvirae;Uroviricota;Caudoviricetes;Caudovirales	VOGdb markers	Methanobacteriota	Methanobacteria	Methanobacteriales	Methanobacteriaceae	Methanobrevibacter_A	Methanobrevibacter_A smithii_A	VC_396_0	No	NA	Low-quality	2.82	0	America	0.0194328	No	Yes	0.251097	0.324909	0.772759	0.0275134
HMP.SRS148215.contig12319_615	CCIS79210440ST-3-0.NODE_199_3971	615	Unassigned		Methanobacteriota	Methanobacteria	Methanobacteriales	Methanobacteriaceae	Methanobrevibacter_A	Methanobrevibacter_A smithii_A	Singleton	No	NA	Low-quality	1.62	0	America	0.0168067	No	No	0.114681	0.639186	0.147561	0.359264
HMP.SRS149784.contig108391_2126	GUT_GENOME031107_10_21745	2126	Unassigned		Methanobacteriota	Methanobacteria	Methanobacteriales	Methanobacteriaceae	Methanobrevibacter_A	Methanobrevibacter_A smithii	Outlier	No	NA	Low-quality	3.84	0	America	0.0110294	cat2	Yes	0.255147	0.320564	0.501293	0.0612018
HMP.SRS149784.contig25778_8396	GUT_GENOME273866_45_728	8396	Unassigned		Methanobacteriota	Methanobacteria	Methanobacteriales	Methanobacteriaceae	Methanobrevibacter_A	Methanobrevibacter_A smithii	Outlier	No	NA	Low-quality	21.8	0	America	0.0178571	cat2	No	0.140682	0.279044	0.944181	0.0142571
IMG|DTR_387488	GUT_GENOME236826_98_7468	38132	Duplodnaviria;Heunggongvirae;Uroviricota;Caudoviricetes;Caudovirales	Viral database	Thermoplasmatota	Thermoplasmata	Methanomassiliicoccales	Methanomethylophilaceae	UBA71	Unassigned	VC_397_0	No	NA	High-quality	100	0		0.0162815	cat2	Yes	0.565013	0.0734902	0.949195	0.013785
IMG|DTR_392373	GUT_GENOME230857_21_44924	55365	Duplodnaviria;Heunggongvirae;Uroviricota;Caudoviricetes;Caudovirales	Viral database	Methanobacteriota	Methanobacteria	Methanobacteriales	Methanobacteriaceae	Methanobrevibacter_A	Methanobrevibacter_A smithii	VC_359_0	No	NA	High-quality	100	0		0.019958	cat1	Yes	0.622947	0.0616056	0.957906	0.012652
IMG|DTR_584019	ERR710432.NODE_943_6498	38017	Duplodnaviria;Heunggongvirae;Uroviricota;Caudoviricetes;Caudovirales;Siphoviridae	Viral database	Methanobacteriota	Methanobacteria	Methanobacteriales	Methanobacteriaceae	Methanobrevibacter	Methanobrevibacter olleyae	VC_326_0	No	NA	High-quality	96.34	0		0.0246849	cat1	Yes	0.306598	0.158622	0.977456	0.00959287
IMG|DTR_733507	GUT_GENOME235230_27_63636	39067	Duplodnaviria;Heunggongvirae;Uroviricota;Caudoviricetes;Caudovirales	Viral database	Methanobacteriota	Methanobacteria	Methanobacteriales	Methanobacteriaceae	Methanobrevibacter_A	Methanobrevibacter_A smithii	VC_324_0	No	NA	High-quality	100	0		0.0162815	cat1	Yes	0.330453	0.147708	0.971774	0.010537
IMG|GCA_003963595.1	GUT_GENOME141221_1_931761	2467	Monodnaviria;Shotokuvirae;Cressdnaviricota;Arfiviricetes;Cremevirales;Smacoviridae;Huchismacovirus;	Viral database	Thermoplasmatota	Thermoplasmata	Methanomassiliicoccales	Methanomassiliicoccaceae	Methanomassiliicoccus	Methanomassiliicoccus intestinalis	VC_440_0	No	NA	High-quality	100	0		0.0194328	No	Yes	0.85746	0.0279428	0.977217	0.00961175
IMG|GCA_003963895.1	GUT_GENOME141221_1_931761	2477	Monodnaviria;Shotokuvirae;Cressdnaviricota;Arfiviricetes;Cremevirales;Smacoviridae;Huchismacovirus;	Viral database	Thermoplasmatota	Thermoplasmata	Methanomassiliicoccales	Methanomassiliicoccaceae	Methanomassiliicoccus	Methanomassiliicoccus intestinalis	VC_440_0	No	NA	High-quality	100	0		0.00052521	No	Yes	0.986021	0.000876948	0.999601	0.0026437
IMG|GCA_003964035.1	GUT_GENOME102627_1_289136	2457	Monodnaviria;Shotokuvirae;Cressdnaviricota;Arfiviricetes;Cremevirales;Smacoviridae;Huchismacovirus;	Viral database	Thermoplasmatota	Thermoplasmata	Methanomassiliicoccales	Methanomassiliicoccaceae	Methanomassiliicoccus	Methanomassiliicoccus intestinalis	VC_441_0	No	NA	High-quality	100	0		0.00052521	No	Yes	0.950286	0.00597919	0.938574	0.0149369
IMG|GCA_003964135.1	GUT_GENOME141221_1_930818	2456	Monodnaviria;Shotokuvirae;Cressdnaviricota;Arfiviricetes;Cremevirales;Smacoviridae	Viral database	Thermoplasmatota	Thermoplasmata	Methanomassiliicoccales	Methanomassiliicoccaceae	Methanomassiliicoccus	Methanomassiliicoccus intestinalis	VC_439_0	No	NA	High-quality	99.96	0		0.0120798	No	Yes	0.832887	0.0348388	0.835881	0.0225281
IMG|IMGVR_UViG_2065487003_000002|2065487003|mockstg_il_soap_contig_48	GUT_GENOME235230_27_63636	27418	Duplodnaviria;Heunggongvirae;Uroviricota;Caudoviricetes;Caudovirales	Viral database	Methanobacteriota	Methanobacteria	Methanobacteriales	Methanobacteriaceae	Methanobrevibacter_A	Methanobrevibacter_A smithii	VC_324_0	No	NA	Medium-quality	72.03	0		0	cat1	Yes	0.356044	0.135581	0.934924	0.0151824
IMG|IMGVR_UViG_2554235476_000001|2554235476|2554309869	GUT_GENOME100276_5_249521	7915	Monodnaviria;Trapavirae;Saleviricota;Huolimaviricetes;Haloruvirales;Pleolipoviridae;Betapleolipovirus;	Viral database	Halobacteriota	Halobacteria	Halobacteriales	Haloferacaceae	Haloferax	Haloferax massiliensis	VC_433_0	No	NA	Medium-quality	67.99	0		0.00157563	cat2	Yes	0.985751	0.00278923	0.998551	0.00421104
IMG|IMGVR_UViG_2554235498_000001|2554235498|2554311572	GUT_GENOME100276_5_249521	8008	Monodnaviria;Trapavirae;Saleviricota;Huolimaviricetes;Haloruvirales;Pleolipoviridae;Betapleolipovirus;	Viral database	Halobacteriota	Halobacteria	Halobacteriales	Haloferacaceae	Haloferax	Haloferax massiliensis	VC_433_0	No	NA	Medium-quality	68.78	0		0.00210084	cat2	Yes	0.990253	0.00218288	0.998551	0.00421104
IMG|IMGVR_UViG_3300007802_000040|3300007802|Ga0105667_101691	GUT_GENOME143494_1_493461	17319	Duplodnaviria;Heunggongvirae;Uroviricota;Caudoviricetes;Caudovirales	Eggnog markers	Methanobacteriota	Methanobacteria	Methanobacteriales	Methanobacteriaceae	Methanosphaera	Methanosphaera stadtmanae	VC_388_0	No	NA	Low-quality	41.87	0		0.0231092	cat2	Yes	0.607012	0.0654863	0.999924	0.0014918
IMG|IMGVR_UViG_3300008132_000081|3300008132|Ga0111230_1002000	GUT_GENOME215821_25_288527	12596	Duplodnaviria;Heunggongvirae;Uroviricota;Caudoviricetes;Caudovirales;Podoviridae	Viral database	Thermoplasmatota	Thermoplasmata	Methanomassiliicoccales	Methanomassiliicoccaceae	Methanomassiliicoccus	Methanomassiliicoccus intestinalis	VC_395_0	No	NA	Low-quality	41.93	0		0.0131303	cat2	Yes	0.815809	0.0260732	0.919095	0.0164098
IMG|IMGVR_UViG_3300008268_000037|3300008268|Ga0111491_1000709	CCIS38765456ST-20-0.NODE_125_97436	38290	Duplodnaviria;Heunggongvirae;Uroviricota;Caudoviricetes;Caudovirales	Viral database	Methanobacteriota	Methanobacteria	Methanobacteriales	Methanobacteriaceae	Methanobrevibacter_A	Methanobrevibacter_A smithii	VC_324_0	No	NA	High-quality	100	0		0.0588235	cat2	Yes	0.465485	0.0982294	0.982832	0.00891306
IMG|IMGVR_UViG_3300008299_000034|3300008299|Ga0114868_1000657|1185-38654	GUT_GENOME273866_45_728	37470	Duplodnaviria;Heunggongvirae;Uroviricota;Caudoviricetes;Caudovirales	Viral database	Methanobacteriota	Methanobacteria	Methanobacteriales	Methanobacteriaceae	Methanobrevibacter_A	Methanobrevibacter_A smithii	VC_324_0	No	NA	High-quality	98.38	0		0.0262605	cat2	Yes	0.386768	0.125152	0.975232	0.00987612
IMG|IMGVR_UViG_3300008523_000017|3300008523|Ga0115231_1000581	GUT_GENOME284001_2_65568	34437	Duplodnaviria;Heunggongvirae;Uroviricota;Caudoviricetes;Caudovirales	Viral database	Methanobacteriota	Methanobacteria	Methanobacteriales	Methanobacteriaceae	Methanobrevibacter_A	Methanobrevibacter_A smithii	VC_324_0	No	NA	High-quality	90.43	0		0.00157563	cat2	Yes	0.523887	0.0825855	0.967558	0.0112546
IMG|IMGVR_UViG_3300008725_000008|3300008725|Ga0115670_1000674	ERR710432.NODE_943_6498	40353	Duplodnaviria;Heunggongvirae;Uroviricota;Caudoviricetes;Caudovirales;Siphoviridae	Viral database	Methanobacteriota	Methanobacteria	Methanobacteriales	Methanobacteriaceae	Methanobrevibacter	Methanobrevibacter olleyae	VC_326_0	No	NA	High-quality	100	0		0.0178571	cat1	Yes	0.225298	0.203856	0.918802	0.0164287
IMG|IMGVR_UViG_3300010278_000002|3300010278|Ga0129311_1000428	GUT_GENOME235230_27_63636	37893	Duplodnaviria;Heunggongvirae;Uroviricota;Caudoviricetes;Caudovirales	Viral database	Methanobacteriota	Methanobacteria	Methanobacteriales	Methanobacteriaceae	Methanobrevibacter_A	Methanobrevibacter_A smithii	VC_324_0	No	NA	High-quality	99.51	0		0.00052521	cat2	Yes	0.43752	0.10684	0.986995	0.00804441
IMG|IMGVR_UViG_3300014028_000007|3300014028|Ga0117810_1000126	GUT_GENOME230857_21_44924	28894	Duplodnaviria;Heunggongvirae;Uroviricota;Caudoviricetes;Caudovirales	Viral database	Methanobacteriota	Methanobacteria	Methanobacteriales	Methanobacteriaceae	Methanobrevibacter_A	Methanobrevibacter_A smithii	VC_359_0	No	NA	Medium-quality	53.01	0		0.0236345	cat1	Yes	0.653338	0.0551783	0.983475	0.00878087
IMG|IMGVR_UViG_3300014040_000006|3300014040|Ga0117811_1000275	GUT_GENOME284001_2_69654	24255	Duplodnaviria;Heunggongvirae;Uroviricota;Caudoviricetes;Caudovirales	Viral database	Methanobacteriota	Methanobacteria	Methanobacteriales	Methanobacteriaceae	Methanobrevibacter_A	Methanobrevibacter_A smithii	Outlier	No	NA	Low-quality	42.03	0		0.00210084	cat2	Yes	0.923835	0.0104293	0.998724	0.00396556
IMG|IMGVR_UViG_3300021255_000120|3300021255|Ga0223825_12561298	GUT_GENOME263468_3_184068	44392	Duplodnaviria;Heunggongvirae;Uroviricota;Caudoviricetes;Caudovirales	Viral database	Methanobacteriota	Methanobacteria	Methanobacteriales	Methanobacteriaceae	Methanobrevibacter_A	Methanobrevibacter_A woesei	VC_390_0	No	NA	High-quality	100	0		0.0147059	cat2	Yes	0.96507	0.00557846	0.999995	0.000566508
IMG|IMGVR_UViG_3300021256_000170|3300021256|Ga0223826_10001368	GUT_GENOME263468_3_184068	42269	Duplodnaviria;Heunggongvirae;Uroviricota;Caudoviricetes;Caudovirales	Viral database	Methanobacteriota	Methanobacteria	Methanobacteriales	Methanobacteriaceae	Methanobrevibacter_A	Methanobrevibacter_A woesei	VC_390_0	No	NA	High-quality	95.22	0		0.0320378	cat2	Yes	0.973463	0.00448702	0.999989	0.00067981
IMG|IMGVR_UViG_3300021295_000003|3300021295|Ga0214522_1000017	GUT_GENOME266067_6_13617	104717	Duplodnaviria;Heunggongvirae;Uroviricota;Caudoviricetes;Caudovirales	Viral database	Methanobacteriota	Methanobacteria	Methanobacteriales	Methanobacteriaceae	Methanobrevibacter_A	Methanobrevibacter_A smithii	VC_391_0	No	NA	High-quality	100	0		0.0194328	cat2	Yes	0.933811	0.00933786	0.999157	0.0033424
IMG|IMGVR_UViG_3300021399_000238|3300021399|Ga0224415_10000710	GUT_GENOME263468_3_184068	44229	Duplodnaviria;Heunggongvirae;Uroviricota;Caudoviricetes;Caudovirales	Viral database	Methanobacteriota	Methanobacteria	Methanobacteriales	Methanobacteriaceae	Methanobrevibacter_A	Methanobrevibacter_A woesei	VC_390_0	No	NA	High-quality	99.63	0		0.00262605	cat2	Yes	0.969679	0.00521465	0.999945	0.00118967
IMG|IMGVR_UViG_3300021431_000443|3300021431|Ga0224423_10003143|5268-23100	GUT_GENOME263468_3_184068	17833	Duplodnaviria;Heunggongvirae;Uroviricota;Caudoviricetes;Caudovirales	Viral database	Methanobacteriota	Methanobacteria	Methanobacteriales	Methanobacteriaceae	Methanobrevibacter_A	Methanobrevibacter_A woesei	Outlier	No	NA	Low-quality	40.17	0		0.00630252	cat2	Yes	0.930512	0.00970167	0.999565	0.00277589
IMG|IMGVR_UViG_3300024299_000095|3300024299|Ga0233448_1001725	GUT_GENOME266067_6_13617	17327	Unassigned		Methanobacteriota	Methanobacteria	Methanobacteriales	Methanobacteriaceae	Methanobrevibacter_A	Methanobrevibacter_A smithii	Singleton	No	NA	Low-quality	14.67	0		0.019958	cat3	Yes	0.768699	0.0334708	0.981895	0.00902636
IMG|IMGVR_UViG_3300027976_000177|3300027976|Ga0209702_10003104	GUT_GENOME273630_25_14578	27060	Duplodnaviria;Heunggongvirae;Uroviricota;Caudoviricetes;Caudovirales;Myoviridae	Viral database	Methanobacteriota	Methanobacteria	Methanobacteriales	Methanobacteriaceae	Methanobrevibacter_A	Methanobrevibacter_A smithii	VC_109_0	No	NA	Medium-quality	67.89	0		0.0252101	cat2	Yes	0.758403	0.0355324	0.569537	0.0457172
IMG|IMGVR_UViG_3300028677_000147|3300028677|Ga0255346_1006347	GUT_GENOME194277_1_111607	11634	Duplodnaviria;Heunggongvirae;Uroviricota;Caudoviricetes;Caudovirales	Viral database	Methanobacteriota	Methanobacteria	Methanobacteriales	Methanobacteriaceae	Methanobrevibacter_A	Methanobrevibacter_A smithii	Singleton	No	NA	Low-quality	10.41	0		0.00157563	No	Yes	0.642032	0.0571186	0.960253	0.0123688
IMG|IMGVR_UViG_3300029380_000049|3300029380|Ga0243900_1002384|1-16382	GUT_GENOME273866_45_728	16382	Duplodnaviria;Heunggongvirae;Uroviricota;Caudoviricetes;Caudovirales	Viral database	Methanobacteriota	Methanobacteria	Methanobacteriales	Methanobacteriaceae	Methanobrevibacter_A	Methanobrevibacter_A smithii	Outlier	No	NA	Low-quality	43.02	0		0.00105042	cat2	Yes	0.403881	0.118967	0.995634	0.00585392
IMG|IMGVR_UViG_3300029718_000038|3300029718|Ga0245237_1001780	GUT_GENOME256439_3_14691	17559	Duplodnaviria;Heunggongvirae;Uroviricota;Caudoviricetes;Caudovirales;Siphoviridae	Viral database	Methanobacteriota	Methanobacteria	Methanobacteriales	Methanobacteriaceae	Methanobrevibacter_A	Methanobrevibacter_A smithii	VC_326_0	No	NA	Low-quality	44.37	0		0.00315126	cat2	Yes	0.176036	0.244361	0.956778	0.0128031
IMG|IMGVR_UViG_3300029852_000010|3300029852|Ga0245291_100449	CCIS33816588ST-4-0.NODE_150_68197	53772	Duplodnaviria;Heunggongvirae;Uroviricota;Caudoviricetes;Caudovirales	Viral database	Methanobacteriota	Methanobacteria	Methanobacteriales	Methanobacteriaceae	Methanobrevibacter_A	Methanobrevibacter_A smithii	VC_359_0	No	NA	High-quality	98.68	0		0.00052521	cat1	Yes	0.663124	0.0525103	0.965433	0.0115756
IMG|IMGVR_UViG_3300029871_000021|3300029871|Ga0245314_100772	ERR710432.NODE_943_6498	39740	Duplodnaviria;Heunggongvirae;Uroviricota;Caudoviricetes;Caudovirales;Siphoviridae	Viral database	Methanobacteriota	Methanobacteria	Methanobacteriales	Methanobacteriaceae	Methanobrevibacter	Methanobrevibacter olleyae	VC_326_0	No	NA	High-quality	100	0		0.00052521	cat2	Yes	0.209606	0.215862	0.948341	0.0138417
IMG|IMGVR_UViG_3300029885_000006|3300029885|Ga0245329_100482|1171-40797	GUT_GENOME256439_3_14691	39627	Duplodnaviria;Heunggongvirae;Uroviricota;Caudoviricetes;Caudovirales	Viral database	Methanobacteriota	Methanobacteria	Methanobacteriales	Methanobacteriaceae	Methanobrevibacter_A	Methanobrevibacter_A smithii	VC_323_0	No	NA	Medium-quality	74.49	0		0.012605	cat1	Yes	0.567407	0.0726413	0.9758	0.00981947
IMG|IMGVR_UViG_3300031867_000166|3300031867|Ga0326511_10000297	GUT_GENOME267364_70_4602	42039	Unassigned		Methanobacteriota	Methanobacteria	Methanobacteriales	Methanobacteriaceae	Methanobrevibacter_A	Methanobrevibacter_A smithii	Outlier	No	NA	High-quality	98.93	0		0.0210084	cat2	Yes	0.975544	0.00400194	0.999542	0.00281366
IMG|NC_039061.1	GUT_GENOME102627_1_289476	2460	Monodnaviria;Shotokuvirae;Cressdnaviricota;Arfiviricetes;Cremevirales;Smacoviridae;Huchismacovirus;Human associated huchismacovirus 1	Viral database	Thermoplasmatota	Thermoplasmata	Methanomassiliicoccales	Methanomassiliicoccaceae	Methanomassiliicoccus_A	Methanomassiliicoccus_A intestinalis	VC_440_0	No	NA	High-quality	100	0		0.00157563	No	Yes	0.957513	0.00462391	0.998676	0.00402221
IMG|NC_039062.1	GUT_GENOME141221_1_930818	2471	Monodnaviria;Shotokuvirae;Cressdnaviricota;Arfiviricetes;Cremevirales;Smacoviridae;Huchismacovirus;Human associated huchismacovirus 2	Viral database	Thermoplasmatota	Thermoplasmata	Methanomassiliicoccales	Methanomassiliicoccaceae	Methanomassiliicoccus	Methanomassiliicoccus intestinalis	VC_439_0	No	NA	High-quality	100	0		0.0273109	No	Yes	0.926308	0.0107227	0.811756	0.0243032
IMG|NC_039063.1	GUT_GENOME141221_1_931559	2459	Monodnaviria;Shotokuvirae;Cressdnaviricota;Arfiviricetes;Cremevirales;Smacoviridae;Huchismacovirus;Human associated huchismacovirus 3	Viral database	Thermoplasmatota	Thermoplasmata	Methanomassiliicoccales	Methanomassiliicoccaceae	Methanomassiliicoccus	Methanomassiliicoccus intestinalis	VC_441_0	No	NA	High-quality	100	0		0.00105042	No	Yes	0.926702	0.010643	0.99654	0.00549513
IMG|Norman_113_NODE_25_length_2504_cov_6.768477	GUT_GENOME141221_1_931761	2504	Monodnaviria;Shotokuvirae;Cressdnaviricota;Arfiviricetes;Cremevirales;Smacoviridae;Huchismacovirus;	Viral database	Thermoplasmatota	Thermoplasmata	Methanomassiliicoccales	Methanomassiliicoccaceae	Methanomassiliicoccus_A	Methanomassiliicoccus_A intestinalis	VC_440_0	No	NA	Complete	100	0		0.00052521	No	Yes	0.965026	0.00346793	0.999654	0.00243598
IMG|UGV-GENOME-0001201	GUT_GENOME141221_1_931761	2513	Monodnaviria;Shotokuvirae;Cressdnaviricota;Arfiviricetes;Cremevirales;Smacoviridae;Huchismacovirus;	Viral database	Thermoplasmatota	Thermoplasmata	Methanomassiliicoccales	Methanomassiliicoccaceae	Methanomassiliicoccus_A	Methanomassiliicoccus_A intestinalis	VC_440_0	No	NA	Complete	100	0		0.0231092	No	Yes	0.972983	0.00223223	0.999991	0.000660926
IMG|UGV-GENOME-0145846	ERR589775.NODE_71_18440	19964	Duplodnaviria;Heunggongvirae;Uroviricota;Caudoviricetes;Caudovirales	Viral database	Methanobacteriota	Methanobacteria	Methanobacteriales	Methanobacteriaceae	Methanobrevibacter_A	Methanobrevibacter_A smithii	Outlier	No	NA	Medium-quality	52.45	0		0.029937	cat2	Yes	0.302583	0.159956	0.975622	0.00983836
IMG|UGV-GENOME-0179807_1	ERR589769.NODE_2060_700	23882	Duplodnaviria;Heunggongvirae;Uroviricota;Caudoviricetes;Caudovirales	Viral database	Thermoplasmatota	Thermoplasmata	Methanomassiliicoccales	Methanomethylophilaceae	UBA71	UBA71 sp006954465	VC_397_0	No	NA	Medium-quality	62.92	0		0.0257353	cat2	Yes	0.867198	0.0186757	0.98624	0.00825213
IMG|UGV-GENOME-0189063	GUT_GENOME284001_2_65568	26095	Duplodnaviria;Heunggongvirae;Uroviricota;Caudoviricetes;Caudovirales	Viral database	Methanobacteriota	Methanobacteria	Methanobacteriales	Methanobacteriaceae	Methanobrevibacter_A	Methanobrevibacter_A smithii	VC_324_0	No	NA	Medium-quality	68.55	0		0.00210084	cat1	Yes	0.532215	0.0806452	0.97761	0.00957399
IMG|UGV-GENOME-0200618	GUT_GENOME093033_16_27577	28073	Duplodnaviria;Heunggongvirae;Uroviricota;Caudoviricetes;Caudovirales	Viral database	Methanobacteriota	Methanobacteria	Methanobacteriales	Methanobacteriaceae	Methanobrevibacter_A	Methanobrevibacter_A smithii_A	VC_358_0	No	NA	Medium-quality	52.77	0		0.0152311	cat2	Yes	0.760459	0.0351686	0.99977	0.00209608
IMG|UGV-GENOME-0209861	GUT_GENOME235230_27_63636	29723	Duplodnaviria;Heunggongvirae;Uroviricota;Caudoviricetes;Caudovirales	Viral database	Methanobacteriota	Methanobacteria	Methanobacteriales	Methanobacteriaceae	Methanobrevibacter_A	Methanobrevibacter_A smithii	VC_324_0	No	NA	Medium-quality	78.04	0		0.00157563	cat2	Yes	0.469774	0.0962891	0.964507	0.0116701
IMG|UGV-GENOME-0226971	GUT_GENOME092034_2_102135	32743	Duplodnaviria;Heunggongvirae;Uroviricota;Caudoviricetes;Caudovirales	Viral database	Methanobacteriota	Methanobacteria	Methanobacteriales	Methanobacteriaceae	Methanobrevibacter_A	Methanobrevibacter_A smithii_A	VC_358_0	No	NA	Medium-quality	61.55	0		0.00630252	cat1	Yes	0.919922	0.0111569	0.999882	0.00177506
IMG|UGV-GENOME-0228900	GUT_GENOME058005_1_18148	33099	Duplodnaviria;Heunggongvirae;Uroviricota;Caudoviricetes;Caudovirales	Viral database	Methanobacteriota	Methanobacteria	Methanobacteriales	Methanobacteriaceae	Methanobrevibacter_A	Methanobrevibacter_A smithii	VC_358_0	No	NA	Medium-quality	62.22	0		0.00052521	cat2	Yes	0.878407	0.0166141	0.999436	0.00296473
IMG|UGV-GENOME-0231656	GUT_GENOME235230_27_63636	33647	Duplodnaviria;Heunggongvirae;Uroviricota;Caudoviricetes;Caudovirales	Viral database	Methanobacteriota	Methanobacteria	Methanobacteriales	Methanobacteriaceae	Methanobrevibacter_A	Methanobrevibacter_A smithii	VC_324_0	No	NA	Medium-quality	88.37	0		0.00052521	cat2	Yes	0.330602	0.147708	0.97647	0.00972505
IMG|UGV-GENOME-0239406	GUT_GENOME093513_2_107737	35137	Duplodnaviria;Heunggongvirae;Uroviricota;Caudoviricetes;Caudovirales	Viral database	Methanobacteriota	Methanobacteria	Methanobacteriales	Methanobacteriaceae	Methanobrevibacter_A	Methanobrevibacter_A smithii	VC_359_0	No	NA	Medium-quality	64.52	0		0.00105042	cat1	Yes	0.868199	0.0181906	0.998965	0.00370119
IMG|UGV-GENOME-0240165	GUT_GENOME235230_27_63636	35249	Duplodnaviria;Heunggongvirae;Uroviricota;Caudoviricetes;Caudovirales	Viral database	Methanobacteriota	Methanobacteria	Methanobacteriales	Methanobacteriaceae	Methanobrevibacter_A	Methanobrevibacter_A smithii	VC_324_0	No	NA	High-quality	92.54	0		0	cat2	Yes	0.384417	0.125394	0.990334	0.00730795
IMG|UGV-GENOME-0255461	GUT_GENOME235230_27_63636	37669	Duplodnaviria;Heunggongvirae;Uroviricota;Caudoviricetes;Caudovirales	Viral database	Methanobacteriota	Methanobacteria	Methanobacteriales	Methanobacteriaceae	Methanobrevibacter_A	Methanobrevibacter_A smithii	VC_324_0	No	NA	High-quality	98.91	0		0.0267857	cat1	Yes	0.398559	0.120665	0.966127	0.0115001
IMG|UGV-GENOME-0255724	GUT_GENOME273866_45_728	37711	Duplodnaviria;Heunggongvirae;Uroviricota;Caudoviricetes;Caudovirales	Viral database	Methanobacteriota	Methanobacteria	Methanobacteriales	Methanobacteriaceae	Methanobrevibacter_A	Methanobrevibacter_A smithii	VC_324_0	No	NA	High-quality	98.97	0		0.0152311	cat2	Yes	0.429005	0.109871	0.933476	0.0152579
IMG|UGV-GENOME-0256087	GUT_GENOME235230_27_63636	37773	Duplodnaviria;Heunggongvirae;Uroviricota;Caudoviricetes;Caudovirales	Viral database	Methanobacteriota	Methanobacteria	Methanobacteriales	Methanobacteriaceae	Methanobrevibacter_A	Methanobrevibacter_A smithii	VC_324_0	No	NA	Complete	100	0		0.00262605	cat2	Yes	0.40112	0.120058	0.966144	0.0115001
IMG|UGV-GENOME-0256185	GUT_GENOME235230_27_63636	37793	Duplodnaviria;Heunggongvirae;Uroviricota;Caudoviricetes;Caudovirales	Viral database	Methanobacteriota	Methanobacteria	Methanobacteriales	Methanobacteriaceae	Methanobrevibacter_A	Methanobrevibacter_A smithii	VC_324_0	No	NA	High-quality	99.23	0		0.0231092	cat2	Yes	0.412755	0.115692	0.964796	0.0116323
IMG|UGV-GENOME-0257216	CCIS38765456ST-20-0.NODE_125_97436	37965	Duplodnaviria;Heunggongvirae;Uroviricota;Caudoviricetes;Caudovirales	Viral database	Methanobacteriota	Methanobacteria	Methanobacteriales	Methanobacteriaceae	Methanobrevibacter_A	Methanobrevibacter_A smithii	VC_324_0	No	NA	Complete	100	0		0.0152311	cat2	Yes	0.476065	0.0942275	0.924514	0.0159378
IMG|UGV-GENOME-0257348	GUT_GENOME235230_27_63636	37991	Duplodnaviria;Heunggongvirae;Uroviricota;Caudoviricetes;Caudovirales	Viral database	Methanobacteriota	Methanobacteria	Methanobacteriales	Methanobacteriaceae	Methanobrevibacter_A	Methanobrevibacter_A smithii	VC_324_0	No	NA	Complete	100	0		0.0194328	cat2	Yes	0.346408	0.139704	0.993972	0.00645819
IMG|UGV-GENOME-0257711	GUT_GENOME235230_27_63636	38056	Duplodnaviria;Heunggongvirae;Uroviricota;Caudoviricetes;Caudovirales	Viral database	Methanobacteriota	Methanobacteria	Methanobacteriales	Methanobacteriaceae	Methanobrevibacter_A	Methanobrevibacter_A smithii	VC_324_0	No	NA	Complete	100	0		0.0267857	cat1	Yes	0.437082	0.106961	0.99428	0.00632601
IMG|UGV-GENOME-0258495	GUT_GENOME256439_3_14691	38181	Duplodnaviria;Heunggongvirae;Uroviricota;Caudoviricetes;Caudovirales	Viral database	Methanobacteriota	Methanobacteria	Methanobacteriales	Methanobacteriaceae	Methanobrevibacter_A	Methanobrevibacter_A smithii	VC_324_0	No	NA	Complete	100	0		0.0194328	cat2	Yes	0.411848	0.115814	0.970839	0.0106692
IMG|UGV-GENOME-0260234	GUT_GENOME235230_27_63636	38488	Duplodnaviria;Heunggongvirae;Uroviricota;Caudoviricetes;Caudovirales	Viral database	Methanobacteriota	Methanobacteria	Methanobacteriales	Methanobacteriaceae	Methanobrevibacter_A	Methanobrevibacter_A smithii	VC_324_0	No	NA	Complete	100	0		0.0210084	cat1	Yes	0.423505	0.111448	0.964642	0.0116323
IMG|UGV-GENOME-0260310	GUT_GENOME273866_45_728	38502	Duplodnaviria;Heunggongvirae;Uroviricota;Caudoviricetes;Caudovirales	Viral database	Methanobacteriota	Methanobacteria	Methanobacteriales	Methanobacteriaceae	Methanobrevibacter_A	Methanobrevibacter_A smithii	VC_324_0	No	NA	High-quality	100	0		0.00052521	cat2	Yes	0.308486	0.158137	0.994653	0.00615605
IMG|UGV-GENOME-0262162	GUT_GENOME235230_27_63636	38835	Duplodnaviria;Heunggongvirae;Uroviricota;Caudoviricetes;Caudovirales	Viral database	Methanobacteriota	Methanobacteria	Methanobacteriales	Methanobacteriaceae	Methanobrevibacter_A	Methanobrevibacter_A smithii	VC_324_0	No	NA	Complete	100	0		0	cat2	Yes	0.410489	0.115935	0.98603	0.00834655
IMG|UGV-GENOME-0262696_1	GUT_GENOME256439_3_14691	37497	Duplodnaviria;Heunggongvirae;Uroviricota;Caudoviricetes;Caudovirales	Viral database	Methanobacteriota	Methanobacteria	Methanobacteriales	Methanobacteriaceae	Methanobrevibacter_A	Methanobrevibacter_A smithii	VC_324_0	No	NA	High-quality	98.48	0		0.00105042	cat1	Yes	0.490175	0.0907106	0.950467	0.0135395
IMG|UGV-GENOME-0263128	GUT_GENOME268814_20_603	39002	Duplodnaviria;Heunggongvirae;Uroviricota;Caudoviricetes;Caudovirales	Viral database	Methanobacteriota	Methanobacteria	Methanobacteriales	Methanobacteriaceae	Methanobrevibacter_A	Methanobrevibacter_A smithii	VC_324_0	No	NA	High-quality	100	0		0.107668	cat2	Yes	0.481376	0.0928935	0.985793	0.0084032
IMG|UGV-GENOME-0264490	GUT_GENOME093679_1_86251	39240	Duplodnaviria;Heunggongvirae;Uroviricota;Caudoviricetes;Caudovirales	Viral database	Methanobacteriota	Methanobacteria	Methanobacteriales	Methanobacteriaceae	Methanobrevibacter_A	Methanobrevibacter_A smithii	Outlier	No	NA	Low-quality	31.41	0		0.0178571	cat2	Yes	0.700939	0.0458404	0.999467	0.00294584
IMG|UGV-GENOME-0264891	GUT_GENOME235230_27_63636	39308	Duplodnaviria;Heunggongvirae;Uroviricota;Caudoviricetes;Caudovirales	Viral database	Methanobacteriota	Methanobacteria	Methanobacteriales	Methanobacteriaceae	Methanobrevibacter_A	Methanobrevibacter_A smithii	VC_324_0	No	NA	High-quality	100	0		0	cat2	Yes	0.300866	0.161775	0.966757	0.0114246
IMG|UGV-GENOME-0266066	GUT_GENOME256439_3_14691	39521	Duplodnaviria;Heunggongvirae;Uroviricota;Caudoviricetes;Caudovirales	Viral database	Methanobacteriota	Methanobacteria	Methanobacteriales	Methanobacteriaceae	Methanobrevibacter_A	Methanobrevibacter_A smithii	VC_324_0	No	NA	High-quality	100	0		0.00735294	cat1	Yes	0.417527	0.113995	0.990432	0.00728907
IMG|UGV-GENOME-0268635_1	GUT_GENOME235230_27_63636	35662	Duplodnaviria;Heunggongvirae;Uroviricota;Caudoviricetes;Caudovirales	Viral database	Methanobacteriota	Methanobacteria	Methanobacteriales	Methanobacteriaceae	Methanobrevibacter_A	Methanobrevibacter_A smithii	VC_324_0	No	NA	High-quality	93.63	0		0.0241597	cat2	Yes	0.432659	0.109023	0.956954	0.0127842
IMG|UGV-GENOME-0271153	GUT_GENOME218694_90_4917	40511	Duplodnaviria;Heunggongvirae;Uroviricota;Caudoviricetes;Caudovirales	Viral database	Methanobacteriota	Methanobacteria	Methanobacteriales	Methanobacteriaceae	Methanobrevibacter_A	Methanobrevibacter_A smithii	VC_323_0	No	NA	Medium-quality	76.15	0		0.721639	cat2	Yes	0.493812	0.0898618	0.945186	0.0141627
IMG|UGV-GENOME-0271425	GUT_GENOME230857_21_44924	40564	Duplodnaviria;Heunggongvirae;Uroviricota;Caudoviricetes;Caudovirales	Viral database	Methanobacteriota	Methanobacteria	Methanobacteriales	Methanobacteriaceae	Methanobrevibacter_A	Methanobrevibacter_A smithii	VC_359_0	No	NA	Medium-quality	74.44	0		0.0267857	cat1	Yes	0.694664	0.0469318	0.997457	0.00502304
IMG|UGV-GENOME-0271646	GUT_GENOME218694_90_4917	40607	Duplodnaviria;Heunggongvirae;Uroviricota;Caudoviricetes;Caudovirales	Viral database	Methanobacteriota	Methanobacteria	Methanobacteriales	Methanobacteriaceae	Methanobrevibacter_A	Methanobrevibacter_A smithii	VC_323_0	No	NA	Medium-quality	76.33	0		0.00577731	cat1	Yes	0.539263	0.0790686	0.954491	0.0131052
IMG|UGV-GENOME-0274814	GUT_GENOME273866_45_728	41194	Duplodnaviria;Heunggongvirae;Uroviricota;Caudoviricetes;Caudovirales	Viral database	Methanobacteriota	Methanobacteria	Methanobacteriales	Methanobacteriaceae	Methanobrevibacter_A	Methanobrevibacter_A smithii	VC_324_0	No	NA	High-quality	100	0		0.0173319	cat2	Yes	0.301994	0.16032	0.9094	0.0170708
IMG|UGV-GENOME-0303866	GUT_GENOME230857_21_44924	47815	Duplodnaviria;Heunggongvirae;Uroviricota;Caudoviricetes;Caudovirales	Viral database	Methanobacteriota	Methanobacteria	Methanobacteriales	Methanobacteriaceae	Methanobrevibacter_A	Methanobrevibacter_A smithii	VC_359_0	No	NA	Medium-quality	87.74	0		0.0346639	cat1	Yes	0.72658	0.0411108	0.998072	0.00455095
IMG|UGV-GENOME-0309168	GUT_GENOME218694_90_4917	49612	Duplodnaviria;Heunggongvirae;Uroviricota;Caudoviricetes;Caudovirales	Viral database	Methanobacteriota	Methanobacteria	Methanobacteriales	Methanobacteriaceae	Methanobrevibacter_A	Methanobrevibacter_A smithii	VC_323_0	No	NA	High-quality	100	0		0.0215336	cat1	Yes	0.496017	0.0894979	0.942912	0.014446
IMG|UGV-GENOME-0313195	GUT_GENOME230857_21_44924	51116	Duplodnaviria;Heunggongvirae;Uroviricota;Caudoviricetes;Caudovirales	Viral database	Methanobacteriota	Methanobacteria	Methanobacteriales	Methanobacteriaceae	Methanobrevibacter_A	Methanobrevibacter_A smithii	VC_359_0	No	NA	High-quality	93.78	0		0	cat1	Yes	0.728673	0.0408683	0.997246	0.00509857
IMG|UGV-GENOME-0318191	GUT_GENOME266751_6_17485	53299	Duplodnaviria;Heunggongvirae;Uroviricota;Caudoviricetes;Caudovirales	Viral database	Methanobacteriota	Methanobacteria	Methanobacteriales	Methanobacteriaceae	Methanobrevibacter_A	Methanobrevibacter_A smithii	VC_358_0	No	NA	Complete	100	0		0.0189076	cat2	Yes	0.629942	0.0597866	0.984882	0.00857316
IMG|UGV-GENOME-0318983	GUT_GENOME230857_21_44924	53669	Duplodnaviria;Heunggongvirae;Uroviricota;Caudoviricetes;Caudovirales	Viral database	Methanobacteriota	Methanobacteria	Methanobacteriales	Methanobacteriaceae	Methanobrevibacter_A	Methanobrevibacter_A smithii	VC_359_0	No	NA	Complete	100	0		0.0215336	cat1	Yes	0.761602	0.0350473	0.995208	0.00600499
IMG|UGV-GENOME-0320937_1	GUT_GENOME230857_21_44924	52249	Duplodnaviria;Heunggongvirae;Uroviricota;Caudoviricetes;Caudovirales	Viral database	Methanobacteriota	Methanobacteria	Methanobacteriales	Methanobacteriaceae	Methanobrevibacter_A	Methanobrevibacter_A smithii	VC_359_0	No	NA	High-quality	95.92	0		0.0252101	cat2	Yes	0.797668	0.0288625	0.990047	0.00738349
IMG|UGV-GENOME-0327529	GUT_GENOME284001_2_69654	57783	Duplodnaviria;Heunggongvirae;Uroviricota;Caudoviricetes;Caudovirales	Viral database	Methanobacteriota	Methanobacteria	Methanobacteriales	Methanobacteriaceae	Methanobrevibacter_A	Methanobrevibacter_A smithii	VC_370_0	No	NA	Complete	100	0		0.00052521	cat1	Yes	0.872285	0.0177056	0.995573	0.0058728
IMG|UGV-GENOME-0334155_1	GUT_GENOME143494_1_1094342	51956	Duplodnaviria;Heunggongvirae;Uroviricota;Caudoviricetes;Caudovirales	Viral database	Methanobacteriota	Methanobacteria	Methanobacteriales	Methanobacteriaceae	Methanosphaera	Methanosphaera stadtmanae	Overlap (VC_326/VC_392)	No	NA	Medium-quality	53.86	0		0.00210084	cat2	Yes	0.9402	0.00873151	0.985054	0.00853539
IMG|UGV-GENOME-0354002	ERR688627.NODE_870_18087	83021	Duplodnaviria;Heunggongvirae;Uroviricota;Caudoviricetes;Caudovirales	Viral database	Methanobacteriota	Methanobacteria	Methanobacteriales	Methanobacteriaceae	Methanobrevibacter_A	Methanobrevibacter_A smithii	Overlap (VC_326/VC_392)	No	NA	Medium-quality	71.85	0		0.0330882	cat2	Yes	0.825901	0.024618	0.999999	0.000434323
IMG|UGV-GENOME-0373642	CCIS81710917ST-20-0.NODE_1493_14747	131466	Duplodnaviria;Heunggongvirae;Uroviricota;Caudoviricetes;Caudovirales	Viral database	Methanobacteriota	Methanobacteria	Methanobacteriales	Methanobacteriaceae	Methanobrevibacter_A	Methanobrevibacter_A smithii	VC_392_0	No	NA	High-quality	90.53	0		0.00157563	cat6	Yes	0.84158	0.0226777	0.998741	0.00394667
IMG|UGV-GENOME-0374504	CCIS81710917ST-20-0.NODE_1493_14747	138976	Duplodnaviria;Heunggongvirae;Uroviricota;Caudoviricetes;Caudovirales	Viral database	Methanobacteriota	Methanobacteria	Methanobacteriales	Methanobacteriaceae	Methanobrevibacter_A	Methanobrevibacter_A smithii	VC_392_0	No	NA	High-quality	95.7	0		0.0183824	cat5	Yes	0.8438	0.0225564	0.999203	0.00326686
IMG|UGV-GENOME-0375013	CCIS81710917ST-20-0.NODE_1493_14747	143197	Duplodnaviria;Heunggongvirae;Uroviricota;Caudoviricetes;Caudovirales	Viral database	Methanobacteriota	Methanobacteria	Methanobacteriales	Methanobacteriaceae	Methanobrevibacter_A	Methanobrevibacter_A smithii	VC_392_0	No	NA	High-quality	98.61	0		0.00052521	cat2	Yes	0.84219	0.0226777	0.999111	0.00339905
IMG|UGV-GENOME-2640363	GUT_GENOME141221_1_930616	2048	Monodnaviria;Shotokuvirae;Cressdnaviricota;Arfiviricetes;Cremevirales;Smacoviridae	Viral database	Thermoplasmatota	Thermoplasmata	Methanomassiliicoccales	Methanomassiliicoccaceae	Methanomassiliicoccus	Methanomassiliicoccus intestinalis	VC_441_0	No	NA	Medium-quality	83.34	0		0.0189076	No	Yes	0.863215	0.0263084	0.978826	0.0094418
IMG|UGV-GENOME-2871376	GUT_GENOME141221_1_931559	2373	Monodnaviria;Shotokuvirae;Cressdnaviricota;Arfiviricetes;Cremevirales;Smacoviridae;Huchismacovirus;	Viral database	Thermoplasmatota	Thermoplasmata	Methanomassiliicoccales	Methanomassiliicoccaceae	Methanomassiliicoccus	Methanomassiliicoccus intestinalis	VC_441_0	No	NA	High-quality	96.6	0		0.0262605	No	Yes	0.884951	0.0203691	0.984514	0.00859204
IMG|UGV-GENOME-4414252	CCIS38765456ST-20-0.NODE_125_97436	37941	Duplodnaviria;Heunggongvirae;Uroviricota;Caudoviricetes;Caudovirales	Viral database	Methanobacteriota	Methanobacteria	Methanobacteriales	Methanobacteriaceae	Methanobrevibacter_A	Methanobrevibacter_A smithii	VC_324_0	No	NA	Complete	100	0		0.0262605	cat2	Yes	0.473229	0.0950764	0.924514	0.0159378
IMG|UGV-GENOME-4415077	GUT_GENOME273866_45_728	38620	Duplodnaviria;Heunggongvirae;Uroviricota;Caudoviricetes;Caudovirales	Viral database	Methanobacteriota	Methanobacteria	Methanobacteriales	Methanobacteriaceae	Methanobrevibacter_A	Methanobrevibacter_A smithii	VC_324_0	No	NA	Complete	100	0		0.00262605	cat1	Yes	0.408103	0.117026	0.979229	0.00940403
IMG|UGV-GENOME-4415268	GUT_GENOME235230_27_63636	38766	Duplodnaviria;Heunggongvirae;Uroviricota;Caudoviricetes;Caudovirales	Viral database	Methanobacteriota	Methanobacteria	Methanobacteriales	Methanobacteriaceae	Methanobrevibacter_A	Methanobrevibacter_A smithii	VC_324_0	No	NA	High-quality	100	0		0.0246849	cat2	Yes	0.405559	0.11836	0.985504	0.00845985
IMG|UGV-GENOME-4426261	GUT_GENOME266751_6_17485	53255	Duplodnaviria;Heunggongvirae;Uroviricota;Caudoviricetes;Caudovirales	Viral database	Methanobacteriota	Methanobacteria	Methanobacteriales	Methanobacteriaceae	Methanobrevibacter_A	Methanobrevibacter_A smithii	VC_358_0	No	NA	Complete	100	0		0.00052521	cat2	Yes	0.630785	0.0596653	0.984882	0.00857316
IMG|Yinda_HP22_trimmed_NODE_10_length_49556_cov_108.480657	CCIS81710917ST-20-0.NODE_1493_19002	49556	Duplodnaviria;Heunggongvirae;Uroviricota;Caudoviricetes;Caudovirales	Viral database	Methanobacteriota	Methanobacteria	Methanobacteriales	Methanobacteriaceae	Methanobrevibacter_A	Methanobrevibacter_A smithii	VC_359_0	No	NA	High-quality	90.95	0		0.0257353	cat1	Yes	0.814691	0.0261945	0.999519	0.00290807
Li_JH_2014_NBT_MH0315_101102.NODE_138753_269	GUT_GENOME273866_45_728	269	Unassigned		Methanobacteriota	Methanobacteria	Methanobacteriales	Methanobacteriaceae	Methanobrevibacter_A	Methanobrevibacter_A smithii	VC_457_0	No	NA	Low-quality	0.71	0	Danish	0.00052521	No	No	0.930685	0.00754717	0.676244	0.0965783
Li_JH_2014_NBT_V1.FI04_110822.NODE_465562_5335	GUT_GENOME268814_20_603	5335	Unassigned		Methanobacteriota	Methanobacteria	Methanobacteriales	Methanobacteriaceae	Methanobrevibacter_A	Methanobrevibacter_A smithii	VC_384_0	No	NA	Low-quality	13.98	0	Spanish	0	No	Yes	0.393017	0.123211	0.633665	0.0388058
Li_JH_2014_NBT_V1.FI04_110822.NODE_466216_6511	GUT_GENOME143185_16_1306	6511	Unassigned		Methanobacteriota	Methanobacteria	Methanobacteriales	Methanobacteriaceae	Methanobrevibacter_A	Methanobrevibacter_A smithii_A	VC_369_0	No	NA	Not-determined	NA	0	Spanish	0.00630252	No	No	0.12249	0.301843	0.452145	0.0829368
Li_JH_2014_NBT_V1.FI14_110821.NODE_594676_998	CCIS07539127ST-4-0.NODE_11245_229	998	Unassigned		Methanobacteriota	Methanobacteria	Methanobacteriales	Methanobacteriaceae	Methanobrevibacter_A	Methanobrevibacter_A smithii	Outlier	No	NA	Low-quality	2.58	0	Spanish	0	cat2	No	0.666477	0.101033	0.996948	0.0042616
Li_JH_2014_NBT_V1.FI14_110821.NODE_619234_5251	GUT_GENOME255326_11_31161	5251	Unassigned		Methanobacteriota	Methanobacteria	Methanobacteriales	Methanobacteriaceae	Methanobrevibacter_A	Methanobrevibacter_A smithii	Singleton	No	NA	Not-determined	NA	0	Spanish	0.0288866	No	No	0.180916	0.240359	0.974996	0.00991389
provir|Feng_Q_2015_NC_ERR688524.NODE_217_70347_1	ERR710432.NODE_943_6498	70347	Duplodnaviria;Heunggongvirae;Uroviricota;Caudoviricetes;Caudovirales;Siphoviridae	Viral database	Methanobacteriota	Methanobacteria	Methanobacteriales	Methanobacteriaceae	Methanobrevibacter	Methanobrevibacter olleyae	VC_326_0	Yes	37605	High-quality	94.94	46.54	Austria	0	cat4	Yes	0.21925	0.20798	0.852415	0.0213574
provir|Feng_Q_2015_NC_ERR688567.NODE_108_91642_1	GUT_GENOME218694_90_4917	91642	Duplodnaviria;Heunggongvirae;Uroviricota;Caudoviricetes;Caudovirales	Viral database	Methanobacteriota	Methanobacteria	Methanobacteriales	Methanobacteriaceae	Methanobrevibacter_A	Methanobrevibacter_A smithii	VC_323_0	Yes	41525	Complete	100	54.69	Austria	0.0336134	cat5	Yes	0.214802	0.211375	0.656708	0.0365964
provir|Feng_Q_2015_NC_ERR688569.NODE_705_30024_1	GUT_GENOME268814_20_603	30024	Duplodnaviria;Heunggongvirae;Uroviricota;Caudoviricetes;Caudovirales	Eggnog markers	Methanobacteriota	Methanobacteria	Methanobacteriales	Methanobacteriaceae	Methanobrevibacter_A	Methanobrevibacter_A smithii	Outlier	Yes	11896	Low-quality	16.65	60.38	Austria	0.00052521	cat5	Yes	0.0908969	0.351928	0.728026	0.030818
provir|Feng_Q_2015_NC_ERR688580.NODE_36_141307_1	GUT_GENOME266751_6_17485	141307	Duplodnaviria;Heunggongvirae;Uroviricota;Caudoviricetes;Caudovirales	Viral database	Methanobacteriota	Methanobacteria	Methanobacteriales	Methanobacteriaceae	Methanobrevibacter_A	Methanobrevibacter_A smithii	VC_323_0	Yes	43980	Complete	100	68.88	Austria	0.00315126	cat4	Yes	0.214691	0.211739	0.813021	0.0242277
provir|Feng_Q_2015_NC_ERR688592.NODE_737_34158_1	GUT_GENOME094374_1_66231	34158	Duplodnaviria;Heunggongvirae;Uroviricota;Caudoviricetes;Caudovirales	Eggnog markers	Methanobacteriota	Methanobacteria	Methanobacteriales	Methanobacteriaceae	Methanobrevibacter_A	Methanobrevibacter_A smithii	Outlier	Yes	19075	Medium-quality	50.09	44.16	Austria	0.0231092	cat5	Yes	0.20925	0.215984	0.859519	0.0208664
provir|Feng_Q_2015_NC_ERR688605.NODE_81_93248_1	ERR710432.NODE_943_6498	93248	Duplodnaviria;Heunggongvirae;Uroviricota;Caudoviricetes;Caudovirales;Siphoviridae	Viral database	Methanobacteriota	Methanobacteria	Methanobacteriales	Methanobacteriaceae	Methanobrevibacter	Methanobrevibacter olleyae	VC_326_0	Yes	36984	Complete	100	60.34	Austria	0.00892857	cat4	Yes	0.237681	0.195367	0.96535	0.0115756
provir|Feng_Q_2015_NC_ERR688611.NODE_45_142494_1	37101.scaffold36606_2_2530	142494	Duplodnaviria;Heunggongvirae;Uroviricota;Caudoviricetes;Caudovirales	Viral database	Methanobacteriota	Methanobacteria	Methanobacteriales	Methanobacteriaceae	Methanobrevibacter_A	Methanobrevibacter_A smithii	VC_358_0	Yes	46906	Complete	100	67.08	Austria	0.0262605	cat5	Yes	0.260807	0.183119	0.955976	0.0128786
provir|Feng_Q_2015_NC_ERR688623.NODE_3231_8370_1	GUT_GENOME269323_6_1120	8370	Unassigned		Methanobacteriota	Methanobacteria	Methanobacteriales	Methanobacteriaceae	Methanobrevibacter_A	Methanobrevibacter_A smithii	VC_511_0	Yes	4636	Low-quality	11.73	44.61	Austria	0.0304622	cat2	No	0.85292	0.0207373	0.932789	0.0153524
provir|Feng_Q_2015_NC_ERR688626.NODE_64_124065_1	GUT_GENOME273866_45_728	124065	Duplodnaviria;Heunggongvirae;Uroviricota;Caudoviricetes;Caudovirales	Viral database	Methanobacteriota	Methanobacteria	Methanobacteriales	Methanobacteriaceae	Methanobrevibacter_A	Methanobrevibacter_A smithii	VC_323_0	Yes	27286	Medium-quality	62.57	78.01	Austria	0.00105042	cat5	Yes	0.220693	0.206646	0.890112	0.0184682
provir|GPD|uvig_185885_1	GUT_GENOME218694_90_4917	135329	Duplodnaviria;Heunggongvirae;Uroviricota;Caudoviricetes;Caudovirales	Viral database	Methanobacteriota	Methanobacteria	Methanobacteriales	Methanobacteriaceae	Methanobrevibacter_A	Methanobrevibacter_A smithii	VC_323_0	Yes	52302	High-quality	100	61.35	United Kingdom,United States	0.00105042	cat5	Yes	0.216049	0.210405	0.916203	0.016542
provir|GPD|uvig_186262_1	GUT_GENOME230857_21_44924	65833	Duplodnaviria;Heunggongvirae;Uroviricota;Caudoviricetes;Caudovirales	Viral database	Methanobacteriota	Methanobacteria	Methanobacteriales	Methanobacteriaceae	Methanobrevibacter_A	Methanobrevibacter_A smithii	VC_359_0	Yes	34062	Medium-quality	62.49	48.26	Netherlands,United Kingdom	0.0194328	cat2	Yes	0.474857	0.0947126	0.948979	0.0138228
provir|GPD|uvig_188825_1	GUT_GENOME235230_27_63636	58815	Duplodnaviria;Heunggongvirae;Uroviricota;Caudoviricetes;Caudovirales	Viral database	Methanobacteriota	Methanobacteria	Methanobacteriales	Methanobacteriaceae	Methanobrevibacter_A	Methanobrevibacter_A smithii	VC_324_0	Yes	26797	Medium-quality	70.38	54.44	Netherlands,Sweden,United Kingdom	0.0346639	cat2	Yes	0.228105	0.201795	0.693263	0.0336695
provir|GPD|uvig_19970_1	ERR710432.NODE_943_6498	96570	Duplodnaviria;Heunggongvirae;Uroviricota;Caudoviricetes;Caudovirales;Siphoviridae	Viral database	Methanobacteriota	Methanobacteria	Methanobacteriales	Methanobacteriaceae	Methanobrevibacter	Methanobrevibacter olleyae	VC_326_0	Yes	35686	High-quality	90.27	63.05	Spain,Spain	0.00052521	cat2	Yes	0.150333	0.268251	0.840284	0.0221882
provir|GPD|uvig_205826_1	GUT_GENOME230857_21_44924	59576	Duplodnaviria;Heunggongvirae;Uroviricota;Caudoviricetes;Caudovirales	Viral database	Methanobacteriota	Methanobacteria	Methanobacteriales	Methanobacteriaceae	Methanobrevibacter_A	Methanobrevibacter_A smithii	VC_359_0	Yes	35671	Medium-quality	74.77	40.13	United Kingdom	0.022584	cat1	Yes	0.191381	0.231264	0.930426	0.0155412
provir|GPD|uvig_205826_2	GUT_GENOME230857_21_44924	59576	Duplodnaviria;Heunggongvirae;Uroviricota;Caudoviricetes;Caudovirales;Siphoviridae	Viral database	Methanobacteriota	Methanobacteria	Methanobacteriales	Methanobacteriaceae	Methanobrevibacter_A	Methanobrevibacter_A smithii	VC_326_0	Yes	35671	Medium-quality	74.77	40.13	United Kingdom	0.022584	cat1	Yes	0.191381	0.231264	0.930426	0.0155412
provir|GPD|uvig_222260_1	GUT_GENOME273866_45_728	50659	Duplodnaviria;Heunggongvirae;Uroviricota;Caudoviricetes;Caudovirales	Viral database	Methanobacteriota	Methanobacteria	Methanobacteriales	Methanobacteriaceae	Methanobrevibacter_A	Methanobrevibacter_A smithii	VC_324_0	Yes	40005	High-quality	100	21.03	China	0.00210084	cat5	Yes	0.316344	0.154984	0.663508	0.0360299
provir|GPD|uvig_268865_1	GUT_GENOME218694_90_4917	40773	Duplodnaviria;Heunggongvirae;Uroviricota;Caudoviricetes;Caudovirales	Viral database	Methanobacteriota	Methanobacteria	Methanobacteriales	Methanobacteriaceae	Methanobrevibacter_A	Methanobrevibacter_A smithii	VC_323_0	Yes	34898	Medium-quality	65.6	14.41	United States	0.0120798	cat2	Yes	0.562519	0.0740965	0.963731	0.0117645
provir|GPD|uvig_310929_1	GUT_GENOME093513_2_107737	71681	Duplodnaviria;Heunggongvirae;Uroviricota;Caudoviricetes;Caudovirales	Viral database	Methanobacteriota	Methanobacteria	Methanobacteriales	Methanobacteriaceae	Methanobrevibacter_A	Methanobrevibacter_A smithii	VC_359_0	Yes	21511	Low-quality	39.45	69.99	China	0	cat1	Yes	0.282738	0.172083	0.781967	0.0266825
provir|GPD|uvig_337728_1	GUT_GENOME235230_27_63636	39364	Duplodnaviria;Heunggongvirae;Uroviricota;Caudoviricetes;Caudovirales	Viral database	Methanobacteriota	Methanobacteria	Methanobacteriales	Methanobacteriaceae	Methanobrevibacter_A	Methanobrevibacter_A smithii	VC_324_0	Yes	32437	Medium-quality	85.18	17.6	Sweden	0.0262605	cat2	Yes	0.368802	0.130609	0.730052	0.0305914
provir|GPD|uvig_364876_1	GUT_GENOME257377_3_110189	50517	Duplodnaviria;Heunggongvirae;Uroviricota;Caudoviricetes;Caudovirales	Viral database	Methanobacteriota	Methanobacteria	Methanobacteriales	Methanobacteriaceae	Methanobrevibacter_A	Methanobrevibacter_A smithii	VC_358_0	Yes	49469	High-quality	92.99	2.07	Peru	0.00052521	cat2	Yes	0.900109	0.0130973	0.999381	0.00302138
provir|GPD|uvig_382937_1	GUT_GENOME235230_27_63636	107873	Duplodnaviria;Heunggongvirae;Uroviricota;Caudoviricetes;Caudovirales	Viral database	Methanobacteriota	Methanobacteria	Methanobacteriales	Methanobacteriaceae	Methanobrevibacter_A	Methanobrevibacter_A smithii	VC_324_0	Yes	37941	High-quality	99.61	64.83	United States	0.00052521	cat2	Yes	0.178982	0.242057	0.890427	0.0184493
provir|GPD|uvig_390321_1	GUT_GENOME284001_2_69654	61474	Duplodnaviria;Heunggongvirae;Uroviricota;Caudoviricetes;Caudovirales	Viral database	Methanobacteriota	Methanobacteria	Methanobacteriales	Methanobacteriaceae	Methanobrevibacter_A	Methanobrevibacter_A smithii	VC_370_0	Yes	55331	High-quality	95.89	9.99	Sweden,United States	0.0120798	cat2	Yes	0.766634	0.0338346	0.992183	0.00689251
provir|GPD|uvig_432794_1	GUT_GENOME266751_6_17485	74485	Unassigned		Methanobacteriota	Methanobacteria	Methanobacteriales	Methanobacteriaceae	Methanobrevibacter_A	Methanobrevibacter_A smithii	VC_385_0	Yes	7394	Low-quality	13.9	90.07	Peru,United States,United States,Netherlands,Peru,United States,United States,United States,United States,United States,Peru,Peru,United States	0.00052521	cat4	Yes	0.193599	0.229202	0.859733	0.0208475
provir|GPD|uvig_543447_1	GUT_GENOME261695_15_32706	92874	Duplodnaviria;Heunggongvirae;Uroviricota;Caudoviricetes;Caudovirales	Viral database	Methanobacteriota	Methanobacteria	Methanobacteriales	Methanobacteriaceae	Methanobrevibacter_A	Methanobrevibacter_A smithii	VC_370_0	Yes	46066	Medium-quality	79.83	50.4	United States	0.00262605	cat5	Yes	0.479708	0.093985	0.853774	0.0212818
provir|GPD|uvig_546929_1	ERR710432.NODE_943_6498	45932	Duplodnaviria;Heunggongvirae;Uroviricota;Caudoviricetes;Caudovirales;Siphoviridae	Viral database	Methanobacteriota	Methanobacteria	Methanobacteriales	Methanobacteriaceae	Methanobrevibacter	Methanobrevibacter olleyae	VC_326_0	Yes	39783	High-quality	100	13.39	Spain	0.085084	cat2	Yes	0.211986	0.213922	0.884681	0.0189403
provir|GPD|uvig_548316_1	ERR710432.NODE_943_6498	39281	Duplodnaviria;Heunggongvirae;Uroviricota;Caudoviricetes;Caudovirales;Siphoviridae	Viral database	Methanobacteriota	Methanobacteria	Methanobacteriales	Methanobacteriaceae	Methanobrevibacter	Methanobrevibacter olleyae	VC_326_0	Yes	31599	Medium-quality	79.9	19.56	Spain	0.00262605	cat2	Yes	0.181608	0.239146	0.840909	0.0221316
provir|GPD|uvig_76619_1	GUT_GENOME256439_3_14691	45608	Duplodnaviria;Heunggongvirae;Uroviricota;Caudoviricetes;Caudovirales	Viral database	Methanobacteriota	Methanobacteria	Methanobacteriales	Methanobacteriaceae	Methanobrevibacter_A	Methanobrevibacter_A smithii	VC_324_0	Yes	38969	High-quality	100	14.56	Spain	0	cat2	Yes	0.401191	0.120058	0.730256	0.0305914
provir|HMP.159268001.contig46714_28491_1	GUT_GENOME143494_1_492215	28491	Duplodnaviria;Heunggongvirae;Uroviricota;Caudoviricetes;Caudovirales	Eggnog markers	Methanobacteriota	Methanobacteria	Methanobacteriales	Methanobacteriaceae	Methanosphaera	Methanosphaera stadtmanae	Outlier	Yes	9213	Low-quality	19.76	67.66	America	0.00052521	cat2	Yes	0.816785	0.0257094	0.999957	0.00107637
provir|HMP.SRS148196.contig8874_3221_1	GUT_GENOME273866_45_728	3221	Unassigned		Methanobacteriota	Methanobacteria	Methanobacteriales	Methanobacteriaceae	Methanobrevibacter_A	Methanobrevibacter_A smithii	Outlier	Yes	1956	Low-quality	5.07	39.27	America	0.00052521	cat2	Yes	0.695264	0.0468106	0.950127	0.0135773
provir|Rampelli_S_2020_mSystems_SRR9654991.NODE_109_100313_1	GUT_GENOME093513_2_107737	100313	Duplodnaviria;Heunggongvirae;Uroviricota;Caudoviricetes;Caudovirales	Viral database	Methanobacteriota	Methanobacteria	Methanobacteriales	Methanobacteriaceae	Methanobrevibacter_A	Methanobrevibacter_A smithii	VC_359_0	Yes	34669	Medium-quality	63.63	65.44	Italy	0.00157563	cat4	Yes	0.245053	0.191851	0.89586	0.0180338
provir|Rampelli_S_2020_mSystems_SRR9654999.NODE_52_92916_1	CCIS38765456ST-20-0.NODE_125_97436	92916	Duplodnaviria;Heunggongvirae;Uroviricota;Caudoviricetes;Caudovirales	Viral database	Methanobacteriota	Methanobacteria	Methanobacteriales	Methanobacteriaceae	Methanobrevibacter_A	Methanobrevibacter_A smithii	VC_324_0	Yes	33284	Complete	100	64.18	Italy	0.00052521	cat5	Yes	0.134932	0.285108	0.945572	0.0141438
provir|Rampelli_S_2020_mSystems_SRR9655014.NODE_14_242848_1	GUT_GENOME284001_2_69654	242848	Duplodnaviria;Heunggongvirae;Uroviricota;Caudoviricetes;Caudovirales	Viral database	Methanobacteriota	Methanobacteria	Methanobacteriales	Methanobacteriaceae	Methanobrevibacter_A	Methanobrevibacter_A smithii	VC_370_0	Yes	44991	Medium-quality	77.97	81.47	Italy	0.00735294	cat5	Yes	0.179369	0.241814	0.901475	0.0175806
provir|Xie_HL_2016_CS_35665.scaffold93676_3_43257_1	GUT_GENOME235230_27_63636	43257	Duplodnaviria;Heunggongvirae;Uroviricota;Caudoviricetes;Caudovirales	Viral database	Methanobacteriota	Methanobacteria	Methanobacteriales	Methanobacteriaceae	Methanobrevibacter_A	Methanobrevibacter_A smithii	VC_324_0	Yes	27072	Medium-quality	71.12	37.42	UK	0.0278361	cat5	Yes	0.241497	0.193185	0.937928	0.0149558
provir|Xie_HL_2016_CS_35707.scaffold67837_2_46979_1	GUT_GENOME256439_3_14691	46979	Duplodnaviria;Heunggongvirae;Uroviricota;Caudoviricetes;Caudovirales	Viral database	Methanobacteriota	Methanobacteria	Methanobacteriales	Methanobacteriaceae	Methanobrevibacter_A	Methanobrevibacter_A smithii	VC_323_0	Yes	36248	Medium-quality	82.69	22.84	UK	0.0262605	cat2	Yes	0.53349	0.0802813	0.97258	0.0102916
provir|Xie_HL_2016_CS_35990.scaffold127790_2_37019_1	GUT_GENOME235230_27_63636	37019	Duplodnaviria;Heunggongvirae;Uroviricota;Caudoviricetes;Caudovirales	Viral database	Methanobacteriota	Methanobacteria	Methanobacteriales	Methanobacteriaceae	Methanobrevibacter_A	Methanobrevibacter_A smithii	VC_324_0	Yes	30518	Medium-quality	80.15	17.56	UK	0.00052521	cat2	Yes	0.294204	0.164565	0.916718	0.0164854
provir|Xie_HL_2016_CS_36005.scaffold113348_1_74080_1	GUT_GENOME265602_1_80960	74080	Duplodnaviria;Heunggongvirae;Uroviricota;Caudoviricetes;Caudovirales	Viral database	Methanobacteriota	Methanobacteria	Methanobacteriales	Methanobacteriaceae	Methanobrevibacter_A	Methanobrevibacter_A smithii	VC_358_0	Yes	34532	Medium-quality	64.91	53.39	UK	0.00315126	cat5	Yes	0.389268	0.12406	0.8411	0.0221316
provir|Xie_HL_2016_CS_36006.scaffold109788_2_111113_1	GUT_GENOME273866_45_728	111113	Duplodnaviria;Heunggongvirae;Uroviricota;Caudoviricetes;Caudovirales	Viral database	Methanobacteriota	Methanobacteria	Methanobacteriales	Methanobacteriaceae	Methanobrevibacter_A	Methanobrevibacter_A smithii	VC_323_0	Yes	38770	Medium-quality	72.88	65.11	UK	0.00157563	cat5	Yes	0.180292	0.241087	0.971252	0.0105748
provir|Xie_HL_2016_CS_36006.scaffold113776_2_54016_1	ERR589790.NODE_500_187	54016	Duplodnaviria;Heunggongvirae;Uroviricota;Caudoviricetes;Caudovirales	Viral database	Methanobacteriota	Methanobacteria	Methanobacteriales	Methanobacteriaceae	Methanobrevibacter_A	Methanobrevibacter_A smithii	VC_359_0	Yes	34979	Medium-quality	64.22	35.24	UK	0.00105042	cat4	Yes	0.699533	0.0460829	0.988725	0.00766674
provir|Xie_HL_2016_CS_36006.scaffold2253_1_135914_1	ERR710432.NODE_943_6498	135914	Duplodnaviria;Heunggongvirae;Uroviricota;Caudoviricetes;Caudovirales	Eggnog markers	Methanobacteriota	Methanobacteria	Methanobacteriales	Methanobacteriaceae	Methanobrevibacter	Methanobrevibacter olleyae	Outlier	Yes	13220	Low-quality	15.83	90.27	UK	0.0283613	cat5	Yes	0.165419	0.255033	0.842224	0.022056
provir|Xie_HL_2016_CS_36055.scaffold105774_1_40753_1	CCIS38765456ST-20-0.NODE_125_97436	40753	Unassigned		Methanobacteriota	Methanobacteria	Methanobacteriales	Methanobacteriaceae	Methanobrevibacter_A	Methanobrevibacter_A smithii	Outlier	Yes	9955	Low-quality	10.72	75.57	UK	0.0147059	cat5	No	0.225033	0.203856	0.532807	0.0518921
provir|Xie_HL_2016_CS_36116.scaffold17147_1_63032_1	GUT_GENOME235230_27_63636	63032	Duplodnaviria;Heunggongvirae;Uroviricota;Caudoviricetes;Caudovirales	Viral database	Methanobacteriota	Methanobacteria	Methanobacteriales	Methanobacteriaceae	Methanobrevibacter_A	Methanobrevibacter_A smithii	VC_324_0	Yes	28265	Medium-quality	74.22	55.16	UK	0.00052521	cat5	Yes	0.195991	0.227868	0.874317	0.0198467
provir|Xie_HL_2016_CS_37097.scaffold6951_6_91880_1	GUT_GENOME268740_5_139633	91880	Duplodnaviria;Heunggongvirae;Uroviricota;Caudoviricetes;Caudovirales	Viral database	Methanobacteriota	Methanobacteria	Methanobacteriales	Methanobacteriaceae	Methanobrevibacter_A	Methanobrevibacter_A smithii	VC_323_0	Yes	43019	Complete	100	53.18	UK	0	cat5	Yes	0.31035	0.157167	0.890587	0.0184304
provir|Xie_HL_2016_CS_37138.scaffold76445_2_88845_1	GUT_GENOME235230_27_63636	88845	Duplodnaviria;Heunggongvirae;Uroviricota;Caudoviricetes;Caudovirales	Eggnog markers	Methanobacteriota	Methanobacteria	Methanobacteriales	Methanobacteriaceae	Methanobrevibacter_A	Methanobrevibacter_A smithii	Outlier	Yes	19277	Medium-quality	50.63	78.3	UK	0.0105042	No	Yes	0.134213	0.285714	0.734265	0.0302515
provir|Xie_HL_2016_CS_37181.scaffold47561_1_124393_1	GUT_GENOME261695_15_32706	124393	Unassigned		Methanobacteriota	Methanobacteria	Methanobacteriales	Methanobacteriaceae	Methanobrevibacter_A	Methanobrevibacter_A smithii	Outlier	Yes	6189	Low-quality	4.56	95.02	UK	0.0215336	No	No	0.0797909	0.375697	0.815415	0.0240766
provir|Xie_HL_2016_CS_37201.scaffold837_1_124807_1	GUT_GENOME261695_15_32706	124807	Duplodnaviria;Heunggongvirae;Uroviricota;Caudoviricetes;Caudovirales	Viral database	Methanobacteriota	Methanobacteria	Methanobacteriales	Methanobacteriaceae	Methanobrevibacter_A	Methanobrevibacter_A smithii	VC_323_0	Yes	40425	Complete	100	67.61	UK	0.00262605	cat5	Yes	0.186596	0.23478	0.89177	0.018336
provir|Xie_HL_2016_CS_37208.scaffold82213_1_45912_1	GUT_GENOME273866_45_581	45912	Duplodnaviria;Heunggongvirae;Uroviricota;Caudoviricetes;Caudovirales	Eggnog markers	Methanobacteriota	Methanobacteria	Methanobacteriales	Methanobacteriaceae	Methanobrevibacter_A	Methanobrevibacter_A smithii	Outlier	Yes	12870	Low-quality	16.41	71.97	UK	0.0189076	cat5	Yes	0.0784046	0.379214	0.871363	0.0200166
provir|Xie_HL_2016_CS_37208.scaffold82213_2_74348_1	GUT_GENOME261695_15_32706	74348	Unassigned		Methanobacteriota	Methanobacteria	Methanobacteriales	Methanobacteriaceae	Methanobrevibacter_A	Methanobrevibacter_A smithii	Outlier	Yes	12284	Low-quality	14.33	83.48	UK	0.0194328	No	Yes	0.155618	0.263522	0.876257	0.0197334
provir|Xie_HL_2016_CS_37229.scaffold20520_1_62236_1	GUT_GENOME273866_45_728	62236	Duplodnaviria;Heunggongvirae;Uroviricota;Caudoviricetes;Caudovirales	Viral database	Methanobacteriota	Methanobacteria	Methanobacteriales	Methanobacteriaceae	Methanobrevibacter_A	Methanobrevibacter_A smithii	VC_323_0	Yes	43011	Medium-quality	80.85	30.89	UK	0.00052521	cat2	Yes	0.388245	0.124424	0.872405	0.0199411
provir|Xie_HL_2016_CS_37292.scaffold94907_1_15944_1	GUT_GENOME261695_15_32706	15944	Unassigned		Methanobacteriota	Methanobacteria	Methanobacteriales	Methanobacteriaceae	Methanobrevibacter_A	Methanobrevibacter_A smithii	Singleton	Yes	3327	Low-quality	6.25	79.13	UK	0.00052521	No	No	0.086005	0.361994	0.573246	0.0452451
provir|Xie_HL_2016_CS_37296.scaffold26436_3_83929_1	GUT_GENOME235230_27_63636	83929	Duplodnaviria;Heunggongvirae;Uroviricota;Caudoviricetes;Caudovirales	Viral database	Methanobacteriota	Methanobacteria	Methanobacteriales	Methanobacteriaceae	Methanobrevibacter_A	Methanobrevibacter_A smithii	VC_324_0	Yes	26108	Low-quality	28.72	68.89	UK	0.00787815	cat5	Yes	0.213273	0.212345	0.910034	0.017033
provir|Zeller_G_2014_MSB_CCIS12656533ST-4-0.NODE_235_61932_1	GUT_GENOME092376_21_25233	61932	Duplodnaviria;Heunggongvirae;Uroviricota;Caudoviricetes;Caudovirales	Viral database	Methanobacteriota	Methanobacteria	Methanobacteriales	Methanobacteriaceae	Methanobrevibacter_A	Methanobrevibacter_A smithii_A	VC_358_0	Yes	46437	Medium-quality	87.29	25.02	France	0.0183824	cat2	Yes	0.675973	0.05057	0.94438	0.0142571
provir|Zeller_G_2014_MSB_CCIS47284573ST-4-0.NODE_116_47806_1	GUT_GENOME193113_11_27796	47806	Duplodnaviria;Heunggongvirae;Uroviricota;Caudoviricetes;Caudovirales	Viral database	Methanobacteriota	Methanobacteria	Methanobacteriales	Methanobacteriaceae	Methanobrevibacter_A	Methanobrevibacter_A smithii	VC_358_0	Yes	45262	Medium-quality	85.08	5.32	France	0.0215336	cat2	Yes	0.657617	0.0536017	0.996479	0.0055329
provir|Zeller_G_2014_MSB_CCIS90164298ST-4-0.NODE_164_78593_1	GUT_GENOME235230_27_63636	78593	Duplodnaviria;Heunggongvirae;Uroviricota;Caudoviricetes;Caudovirales	Viral database	Methanobacteriota	Methanobacteria	Methanobacteriales	Methanobacteriaceae	Methanobrevibacter_A	Methanobrevibacter_A smithii	VC_324_0	Yes	36655	Complete	100	53.36	France	0.012605	cat5	Yes	0.242521	0.192821	0.75686	0.0288353
provir|Zeller_G_2014_MSB_CCIS95409808ST-4-0.NODE_65_149891_1	GUT_GENOME261695_15_32706	149891	Duplodnaviria;Heunggongvirae;Uroviricota;Caudoviricetes;Caudovirales	Viral database	Methanobacteriota	Methanobacteria	Methanobacteriales	Methanobacteriaceae	Methanobrevibacter_A	Methanobrevibacter_A smithii	VC_324_0	Yes	37883	Complete	100	74.73	France	0.032563	cat2	Yes	0.164736	0.256003	0.885196	0.0188836
provir|Zeller_G_2014_MSB_CCMD42428553ST-21-0.NODE_4519_7704_1	ERR589775.NODE_71_14239	7704	Unassigned		Methanobacteriota	Methanobacteria	Methanobacteriales	Methanobacteriaceae	Methanobrevibacter_A	Methanobrevibacter_A smithii	VC_511_0	Yes	5473	Low-quality	13.85	28.96	Germany	0.00682773	cat2	No	0.792407	0.0297114	0.949707	0.0136717
provir|Zeller_G_2014_MSB_CCMD42428553ST-21-0.NODE_5278_6874_1	GUT_GENOME218694_90_5121	6874	Unassigned		Methanobacteriota	Methanobacteria	Methanobacteriales	Methanobacteriaceae	Methanobrevibacter_A	Methanobrevibacter_A smithii	Singleton	Yes	5183	Low-quality	13.12	24.6	Germany	0.00157563	No	No	0.268824	0.178996	0.981877	0.00902636
provir|Zeller_G_2014_MSB_CCMD45988061ST-21-0.NODE_4727_5717_1	GUT_GENOME269311_7_90209	5717	Unassigned		Methanobacteriota	Methanobacteria	Methanobacteriales	Methanobacteriaceae	Methanobrevibacter_A	Methanobrevibacter_A smithii	Singleton	Yes	3897	Low-quality	9.92	31.83	Germany	0.00157563	No	Yes	0.328876	0.148557	0.976849	0.00968729
provir|Zhang_X_2015_NM_ERR589543.NODE_14_211958_1	GUT_GENOME237625_19_46108	211958	Duplodnaviria;Heunggongvirae;Uroviricota;Caudoviricetes;Caudovirales	Viral database	Methanobacteriota	Methanobacteria	Methanobacteriales	Methanobacteriaceae	Methanobrevibacter_A	Methanobrevibacter_A smithii	VC_358_0	Yes	28124	Medium-quality	52.86	86.73	China	0.00577731	cat5	Yes	0.252772	0.188334	0.932171	0.0154279
provir|Zhang_X_2015_NM_ERR589543.NODE_212_59878_1	SRR9655013.NODE_1263_8534	59878	Duplodnaviria;Heunggongvirae;Uroviricota;Caudoviricetes;Caudovirales	Viral database	Methanobacteriota	Methanobacteria	Methanobacteriales	Methanobacteriaceae	Methanobrevibacter_A	Methanobrevibacter_A smithii_A	Overlap (VC_326/VC_392)	Yes	24441	Low-quality	28.94	59.18	China	0.022584	cat5	Yes	0.198212	0.22617	0.809681	0.0244543
provir|Zhang_X_2015_NM_ERR589740.NODE_447_64437_1	GUT_GENOME093513_2_107737	64437	Duplodnaviria;Heunggongvirae;Uroviricota;Caudoviricetes;Caudovirales	Viral database	Methanobacteriota	Methanobacteria	Methanobacteriales	Methanobacteriaceae	Methanobrevibacter_A	Methanobrevibacter_A smithii	VC_359_0	Yes	51258	High-quality	94.06	20.45	China	0	cat5	Yes	0.643145	0.0569973	0.937803	0.0149558
provir|Zhang_X_2015_NM_ERR589769.NODE_33_246659_1	GUT_GENOME266751_6_17485	246659	Duplodnaviria;Heunggongvirae;Uroviricota;Caudoviricetes;Caudovirales	Viral database	Methanobacteriota	Methanobacteria	Methanobacteriales	Methanobacteriaceae	Methanobrevibacter_A	Methanobrevibacter_A smithii	VC_358_0	Yes	80887	Medium-quality	70.1	67.21	China	0.00945378	cat5	Yes	0.206195	0.219258	0.884578	0.0189403
provir|Zhang_X_2015_NM_ERR589769.NODE_33_246659_2	GUT_GENOME266751_6_17485	246659	Duplodnaviria;Heunggongvirae;Uroviricota;Caudoviricetes;Caudovirales	Viral database	Methanobacteriota	Methanobacteria	Methanobacteriales	Methanobacteriaceae	Methanobrevibacter_A	Methanobrevibacter_A smithii	VC_358_0	Yes	80887	Medium-quality	70.1	67.21	China	0.00945378	cat5	Yes	0.206195	0.219258	0.884578	0.0189403
provir|Zhang_X_2015_NM_ERR589775.NODE_263_68917_1	GUT_GENOME259830_2_112204	68917	Unassigned		Methanobacteriota	Methanobacteria	Methanobacteriales	Methanobacteriaceae	Methanobrevibacter_A	Methanobrevibacter_A smithii	Outlier	Yes	5151	Low-quality	1.49	92.53	China	0.032563	cat5	Yes	0.189079	0.233568	0.51065	0.0570662
provir|Zhang_X_2015_NM_ERR589826.NODE_22_185670_1	GUT_GENOME143185_12_220085	185670	Unassigned		Methanobacteriota	Methanobacteria	Methanobacteriales	Methanobacteriaceae	Methanobrevibacter_A	Methanobrevibacter_A smithii_A	VC_362_0	Yes	20418	Low-quality	14.72	89	China	0	cat5	No	0.0980936	0.338831	0.705083	0.032612
PVD|gluvab|Seq_154001_Human_smacovirus_1_isolate_France/12/2008/3454_complete_genome	GUT_GENOME141221_1_931897	2460	Monodnaviria;Shotokuvirae;Cressdnaviricota;Arfiviricetes;Cremevirales;Smacoviridae;Huchismacovirus;	Viral database	Thermoplasmatota	Thermoplasmata	Methanomassiliicoccales	Methanomassiliicoccaceae	Methanomassiliicoccus_A	Methanomassiliicoccus_A intestinalis	VC_440_0	No	NA	High-quality	100	0	France	0.029937	No	Yes	0.964249	0.0037071	0.999996	0.000547624
PVD|GVD|Ma_2019_SRR341589_NODE_262_length_45054_cov_5.487189	GUT_GENOME235230_27_63636	45054	Duplodnaviria;Heunggongvirae;Uroviricota;Caudoviricetes;Caudovirales	Viral database	Methanobacteriota	Methanobacteria	Methanobacteriales	Methanobacteriaceae	Methanobrevibacter_A	Methanobrevibacter_A smithii	VC_324_0	No	NA	High-quality	100	0	China	0.00105042	cat2	Yes	0.463838	0.0989571	0.98637	0.00823325
PVD|GVD|Ma_2019_SRR341670_NODE_370_length_49477_cov_15.778236	GUT_GENOME266751_6_17485	49477	Duplodnaviria;Heunggongvirae;Uroviricota;Caudoviricetes;Caudovirales	Viral database	Methanobacteriota	Methanobacteria	Methanobacteriales	Methanobacteriaceae	Methanobrevibacter_A	Methanobrevibacter_A smithii	VC_358_0	No	NA	High-quality	93	0	China	0	cat1	Yes	0.662932	0.0525103	0.991512	0.00710023
PVD|GVD|Ma_2019_SRR413585_NODE_2154_length_7213_cov_3.080190	GUT_GENOME273630_6_81210	7213	Unassigned		Methanobacteriota	Methanobacteria	Methanobacteriales	Methanobacteriaceae	Methanobrevibacter_A	Methanobrevibacter_A smithii	Singleton	No	NA	Not-determined	NA	0	China	0	No	No	0.927313	0.0101868	0.993643	0.00659038
PVD|GVD|Ma_2019_SRR413585_NODE_2512_length_6241_cov_2.111057	GUT_GENOME118976_8_62425	6241	Unassigned		Methanobacteriota	Methanobacteria	Methanobacteriales	Methanobacteriaceae	Methanobrevibacter_A	Methanobrevibacter_A smithii	Outlier	No	NA	Low-quality	8.39	0	China	0	cat1	Yes	0.738655	0.0382003	0.890107	0.0184682
PVD|GVD|Ma_2019_SRR413585_NODE_726_length_23621_cov_2.314394	GUT_GENOME268740_5_139633	23621	Duplodnaviria;Heunggongvirae;Uroviricota;Caudoviricetes;Caudovirales	Viral database	Methanobacteriota	Methanobacteria	Methanobacteriales	Methanobacteriaceae	Methanobrevibacter_A	Methanobrevibacter_A smithii	VC_323_0	No	NA	Low-quality	44.4	0	China	0	cat2	Yes	0.713379	0.043415	0.989554	0.00751567
PVD|GVD|Ma_2019_SRR413681_NODE_1120_length_20241_cov_4.926583	GUT_GENOME256439_3_14691	20241	Unassigned		Methanobacteriota	Methanobacteria	Methanobacteriales	Methanobacteriaceae	Methanobrevibacter_A	Methanobrevibacter_A smithii	Outlier	No	NA	Medium-quality	53.21	0	China	0.0231092	cat2	Yes	0.371792	0.130245	0.982067	0.00900748
PVD|GVD|Ma_2019_SRR413754_NODE_324_length_74767_cov_10.573174	GUT_GENOME259830_2_112204	74767	Unassigned		Methanobacteriota	Methanobacteria	Methanobacteriales	Methanobacteriaceae	Methanobrevibacter_A	Methanobrevibacter_A smithii	Outlier	No	NA	Medium-quality	62.81	0	China	0.0252101	cat2	Yes	0.245756	0.191729	0.779523	0.0269091
PVD|GVD|Minot_Diet_SRR5088938_NODE_163_length_12154_cov_91.098288	GUT_GENOME215821_25_288527	12154	Duplodnaviria;Heunggongvirae;Uroviricota;Caudoviricetes;Caudovirales;Podoviridae	Viral database	Thermoplasmatota	Thermoplasmata	Methanomassiliicoccales	Methanomassiliicoccaceae	Methanomassiliicoccus	Methanomassiliicoccus intestinalis	VC_395_0	No	NA	Low-quality	40.46	0	USA	0.0252101	cat2	Yes	0.800767	0.0287412	0.849943	0.0215084
PVD|GVD|Norman_106_NODE_37_length_2504_cov_7.888934	GUT_GENOME141221_1_931761	2504	Monodnaviria;Shotokuvirae;Cressdnaviricota;Arfiviricetes;Cremevirales;Smacoviridae;Huchismacovirus;	Viral database	Thermoplasmatota	Thermoplasmata	Methanomassiliicoccales	Methanomassiliicoccaceae	Methanomassiliicoccus_A	Methanomassiliicoccus_A intestinalis	VC_440_0	No	NA	Complete	100	0	USA	0.0168067	No	Yes	0.964899	0.00350779	0.999654	0.00243598
PVD|GVD|Rampelli_HCO_11_NODE_896_length_12918_cov_7.188292	GUT_GENOME017725_75_4337	12918	Unassigned		Thermoplasmatota	Thermoplasmata	Methanomassiliicoccales	Methanomethylophilaceae	UBA71	Unassigned	Singleton	No	NA	Low-quality	15.57	0	USA	0.0178571	cat3	Yes	0.748779	0.0367451	0.564742	0.0463781
PVD|GVD|Rampelli_HCO_12_NODE_74_length_42185_cov_4.777736	CCIS81710917ST-20-0.NODE_1493_17491	42185	Duplodnaviria;Heunggongvirae;Uroviricota;Caudoviricetes;Caudovirales	Viral database	Methanobacteriota	Methanobacteria	Methanobacteriales	Methanobacteriaceae	Methanobrevibacter_A	Methanobrevibacter_A smithii	VC_358_0	No	NA	Medium-quality	79.3	0	USA	0.0183824	cat2	Yes	0.823181	0.0251031	0.987807	0.00787446
PVD|GVD|Shkoporov_2018_SRR6128094_NODE_5_length_99079_cov_529.888320	GUT_GENOME271211_46_1314	99079	Unassigned		Methanobacteriota	Methanobacteria	Methanobacteriales	Methanobacteriaceae	Methanobrevibacter_A	Methanobrevibacter_A smithii	VC_389_0	No	NA	Medium-quality	73.68	0	Ireland	0.0294118	cat2	Yes	0.688135	0.047902	0.964146	0.0116889
PVD|GVD|Zuo_2017_SRR5677785_NODE_615_length_6473_cov_5.797289	GUT_GENOME141221_1_931090	6473	Duplodnaviria;Heunggongvirae;Uroviricota;Caudoviricetes;Caudovirales;Podoviridae	Eggnog markers	Thermoplasmatota	Thermoplasmata	Methanomassiliicoccales	Methanomassiliicoccaceae	Methanomassiliicoccus	Methanomassiliicoccus intestinalis	Outlier	No	NA	Low-quality	20.36	0	China	0.0189076	cat2	Yes	0.917016	0.0117633	0.994222	0.00634489
PVD|GVD|Zuo_2017_SRR5677806_NODE_21_length_40158_cov_338.408149	ERR710432.NODE_943_6498	40158	Duplodnaviria;Heunggongvirae;Uroviricota;Caudoviricetes;Caudovirales;Siphoviridae	Viral database	Methanobacteriota	Methanobacteria	Methanobacteriales	Methanobacteriaceae	Methanobrevibacter	Methanobrevibacter olleyae	VC_326_0	No	NA	Complete	100	0	China	0.00945378	cat1	Yes	0.219189	0.20798	0.993945	0.00645819
PVD|HGV_Individual|metaspades_NG-13376_922T10_lib202054_5478_NODE_420_length_2314_cov_2.34838	GUT_GENOME273630_25_15165	2314	Duplodnaviria;Heunggongvirae;Uroviricota;Caudoviricetes;Caudovirales	Eggnog markers	Methanobacteriota	Methanobacteria	Methanobacteriales	Methanobacteriaceae	Methanobrevibacter_A	Methanobrevibacter_A smithii	Outlier	No	NA	Low-quality	5.85	0		0.0257353	cat1	Yes	0.263529	0.312871	0.708956	0.0324609
PVD|HGV_Individual|metaspades_NG-13376_922T9_lib202089_5478_NODE_17_length_36845_cov_38.724	CCIS38765456ST-20-0.NODE_125_97436	36845	Duplodnaviria;Heunggongvirae;Uroviricota;Caudoviricetes;Caudovirales	Viral database	Methanobacteriota	Methanobacteria	Methanobacteriales	Methanobacteriaceae	Methanobrevibacter_A	Methanobrevibacter_A smithii	VC_324_0	No	NA	High-quality	96.7	0		0.00210084	cat2	Yes	0.55842	0.0753092	0.979176	0.00942292
PVD|mVCs_PaezEspino_Nature|3300003429.aJGI25914J50564_10000010	GUT_GENOME273630_25_14578	61117	Unassigned		Methanobacteriota	Methanobacteria	Methanobacteriales	Methanobacteriaceae	Methanobrevibacter_A	Methanobrevibacter_A smithii	Singleton	No	NA	Low-quality	13.04	0		0.00315126	cat3	Yes	0.258785	0.184696	0.771101	0.0277211
Qin_JJ_2012_Nature_SRR341670.C1105116_1_13674	GUT_GENOME205625_22_393	13674	Unassigned		Methanobacteriota	Methanobacteria	Methanobacteriales	Methanobacteriaceae	Methanobrevibacter_A	Methanobrevibacter_A smithii	VC_371_0	No	NA	Not-determined	NA	0	China	0.0120798	No	No	0.138698	0.280985	0.448666	0.0837865
Qin_JJ_2012_Nature_SRR341670.scaffold21418_1_108462	GUT_GENOME093215_4_44917	108462	Unassigned		Methanobacteriota	Methanobacteria	Methanobacteriales	Methanobacteriaceae	Methanobrevibacter_A	Methanobrevibacter_A smithii	VC_356_0	No	NA	Not-determined	NA	0	China	0.0315126	No	No	0.155598	0.263522	0.773246	0.0274945
Qin_JJ_2012_Nature_SRR341670.scaffold41647_2_35434	GUT_GENOME268434_7_1368	35434	Unassigned		Methanobacteriota	Methanobacteria	Methanobacteriales	Methanobacteriaceae	Methanobrevibacter_A	Methanobrevibacter_A smithii	Outlier	No	NA	Medium-quality	55.58	0	China	0.0246849	No	No	0.0371862	0.504608	0.720063	0.0314034
Qin_JJ_2012_Nature_SRR341670.scaffold87766_4_11541	GUT_GENOME143185_16_1306	11541	Unassigned		Methanobacteriota	Methanobacteria	Methanobacteriales	Methanobacteriaceae	Methanobrevibacter_A	Methanobrevibacter_A smithii_A	VC_360_0	No	NA	Not-determined	NA	0	China	0.00052521	No	No	0.0738022	0.387703	0.372628	0.10301
Qin_JJ_2012_Nature_SRR341670.scaffold90491_1_29834	GUT_GENOME183496_95_544	29834	Unassigned		Methanobacteriota	Methanobacteria	Methanobacteriales	Methanobacteriaceae	Methanobrevibacter_A	Methanobrevibacter_A smithii	Outlier	No	NA	Low-quality	33.21	0	China	0.032563	No	No	0.125745	0.297599	0.494515	0.0671123
Rampelli_S_2015_CB_SRR1930134.NODE_124673_287	GUT_GENOME118976_2_14640	287	Unassigned		Methanobacteriota	Methanobacteria	Methanobacteriales	Methanobacteriaceae	Methanobrevibacter_A	Methanobrevibacter_A smithii	Singleton	No	NA	Not-determined	NA	0	Tanzania	0.00157563	No	No	0.0756629	0.735035	0.6096	0.129573
Rampelli_S_2015_CB_SRR1930134.NODE_36560_455	GUT_GENOME093513_2_107941	455	Unassigned		Methanobacteriota	Methanobacteria	Methanobacteriales	Methanobacteriaceae	Methanobrevibacter_A	Methanobrevibacter_A smithii	Singleton	No	NA	Not-determined	NA	0	Tanzania	0.0698529	No	No	0.857254	0.0262363	0.807869	0.0415408
Rampelli_S_2020_mSystems_SRR9654973.NODE_1_411137	GUT_GENOME279910_4_62128	411137	Unassigned		Methanobacteriota	Methanobacteria	Methanobacteriales	Methanobacteriaceae	Methanobrevibacter_A	Methanobrevibacter_A smithii	VC_331_5	No	NA	Not-determined	NA	0	Italy	0.0409664	No	No	0.118555	0.306937	0.888206	0.0186759
Rampelli_S_2020_mSystems_SRR9654973.NODE_143_53475	ERR688624.NODE_1318_21	53475	Unassigned		Methanobacteriota	Methanobacteria	Methanobacteriales	Methanobacteriaceae	Methanobrevibacter_A	Methanobrevibacter_A smithii	Outlier	No	NA	Not-determined	NA	0	Italy	0.0315126	No	No	0.0811828	0.372302	0.862815	0.0206398
Rampelli_S_2020_mSystems_SRR9654973.NODE_21_168004	GUT_GENOME143185_12_220085	168004	Unassigned		Methanobacteriota	Methanobacteria	Methanobacteriales	Methanobacteriaceae	Methanobrevibacter_A	Methanobrevibacter_A smithii_A	VC_334_1	No	NA	Not-determined	NA	0	Italy	0.0141807	cat5	No	0.103645	0.328887	0.7463	0.0293451
Rampelli_S_2020_mSystems_SRR9654973.NODE_3_367794	GUT_GENOME258086_2_60997	367794	Duplodnaviria;Heunggongvirae;Uroviricota;Caudoviricetes;Caudovirales	VOGdb markers	Methanobacteriota	Methanobacteria	Methanobacteriales	Methanobacteriaceae	Methanobrevibacter_A	Methanobrevibacter_A smithii	Overlap (VC_357/VC_358)	No	NA	Not-determined	NA	0	Italy	0.0204832	cat5	No	0.149047	0.269828	0.819099	0.0238311
Rampelli_S_2020_mSystems_SRR9654973.NODE_86_81508	GUT_GENOME018608_1_39351	81508	Unassigned		Methanobacteriota	Methanobacteria	Methanobacteriales	Methanobacteriaceae	Methanobrevibacter_A	Methanobrevibacter_A smithii	Outlier	No	NA	Not-determined	NA	0	Italy	0.0262605	No	No	0.2814	0.173417	0.833872	0.0226226
Rampelli_S_2020_mSystems_SRR9654974.NODE_147_50958	GUT_GENOME018608_1_39351	50958	Unassigned		Methanobacteriota	Methanobacteria	Methanobacteriales	Methanobacteriaceae	Methanobrevibacter_A	Methanobrevibacter_A smithii	Outlier	No	NA	Not-determined	NA	0	Italy	0.0372899	No	No	0.246314	0.191608	0.853921	0.0212629
Rampelli_S_2020_mSystems_SRR9654974.NODE_235_32636	GUT_GENOME246782_8_58078	32636	Unassigned		Methanobacteriota	Methanobacteria	Methanobacteriales	Methanobacteriaceae	Methanobrevibacter_A	Methanobrevibacter_A smithii	Outlier	No	NA	Not-determined	NA	0	Italy	0.00420168	No	No	0.0904897	0.35302	0.666976	0.0357844
Rampelli_S_2020_mSystems_SRR9654974.NODE_26_136513	GUT_GENOME279910_4_62128	136513	Unassigned		Methanobacteriota	Methanobacteria	Methanobacteriales	Methanobacteriaceae	Methanobrevibacter_A	Methanobrevibacter_A smithii	VC_332_1	No	NA	Not-determined	NA	0	Italy	0	No	No	0.0723535	0.390492	0.83877	0.022396
Rampelli_S_2020_mSystems_SRR9654974.NODE_42_112449	GUT_GENOME284814_21_16225	112449	Unassigned		Methanobacteriota	Methanobacteria	Methanobacteriales	Methanobacteriaceae	Methanobrevibacter_A	Methanobrevibacter_A smithii_A	VC_333_0	No	NA	Not-determined	NA	0	Italy	0.00262605	No	No	0.280811	0.173417	0.75885	0.0287975
Rampelli_S_2020_mSystems_SRR9654974.NODE_53_99855	GUT_GENOME284192_60_6919	99855	Duplodnaviria;Heunggongvirae;Uroviricota;Caudoviricetes;Caudovirales	VOGdb markers	Methanobacteriota	Methanobacteria	Methanobacteriales	Methanobacteriaceae	Methanobrevibacter_A	Methanobrevibacter_A smithii_A	VC_329_5	No	NA	Not-determined	NA	0	Italy	0.022584	No	No	0.0878016	0.358719	0.569873	0.0456794
Rampelli_S_2020_mSystems_SRR9654974.NODE_54_98633	CCIS50471204ST-4-0.NODE_1624_24832	98633	Unassigned		Methanobacteriota	Methanobacteria	Methanobacteriales	Methanobacteriaceae	Methanobrevibacter_A	Methanobrevibacter_A smithii_A	VC_356_2	No	NA	Not-determined	NA	0	Italy	0.0168067	No	No	0.131966	0.288261	0.755801	0.0289486
Rampelli_S_2020_mSystems_SRR9654974.NODE_57434_495	GUT_GENOME266751_6_14762	495	Unassigned		Methanobacteriota	Methanobacteria	Methanobacteriales	Methanobacteriaceae	Methanobrevibacter_A	Methanobrevibacter_A smithii	Singleton	No	NA	Not-determined	NA	0	Italy	0.00210084	No	No	0.765073	0.0570804	0.641652	0.0798124
Rampelli_S_2020_mSystems_SRR9654974.NODE_68_87551	GUT_GENOME269219_18_19236	87551	Unassigned		Methanobacteriota	Methanobacteria	Methanobacteriales	Methanobacteriaceae	Methanobrevibacter_A	Methanobrevibacter_A smithii	Outlier	No	NA	Not-determined	NA	0	Italy	0.0215336	No	No	0.223069	0.205312	0.728682	0.0307236
Rampelli_S_2020_mSystems_SRR9654974.NODE_74_85249	GUT_GENOME018608_1_36299	85249	Unassigned		Methanobacteriota	Methanobacteria	Methanobacteriales	Methanobacteriaceae	Methanobrevibacter_A	Methanobrevibacter_A smithii	Outlier	No	NA	Not-determined	NA	0	Italy	0.0194328	No	No	0.0911993	0.351443	0.560034	0.0468124
Rampelli_S_2020_mSystems_SRR9654975.NODE_4_205828	GUT_GENOME143185_12_220085	205828	Unassigned		Methanobacteriota	Methanobacteria	Methanobacteriales	Methanobacteriaceae	Methanobrevibacter_A	Methanobrevibacter_A smithii_A	VC_334_1	No	NA	Not-determined	NA	0	Italy	0.00052521	cat5	No	0.109664	0.319428	0.791347	0.0260216
Rampelli_S_2020_mSystems_SRR9654975.NODE_6_176482	GUT_GENOME194277_1_111100	176482	Unassigned		Methanobacteriota	Methanobacteria	Methanobacteriales	Methanobacteriaceae	Methanobrevibacter_A	Methanobrevibacter_A smithii	VC_331_13	No	NA	Not-determined	NA	0	Italy	0.00105042	No	No	0.189244	0.233568	0.734413	0.0302138
Rampelli_S_2020_mSystems_SRR9654975.NODE_67_55468	ERR688624.NODE_1318_21	55468	Unassigned		Methanobacteriota	Methanobacteria	Methanobacteriales	Methanobacteriaceae	Methanobrevibacter_A	Methanobrevibacter_A smithii	Outlier	No	NA	Not-determined	NA	0	Italy	0.0236345	No	No	0.102989	0.329978	0.79007	0.0261349
Rampelli_S_2020_mSystems_SRR9654975.NODE_9_157109	GUT_GENOME258086_2_60997	157109	Unassigned		Methanobacteriota	Methanobacteria	Methanobacteriales	Methanobacteriaceae	Methanobrevibacter_A	Methanobrevibacter_A smithii	VC_356_4	No	NA	Not-determined	NA	0	Italy	0	No	No	0.168841	0.25188	0.697508	0.0332918
Rampelli_S_2020_mSystems_SRR9654976.NODE_31482_786	GUT_GENOME278839_11_62857	786	Unassigned		Methanobacteriota	Methanobacteria	Methanobacteriales	Methanobacteriaceae	Methanobrevibacter_A	Methanobrevibacter_A smithii	Outlier	No	NA	Low-quality	1.18	0	Italy	0.0173319	No	Yes	0.759209	0.059285	0.770337	0.0543943
Rampelli_S_2020_mSystems_SRR9654976.NODE_49447_607	CCIS07539127ST-4-0.NODE_11245_229	607	Unassigned		Methanobacteriota	Methanobacteria	Methanobacteriales	Methanobacteriaceae	Methanobrevibacter_A	Methanobrevibacter_A smithii	Outlier	No	NA	Low-quality	1.59	0	Italy	0.0162815	No	No	0.772284	0.0544191	0.997812	0.00354663
Rampelli_S_2020_mSystems_SRR9654976.NODE_78426_469	GUT_GENOME268740_5_139633	469	Unassigned		Methanobacteriota	Methanobacteria	Methanobacteriales	Methanobacteriaceae	Methanobrevibacter_A	Methanobrevibacter_A smithii	Singleton	No	NA	Not-determined	NA	0	Italy	0.0189076	No	No	0.793181	0.0467925	0.688387	0.0675305
Rampelli_S_2020_mSystems_SRR9654977.NODE_1600_6703	GUT_GENOME273866_45_728	6703	Unassigned		Methanobacteriota	Methanobacteria	Methanobacteriales	Methanobacteriaceae	Methanobrevibacter_A	Methanobrevibacter_A smithii	VC_366_0	No	NA	Low-quality	17.43	0	Italy	0.00367647	No	No	0.473833	0.0948339	0.946303	0.0140872
Rampelli_S_2020_mSystems_SRR9654977.NODE_604_16491	GUT_GENOME283326_2_367048	16491	Unassigned		Methanobacteriota	Methanobacteria	Methanobacteriales	Methanobacteriaceae	Methanobrevibacter_A	Methanobrevibacter_A smithii	Outlier	No	NA	Not-determined	NA	0	Italy	0.00052521	No	No	0.0786309	0.378487	0.5358	0.0512123
Rampelli_S_2020_mSystems_SRR9654977.NODE_9568_1366	GUT_GENOME137770_7_52066	1366	Unassigned		Methanobacteriota	Methanobacteria	Methanobacteriales	Methanobacteriaceae	Methanobrevibacter_A	Methanobrevibacter_A smithii	Singleton	No	NA	Low-quality	3.54	0	Italy	0.0204832	cat2	Yes	0.632087	0.0978993	0.988131	0.00785558
Rampelli_S_2020_mSystems_SRR9654980.NODE_11_183961	GUT_GENOME279910_4_62128	183961	Unassigned		Methanobacteriota	Methanobacteria	Methanobacteriales	Methanobacteriaceae	Methanobrevibacter_A	Methanobrevibacter_A smithii	Outlier	No	NA	Not-determined	NA	0	Italy	0.00262605	No	No	0.149671	0.2691	0.899278	0.0177128
Rampelli_S_2020_mSystems_SRR9654980.NODE_12_174570	GUT_GENOME143185_12_220085	174570	Unassigned		Methanobacteriota	Methanobacteria	Methanobacteriales	Methanobacteriaceae	Methanobrevibacter_A	Methanobrevibacter_A smithii_A	VC_334_1	No	NA	High-quality	100	0	Italy	0	cat5	No	0.0966209	0.341499	0.777677	0.0270602
Rampelli_S_2020_mSystems_SRR9654980.NODE_17_144635	SRR9655013.NODE_1263_8534	144635	Duplodnaviria;Heunggongvirae;Uroviricota;Caudoviricetes;Caudovirales	VOGdb markers	Methanobacteriota	Methanobacteria	Methanobacteriales	Methanobacteriaceae	Methanobrevibacter_A	Methanobrevibacter_A smithii_A	VC_329_4	No	NA	High-quality	100	0	Italy	0.0194328	cat6	No	0.0899864	0.354232	0.774583	0.0274001
Rampelli_S_2020_mSystems_SRR9654980.NODE_33_114301	GUT_GENOME247693_325_79	114301	Unassigned		Methanobacteriota	Methanobacteria	Methanobacteriales	Methanobacteriaceae	Methanobrevibacter_A	Methanobrevibacter_A smithii	VC_331_2	No	NA	Not-determined	NA	0	Italy	0.0147059	No	No	0.101586	0.332646	0.632641	0.0388625
Rampelli_S_2020_mSystems_SRR9654980.NODE_40_103729	GUT_GENOME261695_15_32706	103729	Duplodnaviria;Heunggongvirae;Uroviricota;Caudoviricetes;Caudovirales	VOGdb markers	Methanobacteriota	Methanobacteria	Methanobacteriales	Methanobacteriaceae	Methanobrevibacter_A	Methanobrevibacter_A smithii	VC_327_4	No	NA	Not-determined	NA	0	Italy	0.0052521	No	No	0.0800469	0.375091	0.809842	0.0244543
Rampelli_S_2020_mSystems_SRR9654980.NODE_86_69176	ERR688624.NODE_1318_21	69176	Unassigned		Methanobacteriota	Methanobacteria	Methanobacteriales	Methanobacteriaceae	Methanobrevibacter_A	Methanobrevibacter_A smithii	Outlier	No	NA	Low-quality	49.88	0	Italy	0.0215336	No	Yes	0.126133	0.297114	0.781239	0.0267392
Rampelli_S_2020_mSystems_SRR9654981.NODE_180437_363	ERR688624.NODE_1318_3232	363	Unassigned		Methanobacteriota	Methanobacteria	Methanobacteriales	Methanobacteriaceae	Methanobrevibacter_A	Methanobrevibacter_A smithii	Singleton	No	NA	Not-determined	NA	0	Italy	0.0315126	No	No	0.678646	0.0946971	0.555676	0.108119
Rampelli_S_2020_mSystems_SRR9654982.NODE_1152_10512	GUT_GENOME263468_1_482597	10512	Unassigned		Methanobacteriota	Methanobacteria	Methanobacteriales	Methanobacteriaceae	Methanobrevibacter_A	Methanobrevibacter_A woesei	VC_362_0	No	NA	Low-quality	13.8	0	Italy	0.0357143	No	No	0.0531312	0.442639	0.112484	0.182491
Rampelli_S_2020_mSystems_SRR9654987.NODE_116718_434	GUT_GENOME031107_26_1002	434	Unassigned		Methanobacteriota	Methanobacteria	Methanobacteriales	Methanobacteriaceae	Methanobrevibacter_A	Methanobrevibacter_A smithii	Singleton	No	NA	Not-determined	NA	0	Italy	0.0215336	No	No	0.444322	0.23148	0.602782	0.091153
Rampelli_S_2020_mSystems_SRR9654987.NODE_129473_407	GUT_GENOME260946_11_2837	407	Unassigned		Methanobacteriota	Methanobacteria	Methanobacteriales	Methanobacteriaceae	Methanobrevibacter_A	Methanobrevibacter_A smithii_A	Singleton	No	NA	Low-quality	0.77	0	Italy	0.0283613	No	No	0.8614	0.0247269	0.72839	0.0579767
Rampelli_S_2020_mSystems_SRR9654987.NODE_151527_369	SRR9655013.NODE_1263_8534	369	Unassigned		Methanobacteriota	Methanobacteria	Methanobacteriales	Methanobacteriaceae	Methanobrevibacter_A	Methanobrevibacter_A smithii_A	Singleton	No	NA	Low-quality	0.92	0	Italy	0.0472689	No	No	0.632256	0.117696	0.590602	0.0953183
Rampelli_S_2020_mSystems_SRR9654987.NODE_165548_350	CCIS33816588ST-4-0.NODE_150_66470	350	Unassigned		Methanobacteriota	Methanobacteria	Methanobacteriales	Methanobacteriaceae	Methanobrevibacter_A	Methanobrevibacter_A smithii	Singleton	No	NA	Not-determined	NA	0	Italy	0.0462185	No	Yes	0.563162	0.155492	0.329358	0.247413
Rampelli_S_2020_mSystems_SRR9654987.NODE_43429_853	GUT_GENOME139679_31_15191	853	Unassigned		Methanobacteriota	Methanobacteria	Methanobacteriales	Methanobacteriaceae	Methanobrevibacter_A	Methanobrevibacter_A smithii_A	Singleton	No	NA	Low-quality	1.6	0	Italy	0.0204832	No	No	0.569859	0.15144	0.988484	0.0087584
Rampelli_S_2020_mSystems_SRR9654988.NODE_12_170711	GUT_GENOME268434_7_1368	170711	Unassigned		Methanobacteriota	Methanobacteria	Methanobacteriales	Methanobacteriaceae	Methanobrevibacter_A	Methanobrevibacter_A smithii	Overlap (VC_333/VC_334)	No	NA	Not-determined	NA	0	Italy	0.0120798	No	No	0.139974	0.279772	0.783778	0.026607
Rampelli_S_2020_mSystems_SRR9654988.NODE_15_160904	GUT_GENOME269219_18_19236	160904	Unassigned		Methanobacteriota	Methanobacteria	Methanobacteriales	Methanobacteriaceae	Methanobrevibacter_A	Methanobrevibacter_A smithii	VC_331_11	No	NA	Not-determined	NA	0	Italy	0.0189076	No	No	0.198659	0.225564	0.837238	0.0225093
Rampelli_S_2020_mSystems_SRR9654988.NODE_6_228640	GUT_GENOME247414_2_5385	228640	Duplodnaviria;Heunggongvirae;Uroviricota;Caudoviricetes;Caudovirales	VOGdb markers	Methanobacteriota	Methanobacteria	Methanobacteriales	Methanobacteriaceae	Methanobrevibacter_A	Methanobrevibacter_A smithii	VC_357_6	No	NA	Not-determined	NA	0	Italy	0.019958	cat5	Yes	0.137585	0.281591	0.80152	0.0250963
Rampelli_S_2020_mSystems_SRR9654990.NODE_13_190053	GUT_GENOME246782_8_59663	190053	Unassigned		Methanobacteriota	Methanobacteria	Methanobacteriales	Methanobacteriaceae	Methanobrevibacter_A	Methanobrevibacter_A smithii	VC_331_13	No	NA	Not-determined	NA	0	Italy	0	No	No	0.194876	0.228596	0.733694	0.0302893
Rampelli_S_2020_mSystems_SRR9654990.NODE_17_162807	GUT_GENOME018608_1_39351	162807	Duplodnaviria;Heunggongvirae;Uroviricota;Caudoviricetes;Caudovirales	VOGdb markers	Methanobacteriota	Methanobacteria	Methanobacteriales	Methanobacteriaceae	Methanobrevibacter_A	Methanobrevibacter_A smithii	VC_329_9	No	NA	Not-determined	NA	0	Italy	0.0273109	No	No	0.0930732	0.347562	0.871883	0.0199789
Rampelli_S_2020_mSystems_SRR9654990.NODE_29_129282	GUT_GENOME253955_2_249842	129282	Duplodnaviria;Heunggongvirae;Uroviricota;Caudoviricetes;Caudovirales;Myoviridae	VOGdb markers	Methanobacteriota	Methanobacteria	Methanobacteriales	Methanobacteriaceae	Methanobrevibacter_A	Methanobrevibacter_A smithii	VC_328_0	No	NA	Medium-quality	85.21	0	Italy	0.00577731	cat6	Yes	0.122457	0.301843	0.838185	0.0224148
Rampelli_S_2020_mSystems_SRR9654990.NODE_32_124491	GUT_GENOME261695_15_32706	124491	Duplodnaviria;Heunggongvirae;Uroviricota;Caudoviricetes;Caudovirales	VOGdb markers	Methanobacteriota	Methanobacteria	Methanobacteriales	Methanobacteriaceae	Methanobrevibacter_A	Methanobrevibacter_A smithii	VC_327_0	No	NA	Not-determined	NA	0	Italy	0.0845588	No	No	0.0912157	0.351443	0.653554	0.0367664
Rampelli_S_2020_mSystems_SRR9654990.NODE_6_254958	GUT_GENOME143185_12_220085	254958	Unassigned		Methanobacteriota	Methanobacteria	Methanobacteriales	Methanobacteriaceae	Methanobrevibacter_A	Methanobrevibacter_A smithii_A	VC_334_4	No	NA	Not-determined	NA	0	Italy	0.00157563	cat5	No	0.0776845	0.380306	0.677257	0.035048
Rampelli_S_2020_mSystems_SRR9654990.NODE_7_245237	GUT_GENOME247414_2_5385	245237	Duplodnaviria;Heunggongvirae;Uroviricota;Caudoviricetes;Caudovirales	VOGdb markers	Methanobacteriota	Methanobacteria	Methanobacteriales	Methanobacteriaceae	Methanobrevibacter_A	Methanobrevibacter_A smithii	VC_357_6	No	NA	High-quality	100	0	Italy	0.0446429	cat5	No	0.129336	0.292384	0.869262	0.0202055
Rampelli_S_2020_mSystems_SRR9654990.NODE_9_207174	GUT_GENOME258086_2_60997	207174	Unassigned		Methanobacteriota	Methanobacteria	Methanobacteriales	Methanobacteriaceae	Methanobrevibacter_A	Methanobrevibacter_A smithii	VC_356_4	No	NA	Not-determined	NA	0	Italy	0.0294118	No	No	0.147348	0.271768	0.769595	0.0278533
Rampelli_S_2020_mSystems_SRR9654991.NODE_17_247883	GUT_GENOME247414_2_5385	247883	Duplodnaviria;Heunggongvirae;Uroviricota;Caudoviricetes;Caudovirales	VOGdb markers	Methanobacteriota	Methanobacteria	Methanobacteriales	Methanobacteriaceae	Methanobrevibacter_A	Methanobrevibacter_A smithii	VC_357_6	No	NA	Not-determined	NA	0	Italy	0.0367647	cat5	No	0.128877	0.292869	0.845456	0.0218861
Rampelli_S_2020_mSystems_SRR9654991.NODE_206_68742	GUT_GENOME247693_325_79	68742	Unassigned		Methanobacteriota	Methanobacteria	Methanobacteriales	Methanobacteriaceae	Methanobrevibacter_A	Methanobrevibacter_A smithii	VC_331_3	No	NA	Not-determined	NA	0	Italy	0.00105042	No	No	0.0866667	0.360538	0.56719	0.0460382
Rampelli_S_2020_mSystems_SRR9654991.NODE_246_59425	GUT_GENOME018608_1_39351	59425	Unassigned		Methanobacteriota	Methanobacteria	Methanobacteriales	Methanobacteriaceae	Methanobrevibacter_A	Methanobrevibacter_A smithii	Outlier	No	NA	Not-determined	NA	0	Italy	0.0215336	No	No	0.21165	0.214164	0.797367	0.0255495
Rampelli_S_2020_mSystems_SRR9654991.NODE_250_58297	GUT_GENOME259830_2_112204	58297	Unassigned		Methanobacteriota	Methanobacteria	Methanobacteriales	Methanobacteriaceae	Methanobrevibacter_A	Methanobrevibacter_A smithii	Outlier	No	NA	Not-determined	NA	0	Italy	0.0215336	No	No	0.083452	0.367572	0.676726	0.0350857
Rampelli_S_2020_mSystems_SRR9654991.NODE_2984_5877	GUT_GENOME143185_16_1306	5877	Unassigned		Methanobacteriota	Methanobacteria	Methanobacteriales	Methanobacteriaceae	Methanobrevibacter_A	Methanobrevibacter_A smithii_A	VC_369_0	No	NA	Not-determined	NA	0	Italy	0.0115546	No	No	0.281606	0.173175	0.282238	0.124027
Rampelli_S_2020_mSystems_SRR9654991.NODE_48_161700	GUT_GENOME143185_12_220085	161700	Unassigned		Methanobacteriota	Methanobacteria	Methanobacteriales	Methanobacteriaceae	Methanobrevibacter_A	Methanobrevibacter_A smithii_A	VC_334_1	No	NA	Not-determined	NA	0	Italy	0.0241597	cat5	No	0.101287	0.33301	0.729381	0.0306481
Rampelli_S_2020_mSystems_SRR9654991.NODE_71_130563	GUT_GENOME279910_4_62128	130563	Unassigned		Methanobacteriota	Methanobacteria	Methanobacteriales	Methanobacteriaceae	Methanobrevibacter_A	Methanobrevibacter_A smithii	VC_332_1	No	NA	Not-determined	NA	0	Italy	0.032563	No	No	0.0915779	0.350837	0.656646	0.0365964
Rampelli_S_2020_mSystems_SRR9654992.NODE_116910_360	GUT_GENOME266751_6_14495	360	Unassigned		Methanobacteriota	Methanobacteria	Methanobacteriales	Methanobacteriaceae	Methanobrevibacter_A	Methanobrevibacter_A smithii	Singleton	No	NA	Not-determined	NA	0	Italy	0.0288866	No	No	0.949084	0.00411122	0.595542	0.0936105
Rampelli_S_2020_mSystems_SRR9654992.NODE_278442_234	GUT_GENOME259830_12_63770	234	Unassigned		Methanobacteriota	Methanobacteria	Methanobacteriales	Methanobacteriaceae	Methanobrevibacter_A	Methanobrevibacter_A smithii	Singleton	No	NA	Not-determined	NA	0	Italy	0.00052521	No	No	0.00270712	0.994578	0.178979	0.532801
Rampelli_S_2020_mSystems_SRR9654999.NODE_1_552966	GUT_GENOME279910_4_62128	552966	Unassigned		Methanobacteriota	Methanobacteria	Methanobacteriales	Methanobacteriaceae	Methanobrevibacter_A	Methanobrevibacter_A smithii	VC_331_0	No	NA	Not-determined	NA	0	Italy	0.00210084	cat5	No	0.112552	0.316275	0.90539	0.0172974
Rampelli_S_2020_mSystems_SRR9654999.NODE_103_62596	GUT_GENOME018608_1_39351	62596	Unassigned		Methanobacteriota	Methanobacteria	Methanobacteriales	Methanobacteriaceae	Methanobrevibacter_A	Methanobrevibacter_A smithii	Outlier	No	NA	Not-determined	NA	0	Italy	0.0147059	No	No	0.265015	0.181421	0.776762	0.0271735
Rampelli_S_2020_mSystems_SRR9654999.NODE_2_302155	GUT_GENOME247414_2_5385	302155	Duplodnaviria;Heunggongvirae;Uroviricota;Caudoviricetes;Caudovirales	VOGdb markers	Methanobacteriota	Methanobacteria	Methanobacteriales	Methanobacteriaceae	Methanobrevibacter_A	Methanobrevibacter_A smithii	VC_357_6	No	NA	Not-determined	NA	0	Italy	0.00052521	cat5	No	0.136129	0.283289	0.862413	0.0206587
Rampelli_S_2020_mSystems_SRR9654999.NODE_297_31500	GUT_GENOME259830_2_112204	31500	Unassigned		Methanobacteriota	Methanobacteria	Methanobacteriales	Methanobacteriaceae	Methanobrevibacter_A	Methanobrevibacter_A smithii	Outlier	No	NA	Not-determined	NA	0	Italy	0.0257353	No	No	0.100746	0.333738	0.341398	0.1096
Rampelli_S_2020_mSystems_SRR9654999.NODE_5_217870	GUT_GENOME258086_2_60997	217870	Unassigned		Methanobacteriota	Methanobacteria	Methanobacteriales	Methanobacteriaceae	Methanobrevibacter_A	Methanobrevibacter_A smithii	VC_356_4	No	NA	Not-determined	NA	0	Italy	0.00105042	No	No	0.146854	0.272253	0.763364	0.0284009
Rampelli_S_2020_mSystems_SRR9655001.NODE_179801_374	GUT_GENOME277238_8_84595	374	Unassigned		Methanobacteriota	Methanobacteria	Methanobacteriales	Methanobacteriaceae	Methanobrevibacter_A	Methanobrevibacter_A smithii	Singleton	No	NA	Low-quality	0.94	0	Italy	0.029937	No	No	0.631624	0.118014	0.0310362	0.588132
Rampelli_S_2020_mSystems_SRR9655001.NODE_21392_1587	GUT_GENOME268814_20_999	1587	Unassigned		Methanobacteriota	Methanobacteria	Methanobacteriales	Methanobacteriaceae	Methanobrevibacter_A	Methanobrevibacter_A smithii	Singleton	No	NA	Low-quality	3.86	0	Italy	0.0210084	No	No	0.345724	0.243552	0.250282	0.132185
Rampelli_S_2020_mSystems_SRR9655001.NODE_221191_331	GUT_GENOME268814_20_802	331	Unassigned		Methanobacteriota	Methanobacteria	Methanobacteriales	Methanobacteriaceae	Methanobrevibacter_A	Methanobrevibacter_A smithii	Singleton	No	NA	Not-determined	NA	0	Italy	0.0236345	No	No	0.0814429	0.719881	0.38574	0.213583
Rampelli_S_2020_mSystems_SRR9655001.NODE_25798_1393	GUT_GENOME067420_22_760	1393	Unassigned		Methanobacteriota	Methanobacteria	Methanobacteriales	Methanobacteriaceae	Methanobrevibacter_A	Methanobrevibacter_A smithii	Outlier	No	NA	Low-quality	3.51	0	Italy	0.0168067	cat2	Yes	0.660214	0.087934	0.985328	0.00847874
Rampelli_S_2020_mSystems_SRR9655001.NODE_66371_723	GUT_GENOME259830_12_62716	723	Unassigned		Methanobacteriota	Methanobacteria	Methanobacteriales	Methanobacteriaceae	Methanobrevibacter_A	Methanobrevibacter_A smithii	Outlier	No	NA	Low-quality	1.79	0	Italy	0.0477941	cat2	No	0.491435	0.199543	0.984883	0.0101789
Rampelli_S_2020_mSystems_SRR9655005.NODE_1368_7870	GUT_GENOME263468_1_482597	7870	Unassigned		Methanobacteriota	Methanobacteria	Methanobacteriales	Methanobacteriaceae	Methanobrevibacter_A	Methanobrevibacter_A woesei	VC_374_0	No	NA	Not-determined	NA	0	Italy	0	No	No	0.0241397	0.581979	0.195369	0.148199
Rampelli_S_2020_mSystems_SRR9655005.NODE_6046_2518	GUT_GENOME268814_20_145	2518	Unassigned		Methanobacteriota	Methanobacteria	Methanobacteriales	Methanobacteriaceae	Methanobrevibacter_A	Methanobrevibacter_A smithii	Outlier	No	NA	Low-quality	4.51	0	Italy	0.0241597	cat2	No	0.404097	0.205804	0.92746	0.0158245
Rampelli_S_2020_mSystems_SRR9655005.NODE_62241_546	GUT_GENOME130062_8_99958	546	Unassigned		Methanobacteriota	Methanobacteria	Methanobacteriales	Methanobacteriaceae	Methanobrevibacter_A	Methanobrevibacter_A smithii	Singleton	No	NA	Low-quality	1.18	0	Italy	0.0252101	No	No	0.87731	0.0197219	0.821641	0.044554
Rampelli_S_2020_mSystems_SRR9655005.NODE_85124_443	GUT_GENOME268814_20_472	443	Unassigned		Methanobacteriota	Methanobacteria	Methanobacteriales	Methanobacteriaceae	Methanobrevibacter_A	Methanobrevibacter_A smithii	Singleton	No	NA	Not-determined	NA	0	Italy	0.0246849	No	No	0.246265	0.42427	0.636338	0.0811595
Rampelli_S_2020_mSystems_SRR9655006.NODE_76026_668	GUT_GENOME273630_6_81132	668	Unassigned		Methanobacteriota	Methanobacteria	Methanobacteriales	Methanobacteriaceae	Methanobrevibacter_A	Methanobrevibacter_A smithii	Singleton	No	NA	Not-determined	NA	0	Italy	0.0231092	No	No	0.747174	0.0645283	0.479577	0.152571
Rampelli_S_2020_mSystems_SRR9655007.NODE_11599_2646	GUT_GENOME285439_1_133960	2646	Unassigned		Methanobacteriota	Methanobacteria	Methanobacteriales	Methanobacteriaceae	Methanobrevibacter_A	Methanobrevibacter_A smithii	Outlier	No	NA	Low-quality	6.96	0	Italy	0.00210084	cat2	No	0.578179	0.121099	0.95978	0.0124065
Rampelli_S_2020_mSystems_SRR9655007.NODE_1576_10812	GUT_GENOME273866_45_728	10812	Unassigned		Methanobacteriota	Methanobacteria	Methanobacteriales	Methanobacteriaceae	Methanobrevibacter_A	Methanobrevibacter_A smithii	VC_366_0	No	NA	Low-quality	28.18	0	Italy	0	cat2	Yes	0.229163	0.200946	0.76346	0.0283821
Rampelli_S_2020_mSystems_SRR9655008.NODE_15_180015	GUT_GENOME247414_2_5385	180015	Duplodnaviria;Heunggongvirae;Uroviricota;Caudoviricetes;Caudovirales	VOGdb markers	Methanobacteriota	Methanobacteria	Methanobacteriales	Methanobacteriaceae	Methanobrevibacter_A	Methanobrevibacter_A smithii	VC_357_4	No	NA	Not-determined	NA	0	Italy	0.0204832	cat5	No	0.156733	0.262794	0.870869	0.0200922
Rampelli_S_2020_mSystems_SRR9655008.NODE_151_69940	GUT_GENOME247693_325_79	69940	Unassigned		Methanobacteriota	Methanobacteria	Methanobacteriales	Methanobacteriaceae	Methanobrevibacter_A	Methanobrevibacter_A smithii	VC_331_3	No	NA	Not-determined	NA	0	Italy	0.00682773	No	No	0.145912	0.273223	0.517357	0.0552345
Rampelli_S_2020_mSystems_SRR9655008.NODE_288_48921	GUT_GENOME279910_4_62128	48921	Unassigned		Methanobacteriota	Methanobacteria	Methanobacteriales	Methanobacteriaceae	Methanobrevibacter_A	Methanobrevibacter_A smithii	VC_332_1	No	NA	Not-determined	NA	0	Italy	0.0215336	No	No	0.125431	0.297599	0.669095	0.0356711
Rampelli_S_2020_mSystems_SRR9655008.NODE_33_136569	GUT_GENOME261695_15_32706	136569	Duplodnaviria;Heunggongvirae;Uroviricota;Caudoviricetes;Caudovirales	VOGdb markers	Methanobacteriota	Methanobacteria	Methanobacteriales	Methanobacteriaceae	Methanobrevibacter_A	Methanobrevibacter_A smithii	VC_327_4	No	NA	High-quality	94.01	0	Italy	0.0252101	No	Yes	0.0779957	0.379578	0.834265	0.0226037
Rampelli_S_2020_mSystems_SRR9655008.NODE_40_125340	GUT_GENOME259830_2_112204	125340	Duplodnaviria;Heunggongvirae;Uroviricota;Caudoviricetes;Caudovirales	VOGdb markers	Methanobacteriota	Methanobacteria	Methanobacteriales	Methanobacteriaceae	Methanobrevibacter_A	Methanobrevibacter_A smithii	VC_329_4	No	NA	Not-determined	NA	0	Italy	0	cat6	No	0.0898767	0.354232	0.818984	0.02385
Rampelli_S_2020_mSystems_SRR9655010.NODE_187282_279	GUT_GENOME285439_1_133960	279	Unassigned		Methanobacteriota	Methanobacteria	Methanobacteriales	Methanobacteriaceae	Methanobrevibacter_A	Methanobrevibacter_A smithii	Singleton	No	NA	Not-determined	NA	0	Italy	0.0168067	No	No	0.963222	0.00220457	0.764794	0.0614013
Rampelli_S_2020_mSystems_SRR9655010.NODE_242758_250	GUT_GENOME134626_6_1584	250	Unassigned		Methanobacteriota	Methanobacteria	Methanobacteriales	Methanobacteriaceae	Methanobrevibacter_A	Methanobrevibacter_A smithii	Singleton	No	NA	Not-determined	NA	0	Italy	0.0246849	No	No	0.161194	0.547627	0.26541	0.428179
Rampelli_S_2020_mSystems_SRR9655010.NODE_96723_400	GUT_GENOME268814_20_603	400	Unassigned		Methanobacteriota	Methanobacteria	Methanobacteriales	Methanobacteriaceae	Methanobrevibacter_A	Methanobrevibacter_A smithii	Singleton	No	NA	Not-determined	NA	0	Italy	0.0215336	No	No	0.687861	0.0899503	0.608187	0.089541
Rampelli_S_2020_mSystems_SRR9655011.NODE_10_202910	GUT_GENOME258086_2_60997	202910	Unassigned		Methanobacteriota	Methanobacteria	Methanobacteriales	Methanobacteriaceae	Methanobrevibacter_A	Methanobrevibacter_A smithii	VC_356_4	No	NA	Not-determined	NA	0	Italy	0.00210084	No	No	0.160831	0.259277	0.819647	0.0237556
Rampelli_S_2020_mSystems_SRR9655011.NODE_11_195887	GUT_GENOME031107_10_18525	195887	Duplodnaviria;Heunggongvirae;Uroviricota;Caudoviricetes;Caudovirales	VOGdb markers	Methanobacteriota	Methanobacteria	Methanobacteriales	Methanobacteriaceae	Methanobrevibacter_A	Methanobrevibacter_A smithii	VC_329_6	No	NA	Not-determined	NA	0	Italy	0.0141807	No	No	0.0955609	0.343439	0.755396	0.0289486
Rampelli_S_2020_mSystems_SRR9655011.NODE_13_177520	GUT_GENOME143185_12_220085	177520	Unassigned		Methanobacteriota	Methanobacteria	Methanobacteriales	Methanobacteriaceae	Methanobrevibacter_A	Methanobrevibacter_A smithii_A	VC_334_1	No	NA	High-quality	100	0	Italy	0.0178571	cat5	No	0.0965553	0.341499	0.764817	0.0281743
Rampelli_S_2020_mSystems_SRR9655011.NODE_29_132690	GUT_GENOME247693_325_79	132690	Unassigned		Methanobacteriota	Methanobacteria	Methanobacteriales	Methanobacteriaceae	Methanobrevibacter_A	Methanobrevibacter_A smithii	VC_331_2	No	NA	Not-determined	NA	0	Italy	0.0236345	No	No	0.0800372	0.375091	0.543881	0.0498905
Rampelli_S_2020_mSystems_SRR9655011.NODE_33_129206	GUT_GENOME279910_4_62128	129206	Unassigned		Methanobacteriota	Methanobacteria	Methanobacteriales	Methanobacteriaceae	Methanobrevibacter_A	Methanobrevibacter_A smithii	VC_332_1	No	NA	Not-determined	NA	0	Italy	0.00577731	No	No	0.0884218	0.357628	0.818581	0.0238689
Rampelli_S_2020_mSystems_SRR9655011.NODE_4_239610	GUT_GENOME247414_2_5385	239610	Duplodnaviria;Heunggongvirae;Uroviricota;Caudoviricetes;Caudovirales	VOGdb markers	Methanobacteriota	Methanobacteria	Methanobacteriales	Methanobacteriaceae	Methanobrevibacter_A	Methanobrevibacter_A smithii	VC_357_6	No	NA	Not-determined	NA	0	Italy	0.00105042	cat5	No	0.130865	0.290323	0.838284	0.0224148
Rampelli_S_2020_mSystems_SRR9655011.NODE_44_108070	GUT_GENOME268434_7_1368	108070	Unassigned		Methanobacteriota	Methanobacteria	Methanobacteriales	Methanobacteriaceae	Methanobrevibacter_A	Methanobrevibacter_A smithii	VC_333_0	No	NA	Not-determined	NA	0	Italy	0.00052521	No	No	0.245299	0.191851	0.777505	0.0270602
Rampelli_S_2020_mSystems_SRR9655011.NODE_913_17804	SRR9655011.NODE_70_12065	17804	Unassigned		Methanobacteriota	Methanobacteria	Methanobacteriales	Methanobacteriaceae	Methanobrevibacter_A	Methanobrevibacter_A smithii	Singleton	No	NA	Not-determined	NA	0	Italy	0.0241597	No	No	0.00920892	0.738419	0.0503679	0.233949
Rampelli_S_2020_mSystems_SRR9655014.NODE_15_223792	GUT_GENOME194277_1_111100	223792	Unassigned		Methanobacteriota	Methanobacteria	Methanobacteriales	Methanobacteriaceae	Methanobrevibacter_A	Methanobrevibacter_A smithii	VC_331_13	No	NA	Not-determined	NA	0	Italy	0.00262605	No	No	0.168893	0.251758	0.864937	0.0205076
Rampelli_S_2020_mSystems_SRR9655014.NODE_157_54708	ERR688624.NODE_1318_21	54708	Unassigned		Methanobacteriota	Methanobacteria	Methanobacteriales	Methanobacteriaceae	Methanobrevibacter_A	Methanobrevibacter_A smithii	Outlier	No	NA	Not-determined	NA	0	Italy	0	No	No	0.0804877	0.374242	0.916252	0.016542
Rampelli_S_2020_mSystems_SRR9655014.NODE_29_169535	GUT_GENOME143185_12_220085	169535	Unassigned		Methanobacteriota	Methanobacteria	Methanobacteriales	Methanobacteriaceae	Methanobrevibacter_A	Methanobrevibacter_A smithii_A	VC_334_1	No	NA	Not-determined	NA	0	Italy	0.00997899	cat5	No	0.0882369	0.358113	0.514573	0.0559143
Rampelli_S_2020_mSystems_SRR9655014.NODE_9_295582	GUT_GENOME247414_2_5385	295582	Duplodnaviria;Heunggongvirae;Uroviricota;Caudoviricetes;Caudovirales	VOGdb markers	Methanobacteriota	Methanobacteria	Methanobacteriales	Methanobacteriaceae	Methanobrevibacter_A	Methanobrevibacter_A smithii	VC_357_6	No	NA	Not-determined	NA	0	Italy	0.0278361	cat5	No	0.146805	0.272253	0.8785	0.0193746
Rampelli_S_2020_mSystems_SRR9655015.NODE_10_245454	GUT_GENOME247414_2_5385	245454	Duplodnaviria;Heunggongvirae;Uroviricota;Caudoviricetes;Caudovirales	VOGdb markers	Methanobacteriota	Methanobacteria	Methanobacteriales	Methanobacteriaceae	Methanobrevibacter_A	Methanobrevibacter_A smithii	VC_357_6	No	NA	Not-determined	NA	0	Italy	0.0262605	cat5	No	0.146559	0.272496	0.868578	0.0202243
Rampelli_S_2020_mSystems_SRR9655015.NODE_19_205488	GUT_GENOME258086_2_60997	205488	Unassigned		Methanobacteriota	Methanobacteria	Methanobacteriales	Methanobacteriaceae	Methanobrevibacter_A	Methanobrevibacter_A smithii	VC_356_4	No	NA	Not-determined	NA	0	Italy	0.00052521	No	No	0.151426	0.267281	0.781237	0.0267392
Rampelli_S_2020_mSystems_SRR9655015.NODE_23_183249	GUT_GENOME143185_12_220085	183249	Unassigned		Methanobacteriota	Methanobacteria	Methanobacteriales	Methanobacteriaceae	Methanobrevibacter_A	Methanobrevibacter_A smithii_A	VC_334_1	No	NA	High-quality	100	0	Italy	0.0162815	cat5	No	0.129791	0.291657	0.790383	0.0261349
Rampelli_S_2020_mSystems_SRR9655015.NODE_3_328997	GUT_GENOME261695_15_32706	328997	Duplodnaviria;Heunggongvirae;Uroviricota;Caudoviricetes;Caudovirales	VOGdb markers	Methanobacteriota	Methanobacteria	Methanobacteriales	Methanobacteriaceae	Methanobrevibacter_A	Methanobrevibacter_A smithii	VC_329_2	No	NA	Not-determined	NA	0	Italy	0.00052521	No	No	0.0977534	0.339316	0.932469	0.0153713
Rampelli_S_2020_mSystems_SRR9655015.NODE_5_296081	GUT_GENOME194277_1_111100	296081	Unassigned		Methanobacteriota	Methanobacteria	Methanobacteriales	Methanobacteriaceae	Methanobrevibacter_A	Methanobrevibacter_A smithii	VC_331_4	No	NA	Not-determined	NA	0	Italy	0.00052521	No	No	0.135527	0.284016	0.837249	0.0225093
Rampelli_S_2020_mSystems_SRR9655015.NODE_57_118138	GUT_GENOME253955_2_249842	118138	Duplodnaviria;Heunggongvirae;Uroviricota;Caudoviricetes;Caudovirales;Myoviridae	VOGdb markers	Methanobacteriota	Methanobacteria	Methanobacteriales	Methanobacteriaceae	Methanobrevibacter_A	Methanobrevibacter_A smithii	VC_328_0	No	NA	Not-determined	NA	0	Italy	0.0162815	No	No	0.0760062	0.38358	0.7294	0.0306481
Rampelli_S_2020_mSystems_SRR9655017.NODE_266_41443	GUT_GENOME259830_2_112204	41443	Unassigned		Methanobacteriota	Methanobacteria	Methanobacteriales	Methanobacteriaceae	Methanobrevibacter_A	Methanobrevibacter_A smithii	Outlier	No	NA	Not-determined	NA	0	Italy	0.0173319	No	No	0.115322	0.311424	0.57118	0.0455284
Rampelli_S_2020_mSystems_SRR9655017.NODE_3_335546	GUT_GENOME247414_2_5385	335546	Duplodnaviria;Heunggongvirae;Uroviricota;Caudoviricetes;Caudovirales	VOGdb markers	Methanobacteriota	Methanobacteria	Methanobacteriales	Methanobacteriaceae	Methanobrevibacter_A	Methanobrevibacter_A smithii	VC_357_6	No	NA	Not-determined	NA	0	Italy	0.0194328	cat5	No	0.130958	0.290323	0.840765	0.0221505
Rampelli_S_2020_mSystems_SRR9655017.NODE_33_117332	GUT_GENOME282742_6_115569	117332	Unassigned		Methanobacteriota	Methanobacteria	Methanobacteriales	Methanobacteriaceae	Methanobrevibacter_A	Methanobrevibacter_A smithii	VC_334_0	No	NA	Not-determined	NA	0	Italy	0.0288866	cat5	No	0.131597	0.288989	0.719846	0.0314034
Rampelli_S_2020_mSystems_SRR9655017.NODE_43_106990	ERR688624.NODE_1318_21	106990	Duplodnaviria;Heunggongvirae;Uroviricota;Caudoviricetes;Caudovirales;Myoviridae	VOGdb markers	Methanobacteriota	Methanobacteria	Methanobacteriales	Methanobacteriaceae	Methanobrevibacter_A	Methanobrevibacter_A smithii	VC_328_0	No	NA	Not-determined	NA	0	Italy	0.012605	No	No	0.0630482	0.410745	0.727284	0.0308369
Rampelli_S_2020_mSystems_SRR9655017.NODE_45_104779	GUT_GENOME273630_6_80907	104779	Unassigned		Methanobacteriota	Methanobacteria	Methanobacteriales	Methanobacteriaceae	Methanobrevibacter_A	Methanobrevibacter_A smithii	VC_333_0	No	NA	Not-determined	NA	0	Italy	0.00105042	No	No	0.213884	0.211982	0.752223	0.0291374
Rampelli_S_2020_mSystems_SRR9655017.NODE_6_226086	GUT_GENOME246782_8_59663	226086	Unassigned		Methanobacteriota	Methanobacteria	Methanobacteriales	Methanobacteriaceae	Methanobrevibacter_A	Methanobrevibacter_A smithii	VC_331_13	No	NA	Not-determined	NA	0	Italy	0.0157563	No	No	0.170745	0.249212	0.732445	0.0303837
Rampelli_S_2020_mSystems_SRR9655017.NODE_9_211402	GUT_GENOME258086_2_60997	211402	Unassigned		Methanobacteriota	Methanobacteria	Methanobacteriales	Methanobacteriaceae	Methanobrevibacter_A	Methanobrevibacter_A smithii	VC_356_4	No	NA	Not-determined	NA	0	Italy	0.0157563	No	No	0.16082	0.259277	0.807428	0.0246809
Rampelli_S_2020_mSystems_SRR9655019.NODE_11_232142	GUT_GENOME269219_18_19236	232142	Unassigned		Methanobacteriota	Methanobacteria	Methanobacteriales	Methanobacteriaceae	Methanobrevibacter_A	Methanobrevibacter_A smithii	VC_331_13	No	NA	Not-determined	NA	0	Italy	0.0283613	No	No	0.172876	0.24715	0.776236	0.0272113
Rampelli_S_2020_mSystems_SRR9655019.NODE_12_217589	GUT_GENOME258086_2_60997	217589	Unassigned		Methanobacteriota	Methanobacteria	Methanobacteriales	Methanobacteriaceae	Methanobrevibacter_A	Methanobrevibacter_A smithii	VC_356_4	No	NA	Not-determined	NA	0	Italy	0.0267857	No	No	0.157693	0.261824	0.815085	0.0241332
Rampelli_S_2020_mSystems_SRR9655019.NODE_242546_333	GUT_GENOME105044_15_27665	333	Unassigned		Methanobacteriota	Methanobacteria	Methanobacteriales	Methanobacteriaceae	Methanobrevibacter_A	Methanobrevibacter_A smithii	Singleton	No	NA	Not-determined	NA	0	Italy	0.0267857	No	No	0.571988	0.150109	0.642459	0.0795757
Rampelli_S_2020_mSystems_SRR9655019.NODE_69_111577	GUT_GENOME273630_6_80907	111577	Unassigned		Methanobacteriota	Methanobacteria	Methanobacteriales	Methanobacteriaceae	Methanobrevibacter_A	Methanobrevibacter_A smithii	VC_333_0	No	NA	Not-determined	NA	0	Italy	0.0178571	No	No	0.208356	0.217317	0.769361	0.0278722
Rampelli_S_2020_mSystems_SRR9655019.NODE_9_249977	GUT_GENOME250989_1_407944	249977	Duplodnaviria;Heunggongvirae;Uroviricota;Caudoviricetes;Caudovirales	VOGdb markers	Methanobacteriota	Methanobacteria	Methanobacteriales	Methanobacteriaceae	Methanobrevibacter_A	Methanobrevibacter_A smithii	VC_357_6	No	NA	Not-determined	NA	0	Italy	0.0252101	cat5	No	0.144405	0.274921	0.857899	0.0209797
Rampelli_S_2020_mSystems_SRR9655020.NODE_88024_574	GUT_GENOME025992_50_6357	574	Unassigned		Methanobacteriota	Methanobacteria	Methanobacteriales	Methanobacteriaceae	Methanobrevibacter_A	Methanobrevibacter_A smithii	Singleton	No	NA	Low-quality	1.34	0	Italy	0.0236345	No	No	0.248771	0.420993	0.315135	0.24357
Rampelli_S_2020_mSystems_SRR9655022.NODE_22_140725	GUT_GENOME279910_4_62128	140725	Unassigned		Methanobacteriota	Methanobacteria	Methanobacteriales	Methanobacteriaceae	Methanobrevibacter_A	Methanobrevibacter_A smithii	VC_332_1	No	NA	Not-determined	NA	0	Italy	0.022584	No	No	0.0754364	0.384793	0.655715	0.0366342
Rampelli_S_2020_mSystems_SRR9655022.NODE_23_136547	GUT_GENOME011061_10_783	136547	Duplodnaviria;Heunggongvirae;Uroviricota;Caudoviricetes;Caudovirales	VOGdb markers	Methanobacteriota	Methanobacteria	Methanobacteriales	Methanobacteriaceae	Methanobrevibacter_A	Methanobrevibacter_A smithii	VC_329_5	No	NA	Not-determined	NA	0	Italy	0.049895	No	No	0.109095	0.320398	0.744628	0.0295717
Rampelli_S_2020_mSystems_SRR9655022.NODE_36_110589	GUT_GENOME018608_1_36299	110589	Unassigned		Methanobacteriota	Methanobacteria	Methanobacteriales	Methanobacteriaceae	Methanobrevibacter_A	Methanobrevibacter_A smithii	VC_331_3	No	NA	Not-determined	NA	0	Italy	0.00157563	No	No	0.129002	0.292869	0.56481	0.0463781
Rampelli_S_2020_mSystems_SRR9655022.NODE_42_103198	GUT_GENOME284814_21_16225	103198	Unassigned		Methanobacteriota	Methanobacteria	Methanobacteriales	Methanobacteriaceae	Methanobrevibacter_A	Methanobrevibacter_A smithii_A	VC_333_0	No	NA	Not-determined	NA	0	Italy	0.00052521	No	No	0.203796	0.220834	0.681495	0.0347269
Rampelli_S_2020_mSystems_SRR9655022.NODE_58_92836	GUT_GENOME143185_12_220085	92836	Unassigned		Methanobacteriota	Methanobacteria	Methanobacteriales	Methanobacteriaceae	Methanobrevibacter_A	Methanobrevibacter_A smithii_A	VC_334_1	No	NA	Not-determined	NA	0	Italy	0.0388655	cat5	No	0.108556	0.320762	0.817437	0.0239255
Rampelli_S_2020_mSystems_SRR9655023.NODE_11_168367	GUT_GENOME247414_2_5385	168367	Duplodnaviria;Heunggongvirae;Uroviricota;Caudoviricetes;Caudovirales	VOGdb markers	Methanobacteriota	Methanobacteria	Methanobacteriales	Methanobacteriaceae	Methanobrevibacter_A	Methanobrevibacter_A smithii	VC_357_1	No	NA	Not-determined	NA	0	Italy	0.00840336	cat5	No	0.152477	0.266432	0.880964	0.0191669
Rampelli_S_2020_mSystems_SRR9655023.NODE_16_138637	GUT_GENOME279910_4_62128	138637	Unassigned		Methanobacteriota	Methanobacteria	Methanobacteriales	Methanobacteriaceae	Methanobrevibacter_A	Methanobrevibacter_A smithii	VC_332_1	No	NA	Not-determined	NA	0	Italy	0.00210084	No	No	0.0933486	0.347199	0.753141	0.0290996
Rampelli_S_2020_mSystems_SRR9655023.NODE_165_35521	SRR9655013.NODE_1263_8534	35521	Unassigned		Methanobacteriota	Methanobacteria	Methanobacteriales	Methanobacteriaceae	Methanobrevibacter_A	Methanobrevibacter_A smithii_A	Outlier	No	NA	Not-determined	NA	0	Italy	0	No	No	0.102677	0.330585	0.380414	0.101273
Rampelli_S_2020_mSystems_SRR9655023.NODE_37_99276	GUT_GENOME143185_12_220085	99276	Unassigned		Methanobacteriota	Methanobacteria	Methanobacteriales	Methanobacteriaceae	Methanobrevibacter_A	Methanobrevibacter_A smithii_A	VC_334_1	No	NA	Not-determined	NA	0	Italy	0.00052521	cat5	No	0.0891072	0.35593	0.592154	0.0434134
Rampelli_S_2020_mSystems_SRR9655023.NODE_38_98401	GUT_GENOME247693_325_79	98401	Unassigned		Methanobacteriota	Methanobacteria	Methanobacteriales	Methanobacteriaceae	Methanobrevibacter_A	Methanobrevibacter_A smithii	VC_331_3	No	NA	Not-determined	NA	0	Italy	0.0110294	No	No	0.0861326	0.36163	0.674657	0.0351424
Rampelli_S_2020_mSystems_SRR9655023.NODE_57_71814	GUT_GENOME282742_6_115569	71814	Unassigned		Methanobacteriota	Methanobacteria	Methanobacteriales	Methanobacteriaceae	Methanobrevibacter_A	Methanobrevibacter_A smithii	Outlier	No	NA	Not-determined	NA	0	Italy	0.0351891	No	No	0.110716	0.318215	0.598278	0.0425259
Rampelli_S_2020_mSystems_SRR9655023.NODE_63_67705	GUT_GENOME011061_10_783	67705	Duplodnaviria;Heunggongvirae;Uroviricota;Caudoviricetes;Caudovirales	VOGdb markers	Methanobacteriota	Methanobacteria	Methanobacteriales	Methanobacteriaceae	Methanobrevibacter_A	Methanobrevibacter_A smithii	VC_329_5	No	NA	Not-determined	NA	0	Italy	0.0210084	No	No	0.0460669	0.466165	0.573636	0.0451885
Rampelli_S_2020_mSystems_SRR9655024.NODE_1819_8676	GUT_GENOME273630_6_81132	8676	Unassigned		Methanobacteriota	Methanobacteria	Methanobacteriales	Methanobacteriaceae	Methanobrevibacter_A	Methanobrevibacter_A smithii	VC_376_0	No	NA	Not-determined	NA	0	Italy	0.00052521	No	Yes	0.8513	0.0209799	0.832358	0.0228114
Rampelli_S_2020_mSystems_SRR9655024.NODE_2029_7881	GUT_GENOME273866_45_728	7881	Unassigned		Methanobacteriota	Methanobacteria	Methanobacteriales	Methanobacteriaceae	Methanobrevibacter_A	Methanobrevibacter_A smithii	VC_366_0	No	NA	Low-quality	20.66	0	Italy	0.0488445	No	No	0.594552	0.0679117	0.912229	0.0168631
Rampelli_S_2020_mSystems_SRR9655024.NODE_533_22138	GUT_GENOME247693_325_79	22138	Unassigned		Methanobacteriota	Methanobacteria	Methanobacteriales	Methanobacteriaceae	Methanobrevibacter_A	Methanobrevibacter_A smithii	Outlier	No	NA	Not-determined	NA	0	Italy	0.022584	No	No	0.118528	0.306937	0.438298	0.0867135
Rampelli_S_2020_mSystems_SRR9655024.NODE_54985_606	GUT_GENOME018608_1_35714	606	Unassigned		Methanobacteriota	Methanobacteria	Methanobacteriales	Methanobacteriaceae	Methanobrevibacter_A	Methanobrevibacter_A smithii	VC_367_0	No	NA	Low-quality	1.57	0	Italy	0.00052521	No	Yes	0.464475	0.217458	0.944602	0.0211669
Rampelli_S_2020_mSystems_SRR9655024.NODE_5695_3196	GUT_GENOME262465_48_7516	3196	Unassigned		Methanobacteriota	Methanobacteria	Methanobacteriales	Methanobacteriaceae	Methanobrevibacter_A	Methanobrevibacter_A smithii	Outlier	No	NA	Not-determined	NA	0	Italy	0.00052521	No	No	0.601328	0.0664565	0.09479	0.192802
Rampelli_S_2020_mSystems_SRR9655025.NODE_102_62721	GUT_GENOME093215_4_44917	62721	Unassigned		Methanobacteriota	Methanobacteria	Methanobacteriales	Methanobacteriaceae	Methanobrevibacter_A	Methanobrevibacter_A smithii	Outlier	No	NA	Not-determined	NA	0	Italy	0.0204832	No	No	0.13331	0.286684	0.772831	0.0275134
Rampelli_S_2020_mSystems_SRR9655025.NODE_105_60906	GUT_GENOME253955_2_249842	60906	Duplodnaviria;Heunggongvirae;Uroviricota;Caudoviricetes;Caudovirales;Myoviridae	VOGdb markers	Methanobacteriota	Methanobacteria	Methanobacteriales	Methanobacteriaceae	Methanobrevibacter_A	Methanobrevibacter_A smithii	VC_328_0	No	NA	High-quality	100	0	Italy	0.00210084	No	No	0.0527832	0.443973	0.469737	0.0776683
Rampelli_S_2020_mSystems_SRR9655025.NODE_250_33271	GUT_GENOME194462_7_71272	33271	Unassigned		Methanobacteriota	Methanobacteria	Methanobacteriales	Methanobacteriaceae	Methanobrevibacter_A	Methanobrevibacter_A smithii	Outlier	No	NA	Not-determined	NA	0	Italy	0.00892857	No	No	0.214529	0.21186	0.83709	0.0225281
Rampelli_S_2020_mSystems_SRR9655025.NODE_39_105527	GUT_GENOME273630_6_81210	105527	Unassigned		Methanobacteriota	Methanobacteria	Methanobacteriales	Methanobacteriaceae	Methanobrevibacter_A	Methanobrevibacter_A smithii	VC_333_0	No	NA	Not-determined	NA	0	Italy	0.0367647	No	No	0.200981	0.223745	0.837388	0.0224904
Rampelli_S_2020_mSystems_SRR9655025.NODE_526_18748	GUT_GENOME143185_16_1306	18748	Unassigned		Methanobacteriota	Methanobacteria	Methanobacteriales	Methanobacteriaceae	Methanobrevibacter_A	Methanobrevibacter_A smithii_A	VC_364_0	No	NA	Low-quality	18.48	0	Italy	0.0147059	No	No	0.284585	0.170143	0.312525	0.116361
Rampelli_S_2020_mSystems_SRR9655025.NODE_670_15776	GUT_GENOME258086_2_65657	15776	Unassigned		Methanobacteriota	Methanobacteria	Methanobacteriales	Methanobacteriaceae	Methanobrevibacter_A	Methanobrevibacter_A smithii	Outlier	No	NA	Not-determined	NA	0	Italy	0.0656513	cat5	No	0.0737357	0.387703	0.712993	0.0319699
Rampelli_S_2020_mSystems_SRR9655025.NODE_74_77138	GUT_GENOME143185_12_220085	77138	Unassigned		Methanobacteriota	Methanobacteria	Methanobacteriales	Methanobacteriaceae	Methanobrevibacter_A	Methanobrevibacter_A smithii_A	VC_334_1	No	NA	Not-determined	NA	0	Italy	0.0115546	cat5	No	0.0898822	0.354232	0.649797	0.037144
Rampelli_S_2020_mSystems_SRR9655025.NODE_805_13511	GUT_GENOME252389_2_163062	13511	Unassigned		Methanobacteriota	Methanobacteria	Methanobacteriales	Methanobacteriaceae	Methanobrevibacter_A	Methanobrevibacter_A smithii	Outlier	No	NA	Low-quality	23.41	0	Italy	0.039916	cat2	Yes	0.8296	0.0244967	0.999792	0.00203943
Rampelli_S_2020_mSystems_SRR9655025.NODE_96_65707	GUT_GENOME282742_6_115569	65707	Unassigned		Methanobacteriota	Methanobacteria	Methanobacteriales	Methanobacteriaceae	Methanobrevibacter_A	Methanobrevibacter_A smithii	Outlier	No	NA	Medium-quality	80.93	0	Italy	0.00210084	No	No	0.128717	0.292991	0.583666	0.0441499
Rampelli_S_2020_mSystems_SRR9655025.NODE_961_11732	GUT_GENOME085231_8_3884	11732	Duplodnaviria;Heunggongvirae;Uroviricota;Caudoviricetes;Caudovirales	VOGdb markers	Methanobacteriota	Methanobacteria	Methanobacteriales	Methanobacteriaceae	Methanobrevibacter_A	Methanobrevibacter_A smithii	VC_378_0	No	NA	Low-quality	21.52	0	Italy	0.0168067	cat2	Yes	0.445425	0.104657	0.999922	0.0014918
Rampelli_S_2020_mSystems_SRR9655028.NODE_99257_446	GUT_GENOME273630_6_80982	446	Unassigned		Methanobacteriota	Methanobacteria	Methanobacteriales	Methanobacteriaceae	Methanobrevibacter_A	Methanobrevibacter_A smithii	Singleton	No	NA	Not-determined	NA	0	Italy	0.0194328	No	No	0.770062	0.0552135	0.947877	0.0157258
Rampelli_S_2020_mSystems_SRR9655029.NODE_11_202644	GUT_GENOME258086_2_60997	202644	Unassigned		Methanobacteriota	Methanobacteria	Methanobacteriales	Methanobacteriaceae	Methanobrevibacter_A	Methanobrevibacter_A smithii	VC_356_4	No	NA	Not-determined	NA	0	Italy	0.00105042	No	No	0.159584	0.26049	0.79293	0.0259083
Rampelli_S_2020_mSystems_SRR9655029.NODE_15_174358	GUT_GENOME143185_12_220085	174358	Unassigned		Methanobacteriota	Methanobacteria	Methanobacteriales	Methanobacteriaceae	Methanobrevibacter_A	Methanobrevibacter_A smithii_A	VC_334_1	No	NA	Not-determined	NA	0	Italy	0.00105042	cat5	No	0.0944474	0.344894	0.796506	0.0256062
Rampelli_S_2020_mSystems_SRR9655029.NODE_3_313170	GUT_GENOME261695_15_32706	313170	Duplodnaviria;Heunggongvirae;Uroviricota;Caudoviricetes;Caudovirales	VOGdb markers	Methanobacteriota	Methanobacteria	Methanobacteriales	Methanobacteriaceae	Methanobrevibacter_A	Methanobrevibacter_A smithii	VC_329_3	No	NA	Not-determined	NA	0	Italy	0.00157563	No	No	0.0918784	0.350352	0.838236	0.0224148
Rampelli_S_2020_mSystems_SRR9655029.NODE_4_308287	GUT_GENOME247414_2_5385	308287	Duplodnaviria;Heunggongvirae;Uroviricota;Caudoviricetes;Caudovirales	VOGdb markers	Methanobacteriota	Methanobacteria	Methanobacteriales	Methanobacteriaceae	Methanobrevibacter_A	Methanobrevibacter_A smithii	VC_357_6	No	NA	Not-determined	NA	0	Italy	0.0472689	cat5	No	0.131222	0.289716	0.855968	0.0211119
Rampelli_S_2020_mSystems_SRR9655029.NODE_42_107696	ERR688624.NODE_1318_21	107696	Duplodnaviria;Heunggongvirae;Uroviricota;Caudoviricetes;Caudovirales;Myoviridae	VOGdb markers	Methanobacteriota	Methanobacteria	Methanobacteriales	Methanobacteriaceae	Methanobrevibacter_A	Methanobrevibacter_A smithii	VC_328_0	No	NA	Not-determined	NA	0	Italy	0.00577731	No	No	0.0738741	0.387703	0.69857	0.0331974
Rampelli_S_2020_mSystems_SRR9655030.NODE_1362_8574	GUT_GENOME284814_21_22677	8574	Unassigned		Methanobacteriota	Methanobacteria	Methanobacteriales	Methanobacteriaceae	Methanobrevibacter_A	Methanobrevibacter_A smithii_A	VC_364_0	No	NA	Low-quality	7.93	0	Italy	0.00577731	No	No	0.456273	0.101625	0.615488	0.0404864
Rampelli_S_2020_mSystems_SRR9655030.NODE_459_26896	GUT_GENOME023085_4_168671	26896	Unassigned		Methanobacteriota	Methanobacteria	Methanobacteriales	Methanobacteriaceae	Methanobrevibacter_A	Methanobrevibacter_A smithii	Outlier	No	NA	Not-determined	NA	0	Italy	0	No	No	0.141595	0.277589	0.607674	0.0414684
Rampelli_S_2020_mSystems_SRR9655030.NODE_542_23362	SRR9655013.NODE_1263_8534	23362	Unassigned		Methanobacteriota	Methanobacteria	Methanobacteriales	Methanobacteriaceae	Methanobrevibacter_A	Methanobrevibacter_A smithii_A	Outlier	No	NA	Not-determined	NA	0	Italy	0.00945378	cat6	No	0.0616609	0.415959	0.616014	0.0404298
Rampelli_S_2020_mSystems_SRR9655030.NODE_9942_1105	GUT_GENOME225756_334_2675	1105	Unassigned		Methanobacteriota	Methanobacteria	Methanobacteriales	Methanobacteriaceae	Methanobrevibacter_A	Methanobrevibacter_A smithii	Singleton	No	NA	Not-determined	NA	0	Italy	0.0262605	No	No	0.961429	0.00410571	0.556363	0.0475111
Smits_SA_2017_Science_SRR5763450.NODE_11951_1411	GUT_GENOME135949_10_18600	1411	Unassigned		Methanobacteriota	Methanobacteria	Methanobacteriales	Methanobacteriaceae	Methanobrevibacter_A	Methanobrevibacter_A smithii	Singleton	No	NA	Low-quality	2.65	0	Tanzania	0.00052521	No	Yes	0.427607	0.19253	0.0907759	0.195596
Smits_SA_2017_Science_SRR5763450.NODE_137108_379	GUT_GENOME031107_26_1002	379	Unassigned		Methanobacteriota	Methanobacteria	Methanobacteriales	Methanobacteriaceae	Methanobrevibacter_A	Methanobrevibacter_A smithii	Singleton	No	NA	Not-determined	NA	0	Tanzania	0.0262605	No	No	0.836241	0.032572	0.581872	0.0983226
Smits_SA_2017_Science_SRR5763450.NODE_1442_3912	GUT_GENOME247414_2_5385	3912	Unassigned		Methanobacteriota	Methanobacteria	Methanobacteriales	Methanobacteriaceae	Methanobrevibacter_A	Methanobrevibacter_A smithii	Outlier	No	NA	Not-determined	NA	0	Tanzania	0.022584	No	No	0.380678	0.126607	0.967071	0.0114057
Smits_SA_2017_Science_SRR5763450.NODE_16143_1222	GUT_GENOME134705_1_174422	1222	Unassigned		Methanobacteriota	Methanobacteria	Methanobacteriales	Methanobacteriaceae	Methanobrevibacter_A	Methanobrevibacter_A smithii	Singleton	No	NA	Not-determined	NA	0	Tanzania	0.0976891	No	No	0.113008	0.514729	0.611149	0.0410152
Smits_SA_2017_Science_SRR5763450.NODE_16289_1216	SRR9655013.NODE_1263_8534	1216	Unassigned		Methanobacteriota	Methanobacteria	Methanobacteriales	Methanobacteriaceae	Methanobrevibacter_A	Methanobrevibacter_A smithii_A	Singleton	No	NA	Low-quality	3.16	0	Tanzania	0.0273109	No	No	0.0607585	0.648463	0.783715	0.0266259
Smits_SA_2017_Science_SRR5763450.NODE_19484_1116	GUT_GENOME251508_6_43884	1116	Unassigned		Methanobacteriota	Methanobacteria	Methanobacteriales	Methanobacteriaceae	Methanobrevibacter_A	Methanobrevibacter_A smithii	Singleton	No	NA	Not-determined	NA	0	Tanzania	0	No	No	0.0983344	0.545063	0.00526455	0.389078
Smits_SA_2017_Science_SRR5763450.NODE_21574_1062	GUT_GENOME268434_7_1368	1062	Unassigned		Methanobacteriota	Methanobacteria	Methanobacteriales	Methanobacteriaceae	Methanobrevibacter_A	Methanobrevibacter_A smithii	Singleton	No	NA	Not-determined	NA	0	Tanzania	0.00735294	No	No	0.183676	0.40232	0.00117853	0.497281
Smits_SA_2017_Science_SRR5763450.NODE_23209_1024	GUT_GENOME265514_3_164993	1024	Unassigned		Methanobacteriota	Methanobacteria	Methanobacteriales	Methanobacteriaceae	Methanobrevibacter_A	Methanobrevibacter_A smithii	Singleton	No	NA	Not-determined	NA	0	Tanzania	0.00052521	No	No	0.154976	0.443736	0.176797	0.154959
Smits_SA_2017_Science_SRR5763450.NODE_24549_996	GUT_GENOME269311_7_90078	996	Duplodnaviria;Heunggongvirae;Uroviricota;Caudoviricetes;Caudovirales	Eggnog markers	Methanobacteriota	Methanobacteria	Methanobacteriales	Methanobacteriaceae	Methanobrevibacter_A	Methanobrevibacter_A smithii	Singleton	No	NA	Not-determined	NA	0	Tanzania	0.00157563	No	No	0.691197	0.0885998	0.487109	0.147736
Smits_SA_2017_Science_SRR5763450.NODE_2633_2864	GUT_GENOME273630_6_81210	2864	Unassigned		Methanobacteriota	Methanobacteria	Methanobacteriales	Methanobacteriaceae	Methanobrevibacter_A	Methanobrevibacter_A smithii	Singleton	No	NA	Not-determined	NA	0	Tanzania	0.00052521	No	No	0.935678	0.00880934	0.999914	0.00154846
Smits_SA_2017_Science_SRR5763450.NODE_31731_876	GUT_GENOME068190_13_66648	876	Unassigned		Methanobacteriota	Methanobacteria	Methanobacteriales	Methanobacteriaceae	Methanobrevibacter_A	Methanobrevibacter_A smithii	Singleton	No	NA	Low-quality	2.3	0	Tanzania	0.00315126	No	Yes	0.61221	0.128302	0.981121	0.0114584
Smits_SA_2017_Science_SRR5763450.NODE_31919_873	GUT_GENOME105044_15_26707	873	Unassigned		Methanobacteriota	Methanobacteria	Methanobacteriales	Methanobacteriaceae	Methanobrevibacter_A	Methanobrevibacter_A smithii	Outlier	No	NA	Low-quality	1.79	0	Tanzania	0.0162815	cat2	No	0.692276	0.0881629	0.999465	0.00151461
Smits_SA_2017_Science_SRR5763450.NODE_66369_580	GUT_GENOME269311_7_91542	580	Unassigned		Methanobacteriota	Methanobacteria	Methanobacteriales	Methanobacteriaceae	Methanobrevibacter_A	Methanobrevibacter_A smithii	Singleton	No	NA	Low-quality	0.54	0	Tanzania	0.00052521	No	Yes	0.137483	0.590924	0.253126	0.279789
Smits_SA_2017_Science_SRR5763451.NODE_145629_393	GUT_GENOME246782_8_58078	393	Unassigned		Methanobacteriota	Methanobacteria	Methanobacteriales	Methanobacteriaceae	Methanobrevibacter_A	Methanobrevibacter_A smithii	Singleton	No	NA	Low-quality	0.98	0	Tanzania	0	No	No	0.0478712	0.819682	0.0389209	0.562903
Smits_SA_2017_Science_SRR5763452.NODE_104759_407	GUT_GENOME282742_6_115569	407	Unassigned		Methanobacteriota	Methanobacteria	Methanobacteriales	Methanobacteriaceae	Methanobrevibacter_A	Methanobrevibacter_A smithii	Singleton	No	NA	Not-determined	NA	0	Tanzania	0.0362395	No	No	0.761561	0.0584508	0.596736	0.093137
Smits_SA_2017_Science_SRR5763454.NODE_249243_306	GUT_GENOME265776_7_73441	306	Unassigned		Methanobacteriota	Methanobacteria	Methanobacteriales	Methanobacteriaceae	Methanobrevibacter_A	Methanobrevibacter_A smithii	Singleton	No	NA	Not-determined	NA	0	Tanzania	0.0105042	No	No	0.0342447	0.869355	0.0758632	0.482555
Smits_SA_2017_Science_SRR5763454.NODE_261659_298	GUT_GENOME266751_6_14628	298	Unassigned		Methanobacteriota	Methanobacteria	Methanobacteriales	Methanobacteriaceae	Methanobrevibacter_A	Methanobrevibacter_A smithii	Singleton	No	NA	Not-determined	NA	0	Tanzania	0.00157563	No	No	0.409437	0.258391	0.355166	0.33579
Smits_SA_2017_Science_SRR5763456.NODE_1230_2028	GUT_GENOME283665_29_11471	2028	Unassigned		Methanobacteriota	Methanobacteria	Methanobacteriales	Methanobacteriaceae	Methanobrevibacter_A	Methanobrevibacter_A smithii	Singleton	No	NA	Not-determined	NA	0	Tanzania	0.0378151	No	No	0.956894	0.00482322	0.989516	0.00751567
Smits_SA_2017_Science_SRR5763456.NODE_4255_1046	GUT_GENOME273630_6_80907	1046	Unassigned		Methanobacteriota	Methanobacteria	Methanobacteriales	Methanobacteriaceae	Methanobrevibacter_A	Methanobrevibacter_A smithii	Singleton	No	NA	Not-determined	NA	0	Tanzania	0.0131303	No	No	0.169168	0.422569	0.377268	0.102066
Smits_SA_2017_Science_SRR5763456.NODE_4586_1005	GUT_GENOME246782_8_58078	1005	Unassigned		Methanobacteriota	Methanobacteria	Methanobacteriales	Methanobacteriaceae	Methanobrevibacter_A	Methanobrevibacter_A smithii	VC_375_0	No	NA	Low-quality	2.51	0	Tanzania	0.0288866	No	No	0.135615	0.473193	0.509647	0.0573306
Smits_SA_2017_Science_SRR5763458.NODE_2990_1366	ERR688624.NODE_1318_21	1366	Unassigned		Methanobacteriota	Methanobacteria	Methanobacteriales	Methanobacteriaceae	Methanobrevibacter_A	Methanobrevibacter_A smithii	VC_330_0	No	NA	Low-quality	2.36	0	Tanzania	0	No	No	0.0174539	0.849284	0.0128461	0.324968
Smits_SA_2017_Science_SRR5763458.NODE_785_2527	GUT_GENOME250989_1_407944	2527	Unassigned		Methanobacteriota	Methanobacteria	Methanobacteriales	Methanobacteriaceae	Methanobrevibacter_A	Methanobrevibacter_A smithii	Singleton	No	NA	Low-quality	2.36	0	Tanzania	0	No	No	0.210327	0.368079	0.0735875	0.209268
Smits_SA_2017_Science_SRR5763460.NODE_1821_2383	GUT_GENOME251364_2_123712	2383	Unassigned		Methanobacteriota	Methanobacteria	Methanobacteriales	Methanobacteriaceae	Methanobrevibacter_A	Methanobrevibacter_A smithii_A	VC_377_0	No	NA	Not-determined	NA	0	Tanzania	0.00840336	No	No	0.167203	0.425679	0.0611374	0.221656
Smits_SA_2017_Science_SRR5763460.NODE_6232_1153	ERR688624.NODE_1318_21	1153	Unassigned		Methanobacteriota	Methanobacteria	Methanobacteriales	Methanobacteriaceae	Methanobrevibacter_A	Methanobrevibacter_A smithii	Singleton	No	NA	Low-quality	1.78	0	Tanzania	0.0215336	No	No	0.0215761	0.822697	0.00135528	0.487442
Smits_SA_2017_Science_SRR5763463.NODE_119981_254	GUT_GENOME137479_11_68490	254	Unassigned		Methanobacteriota	Methanobacteria	Methanobacteriales	Methanobacteriaceae	Methanobrevibacter_A	Methanobrevibacter_A smithii	Singleton	No	NA	Not-determined	NA	0	Tanzania	0	No	No	0.896154	0.0145184	0.7633	0.0619165
Smits_SA_2017_Science_SRR5763463.NODE_5213_1127	GUT_GENOME130062_8_99958	1127	Unassigned		Methanobacteriota	Methanobacteria	Methanobacteriales	Methanobacteriaceae	Methanobrevibacter_A	Methanobrevibacter_A smithii	VC_394_0	No	NA	Low-quality	2.8	0	Tanzania	0.0183824	cat2	No	0.913251	0.0139514	0.999568	0.00275701
Smits_SA_2017_Science_SRR5763463.NODE_5760_1074	GUT_GENOME139679_31_15390	1074	Duplodnaviria;Heunggongvirae;Uroviricota;Caudoviricetes;Caudovirales	Eggnog markers	Methanobacteriota	Methanobacteria	Methanobacteriales	Methanobacteriaceae	Methanobrevibacter_A	Methanobrevibacter_A smithii_A	Singleton	No	NA	Not-determined	NA	0	Tanzania	0.0246849	No	No	0.0339608	0.756368	1.14249e-05	0.774926
Smits_SA_2017_Science_SRR5763463.NODE_60958_330	CCIS07539127ST-4-0.NODE_11245_229	330	Unassigned		Methanobacteriota	Methanobacteria	Methanobacteriales	Methanobacteriaceae	Methanobrevibacter_A	Methanobrevibacter_A smithii	Singleton	No	NA	Low-quality	0.87	0	Tanzania	0	No	No	0.857978	0.0258193	0.791609	0.0448268
Smits_SA_2017_Science_SRR5763464.NODE_164085_230	GUT_GENOME134705_1_173891	230	Unassigned		Methanobacteriota	Methanobacteria	Methanobacteriales	Methanobacteriaceae	Methanobrevibacter_A	Methanobrevibacter_A smithii	Singleton	No	NA	Not-determined	NA	0	Tanzania	0.0105042	No	No	0.961931	0.00242304	0.336404	0.353988
Smits_SA_2017_Science_SRR5763464.NODE_41674_387	ERR688624.NODE_1318_21	387	Unassigned		Methanobacteriota	Methanobacteria	Methanobacteriales	Methanobacteriaceae	Methanobrevibacter_A	Methanobrevibacter_A smithii	Singleton	No	NA	Not-determined	NA	0	Tanzania	0.00052521	No	No	0.13613	0.593664	0.654752	0.0759458
Smits_SA_2017_Science_SRR5763464.NODE_9077_758	GUT_GENOME272206_72_171	758	Unassigned		Methanobacteriota	Methanobacteria	Methanobacteriales	Methanobacteriaceae	Methanobrevibacter_A	Methanobrevibacter_A smithii	Singleton	No	NA	Not-determined	NA	0	Tanzania	0.00052521	No	No	0.207662	0.475392	0.347861	0.226401
Smits_SA_2017_Science_SRR5763470.NODE_12227_600	GUT_GENOME265514_3_164993	600	Unassigned		Methanobacteriota	Methanobacteria	Methanobacteriales	Methanobacteriaceae	Methanobrevibacter_A	Methanobrevibacter_A smithii	Singleton	No	NA	Not-determined	NA	0	Tanzania	0	No	No	0.596346	0.136365	0.364538	0.217624
Smits_SA_2017_Science_SRR5763470.NODE_1808_2441	GUT_GENOME269311_7_90143	2441	Unassigned		Methanobacteriota	Methanobacteria	Methanobacteriales	Methanobacteriaceae	Methanobrevibacter_A	Methanobrevibacter_A smithii	Outlier	No	NA	Low-quality	5.25	0	Tanzania	0.0288866	No	No	0.962687	0.00410571	0.997329	0.00507969
Smits_SA_2017_Science_SRR5763470.NODE_1922_2313	GUT_GENOME278839_11_62584	2313	Duplodnaviria;Heunggongvirae;Uroviricota;Caudoviricetes;Caudovirales	VOGdb markers	Methanobacteriota	Methanobacteria	Methanobacteriales	Methanobacteriaceae	Methanobrevibacter_A	Methanobrevibacter_A smithii	VC_380_0	No	NA	Low-quality	4.24	0	Tanzania	0.00052521	No	No	0.357319	0.23554	0.866548	0.0203754
Smits_SA_2017_Science_SRR5763470.NODE_1965_2270	GUT_GENOME282407_15_5026	2270	Unassigned		Methanobacteriota	Methanobacteria	Methanobacteriales	Methanobacteriaceae	Methanobrevibacter_A	Methanobrevibacter_A smithii_A	Outlier	No	NA	Low-quality	4.16	0	Tanzania	0.0178571	cat2	Yes	0.694641	0.0756567	0.939477	0.0148047
Smits_SA_2017_Science_SRR5763470.NODE_5183_1017	GUT_GENOME025992_50_6357	1017	Duplodnaviria;Heunggongvirae;Uroviricota;Caudoviricetes;Caudovirales	VOGdb markers	Methanobacteriota	Methanobacteria	Methanobacteriales	Methanobacteriaceae	Methanobrevibacter_A	Methanobrevibacter_A smithii	VC_380_0	No	NA	Low-quality	2.39	0	Tanzania	0.0220588	No	No	0.526379	0.14374	0.943692	0.0143327
Smits_SA_2017_Science_SRR5763470.NODE_641_4824	GUT_GENOME285439_1_131040	4824	Duplodnaviria;Heunggongvirae;Uroviricota;Caudoviricetes;Caudovirales	VOGdb markers	Methanobacteriota	Methanobacteria	Methanobacteriales	Methanobacteriaceae	Methanobrevibacter_A	Methanobrevibacter_A smithii	VC_378_0	No	NA	Low-quality	8.85	0	Tanzania	0.00472689	cat2	Yes	0.337895	0.143827	0.99997	0.00101971
Smits_SA_2017_Science_SRR5763470.NODE_9146_709	GUT_GENOME268740_5_138901	709	Unassigned		Methanobacteriota	Methanobacteria	Methanobacteriales	Methanobacteriaceae	Methanobrevibacter_A	Methanobrevibacter_A smithii	Singleton	No	NA	Not-determined	NA	0	Tanzania	0.00157563	No	No	0.661061	0.103237	0.99981	0.000818454
Smits_SA_2017_Science_SRR5763472.NODE_20052_590	GUT_GENOME199246_19_11001	590	Unassigned		Methanobacteriota	Methanobacteria	Methanobacteriales	Methanobacteriaceae	Methanobrevibacter_A	Methanobrevibacter_A smithii	Singleton	No	NA	Not-determined	NA	0	Tanzania	0.00787815	No	No	0.431923	0.240576	0.374119	0.212535
Smits_SA_2017_Science_SRR5763472.NODE_24878_528	GUT_GENOME134626_6_2437	528	Unassigned		Methanobacteriota	Methanobacteria	Methanobacteriales	Methanobacteriaceae	Methanobrevibacter_A	Methanobrevibacter_A smithii	Singleton	No	NA	Not-determined	NA	0	Tanzania	0.0241597	No	No	0.90119	0.0133069	0.999463	0.00151461
Smits_SA_2017_Science_SRR5763472.NODE_32372_464	GUT_GENOME265776_7_72442	464	Unassigned		Methanobacteriota	Methanobacteria	Methanobacteriales	Methanobacteriaceae	Methanobrevibacter_A	Methanobrevibacter_A smithii	VC_393_0	No	NA	Low-quality	1.22	0	Tanzania	0.00157563	No	No	0.132969	0.599742	0.155141	0.379847
Smits_SA_2017_Science_SRR5763472.NODE_35562_445	GUT_GENOME256439_3_13514	445	Unassigned		Methanobacteriota	Methanobacteria	Methanobacteriales	Methanobacteriaceae	Methanobrevibacter_A	Methanobrevibacter_A smithii	Singleton	No	NA	Not-determined	NA	0	Tanzania	0	No	No	0.759459	0.0592651	0.985398	0.0068314
Smits_SA_2017_Science_SRR5763472.NODE_3768_1655	GUT_GENOME235230_27_63636	1655	Unassigned		Methanobacteriota	Methanobacteria	Methanobacteriales	Methanobacteriaceae	Methanobrevibacter_A	Methanobrevibacter_A smithii	Singleton	No	NA	Not-determined	NA	0	Tanzania	0.0162815	No	No	0.429485	0.191334	0.0206756	0.292167
Smits_SA_2017_Science_SRR5763472.NODE_6027_1221	GUT_GENOME109540_29_1062	1221	Unassigned		Methanobacteriota	Methanobacteria	Methanobacteriales	Methanobacteriaceae	Methanobrevibacter_A	Methanobrevibacter_A smithii	Singleton	No	NA	Low-quality	2.3	0	Tanzania	0.00052521	No	Yes	0.519802	0.146969	0.752872	0.0291185
Smits_SA_2017_Science_SRR5763472.NODE_6255_1191	GUT_GENOME265514_3_164993	1191	Unassigned		Methanobacteriota	Methanobacteria	Methanobacteriales	Methanobacteriaceae	Methanobrevibacter_A	Methanobrevibacter_A smithii	VC_494_0	No	NA	Not-determined	NA	0	Tanzania	0.00105042	No	No	0.135398	0.473632	0.458812	0.0813506
Smits_SA_2017_Science_SRR5763473.NODE_1678_2808	ERR589775.NODE_71_18440	2808	Unassigned		Methanobacteriota	Methanobacteria	Methanobacteriales	Methanobacteriaceae	Methanobrevibacter_A	Methanobrevibacter_A smithii	Outlier	No	NA	Low-quality	7.33	0	Tanzania	0.0220588	cat2	No	0.656277	0.0890102	0.996674	0.00547624
Smits_SA_2017_Science_SRR5763473.NODE_1948_2557	GUT_GENOME251364_2_123712	2557	Unassigned		Methanobacteriota	Methanobacteria	Methanobacteriales	Methanobacteriaceae	Methanobrevibacter_A	Methanobrevibacter_A smithii_A	VC_377_0	No	NA	Not-determined	NA	0	Tanzania	0.00052521	No	No	0.108282	0.523937	0.0268509	0.275153
Smits_SA_2017_Science_SRR5763473.NODE_6031_1353	GUT_GENOME268814_20_603	1353	Unassigned		Methanobacteriota	Methanobacteria	Methanobacteriales	Methanobacteriaceae	Methanobrevibacter_A	Methanobrevibacter_A smithii	Singleton	No	NA	Low-quality	3.45	0	Tanzania	0.0236345	No	Yes	0.651319	0.0909634	0.433107	0.0880542
Smits_SA_2017_Science_SRR5763476.NODE_539_4588	GUT_GENOME284814_21_22677	4588	Unassigned		Methanobacteriota	Methanobacteria	Methanobacteriales	Methanobacteriaceae	Methanobrevibacter_A	Methanobrevibacter_A smithii_A	VC_364_0	No	NA	Not-determined	NA	0	Tanzania	0.0115546	No	No	0.0697914	0.395586	0.393638	0.0980625
Smits_SA_2017_Science_SRR5763477.NODE_17034_657	GUT_GENOME246782_8_57751	657	Unassigned		Methanobacteriota	Methanobacteria	Methanobacteriales	Methanobacteriaceae	Methanobrevibacter_A	Methanobrevibacter_A smithii	Singleton	No	NA	Low-quality	1.52	0	Tanzania	0.00262605	No	No	0.0906109	0.696087	0.0565068	0.483828
Smits_SA_2017_Science_SRR5763477.NODE_18008_640	GUT_GENOME134626_6_3293	640	Unassigned		Methanobacteriota	Methanobacteria	Methanobacteriales	Methanobacteriaceae	Methanobrevibacter_A	Methanobrevibacter_A smithii	Singleton	No	NA	Low-quality	0.25	0	Tanzania	0.00682773	No	No	0.930284	0.00764647	0.979732	0.011957
Smits_SA_2017_Science_SRR5763477.NODE_21926_579	ERR688525.NODE_5_334347	579	Unassigned		Methanobacteriota	Methanobacteria	Methanobacteriales	Methanobacteriaceae	Methanobrevibacter_A	Methanobrevibacter_A smithii_A	Singleton	No	NA	Not-determined	NA	0	Tanzania	0.0178571	No	No	0.570543	0.151023	0.802829	0.0483264
Smits_SA_2017_Science_SRR5763477.NODE_41193_418	GUT_GENOME130062_8_99958	418	Unassigned		Methanobacteriota	Methanobacteria	Methanobacteriales	Methanobacteriaceae	Methanobrevibacter_A	Methanobrevibacter_A smithii	Outlier	No	NA	Low-quality	1.08	0	Tanzania	0.00420168	No	No	0.945587	0.00482622	0.826268	0.0381871
Smits_SA_2017_Science_SRR5763477.NODE_50753_376	GUT_GENOME094374_1_68817	376	Unassigned		Methanobacteriota	Methanobacteria	Methanobacteriales	Methanobacteriaceae	Methanobrevibacter_A	Methanobrevibacter_A smithii	Singleton	No	NA	Low-quality	0.94	0	Tanzania	0.012605	No	No	0.154191	0.559583	0.576123	0.100425
Smits_SA_2017_Science_SRR5763477.NODE_5168_1151	GUT_GENOME259117_6_46842	1151	Unassigned		Methanobacteriota	Methanobacteria	Methanobacteriales	Methanobacteriaceae	Methanobrevibacter_A	Methanobrevibacter_A smithii	Singleton	No	NA	Not-determined	NA	0	Tanzania	0.0105042	No	No	0.171991	0.418623	0.555858	0.0475489
Smits_SA_2017_Science_SRR5763477.NODE_57113_354	GUT_GENOME134626_6_3293	354	Unassigned		Methanobacteriota	Methanobacteria	Methanobacteriales	Methanobacteriaceae	Methanobrevibacter_A	Methanobrevibacter_A smithii	Singleton	No	NA	Low-quality	0.19	0	Tanzania	0.0294118	No	No	0.994764	0	0.997878	0.00192204
Smits_SA_2017_Science_SRR5763477.NODE_8416_923	ERR688525.NODE_5_334481	923	Unassigned		Methanobacteriota	Methanobacteria	Methanobacteriales	Methanobacteriaceae	Methanobrevibacter_A	Methanobrevibacter_A smithii_A	Singleton	No	NA	Low-quality	2.33	0	Tanzania	0.0409664	No	No	0.116433	0.635333	0.463017	0.162929
Smits_SA_2017_Science_SRR5763477.NODE_9542_868	GUT_GENOME282111_15_39227	868	Unassigned		Methanobacteriota	Methanobacteria	Methanobacteriales	Methanobacteriaceae	Methanobrevibacter_A	Methanobrevibacter_A smithii	Singleton	No	NA	Low-quality	2.26	0	Tanzania	0.00157563	No	No	0.79841	0.0451241	0.912919	0.0275828
Smits_SA_2017_Science_SRR5763477.NODE_99746_270	CCIS81710917ST-20-0.NODE_1493_17628	270	Unassigned		Methanobacteriota	Methanobacteria	Methanobacteriales	Methanobacteriaceae	Methanobrevibacter_A	Methanobrevibacter_A smithii	Singleton	No	NA	Low-quality	0.57	0	Tanzania	0.019958	No	No	0.384811	0.278014	0.42739	0.269141
Smits_SA_2017_Science_SRR5763479.NODE_98_6022	GUT_GENOME263468_1_482597	6022	Unassigned		Methanobacteriota	Methanobacteria	Methanobacteriales	Methanobacteriaceae	Methanobrevibacter_A	Methanobrevibacter_A woesei	VC_374_0	No	NA	Not-determined	NA	0	Tanzania	0.022584	No	No	0.0137441	0.676692	0.0485042	0.236555
Smits_SA_2017_Science_SRR5763480.NODE_1687_2416	GUT_GENOME135949_10_17676	2416	Duplodnaviria;Heunggongvirae;Uroviricota;Caudoviricetes;Caudovirales	VOGdb markers	Methanobacteriota	Methanobacteria	Methanobacteriales	Methanobacteriaceae	Methanobrevibacter_A	Methanobrevibacter_A smithii	VC_386_0	No	NA	Low-quality	4.54	0	Tanzania	0.0330882	No	Yes	0.851774	0.0293379	0.194746	0.148482
Smits_SA_2017_Science_SRR5763480.NODE_2459_2011	GUT_GENOME273866_45_728	2011	Unassigned		Methanobacteriota	Methanobacteria	Methanobacteriales	Methanobacteriaceae	Methanobrevibacter_A	Methanobrevibacter_A smithii	VC_457_0	No	NA	Low-quality	5.23	0	Tanzania	0.0215336	No	No	0.173405	0.41671	0.0148589	0.315205
Smits_SA_2017_Science_SRR5763480.NODE_6084_1273	GUT_GENOME260847_3_13664	1273	Unassigned		Methanobacteriota	Methanobacteria	Methanobacteriales	Methanobacteriaceae	Methanobrevibacter_A	Methanobrevibacter_A smithii	Singleton	No	NA	Low-quality	2.3	0	Tanzania	0.0945378	No	Yes	0.173377	0.41679	0.972855	0.010216
Smits_SA_2017_Science_SRR5763481.NODE_163837_233	GUT_GENOME025992_50_6425	233	Unassigned		Methanobacteriota	Methanobacteria	Methanobacteriales	Methanobacteriaceae	Methanobrevibacter_A	Methanobrevibacter_A smithii	Singleton	No	NA	Not-determined	NA	0	Tanzania	0.0220588	No	No	0.0890995	0.69996	0.225259	0.474727
Smits_SA_2017_Science_SRR5763482.NODE_58519_347	GUT_GENOME260613_23_21673	347	Unassigned		Methanobacteriota	Methanobacteria	Methanobacteriales	Methanobacteriaceae	Methanobrevibacter_A	Methanobrevibacter_A smithii_A	Singleton	No	NA	Not-determined	NA	0	Tanzania	0.0157563	No	No	0.29087	0.370904	0.562129	0.105334
Vatanen_T_2016_Cell_SRR4305530.NODE_170_26392	GUT_GENOME018608_1_36299	26392	Unassigned		Methanobacteriota	Methanobacteria	Methanobacteriales	Methanobacteriaceae	Methanobrevibacter_A	Methanobrevibacter_A smithii	VC_355_0	No	NA	Not-determined	NA	0	Russia	0.0267857	No	No	0.389206	0.12406	0.90366	0.0174673
Vatanen_T_2016_Cell_SRR4305530.NODE_613_5737	GUT_GENOME105435_8_56410	5737	Unassigned		Methanobacteriota	Methanobacteria	Methanobacteriales	Methanobacteriaceae	Methanobrevibacter_A	Methanobrevibacter_A smithii	Outlier	No	NA	Low-quality	10.78	0	Russia	0.00262605	cat2	Yes	0.349671	0.138491	0.999999	0.000396556
Vatanen_T_2016_Cell_SRR4305530.NODE_653_5489	GUT_GENOME273866_45_728	5489	Unassigned		Methanobacteriota	Methanobacteria	Methanobacteriales	Methanobacteriaceae	Methanobrevibacter_A	Methanobrevibacter_A smithii	Outlier	No	NA	Low-quality	14.31	0	Russia	0.00735294	cat2	Yes	0.690273	0.0477807	0.98421	0.00868646
Vatanen_T_2016_Cell_SRR4408017.NODE_104805_285	GUT_GENOME139679_31_15390	285	Unassigned		Methanobacteriota	Methanobacteria	Methanobacteriales	Methanobacteriaceae	Methanobrevibacter_A	Methanobrevibacter_A smithii_A	Singleton	No	NA	Not-determined	NA	0	Estonia	0.00210084	No	No	0.279975	0.383893	0.567619	0.154258
Xie_HL_2016_CS_35387.scaffold2097_2_95893	GUT_GENOME273630_6_81210	95893	Unassigned		Methanobacteriota	Methanobacteria	Methanobacteriales	Methanobacteriaceae	Methanobrevibacter_A	Methanobrevibacter_A smithii	VC_332_1	No	NA	Not-determined	NA	0	UK	0.0283613	No	No	0.0888415	0.356658	0.625179	0.0396367
Xie_HL_2016_CS_35387.scaffold521_1_156137	GUT_GENOME143185_12_220085	156137	Unassigned		Methanobacteriota	Methanobacteria	Methanobacteriales	Methanobacteriaceae	Methanobrevibacter_A	Methanobrevibacter_A smithii_A	VC_334_1	No	NA	Not-determined	NA	0	UK	0.0283613	cat5	No	0.111052	0.317609	0.708257	0.0324987
Xie_HL_2016_CS_35387.scaffold83578_1_128481	GUT_GENOME258086_2_60997	128481	Unassigned		Methanobacteriota	Methanobacteria	Methanobacteriales	Methanobacteriaceae	Methanobrevibacter_A	Methanobrevibacter_A smithii	VC_356_2	No	NA	Not-determined	NA	0	UK	0.0220588	No	No	0.19921	0.224836	0.697144	0.0333107
Xie_HL_2016_CS_35387.scaffold96094_1_77150	GUT_GENOME259830_2_112204	77150	Unassigned		Methanobacteriota	Methanobacteria	Methanobacteriales	Methanobacteriaceae	Methanobrevibacter_A	Methanobrevibacter_A smithii	Outlier	No	NA	Not-determined	NA	0	UK	0.0231092	No	No	0.10895	0.320519	0.405754	0.0948901
Xie_HL_2016_CS_35505.scaffold12573_4_20017	GUT_GENOME282393_2_138289	20017	Unassigned		Methanobacteriota	Methanobacteria	Methanobacteriales	Methanobacteriaceae	Methanobrevibacter_A	Methanobrevibacter_A smithii	VC_362_0	No	NA	Not-determined	NA	0	UK	0.00052521	No	No	0.39373	0.122726	0.788559	0.0262293
Xie_HL_2016_CS_35505.scaffold43668_5_76053	GUT_GENOME258086_2_60997	76053	Unassigned		Methanobacteriota	Methanobacteria	Methanobacteriales	Methanobacteriaceae	Methanobrevibacter_A	Methanobrevibacter_A smithii	Outlier	No	NA	Not-determined	NA	0	UK	0.0288866	No	No	0.133341	0.286563	0.528063	0.0528174
Xie_HL_2016_CS_35505.scaffold66133_2_18295	GUT_GENOME255326_2_67944	18295	Unassigned		Methanobacteriota	Methanobacteria	Methanobacteriales	Methanobacteriaceae	Methanobrevibacter_A	Methanobrevibacter_A smithii	Outlier	No	NA	Not-determined	NA	0	UK	0.0304622	No	No	0.271077	0.178147	0.230943	0.137322
Xie_HL_2016_CS_35515.scaffold87917_1_118906	GUT_GENOME279910_4_62128	118906	Unassigned		Methanobacteriota	Methanobacteria	Methanobacteriales	Methanobacteriaceae	Methanobrevibacter_A	Methanobrevibacter_A smithii	VC_332_1	No	NA	Not-determined	NA	0	UK	0.00157563	No	No	0.0704251	0.394252	0.732405	0.0303837
Xie_HL_2016_CS_35519.scaffold64100_1_11820	GUT_GENOME269219_18_19456	11820	Unassigned		Methanobacteriota	Methanobacteria	Methanobacteriales	Methanobacteriaceae	Methanobrevibacter_A	Methanobrevibacter_A smithii	Outlier	No	NA	Low-quality	22.22	0	UK	0.00157563	cat3	No	0.152643	0.26619	0.15914	0.161096
Xie_HL_2016_CS_35519.scaffold64100_3_1600	GUT_GENOME269219_18_19456	1600	Unassigned		Methanobacteriota	Methanobacteria	Methanobacteriales	Methanobacteriaceae	Methanobrevibacter_A	Methanobrevibacter_A smithii	Outlier	No	NA	Not-determined	NA	0	UK	0.0341387	No	No	0.150914	0.449675	0.0137668	0.320681
Xie_HL_2016_CS_35519.scaffold64100_4_14291	GUT_GENOME269219_18_19456	14291	Unassigned		Methanobacteriota	Methanobacteria	Methanobacteriales	Methanobacteriaceae	Methanobrevibacter_A	Methanobrevibacter_A smithii	Outlier	No	NA	Not-determined	NA	0	UK	0.0168067	cat3	No	0.0273642	0.562576	0.248811	0.132714
Xie_HL_2016_CS_35519.scaffold96101_2_2981	GUT_GENOME262465_48_7516	2981	Unassigned		Methanobacteriota	Methanobacteria	Methanobacteriales	Methanobacteriaceae	Methanobrevibacter_A	Methanobrevibacter_A smithii	Outlier	No	NA	Not-determined	NA	0	UK	0.0194328	No	Yes	0.27872	0.298083	0.0401935	0.249188
Xie_HL_2016_CS_35520.scaffold118805_3_48542	GUT_GENOME273630_6_80982	48542	Unassigned		Methanobacteriota	Methanobacteria	Methanobacteriales	Methanobacteriaceae	Methanobrevibacter_A	Methanobrevibacter_A smithii	Outlier	No	NA	Not-determined	NA	0	UK	0.00105042	No	No	0.148762	0.269949	0.665146	0.0358977
Xie_HL_2016_CS_35520.scaffold72621_1_165	GUT_GENOME205625_22_393	165	Unassigned		Methanobacteriota	Methanobacteria	Methanobacteriales	Methanobacteriaceae	Methanobrevibacter_A	Methanobrevibacter_A smithii	Singleton	No	NA	Not-determined	NA	0	UK	0.00892857	No	No	0.993492	1.9861e-05	0.506205	0.197762
Xie_HL_2016_CS_35520.scaffold72621_2_12135	GUT_GENOME205625_22_393	12135	Unassigned		Methanobacteriota	Methanobacteria	Methanobacteriales	Methanobacteriaceae	Methanobrevibacter_A	Methanobrevibacter_A smithii	VC_371_0	No	NA	Not-determined	NA	0	UK	0.00105042	No	No	0.0832443	0.367815	0.300028	0.119193
Xie_HL_2016_CS_35520.scaffold72621_3_15290	GUT_GENOME205625_22_393	15290	Unassigned		Methanobacteriota	Methanobacteria	Methanobacteriales	Methanobacteriaceae	Methanobrevibacter_A	Methanobrevibacter_A smithii	Outlier	No	NA	Not-determined	NA	0	UK	0	No	No	0.0951582	0.343924	0.511835	0.0566697
Xie_HL_2016_CS_35549.scaffold122112_1_3762	GUT_GENOME143185_16_1306	3762	Unassigned		Methanobacteriota	Methanobacteria	Methanobacteriales	Methanobacteriaceae	Methanobrevibacter_A	Methanobrevibacter_A smithii_A	VC_369_0	No	NA	Not-determined	NA	0	UK	0.00157563	No	No	0.268597	0.178996	0.188802	0.150786
Xie_HL_2016_CS_35562.scaffold18486_3_118123	SRR9655013.NODE_1263_8534	118123	Duplodnaviria;Heunggongvirae;Uroviricota;Caudoviricetes;Caudovirales	VOGdb markers	Methanobacteriota	Methanobacteria	Methanobacteriales	Methanobacteriaceae	Methanobrevibacter_A	Methanobrevibacter_A smithii_A	VC_329_5	No	NA	Not-determined	NA	0	UK	0.029937	No	No	0.0668221	0.401407	0.755746	0.0289486
Xie_HL_2016_CS_35562.scaffold18486_5_31314	SRR9655013.NODE_1263_8534	31314	Unassigned		Methanobacteriota	Methanobacteria	Methanobacteriales	Methanobacteriaceae	Methanobrevibacter_A	Methanobrevibacter_A smithii_A	Outlier	No	NA	Not-determined	NA	0	UK	0	cat6	No	0.0907069	0.352413	0.43248	0.088262
Xie_HL_2016_CS_35562.scaffold24433_1_218575	GUT_GENOME194277_1_111100	218575	Unassigned		Methanobacteriota	Methanobacteria	Methanobacteriales	Methanobacteriaceae	Methanobrevibacter_A	Methanobrevibacter_A smithii	VC_331_13	No	NA	Not-determined	NA	0	UK	0.0278361	No	No	0.181658	0.239025	0.753304	0.0290996
Xie_HL_2016_CS_35562.scaffold26698_2_165916	GUT_GENOME143185_12_220085	165916	Unassigned		Methanobacteriota	Methanobacteria	Methanobacteriales	Methanobacteriaceae	Methanobrevibacter_A	Methanobrevibacter_A smithii_A	VC_334_1	No	NA	Not-determined	NA	0	UK	0.00367647	cat5	No	0.101918	0.331919	0.586655	0.0437722
Xie_HL_2016_CS_35562.scaffold69368_1_119111	GUT_GENOME253955_2_249842	119111	Duplodnaviria;Heunggongvirae;Uroviricota;Caudoviricetes;Caudovirales;Myoviridae	VOGdb markers	Methanobacteriota	Methanobacteria	Methanobacteriales	Methanobacteriaceae	Methanobrevibacter_A	Methanobrevibacter_A smithii	VC_328_0	No	NA	Medium-quality	63.28	0	UK	0.0283613	No	No	0.0940283	0.345743	0.796216	0.025625
Xie_HL_2016_CS_35562.scaffold91553_1_118173	GUT_GENOME247414_2_5385	118173	Duplodnaviria;Heunggongvirae;Uroviricota;Caudoviricetes;Caudovirales	VOGdb markers	Methanobacteriota	Methanobacteria	Methanobacteriales	Methanobacteriaceae	Methanobrevibacter_A	Methanobrevibacter_A smithii	VC_357_2	No	NA	Not-determined	NA	0	UK	0.0309874	cat5	No	0.145154	0.273951	0.903018	0.0175051
Xie_HL_2016_CS_35563.scaffold101972_1_85657	GUT_GENOME279910_4_62128	85657	Unassigned		Methanobacteriota	Methanobacteria	Methanobacteriales	Methanobacteriaceae	Methanobrevibacter_A	Methanobrevibacter_A smithii	VC_332_1	No	NA	Not-determined	NA	0	UK	0.0257353	No	No	0.0879708	0.358477	0.545721	0.0496828
Xie_HL_2016_CS_35563.scaffold23499_2_145748	GUT_GENOME269219_18_19236	145748	Unassigned		Methanobacteriota	Methanobacteria	Methanobacteriales	Methanobacteriaceae	Methanobrevibacter_A	Methanobrevibacter_A smithii	VC_331_11	No	NA	Not-determined	NA	0	UK	0.0357143	No	No	0.225851	0.203614	0.780353	0.0268336
Xie_HL_2016_CS_35563.scaffold32968_2_104081	GUT_GENOME093215_4_44917	104081	Unassigned		Methanobacteriota	Methanobacteria	Methanobacteriales	Methanobacteriaceae	Methanobrevibacter_A	Methanobrevibacter_A smithii	Outlier	No	NA	Not-determined	NA	0	UK	0.00315126	No	No	0.125055	0.298448	0.615301	0.0405242
Xie_HL_2016_CS_35563.scaffold60995_1_22063	GUT_GENOME143185_16_1306	22063	Unassigned		Methanobacteriota	Methanobacteria	Methanobacteriales	Methanobacteriaceae	Methanobrevibacter_A	Methanobrevibacter_A smithii_A	Outlier	No	NA	Not-determined	NA	0	UK	0.0220588	No	No	0.108849	0.32064	0.806616	0.0247186
Xie_HL_2016_CS_35563.scaffold60995_2_118354	GUT_GENOME143185_16_1306	118354	Duplodnaviria;Heunggongvirae;Uroviricota;Caudoviricetes;Caudovirales	VOGdb markers	Methanobacteriota	Methanobacteria	Methanobacteriales	Methanobacteriaceae	Methanobrevibacter_A	Methanobrevibacter_A smithii_A	VC_329_9	No	NA	Not-determined	NA	0	UK	0.0304622	No	No	0.0758838	0.383822	0.737476	0.0300249
Xie_HL_2016_CS_35630.scaffold57653_1_93339	GUT_GENOME194277_1_111100	93339	Unassigned		Methanobacteriota	Methanobacteria	Methanobacteriales	Methanobacteriaceae	Methanobrevibacter_A	Methanobrevibacter_A smithii	VC_331_12	No	NA	Not-determined	NA	0	UK	0.0367647	No	No	0.192649	0.230051	0.821935	0.0235479
Xie_HL_2016_CS_35654.scaffold106_1_248437	GUT_GENOME258086_2_60997	248437	Unassigned		Methanobacteriota	Methanobacteria	Methanobacteriales	Methanobacteriaceae	Methanobrevibacter_A	Methanobrevibacter_A smithii	VC_356_1	No	NA	Not-determined	NA	0	UK	0.0252101	No	No	0.1629	0.258065	0.815339	0.0240955
Xie_HL_2016_CS_35654.scaffold109994_1_65294	ERR688624.NODE_1318_21	65294	Unassigned		Methanobacteriota	Methanobacteria	Methanobacteriales	Methanobacteriaceae	Methanobrevibacter_A	Methanobrevibacter_A smithii	Outlier	No	NA	Not-determined	NA	0	UK	0.0283613	No	No	0.101561	0.332767	0.693084	0.0337072
Xie_HL_2016_CS_35654.scaffold1452_1_89046	GUT_GENOME093215_4_44917	89046	Unassigned		Methanobacteriota	Methanobacteria	Methanobacteriales	Methanobacteriaceae	Methanobrevibacter_A	Methanobrevibacter_A smithii	Outlier	No	NA	Not-determined	NA	0	UK	0.0231092	No	No	0.102977	0.329978	0.733385	0.0302893
Xie_HL_2016_CS_35654.scaffold2165_1_89154	GUT_GENOME246782_8_59663	89154	Unassigned		Methanobacteriota	Methanobacteria	Methanobacteriales	Methanobacteriaceae	Methanobrevibacter_A	Methanobrevibacter_A smithii	Outlier	No	NA	Not-determined	NA	0	UK	0.0273109	No	No	0.182093	0.238419	0.725847	0.0309691
Xie_HL_2016_CS_35654.scaffold26407_1_142886	GUT_GENOME143185_12_220085	142886	Unassigned		Methanobacteriota	Methanobacteria	Methanobacteriales	Methanobacteriaceae	Methanobrevibacter_A	Methanobrevibacter_A smithii_A	VC_334_0	No	NA	Not-determined	NA	0	UK	0.00210084	cat5	No	0.101969	0.331797	0.779311	0.0269091
Xie_HL_2016_CS_35654.scaffold67115_1_169563	GUT_GENOME247414_2_5385	169563	Duplodnaviria;Heunggongvirae;Uroviricota;Caudoviricetes;Caudovirales	VOGdb markers	Methanobacteriota	Methanobacteria	Methanobacteriales	Methanobacteriaceae	Methanobrevibacter_A	Methanobrevibacter_A smithii	VC_357_1	No	NA	Medium-quality	85.12	0	UK	0.00157563	cat5	Yes	0.189978	0.232234	0.926725	0.0158433
Xie_HL_2016_CS_35654.scaffold74956_4_29331	GUT_GENOME279910_4_62128	29331	Unassigned		Methanobacteriota	Methanobacteria	Methanobacteriales	Methanobacteriaceae	Methanobrevibacter_A	Methanobrevibacter_A smithii	Outlier	No	NA	Not-determined	NA	0	UK	0.00052521	No	No	0.177939	0.242784	0.387992	0.0994033
Xie_HL_2016_CS_35665.scaffold130883_1_7991	GUT_GENOME273866_45_581	7991	Unassigned		Methanobacteriota	Methanobacteria	Methanobacteriales	Methanobacteriaceae	Methanobrevibacter_A	Methanobrevibacter_A smithii	Overlap (VC_367/VC_373)	No	NA	Low-quality	20.93	0	UK	0.00052521	No	No	0.314364	0.155954	0.589343	0.0435456
Xie_HL_2016_CS_35665.scaffold85749_1_17257	GUT_GENOME135949_10_18600	17257	Unassigned		Methanobacteriota	Methanobacteria	Methanobacteriales	Methanobacteriaceae	Methanobrevibacter_A	Methanobrevibacter_A smithii	Outlier	No	NA	Low-quality	10.64	0	UK	0.00315126	No	No	0.126298	0.29675	0.530133	0.0524398
Xie_HL_2016_CS_35707.scaffold1337_1_79733	GUT_GENOME093215_4_44917	79733	Unassigned		Methanobacteriota	Methanobacteria	Methanobacteriales	Methanobacteriaceae	Methanobrevibacter_A	Methanobrevibacter_A smithii	Outlier	No	NA	Not-determined	NA	0	UK	0.0246849	No	No	0.131906	0.288625	0.738579	0.030006
Xie_HL_2016_CS_35707.scaffold1337_6_12025	GUT_GENOME135949_10_18798	12025	Unassigned		Methanobacteriota	Methanobacteria	Methanobacteriales	Methanobacteriaceae	Methanobrevibacter_A	Methanobrevibacter_A smithii	VC_363_0	No	NA	Low-quality	1.9	0	UK	0.00367647	No	No	0.159812	0.260369	0.301045	0.118891
Xie_HL_2016_CS_35707.scaffold22361_11_21628	GUT_GENOME284814_21_22677	21628	Unassigned		Methanobacteriota	Methanobacteria	Methanobacteriales	Methanobacteriaceae	Methanobrevibacter_A	Methanobrevibacter_A smithii_A	VC_360_0	No	NA	Not-determined	NA	0	UK	0.029937	No	No	0.0767201	0.382367	0.584024	0.0441121
Xie_HL_2016_CS_35707.scaffold22361_12_12943	GUT_GENOME284814_21_22677	12943	Unassigned		Methanobacteriota	Methanobacteria	Methanobacteriales	Methanobacteriaceae	Methanobrevibacter_A	Methanobrevibacter_A smithii_A	VC_364_0	No	NA	Not-determined	NA	0	UK	0.0336134	No	No	0.516245	0.0837982	0.436017	0.08728
Xie_HL_2016_CS_35707.scaffold22361_4_29738	GUT_GENOME259830_2_112204	29738	Unassigned		Methanobacteriota	Methanobacteria	Methanobacteriales	Methanobacteriaceae	Methanobrevibacter_A	Methanobrevibacter_A smithii	Outlier	No	NA	Not-determined	NA	0	UK	0.00210084	No	No	0.115473	0.310939	0.615295	0.0405242
Xie_HL_2016_CS_35707.scaffold22361_5_48060	GUT_GENOME259830_2_112204	48060	Unassigned		Methanobacteriota	Methanobacteria	Methanobacteriales	Methanobacteriaceae	Methanobrevibacter_A	Methanobrevibacter_A smithii	Outlier	No	NA	Not-determined	NA	0	UK	0.0294118	No	No	0.121991	0.302328	0.41618	0.0926052
Xie_HL_2016_CS_35707.scaffold22361_7_7464	GUT_GENOME259830_2_112204	7464	Unassigned		Methanobacteriota	Methanobacteria	Methanobacteriales	Methanobacteriaceae	Methanobrevibacter_A	Methanobrevibacter_A smithii	Outlier	No	NA	Not-determined	NA	0	UK	0.00052521	No	No	0.0402648	0.489935	0.0315128	0.264748
Xie_HL_2016_CS_35707.scaffold87213_1_16350	GUT_GENOME247414_2_5385	16350	Unassigned		Methanobacteriota	Methanobacteria	Methanobacteriales	Methanobacteriaceae	Methanobrevibacter_A	Methanobrevibacter_A smithii	Outlier	No	NA	Low-quality	29.9	0	UK	0.00157563	No	No	0.261559	0.182877	0.511947	0.0566319
Xie_HL_2016_CS_35707.scaffold87213_2_118447	GUT_GENOME247414_2_5385	118447	Duplodnaviria;Heunggongvirae;Uroviricota;Caudoviricetes;Caudovirales	VOGdb markers	Methanobacteriota	Methanobacteria	Methanobacteriales	Methanobacteriaceae	Methanobrevibacter_A	Methanobrevibacter_A smithii	VC_357_1	No	NA	Not-determined	NA	0	UK	0	cat5	No	0.143409	0.276376	0.898137	0.0177506
Xie_HL_2016_CS_35707.scaffold91487_1_121046	GUT_GENOME247693_325_79	121046	Unassigned		Methanobacteriota	Methanobacteria	Methanobacteriales	Methanobacteriaceae	Methanobrevibacter_A	Methanobrevibacter_A smithii	VC_331_3	No	NA	Not-determined	NA	0	UK	0.0367647	No	No	0.149698	0.2691	0.768535	0.0279288
Xie_HL_2016_CS_35989.scaffold11518_2_83151	GUT_GENOME282742_6_115569	83151	Unassigned		Methanobacteriota	Methanobacteria	Methanobacteriales	Methanobacteriaceae	Methanobrevibacter_A	Methanobrevibacter_A smithii	Outlier	No	NA	Not-determined	NA	0	UK	0	cat6	No	0.167218	0.253699	0.709411	0.0323854
Xie_HL_2016_CS_35989.scaffold11518_4_116598	GUT_GENOME143185_12_220085	116598	Unassigned		Methanobacteriota	Methanobacteria	Methanobacteriales	Methanobacteriaceae	Methanobrevibacter_A	Methanobrevibacter_A smithii_A	VC_334_1	No	NA	Not-determined	NA	0	UK	0.0131303	cat5	No	0.0992156	0.337133	0.586444	0.04381
Xie_HL_2016_CS_35989.scaffold115395_1_103110	GUT_GENOME247693_325_79	103110	Unassigned		Methanobacteriota	Methanobacteria	Methanobacteriales	Methanobacteriaceae	Methanobrevibacter_A	Methanobrevibacter_A smithii	VC_331_3	No	NA	Not-determined	NA	0	UK	0.0252101	No	No	0.134001	0.285836	0.641109	0.0379749
Xie_HL_2016_CS_35989.scaffold12178_1_80263	GUT_GENOME093215_4_44917	80263	Unassigned		Methanobacteriota	Methanobacteria	Methanobacteriales	Methanobacteriaceae	Methanobrevibacter_A	Methanobrevibacter_A smithii	Outlier	No	NA	Not-determined	NA	0	UK	0.0315126	No	No	0.135578	0.284016	0.653891	0.0367664
Xie_HL_2016_CS_35989.scaffold134214_2_75269	GUT_GENOME283261_25_13131	75269	Unassigned		Methanobacteriota	Methanobacteria	Methanobacteriales	Methanobacteriaceae	Methanobrevibacter_A	Methanobrevibacter_A smithii	Outlier	No	NA	Not-determined	NA	0	UK	0.0173319	No	No	0.0890982	0.356051	0.549944	0.0487575
Xie_HL_2016_CS_35990.scaffold124878_3_97788	GUT_GENOME247693_325_79	97788	Unassigned		Methanobacteriota	Methanobacteria	Methanobacteriales	Methanobacteriaceae	Methanobrevibacter_A	Methanobrevibacter_A smithii	VC_331_3	No	NA	Not-determined	NA	0	UK	0.0178571	No	No	0.107392	0.322944	0.685547	0.0342737
Xie_HL_2016_CS_35990.scaffold127790_3_52045	GUT_GENOME273866_45_581	52045	Unassigned		Methanobacteriota	Methanobacteria	Methanobacteriales	Methanobacteriaceae	Methanobrevibacter_A	Methanobrevibacter_A smithii	Outlier	No	NA	Medium-quality	68.87	0	UK	0.00210084	No	No	0.0954033	0.343682	0.67877	0.0348591
Xie_HL_2016_CS_35990.scaffold129521_1_67548	GUT_GENOME011061_10_783	67548	Duplodnaviria;Heunggongvirae;Uroviricota;Caudoviricetes;Caudovirales	VOGdb markers	Methanobacteriota	Methanobacteria	Methanobacteriales	Methanobacteriaceae	Methanobrevibacter_A	Methanobrevibacter_A smithii	VC_329_5	No	NA	Not-determined	NA	0	UK	0.00105042	No	No	0.046561	0.46471	0.690157	0.0339716
Xie_HL_2016_CS_35990.scaffold30438_2_46786	GUT_GENOME279910_4_62128	46786	Unassigned		Methanobacteriota	Methanobacteria	Methanobacteriales	Methanobacteriaceae	Methanobrevibacter_A	Methanobrevibacter_A smithii	VC_332_1	No	NA	Not-determined	NA	0	UK	0.00105042	No	No	0.134292	0.285714	0.71539	0.0317811
Xie_HL_2016_CS_35990.scaffold30438_5_7177	GUT_GENOME279910_4_62128	7177	Unassigned		Methanobacteriota	Methanobacteria	Methanobacteriales	Methanobacteriaceae	Methanobrevibacter_A	Methanobrevibacter_A smithii	Outlier	No	NA	Not-determined	NA	0	UK	0.00157563	No	No	0.0614084	0.416808	0.0270767	0.274681
Xie_HL_2016_CS_35990.scaffold43883_1_9721	GUT_GENOME284814_21_22677	9721	Unassigned		Methanobacteriota	Methanobacteria	Methanobacteriales	Methanobacteriaceae	Methanobrevibacter_A	Methanobrevibacter_A smithii_A	VC_364_0	No	NA	Low-quality	9	0	UK	0	No	No	0.77856	0.0322581	0.68882	0.0340471
Xie_HL_2016_CS_35990.scaffold57795_1_94669	ERR688624.NODE_1318_21	94669	Duplodnaviria;Heunggongvirae;Uroviricota;Caudoviricetes;Caudovirales;Myoviridae	VOGdb markers	Methanobacteriota	Methanobacteria	Methanobacteriales	Methanobacteriaceae	Methanobrevibacter_A	Methanobrevibacter_A smithii	VC_328_0	No	NA	Not-determined	NA	0	UK	0.00105042	No	No	0.0818054	0.371332	0.662236	0.0361243
Xie_HL_2016_CS_35992.scaffold103265_1_45936	GUT_GENOME247693_325_79	45936	Unassigned		Methanobacteriota	Methanobacteria	Methanobacteriales	Methanobacteriaceae	Methanobrevibacter_A	Methanobrevibacter_A smithii	Outlier	No	NA	Not-determined	NA	0	UK	0.00157563	No	No	0.148297	0.270798	0.45405	0.082408
Xie_HL_2016_CS_35992.scaffold104100_2_7499	GUT_GENOME130062_8_97461	7499	Unassigned		Methanobacteriota	Methanobacteria	Methanobacteriales	Methanobacteriaceae	Methanobrevibacter_A	Methanobrevibacter_A smithii	Outlier	No	NA	Not-determined	NA	0	UK	0.00052521	No	No	0.376493	0.128305	0.182205	0.153127
Xie_HL_2016_CS_35992.scaffold108499_1_31010	GUT_GENOME230857_21_44924	31010	Unassigned		Methanobacteriota	Methanobacteria	Methanobacteriales	Methanobacteriaceae	Methanobrevibacter_A	Methanobrevibacter_A smithii	Outlier	No	NA	Medium-quality	56.91	0	UK	0	cat2	No	0.108215	0.321489	0.601322	0.0422048
Xie_HL_2016_CS_35992.scaffold110959_1_23778	GUT_GENOME067420_22_1845	23778	Unassigned		Methanobacteriota	Methanobacteria	Methanobacteriales	Methanobacteriaceae	Methanobrevibacter_A	Methanobrevibacter_A smithii	Outlier	No	NA	Not-determined	NA	0	UK	0.0257353	No	No	0.148855	0.269949	0.419172	0.0920198
Xie_HL_2016_CS_35992.scaffold48537_1_77670	GUT_GENOME011061_10_783	77670	Duplodnaviria;Heunggongvirae;Uroviricota;Caudoviricetes;Caudovirales	VOGdb markers	Methanobacteriota	Methanobacteria	Methanobacteriales	Methanobacteriaceae	Methanobrevibacter_A	Methanobrevibacter_A smithii	VC_329_5	No	NA	Not-determined	NA	0	UK	0.00105042	No	No	0.0605301	0.419597	0.828288	0.0231135
Xie_HL_2016_CS_35992.scaffold88527_1_57354	ERR688624.NODE_1318_21	57354	Unassigned		Methanobacteriota	Methanobacteria	Methanobacteriales	Methanobacteriaceae	Methanobrevibacter_A	Methanobrevibacter_A smithii	Outlier	No	NA	Not-determined	NA	0	UK	0.0346639	No	No	0.0646601	0.406621	0.823297	0.0234534
Xie_HL_2016_CS_35992.scaffold98135_1_61974	GUT_GENOME253955_2_249842	61974	Duplodnaviria;Heunggongvirae;Uroviricota;Caudoviricetes;Caudovirales;Myoviridae	VOGdb markers	Methanobacteriota	Methanobacteria	Methanobacteriales	Methanobacteriaceae	Methanobrevibacter_A	Methanobrevibacter_A smithii	VC_328_0	No	NA	Not-determined	NA	0	UK	0.00787815	No	No	0.0686217	0.398254	0.539062	0.0506081
Xie_HL_2016_CS_35999.scaffold102461_1_112905	GUT_GENOME261695_15_32706	112905	Duplodnaviria;Heunggongvirae;Uroviricota;Caudoviricetes;Caudovirales	VOGdb markers	Methanobacteriota	Methanobacteria	Methanobacteriales	Methanobacteriaceae	Methanobrevibacter_A	Methanobrevibacter_A smithii	VC_327_4	No	NA	Not-determined	NA	0	UK	0.128676	No	No	0.0836076	0.367208	0.830098	0.0229625
Xie_HL_2016_CS_35999.scaffold102461_2_182079	GUT_GENOME143185_16_1306	182079	Duplodnaviria;Heunggongvirae;Uroviricota;Caudoviricetes;Caudovirales	VOGdb markers	Methanobacteriota	Methanobacteria	Methanobacteriales	Methanobacteriaceae	Methanobrevibacter_A	Methanobrevibacter_A smithii_A	VC_329_6	No	NA	Not-determined	NA	0	UK	0.0252101	cat6	No	0.0776774	0.380306	0.667972	0.0357278
Xie_HL_2016_CS_35999.scaffold114560_1_80236	ERR688624.NODE_1318_21	80236	Unassigned		Methanobacteriota	Methanobacteria	Methanobacteriales	Methanobacteriaceae	Methanobrevibacter_A	Methanobrevibacter_A smithii	Outlier	No	NA	Low-quality	6.65	0	UK	0.0241597	cat6	Yes	0.186759	0.234659	0.957432	0.0127842
Xie_HL_2016_CS_35999.scaffold11746_1_234362	GUT_GENOME194277_1_111100	234362	Unassigned		Methanobacteriota	Methanobacteria	Methanobacteriales	Methanobacteriaceae	Methanobrevibacter_A	Methanobrevibacter_A smithii	VC_331_13	No	NA	Not-determined	NA	0	UK	0.00052521	No	No	0.183094	0.237691	0.770536	0.0277967
Xie_HL_2016_CS_35999.scaffold1775_2_184104	GUT_GENOME258086_2_60997	184104	Unassigned		Methanobacteriota	Methanobacteria	Methanobacteriales	Methanobacteriaceae	Methanobrevibacter_A	Methanobrevibacter_A smithii	VC_356_4	No	NA	Not-determined	NA	0	UK	0.00157563	No	No	0.161215	0.258913	0.666124	0.03586
Xie_HL_2016_CS_35999.scaffold30013_1_169745	GUT_GENOME143185_12_220085	169745	Unassigned		Methanobacteriota	Methanobacteria	Methanobacteriales	Methanobacteriaceae	Methanobrevibacter_A	Methanobrevibacter_A smithii_A	VC_334_1	No	NA	Not-determined	NA	0	UK	0.0131303	cat5	No	0.0994032	0.336891	0.759243	0.0287408
Xie_HL_2016_CS_36000.scaffold1145_2_197628	GUT_GENOME258086_2_60997	197628	Unassigned		Methanobacteriota	Methanobacteria	Methanobacteriales	Methanobacteriaceae	Methanobrevibacter_A	Methanobrevibacter_A smithii	VC_356_2	No	NA	Not-determined	NA	0	UK	0.0330882	No	No	0.248357	0.19088	0.854873	0.0211685
Xie_HL_2016_CS_36000.scaffold21340_5_152601	GUT_GENOME143185_12_220085	152601	Unassigned		Methanobacteriota	Methanobacteria	Methanobacteriales	Methanobacteriaceae	Methanobrevibacter_A	Methanobrevibacter_A smithii_A	VC_334_1	No	NA	Not-determined	NA	0	UK	0.0294118	cat5	No	0.0871749	0.359083	0.642735	0.0377294
Xie_HL_2016_CS_36000.scaffold46923_2_161192	GUT_GENOME247414_2_5385	161192	Duplodnaviria;Heunggongvirae;Uroviricota;Caudoviricetes;Caudovirales	VOGdb markers	Methanobacteriota	Methanobacteria	Methanobacteriales	Methanobacteriaceae	Methanobrevibacter_A	Methanobrevibacter_A smithii	VC_357_4	No	NA	Not-determined	NA	0	UK	0.0120798	cat5	No	0.152885	0.266068	0.809305	0.0245109
Xie_HL_2016_CS_36000.scaffold73201_5_38698	GUT_GENOME194277_1_110295	38698	Unassigned		Methanobacteriota	Methanobacteria	Methanobacteriales	Methanobacteriaceae	Methanobrevibacter_A	Methanobrevibacter_A smithii	Outlier	No	NA	Not-determined	NA	0	UK	0.0152311	No	No	0.066397	0.401771	0.373991	0.102727
Xie_HL_2016_CS_36005.scaffold113858_1_5916	GUT_GENOME105435_8_56410	5916	Unassigned		Methanobacteriota	Methanobacteria	Methanobacteriales	Methanobacteriaceae	Methanobrevibacter_A	Methanobrevibacter_A smithii	Outlier	No	NA	Low-quality	11.12	0	UK	0.00105042	cat2	Yes	0.570079	0.0722775	0.999996	0.000528741
Xie_HL_2016_CS_36005.scaffold78006_1_111473	GUT_GENOME246782_8_59663	111473	Unassigned		Methanobacteriota	Methanobacteria	Methanobacteriales	Methanobacteriaceae	Methanobrevibacter_A	Methanobrevibacter_A smithii	VC_331_3	No	NA	Not-determined	NA	0	UK	0.00315126	No	No	0.126063	0.297114	0.744742	0.0295528
Xie_HL_2016_CS_36006.scaffold114527_1_4322	ERR688624.NODE_1318_21	4322	Unassigned		Methanobacteriota	Methanobacteria	Methanobacteriales	Methanobacteriaceae	Methanobrevibacter_A	Methanobrevibacter_A smithii	Singleton	No	NA	Not-determined	NA	0	UK	0.00105042	No	No	0.187322	0.234295	0.683094	0.0345381
Xie_HL_2016_CS_36006.scaffold114527_2_30274	ERR688624.NODE_1318_21	30274	Unassigned		Methanobacteriota	Methanobacteria	Methanobacteriales	Methanobacteriaceae	Methanobrevibacter_A	Methanobrevibacter_A smithii	Outlier	No	NA	Not-determined	NA	0	UK	0.00157563	No	No	0.0936605	0.346835	0.724857	0.0310635
Xie_HL_2016_CS_36006.scaffold34187_1_107241	GUT_GENOME284410_17_34955	107241	Unassigned		Methanobacteriota	Methanobacteria	Methanobacteriales	Methanobacteriaceae	Methanobrevibacter_A	Methanobrevibacter_A smithii	Outlier	No	NA	Not-determined	NA	0	UK	0.0183824	cat6	No	0.139042	0.280985	0.715266	0.0318189
Xie_HL_2016_CS_36006.scaffold55044_1_65919	GUT_GENOME143185_16_1306	65919	Unassigned		Methanobacteriota	Methanobacteria	Methanobacteriales	Methanobacteriaceae	Methanobrevibacter_A	Methanobrevibacter_A smithii_A	Outlier	No	NA	Not-determined	NA	0	UK	0.00210084	No	No	0.172488	0.247756	0.763516	0.0283821
Xie_HL_2016_CS_36006.scaffold68835_1_86879	GUT_GENOME251364_2_123712	86879	Unassigned		Methanobacteriota	Methanobacteria	Methanobacteriales	Methanobacteriaceae	Methanobrevibacter_A	Methanobrevibacter_A smithii_A	VC_331_3	No	NA	Not-determined	NA	0	UK	0.0257353	No	No	0.0907393	0.352292	0.641532	0.0379183
Xie_HL_2016_CS_36012.scaffold1300_2_148066	GUT_GENOME258086_2_60997	148066	Unassigned		Methanobacteriota	Methanobacteria	Methanobacteriales	Methanobacteriaceae	Methanobrevibacter_A	Methanobrevibacter_A smithii	VC_356_2	No	NA	Not-determined	NA	0	UK	0.00105042	No	No	0.16748	0.253335	0.658954	0.0364265
Xie_HL_2016_CS_36012.scaffold71232_1_114204	GUT_GENOME143185_12_220085	114204	Unassigned		Methanobacteriota	Methanobacteria	Methanobacteriales	Methanobacteriaceae	Methanobrevibacter_A	Methanobrevibacter_A smithii_A	VC_334_1	No	NA	Not-determined	NA	0	UK	0.0309874	cat5	No	0.0901726	0.353869	0.648104	0.0372573
Xie_HL_2016_CS_36012.scaffold73653_1_218529	SRR9655013.NODE_1263_8534	218529	Duplodnaviria;Heunggongvirae;Uroviricota;Caudoviricetes;Caudovirales	VOGdb markers	Methanobacteriota	Methanobacteria	Methanobacteriales	Methanobacteriaceae	Methanobrevibacter_A	Methanobrevibacter_A smithii_A	VC_329_8	No	NA	Not-determined	NA	0	UK	0.022584	No	No	0.0912625	0.351201	0.840598	0.0221882
Xie_HL_2016_CS_36012.scaffold75089_1_233279	GUT_GENOME194277_1_111100	233279	Unassigned		Methanobacteriota	Methanobacteria	Methanobacteriales	Methanobacteriaceae	Methanobrevibacter_A	Methanobrevibacter_A smithii	VC_331_13	No	NA	Not-determined	NA	0	UK	0.0162815	No	No	0.172442	0.247756	0.781565	0.0266825
Xie_HL_2016_CS_36012.scaffold78329_1_143849	GUT_GENOME247414_2_5385	143849	Duplodnaviria;Heunggongvirae;Uroviricota;Caudoviricetes;Caudovirales	VOGdb markers	Methanobacteriota	Methanobacteria	Methanobacteriales	Methanobacteriaceae	Methanobrevibacter_A	Methanobrevibacter_A smithii	VC_357_1	No	NA	Not-determined	NA	0	UK	0.0178571	cat5	No	0.160354	0.259762	0.928835	0.0156734
Xie_HL_2016_CS_36033.scaffold22057_1_1691	GUT_GENOME272466_3_105742	1691	Unassigned		Methanobacteriota	Methanobacteria	Methanobacteriales	Methanobacteriaceae	Methanobrevibacter_A	Methanobrevibacter_A smithii	VC_367_0	No	NA	Low-quality	4.34	0	UK	0.00210084	cat2	Yes	0.547669	0.133695	0.487114	0.0706624
Xie_HL_2016_CS_36033.scaffold83623_1_52717	GUT_GENOME239133_175_27290	52717	Duplodnaviria;Heunggongvirae;Uroviricota;Caudoviricetes;Caudovirales	Viral database	Methanobacteriota	Methanobacteria	Methanobacteriales	Methanobacteriaceae	Methanobrevibacter_A	Methanobrevibacter_A smithii_A	VC_358_0	No	NA	High-quality	99.09	0	UK	0	cat2	Yes	0.76977	0.0333495	0.995538	0.00591057
Xie_HL_2016_CS_36055.scaffold12661_2_91921	GUT_GENOME279910_4_62128	91921	Unassigned		Methanobacteriota	Methanobacteria	Methanobacteriales	Methanobacteriaceae	Methanobrevibacter_A	Methanobrevibacter_A smithii	VC_332_1	No	NA	Not-determined	NA	0	UK	0.0215336	No	No	0.080544	0.374242	0.633794	0.038768
Xie_HL_2016_CS_36055.scaffold1566_1_78380	GUT_GENOME205625_22_393	78380	Duplodnaviria;Heunggongvirae;Uroviricota;Caudoviricetes;Caudovirales	VOGdb markers	Methanobacteriota	Methanobacteria	Methanobacteriales	Methanobacteriaceae	Methanobrevibacter_A	Methanobrevibacter_A smithii	VC_327_4	No	NA	Not-determined	NA	0	UK	0.00892857	No	No	0.0867449	0.360296	0.794463	0.0257761
Xie_HL_2016_CS_36055.scaffold20563_1_48432	GUT_GENOME259830_2_112204	48432	Unassigned		Methanobacteriota	Methanobacteria	Methanobacteriales	Methanobacteriaceae	Methanobrevibacter_A	Methanobrevibacter_A smithii	Outlier	No	NA	Not-determined	NA	0	UK	0.0362395	No	No	0.113617	0.314819	0.570894	0.0455661
Xie_HL_2016_CS_36055.scaffold38_1_181433	GUT_GENOME143185_12_220085	181433	Unassigned		Methanobacteriota	Methanobacteria	Methanobacteriales	Methanobacteriaceae	Methanobrevibacter_A	Methanobrevibacter_A smithii_A	VC_334_1	No	NA	Not-determined	NA	0	UK	0.0162815	cat5	No	0.114925	0.312273	0.813024	0.0242277
Xie_HL_2016_CS_36055.scaffold40427_1_140066	GUT_GENOME246782_8_59663	140066	Unassigned		Methanobacteriota	Methanobacteria	Methanobacteriales	Methanobacteriaceae	Methanobrevibacter_A	Methanobrevibacter_A smithii	VC_331_11	No	NA	Not-determined	NA	0	UK	0.00052521	No	No	0.209352	0.215862	0.884392	0.0189403
Xie_HL_2016_CS_36055.scaffold54287_1_22645	GUT_GENOME143185_16_1306	22645	Unassigned		Methanobacteriota	Methanobacteria	Methanobacteriales	Methanobacteriaceae	Methanobrevibacter_A	Methanobrevibacter_A smithii_A	VC_360_0	No	NA	Not-determined	NA	0	UK	0.0267857	No	No	0.19886	0.2252	0.602533	0.042016
Xie_HL_2016_CS_36055.scaffold6108_1_281705	GUT_GENOME258086_2_60997	281705	Unassigned		Methanobacteriota	Methanobacteria	Methanobacteriales	Methanobacteriaceae	Methanobrevibacter_A	Methanobrevibacter_A smithii	VC_356_1	No	NA	Not-determined	NA	0	UK	0.0162815	No	No	0.154282	0.264007	0.848664	0.0216217
Xie_HL_2016_CS_36055.scaffold6108_2_31176	GUT_GENOME258086_2_60997	31176	Unassigned		Methanobacteriota	Methanobacteria	Methanobacteriales	Methanobacteriaceae	Methanobrevibacter_A	Methanobrevibacter_A smithii	Outlier	No	NA	Not-determined	NA	0	UK	0	No	No	0.22255	0.205312	0.711838	0.0321588
Xie_HL_2016_CS_36057.scaffold45820_1_1039	GUT_GENOME268814_20_211	1039	Unassigned		Methanobacteriota	Methanobacteria	Methanobacteriales	Methanobacteriaceae	Methanobrevibacter_A	Methanobrevibacter_A smithii	Singleton	No	NA	Not-determined	NA	0	UK	0.00052521	No	No	0.367099	0.228724	0.955124	0.0130108
Xie_HL_2016_CS_36057.scaffold56713_2_168	GUT_GENOME096906_93_1992	168	Unassigned		Methanobacteriota	Methanobacteria	Methanobacteriales	Methanobacteriaceae	Methanobrevibacter_A	Methanobrevibacter_A smithii_A	Singleton	No	NA	Not-determined	NA	0	UK	0.00052521	No	No	0.99587	0	0.992048	0.00156248
Xie_HL_2016_CS_36057.scaffold70675_3_836	GUT_GENOME269311_7_91475	836	Unassigned		Methanobacteriota	Methanobacteria	Methanobacteriales	Methanobacteriaceae	Methanobrevibacter_A	Methanobrevibacter_A smithii	Outlier	No	NA	Low-quality	1.57	0	UK	0.00052521	No	Yes	0.197644	0.489414	0.301814	0.25104
Xie_HL_2016_CS_36058.scaffold131499_1_2166	GUT_GENOME270019_28_10373	2166	Duplodnaviria;Heunggongvirae;Uroviricota;Caudoviricetes;Caudovirales	VOGdb markers	Methanobacteriota	Methanobacteria	Methanobacteriales	Methanobacteriaceae	Methanobrevibacter_A	Methanobrevibacter_A smithii	VC_396_0	No	NA	Low-quality	4.07	0	UK	0.00052521	No	Yes	0.799836	0.0434089	0.997468	0.00500415
Xie_HL_2016_CS_36058.scaffold154767_4_1883	GUT_GENOME094374_1_68095	1883	Unassigned		Methanobacteriota	Methanobacteria	Methanobacteriales	Methanobacteriaceae	Methanobrevibacter_A	Methanobrevibacter_A smithii	Singleton	No	NA	Not-determined	NA	0	UK	0.0220588	No	No	0.227016	0.349145	0.277233	0.125482
Xie_HL_2016_CS_36116.scaffold17147_2_66815	GUT_GENOME259830_2_112204	66815	Unassigned		Methanobacteriota	Methanobacteria	Methanobacteriales	Methanobacteriaceae	Methanobrevibacter_A	Methanobrevibacter_A smithii	Outlier	No	NA	Not-determined	NA	0	UK	0.0246849	No	No	0.125069	0.298448	0.512116	0.0565564
Xie_HL_2016_CS_36116.scaffold62722_2_198491	GUT_GENOME269219_18_19236	198491	Unassigned		Methanobacteriota	Methanobacteria	Methanobacteriales	Methanobacteriaceae	Methanobrevibacter_A	Methanobrevibacter_A smithii	VC_331_13	No	NA	Not-determined	NA	0	UK	0.0204832	No	No	0.15925	0.260611	0.779343	0.0269091
Xie_HL_2016_CS_36116.scaffold68028_1_135325	GUT_GENOME011061_10_783	135325	Duplodnaviria;Heunggongvirae;Uroviricota;Caudoviricetes;Caudovirales	VOGdb markers	Methanobacteriota	Methanobacteria	Methanobacteriales	Methanobacteriaceae	Methanobrevibacter_A	Methanobrevibacter_A smithii	VC_329_5	No	NA	Not-determined	NA	0	UK	0.00105042	No	No	0.0641498	0.408077	0.707748	0.0325176
Xie_HL_2016_CS_36116.scaffold68433_1_33775	GUT_GENOME273866_45_581	33775	Unassigned		Methanobacteriota	Methanobacteria	Methanobacteriales	Methanobacteriaceae	Methanobrevibacter_A	Methanobrevibacter_A smithii	Outlier	No	NA	Medium-quality	88.58	0	UK	0	cat5	No	0.0778821	0.379942	0.679998	0.0348214
Xie_HL_2016_CS_36116.scaffold814_1_360048	GUT_GENOME258086_2_60997	360048	Duplodnaviria;Heunggongvirae;Uroviricota;Caudoviricetes;Caudovirales	VOGdb markers	Methanobacteriota	Methanobacteria	Methanobacteriales	Methanobacteriaceae	Methanobrevibacter_A	Methanobrevibacter_A smithii	Overlap (VC_357/VC_358)	No	NA	Not-determined	NA	0	UK	0.00420168	cat5	No	0.14285	0.27674	0.83602	0.0225281
Xie_HL_2016_CS_36244.C1580966_1_7433	ERR589790.NODE_500_187	7433	Duplodnaviria;Heunggongvirae;Uroviricota;Caudoviricetes;Caudovirales	VOGdb markers	Methanobacteriota	Methanobacteria	Methanobacteriales	Methanobacteriaceae	Methanobrevibacter_A	Methanobrevibacter_A smithii	VC_380_0	No	NA	Low-quality	13.64	0	UK	0.00052521	cat2	Yes	0.906049	0.0127334	0.998951	0.00370119
Xie_HL_2016_CS_36244.C548080_1_195	CCIS33816588ST-4-0.NODE_150_67199	195	Unassigned		Methanobacteriota	Methanobacteria	Methanobacteriales	Methanobacteriaceae	Methanobrevibacter_A	Methanobrevibacter_A smithii	Singleton	No	NA	Not-determined	NA	0	UK	0.00892857	No	No	0.944271	0.0049851	0.921304	0.0163962
Xie_HL_2016_CS_36244.scaffold130416_1_1905	GUT_GENOME135949_10_18072	1905	Unassigned		Methanobacteriota	Methanobacteria	Methanobacteriales	Methanobacteriaceae	Methanobrevibacter_A	Methanobrevibacter_A smithii	VC_510_0	No	NA	Low-quality	4.82	0	UK	0.00787815	No	No	0.251041	0.324989	0.663804	0.0360299
Xie_HL_2016_CS_36244.scaffold1661_3_80925	GUT_GENOME143185_16_1306	80925	Unassigned		Methanobacteriota	Methanobacteria	Methanobacteriales	Methanobacteriaceae	Methanobrevibacter_A	Methanobrevibacter_A smithii_A	Outlier	No	NA	Not-determined	NA	0	UK	0.0210084	No	No	0.129247	0.292627	0.821742	0.0235667
Xie_HL_2016_CS_36244.scaffold5470_1_25077	GUT_GENOME259830_2_112204	25077	Unassigned		Methanobacteriota	Methanobacteria	Methanobacteriales	Methanobacteriaceae	Methanobrevibacter_A	Methanobrevibacter_A smithii	Outlier	No	NA	Not-determined	NA	0	UK	0.0341387	No	No	0.0900425	0.354111	0.531741	0.0521187
Xie_HL_2016_CS_36439.scaffold1124_2_19628	ERR688624.NODE_1318_21	19628	Unassigned		Methanobacteriota	Methanobacteria	Methanobacteriales	Methanobacteriaceae	Methanobrevibacter_A	Methanobrevibacter_A smithii	Outlier	No	NA	Not-determined	NA	0	UK	0.00157563	No	No	0.12374	0.299903	0.797405	0.0255495
Xie_HL_2016_CS_36439.scaffold1124_3_42294	ERR688624.NODE_1318_21	42294	Unassigned		Methanobacteriota	Methanobacteria	Methanobacteriales	Methanobacteriaceae	Methanobrevibacter_A	Methanobrevibacter_A smithii	Outlier	No	NA	Low-quality	3.5	0	UK	0.00157563	No	Yes	0.189936	0.232234	0.886568	0.0187892
Xie_HL_2016_CS_36439.scaffold1497_1_78634	GUT_GENOME093215_4_44917	78634	Unassigned		Methanobacteriota	Methanobacteria	Methanobacteriales	Methanobacteriaceae	Methanobrevibacter_A	Methanobrevibacter_A smithii	Outlier	No	NA	Not-determined	NA	0	UK	0.00210084	No	No	0.112732	0.316032	0.698843	0.0331596
Xie_HL_2016_CS_36439.scaffold61576_2_201585	GUT_GENOME194277_1_111100	201585	Unassigned		Methanobacteriota	Methanobacteria	Methanobacteriales	Methanobacteriaceae	Methanobrevibacter_A	Methanobrevibacter_A smithii	VC_331_13	No	NA	Not-determined	NA	0	UK	0.0351891	No	No	0.181266	0.239753	0.852745	0.0213574
Xie_HL_2016_CS_36439.scaffold88529_1_92038	GUT_GENOME259830_2_112204	92038	Unassigned		Methanobacteriota	Methanobacteria	Methanobacteriales	Methanobacteriaceae	Methanobrevibacter_A	Methanobrevibacter_A smithii	Outlier	No	NA	Not-determined	NA	0	UK	0.00210084	No	No	0.117663	0.308028	0.705104	0.032612
Xie_HL_2016_CS_36439.scaffold95026_1_238818	GUT_GENOME247414_2_5385	238818	Duplodnaviria;Heunggongvirae;Uroviricota;Caudoviricetes;Caudovirales	VOGdb markers	Methanobacteriota	Methanobacteria	Methanobacteriales	Methanobacteriaceae	Methanobrevibacter_A	Methanobrevibacter_A smithii	VC_357_6	No	NA	Not-determined	NA	0	UK	0.0204832	cat5	No	0.13581	0.283774	0.876625	0.0196956
Xie_HL_2016_CS_36439.scaffold95134_1_82098	GUT_GENOME279910_4_62128	82098	Unassigned		Methanobacteriota	Methanobacteria	Methanobacteriales	Methanobacteriaceae	Methanobrevibacter_A	Methanobrevibacter_A smithii	VC_332_1	No	NA	Not-determined	NA	0	UK	0.012605	No	No	0.0807651	0.373393	0.586026	0.0438477
Xie_HL_2016_CS_36521.scaffold102867_1_87990	GUT_GENOME269219_18_19236	87990	Unassigned		Methanobacteriota	Methanobacteria	Methanobacteriales	Methanobacteriaceae	Methanobrevibacter_A	Methanobrevibacter_A smithii	VC_331_3	No	NA	Not-determined	NA	0	UK	0.00105042	No	No	0.119878	0.304875	0.611258	0.0409963
Xie_HL_2016_CS_36521.scaffold102867_4_40494	GUT_GENOME269219_18_19236	40494	Unassigned		Methanobacteriota	Methanobacteria	Methanobacteriales	Methanobacteriaceae	Methanobrevibacter_A	Methanobrevibacter_A smithii	Outlier	No	NA	Not-determined	NA	0	UK	0.0152311	No	No	0.199702	0.224594	0.881658	0.0191102
Xie_HL_2016_CS_36521.scaffold575_2_172204	GUT_GENOME143185_12_220085	172204	Unassigned		Methanobacteriota	Methanobacteria	Methanobacteriales	Methanobacteriaceae	Methanobrevibacter_A	Methanobrevibacter_A smithii_A	VC_334_1	No	NA	High-quality	100	0	UK	0.0215336	cat5	No	0.10044	0.334344	0.625719	0.0395989
Xie_HL_2016_CS_36521.scaffold67826_2_41155	GUT_GENOME259830_2_112204	41155	Unassigned		Methanobacteriota	Methanobacteria	Methanobacteriales	Methanobacteriaceae	Methanobrevibacter_A	Methanobrevibacter_A smithii	Outlier	No	NA	Not-determined	NA	0	UK	0.012605	No	No	0.0841105	0.366117	0.432461	0.088262
Xie_HL_2016_CS_36521.scaffold8237_3_78103	GUT_GENOME093215_4_44917	78103	Unassigned		Methanobacteriota	Methanobacteria	Methanobacteriales	Methanobacteriaceae	Methanobrevibacter_A	Methanobrevibacter_A smithii	Outlier	No	NA	Not-determined	NA	0	UK	0.00787815	No	No	0.10822	0.321489	0.746394	0.0293451
Xie_HL_2016_CS_36522.scaffold8016_1_242836	GUT_GENOME247414_2_5385	242836	Duplodnaviria;Heunggongvirae;Uroviricota;Caudoviricetes;Caudovirales	VOGdb markers	Methanobacteriota	Methanobacteria	Methanobacteriales	Methanobacteriaceae	Methanobrevibacter_A	Methanobrevibacter_A smithii	VC_357_6	No	NA	Not-determined	NA	0	UK	0.0189076	cat5	No	0.120596	0.304026	0.82869	0.0231135
Xie_HL_2016_CS_36526.scaffold76281_2_34866	GUT_GENOME284814_21_16225	34866	Unassigned		Methanobacteriota	Methanobacteria	Methanobacteriales	Methanobacteriaceae	Methanobrevibacter_A	Methanobrevibacter_A smithii_A	Outlier	No	NA	Not-determined	NA	0	UK	0.0241597	No	No	0.202944	0.22229	0.71218	0.0321021
Xie_HL_2016_CS_36533.scaffold109060_1_23156	ERR688624.NODE_1318_21	23156	Unassigned		Methanobacteriota	Methanobacteria	Methanobacteriales	Methanobacteriaceae	Methanobrevibacter_A	Methanobrevibacter_A smithii	Outlier	No	NA	Not-determined	NA	0	UK	0.0162815	No	No	0.0828506	0.369149	0.372022	0.103199
Xie_HL_2016_CS_36533.scaffold109060_2_65612	ERR688624.NODE_1318_21	65612	Duplodnaviria;Heunggongvirae;Uroviricota;Caudoviricetes;Caudovirales;Myoviridae	VOGdb markers	Methanobacteriota	Methanobacteria	Methanobacteriales	Methanobacteriaceae	Methanobrevibacter_A	Methanobrevibacter_A smithii	VC_328_0	No	NA	Not-determined	NA	0	UK	0.00577731	No	No	0.0415283	0.484962	0.623573	0.0397311
Xie_HL_2016_CS_36533.scaffold109106_1_110727	GUT_GENOME261695_15_32706	110727	Duplodnaviria;Heunggongvirae;Uroviricota;Caudoviricetes;Caudovirales	VOGdb markers	Methanobacteriota	Methanobacteria	Methanobacteriales	Methanobacteriaceae	Methanobrevibacter_A	Methanobrevibacter_A smithii	VC_327_4	No	NA	Not-determined	NA	0	UK	0.0052521	No	No	0.0789007	0.377759	0.748839	0.0292885
Xie_HL_2016_CS_36533.scaffold109948_1_44050	GUT_GENOME194277_1_110295	44050	Unassigned		Methanobacteriota	Methanobacteria	Methanobacteriales	Methanobacteriaceae	Methanobrevibacter_A	Methanobrevibacter_A smithii	Outlier	No	NA	Not-determined	NA	0	UK	0.00577731	No	No	0.0888964	0.356658	0.48629	0.071059
Xie_HL_2016_CS_36533.scaffold109948_3_39715	GUT_GENOME279910_4_62128	39715	Unassigned		Methanobacteriota	Methanobacteria	Methanobacteriales	Methanobacteriaceae	Methanobrevibacter_A	Methanobrevibacter_A smithii	Outlier	No	NA	Not-determined	NA	0	UK	0	No	No	0.134469	0.285593	0.622223	0.0398255
Xie_HL_2016_CS_36533.scaffold110166_1_104099	GUT_GENOME011061_10_783	104099	Duplodnaviria;Heunggongvirae;Uroviricota;Caudoviricetes;Caudovirales	VOGdb markers	Methanobacteriota	Methanobacteria	Methanobacteriales	Methanobacteriaceae	Methanobrevibacter_A	Methanobrevibacter_A smithii	VC_329_5	No	NA	Not-determined	NA	0	UK	0.0304622	No	No	0.0561853	0.43221	0.727446	0.030818
Xie_HL_2016_CS_36533.scaffold1950_1_209373	GUT_GENOME258086_2_60997	209373	Unassigned		Methanobacteriota	Methanobacteria	Methanobacteriales	Methanobacteriaceae	Methanobrevibacter_A	Methanobrevibacter_A smithii	VC_356_4	No	NA	Not-determined	NA	0	UK	0.00052521	No	No	0.157244	0.262188	0.771297	0.0277022
Xie_HL_2016_CS_36533.scaffold54698_4_149968	GUT_GENOME194277_1_111100	149968	Unassigned		Methanobacteriota	Methanobacteria	Methanobacteriales	Methanobacteriaceae	Methanobrevibacter_A	Methanobrevibacter_A smithii	VC_331_11	No	NA	Not-determined	NA	0	UK	0	No	No	0.183499	0.237448	0.873747	0.0198655
Xie_HL_2016_CS_36588.scaffold162_1_83715	GUT_GENOME066320_3_57785	83715	Duplodnaviria;Heunggongvirae;Uroviricota;Caudoviricetes;Caudovirales	VOGdb markers	Methanobacteriota	Methanobacteria	Methanobacteriales	Methanobacteriaceae	Methanobrevibacter_A	Methanobrevibacter_A smithii_A	VC_357_2	No	NA	Not-determined	NA	0	UK	0.0141807	cat5	No	0.134511	0.285593	0.754753	0.0289863
Xie_HL_2016_CS_36588.scaffold162_2_2721	ERR688624.NODE_1318_21	2721	Unassigned		Methanobacteriota	Methanobacteria	Methanobacteriales	Methanobacteriaceae	Methanobrevibacter_A	Methanobrevibacter_A smithii_A	Singleton	No	NA	Not-determined	NA	0	UK	0.0267857	No	No	0.252184	0.323793	0.50529	0.0588791
Xie_HL_2016_CS_36588.scaffold18274_2_70787	GUT_GENOME107745_54_7356	70787	Unassigned		Methanobacteriota	Methanobacteria	Methanobacteriales	Methanobacteriaceae	Methanobrevibacter_A	Methanobrevibacter_A smithii	VC_331_3	No	NA	Not-determined	NA	0	UK	0	No	No	0.0741628	0.387218	0.594238	0.0430735
Xie_HL_2016_CS_36588.scaffold24129_5_34569	GUT_GENOME262465_48_7516	34569	Unassigned		Methanobacteriota	Methanobacteria	Methanobacteriales	Methanobacteriaceae	Methanobrevibacter_A	Methanobrevibacter_A smithii	Outlier	No	NA	Not-determined	NA	0	UK	0.00210084	No	No	0.094818	0.343924	0.59243	0.0433567
Xie_HL_2016_CS_36588.scaffold91503_1_86881	GUT_GENOME269219_18_19236	86881	Unassigned		Methanobacteriota	Methanobacteria	Methanobacteriales	Methanobacteriaceae	Methanobrevibacter_A	Methanobrevibacter_A smithii	Outlier	No	NA	Not-determined	NA	0	UK	0.00105042	No	No	0.302539	0.160078	0.560916	0.0467369
Xie_HL_2016_CS_36588.scaffold91700_1_58705	GUT_GENOME118976_2_16387	58705	Unassigned		Methanobacteriota	Methanobacteria	Methanobacteriales	Methanobacteriaceae	Methanobrevibacter_A	Methanobrevibacter_A smithii	VC_332_1	No	NA	Not-determined	NA	0	UK	0.00052521	No	No	0.0460002	0.466772	0.600427	0.0422804
Xie_HL_2016_CS_36667.scaffold131288_1_1450	GUT_GENOME268740_5_138438	1450	Unassigned		Methanobacteriota	Methanobacteria	Methanobacteriales	Methanobacteriaceae	Methanobrevibacter_A	Methanobrevibacter_A smithii	Singleton	No	NA	Low-quality	3.18	0	UK	0.0194328	No	No	0.207877	0.37083	0.892107	0.0183171
Xie_HL_2016_CS_36667.scaffold145621_1_7296	GUT_GENOME268814_20_603	7296	Unassigned		Methanobacteriota	Methanobacteria	Methanobacteriales	Methanobacteriaceae	Methanobrevibacter_A	Methanobrevibacter_A smithii	Overlap (VC_367/VC_373)	No	NA	Not-determined	NA	0	UK	0.00052521	No	Yes	0.564209	0.0736114	0.571369	0.0454717
Xie_HL_2016_CS_36695.scaffold22866_1_134501	GUT_GENOME143185_12_220085	134501	Unassigned		Methanobacteriota	Methanobacteria	Methanobacteriales	Methanobacteriaceae	Methanobrevibacter_A	Methanobrevibacter_A smithii_A	VC_334_0	No	NA	Medium-quality	85.87	0	UK	0.0131303	cat5	No	0.120083	0.304754	0.620383	0.0400332
Xie_HL_2016_CS_36695.scaffold30255_1_219995	GUT_GENOME269219_18_19236	219995	Unassigned		Methanobacteriota	Methanobacteria	Methanobacteriales	Methanobacteriaceae	Methanobrevibacter_A	Methanobrevibacter_A smithii	VC_331_13	No	NA	Not-determined	NA	0	UK	0.00210084	No	No	0.176808	0.243876	0.820467	0.0236989
Xie_HL_2016_CS_36695.scaffold43673_2_166333	GUT_GENOME261695_15_32706	166333	Duplodnaviria;Heunggongvirae;Uroviricota;Caudoviricetes;Caudovirales	VOGdb markers	Methanobacteriota	Methanobacteria	Methanobacteriales	Methanobacteriaceae	Methanobrevibacter_A	Methanobrevibacter_A smithii	VC_327_3	No	NA	High-quality	100	0	UK	0.0152311	No	No	0.112486	0.316275	0.918379	0.0164287
Xie_HL_2016_CS_36699.scaffold113773_1_77000	GUT_GENOME279910_4_62128	77000	Unassigned		Methanobacteriota	Methanobacteria	Methanobacteriales	Methanobacteriaceae	Methanobrevibacter_A	Methanobrevibacter_A smithii	VC_332_1	No	NA	Not-determined	NA	0	UK	0.0246849	No	No	0.0833722	0.367693	0.553488	0.0479455
Xie_HL_2016_CS_36699.scaffold29016_1_83466	GUT_GENOME194277_1_111100	83466	Unassigned		Methanobacteriota	Methanobacteria	Methanobacteriales	Methanobacteriaceae	Methanobrevibacter_A	Methanobrevibacter_A smithii	Outlier	No	NA	Not-determined	NA	0	UK	0.0304622	No	No	0.221176	0.206039	0.80144	0.0250963
Xie_HL_2016_CS_36699.scaffold36274_1_101888	GUT_GENOME282742_6_115569	101888	Unassigned		Methanobacteriota	Methanobacteria	Methanobacteriales	Methanobacteriaceae	Methanobrevibacter_A	Methanobrevibacter_A smithii	VC_334_0	No	NA	Not-determined	NA	0	UK	0.0267857	cat6	No	0.121233	0.303056	0.607908	0.0414495
Xie_HL_2016_CS_36699.scaffold8506_2_83249	GUT_GENOME093215_4_44917	83249	Unassigned		Methanobacteriota	Methanobacteria	Methanobacteriales	Methanobacteriaceae	Methanobrevibacter_A	Methanobrevibacter_A smithii	Outlier	No	NA	Not-determined	NA	0	UK	0.00682773	No	No	0.105386	0.32634	0.731621	0.0304215
Xie_HL_2016_CS_36699.scaffold98061_2_55987	GUT_GENOME259830_2_112204	55987	Unassigned		Methanobacteriota	Methanobacteria	Methanobacteriales	Methanobacteriaceae	Methanobrevibacter_A	Methanobrevibacter_A smithii	Outlier	No	NA	Not-determined	NA	0	UK	0.0052521	No	No	0.114015	0.313849	0.460179	0.0809351
Xie_HL_2016_CS_36699.scaffold98812_2_67014	GUT_GENOME268434_7_1368	67014	Unassigned		Methanobacteriota	Methanobacteria	Methanobacteriales	Methanobacteriaceae	Methanobrevibacter_A	Methanobrevibacter_A smithii	VC_333_0	No	NA	Not-determined	NA	0	UK	0.0173319	No	No	0.138736	0.280985	0.622728	0.0397689
Xie_HL_2016_CS_37097.scaffold23604_1_165111	GUT_GENOME143185_12_220085	165111	Unassigned		Methanobacteriota	Methanobacteria	Methanobacteriales	Methanobacteriaceae	Methanobrevibacter_A	Methanobrevibacter_A smithii_A	VC_334_1	No	NA	Not-determined	NA	0	UK	0.0357143	cat5	No	0.0991381	0.337376	0.710119	0.0322721
Xie_HL_2016_CS_37097.scaffold6951_2_131078	GUT_GENOME265514_19_8607	131078	Duplodnaviria;Heunggongvirae;Uroviricota;Caudoviricetes;Caudovirales	VOGdb markers	Methanobacteriota	Methanobacteria	Methanobacteriales	Methanobacteriaceae	Methanobrevibacter_A	Methanobrevibacter_A smithii	VC_329_6	No	NA	Not-determined	NA	0	UK	0.0120798	No	No	0.0673727	0.400679	0.835734	0.022547
Xie_HL_2016_CS_37097.scaffold6951_5_40291	GUT_GENOME268740_5_139633	40291	Unassigned		Methanobacteriota	Methanobacteria	Methanobacteriales	Methanobacteriaceae	Methanobrevibacter_A	Methanobrevibacter_A smithii	Outlier	No	NA	Not-determined	NA	0	UK	0.00577731	No	No	0.103875	0.328765	0.756456	0.028873
Xie_HL_2016_CS_37097.scaffold90813_1_185793	GUT_GENOME194277_1_111100	185793	Unassigned		Methanobacteriota	Methanobacteria	Methanobacteriales	Methanobacteriaceae	Methanobrevibacter_A	Methanobrevibacter_A smithii	VC_331_13	No	NA	Not-determined	NA	0	UK	0.00105042	No	No	0.159821	0.260369	0.780198	0.0268525
Xie_HL_2016_CS_37100.scaffold120473_3_35752	GUT_GENOME253955_2_249842	35752	Unassigned		Methanobacteriota	Methanobacteria	Methanobacteriales	Methanobacteriaceae	Methanobrevibacter_A	Methanobrevibacter_A smithii	Outlier	No	NA	Low-quality	19	0	UK	0.019958	No	No	0.0563301	0.431967	0.342139	0.109563
Xie_HL_2016_CS_37100.scaffold53526_3_54961	GUT_GENOME065782_4_128877	54961	Unassigned		Methanobacteriota	Methanobacteria	Methanobacteriales	Methanobacteriaceae	Methanobrevibacter_A	Methanobrevibacter_A smithii	Outlier	No	NA	Not-determined	NA	0	UK	0	No	No	0.288769	0.167233	0.796726	0.0256062
Xie_HL_2016_CS_37100.scaffold53526_4_89363	GUT_GENOME246782_8_59663	89363	Unassigned		Methanobacteriota	Methanobacteria	Methanobacteriales	Methanobacteriaceae	Methanobrevibacter_A	Methanobrevibacter_A smithii	Outlier	No	NA	Not-determined	NA	0	UK	0.0231092	No	No	0.201925	0.222775	0.820994	0.0236045
Xie_HL_2016_CS_37101.scaffold100038_3_53700	GUT_GENOME253955_2_249842	53700	Duplodnaviria;Heunggongvirae;Uroviricota;Caudoviricetes;Caudovirales;Myoviridae	VOGdb markers	Methanobacteriota	Methanobacteria	Methanobacteriales	Methanobacteriaceae	Methanobrevibacter_A	Methanobrevibacter_A smithii	VC_328_0	No	NA	Low-quality	28.53	0	UK	0.00052521	No	No	0.128637	0.292991	0.428527	0.0895649
Xie_HL_2016_CS_37101.scaffold13180_1_52865	GUT_GENOME259830_2_112204	52865	Duplodnaviria;Heunggongvirae;Uroviricota;Caudoviricetes;Caudovirales	VOGdb markers	Methanobacteriota	Methanobacteria	Methanobacteriales	Methanobacteriaceae	Methanobrevibacter_A	Methanobrevibacter_A smithii	VC_327_4	No	NA	Not-determined	NA	0	UK	0.0740546	No	No	0.118539	0.306937	0.946632	0.0140683
Xie_HL_2016_CS_37101.scaffold13180_3_24378	GUT_GENOME259830_2_112204	24378	Unassigned		Methanobacteriota	Methanobacteria	Methanobacteriales	Methanobacteriaceae	Methanobrevibacter_A	Methanobrevibacter_A smithii	Outlier	No	NA	Not-determined	NA	0	UK	0.0304622	No	No	0.1068	0.324157	0.229084	0.137775
Xie_HL_2016_CS_37101.scaffold27711_3_93687	GUT_GENOME247693_325_79	93687	Unassigned		Methanobacteriota	Methanobacteria	Methanobacteriales	Methanobacteriaceae	Methanobrevibacter_A	Methanobrevibacter_A smithii	VC_331_3	No	NA	Not-determined	NA	0	UK	0.00157563	No	No	0.155541	0.263522	0.628069	0.0393345
Xie_HL_2016_CS_37101.scaffold37656_1_67362	GUT_GENOME282742_6_115569	67362	Unassigned		Methanobacteriota	Methanobacteria	Methanobacteriales	Methanobacteriaceae	Methanobrevibacter_A	Methanobrevibacter_A smithii	Outlier	No	NA	Not-determined	NA	0	UK	0.0294118	No	No	0.132798	0.287291	0.642667	0.0377294
Xie_HL_2016_CS_37101.scaffold48514_1_150616	GUT_GENOME247414_2_5385	150616	Duplodnaviria;Heunggongvirae;Uroviricota;Caudoviricetes;Caudovirales	VOGdb markers	Methanobacteriota	Methanobacteria	Methanobacteriales	Methanobacteriaceae	Methanobrevibacter_A	Methanobrevibacter_A smithii	VC_357_1	No	NA	Not-determined	NA	0	UK	0.0336134	cat5	No	0.156156	0.262915	0.926195	0.0158622
Xie_HL_2016_CS_37101.scaffold85527_1_67258	GUT_GENOME279910_4_62128	67258	Unassigned		Methanobacteriota	Methanobacteria	Methanobacteriales	Methanobacteriaceae	Methanobrevibacter_A	Methanobrevibacter_A smithii	VC_332_1	No	NA	Not-determined	NA	0	UK	0.0441176	No	No	0.110027	0.318943	0.536604	0.0510424
Xie_HL_2016_CS_37101.scaffold9388_1_123701	GUT_GENOME258086_2_60997	123701	Unassigned		Methanobacteriota	Methanobacteria	Methanobacteriales	Methanobacteriaceae	Methanobrevibacter_A	Methanobrevibacter_A smithii	VC_356_2	No	NA	Not-determined	NA	0	UK	0	No	No	0.174572	0.245695	0.59815	0.0425259
Xie_HL_2016_CS_37101.scaffold9388_3_78737	GUT_GENOME093215_4_44917	78737	Unassigned		Methanobacteriota	Methanobacteria	Methanobacteriales	Methanobacteriaceae	Methanobrevibacter_A	Methanobrevibacter_A smithii	Outlier	No	NA	Not-determined	NA	0	UK	0.00315126	No	No	0.125669	0.297599	0.708046	0.0325176
Xie_HL_2016_CS_37105.scaffold734_2_77457	GUT_GENOME018608_1_36299	77457	Unassigned		Methanobacteriota	Methanobacteria	Methanobacteriales	Methanobacteriaceae	Methanobrevibacter_A	Methanobrevibacter_A smithii	VC_331_3	No	NA	Not-determined	NA	0	UK	0.00210084	No	No	0.104478	0.328038	0.595628	0.0429413
Xie_HL_2016_CS_37105.scaffold734_3_1226	GUT_GENOME018608_1_36299	1226	Unassigned		Methanobacteriota	Methanobacteria	Methanobacteriales	Methanobacteriaceae	Methanobrevibacter_A	Methanobrevibacter_A smithii	Singleton	No	NA	Not-determined	NA	0	UK	0.0183824	No	No	0.960947	0.00414557	0.953702	0.0131808
Xie_HL_2016_CS_37105.scaffold91669_1_66375	GUT_GENOME269219_18_19236	66375	Unassigned		Methanobacteriota	Methanobacteria	Methanobacteriales	Methanobacteriaceae	Methanobrevibacter_A	Methanobrevibacter_A smithii	Outlier	No	NA	Not-determined	NA	0	UK	0.0267857	No	No	0.307653	0.158259	0.624353	0.0397122
Xie_HL_2016_CS_37137.scaffold22892_5_62762	GUT_GENOME023085_4_168671	62762	Unassigned		Methanobacteriota	Methanobacteria	Methanobacteriales	Methanobacteriaceae	Methanobrevibacter_A	Methanobrevibacter_A smithii	VC_332_1	No	NA	Not-determined	NA	0	UK	0.0357143	No	No	0.0655416	0.405045	0.510496	0.0570851
Xie_HL_2016_CS_37137.scaffold60619_1_329016	GUT_GENOME258086_2_60997	329016	Unassigned		Methanobacteriota	Methanobacteria	Methanobacteriales	Methanobacteriaceae	Methanobrevibacter_A	Methanobrevibacter_A smithii	VC_356_1	No	NA	Not-determined	NA	0	UK	0.00052521	No	No	0.1699	0.250182	0.85739	0.0209797
Xie_HL_2016_CS_37137.scaffold72457_2_128350	GUT_GENOME247693_325_79	128350	Unassigned		Methanobacteriota	Methanobacteria	Methanobacteriales	Methanobacteriaceae	Methanobrevibacter_A	Methanobrevibacter_A smithii	VC_331_3	No	NA	Not-determined	NA	0	UK	0.0241597	No	No	0.179801	0.241572	0.820997	0.0236045
Xie_HL_2016_CS_37137.scaffold90340_1_92340	GUT_GENOME253955_2_249842	92340	Duplodnaviria;Heunggongvirae;Uroviricota;Caudoviricetes;Caudovirales;Myoviridae	VOGdb markers	Methanobacteriota	Methanobacteria	Methanobacteriales	Methanobacteriaceae	Methanobrevibacter_A	Methanobrevibacter_A smithii	VC_328_0	No	NA	Medium-quality	74.27	0	UK	0	No	No	0.0728826	0.388673	0.560765	0.0467558
Xie_HL_2016_CS_37137.scaffold95383_1_73318	SRR9655013.NODE_1263_8534	73318	Unassigned		Methanobacteriota	Methanobacteria	Methanobacteriales	Methanobacteriaceae	Methanobrevibacter_A	Methanobrevibacter_A smithii_A	Outlier	No	NA	Not-determined	NA	0	UK	0.00210084	cat3	No	0.105724	0.326098	0.598796	0.0424126
Xie_HL_2016_CS_37137.scaffold95383_2_58358	SRR9655013.NODE_1263_8534	58358	Duplodnaviria;Heunggongvirae;Uroviricota;Caudoviricetes;Caudovirales	VOGdb markers	Methanobacteriota	Methanobacteria	Methanobacteriales	Methanobacteriaceae	Methanobrevibacter_A	Methanobrevibacter_A smithii_A	VC_327_4	No	NA	Not-determined	NA	0	UK	0.00052521	No	No	0.0957147	0.342712	0.873364	0.0198655
Xie_HL_2016_CS_37137.scaffold95383_4_73480	SRR9655013.NODE_1263_8534	73480	Unassigned		Methanobacteriota	Methanobacteria	Methanobacteriales	Methanobacteriaceae	Methanobrevibacter_A	Methanobrevibacter_A smithii_A	Outlier	No	NA	Not-determined	NA	0	UK	0.0210084	No	No	0.0464561	0.465195	0.696585	0.0333484
Xie_HL_2016_CS_37138.scaffold103507_1_137561	GUT_GENOME143185_12_220085	137561	Unassigned		Methanobacteriota	Methanobacteria	Methanobacteriales	Methanobacteriaceae	Methanobrevibacter_A	Methanobrevibacter_A smithii_A	VC_334_0	No	NA	Medium-quality	73.09	0	UK	0.00052521	cat5	No	0.126777	0.296022	0.844978	0.021905
Xie_HL_2016_CS_37138.scaffold106192_1_137780	GUT_GENOME261695_15_32826	137780	Duplodnaviria;Heunggongvirae;Uroviricota;Caudoviricetes;Caudovirales	VOGdb markers	Methanobacteriota	Methanobacteria	Methanobacteriales	Methanobacteriaceae	Methanobrevibacter_A	Methanobrevibacter_A smithii	VC_327_2	No	NA	Not-determined	NA	0	UK	0.0246849	No	No	0.0623169	0.413655	0.800904	0.0251907
Xie_HL_2016_CS_37138.scaffold106289_1_46778	GUT_GENOME018608_1_39351	46778	Unassigned		Methanobacteriota	Methanobacteria	Methanobacteriales	Methanobacteriaceae	Methanobrevibacter_A	Methanobrevibacter_A smithii	Outlier	No	NA	Not-determined	NA	0	UK	0.0267857	No	No	0.297285	0.163352	0.680341	0.0347836
Xie_HL_2016_CS_37138.scaffold106986_1_82011	ERR688624.NODE_1318_21	82011	Duplodnaviria;Heunggongvirae;Uroviricota;Caudoviricetes;Caudovirales;Myoviridae	VOGdb markers	Methanobacteriota	Methanobacteria	Methanobacteriales	Methanobacteriaceae	Methanobrevibacter_A	Methanobrevibacter_A smithii	VC_328_0	No	NA	Not-determined	NA	0	UK	0.00997899	No	No	0.0626471	0.411957	0.686946	0.0342171
Xie_HL_2016_CS_37138.scaffold109187_1_42849	GUT_GENOME273866_45_728	42849	Unassigned		Methanobacteriota	Methanobacteria	Methanobacteriales	Methanobacteriaceae	Methanobrevibacter_A	Methanobrevibacter_A smithii	Outlier	No	NA	High-quality	100	0	UK	0.0183824	cat5	No	0.30965	0.15741	0.571381	0.0454528
Xie_HL_2016_CS_37138.scaffold13514_1_113010	GUT_GENOME143185_16_1306	113010	Duplodnaviria;Heunggongvirae;Uroviricota;Caudoviricetes;Caudovirales	VOGdb markers	Methanobacteriota	Methanobacteria	Methanobacteriales	Methanobacteriaceae	Methanobrevibacter_A	Methanobrevibacter_A smithii_A	VC_329_5	No	NA	Not-determined	NA	0	UK	0.0194328	No	No	0.0590413	0.423357	0.752492	0.0291185
Xie_HL_2016_CS_37138.scaffold25762_1_188090	GUT_GENOME247693_325_79	188090	Unassigned		Methanobacteriota	Methanobacteria	Methanobacteriales	Methanobacteriaceae	Methanobrevibacter_A	Methanobrevibacter_A smithii	VC_331_13	No	NA	Not-determined	NA	0	UK	0.00472689	No	No	0.197421	0.226898	0.606449	0.0415817
Xie_HL_2016_CS_37138.scaffold35549_2_218381	GUT_GENOME258086_2_60997	218381	Unassigned		Methanobacteriota	Methanobacteria	Methanobacteriales	Methanobacteriaceae	Methanobrevibacter_A	Methanobrevibacter_A smithii	VC_356_4	No	NA	Not-determined	NA	0	UK	0.00052521	No	No	0.164834	0.255882	0.74201	0.0297794
Xie_HL_2016_CS_37138.scaffold74598_1_42200	GUT_GENOME259830_2_112204	42200	Unassigned		Methanobacteriota	Methanobacteria	Methanobacteriales	Methanobacteriaceae	Methanobrevibacter_A	Methanobrevibacter_A smithii	Outlier	No	NA	Not-determined	NA	0	UK	0.022584	No	No	0.0607568	0.419112	0.713726	0.0319511
Xie_HL_2016_CS_37138.scaffold74598_2_47446	SRR9655013.NODE_1263_8534	47446	Unassigned		Methanobacteriota	Methanobacteria	Methanobacteriales	Methanobacteriaceae	Methanobrevibacter_A	Methanobrevibacter_A smithii_A	Outlier	No	NA	Not-determined	NA	0	UK	0.00577731	No	No	0.0998665	0.33495	0.458382	0.0814072
Xie_HL_2016_CS_37171.scaffold43152_4_2670	GUT_GENOME273866_45_728	2670	Unassigned		Methanobacteriota	Methanobacteria	Methanobacteriales	Methanobacteriaceae	Methanobrevibacter_A	Methanobrevibacter_A smithii	VC_365_0	No	NA	Low-quality	6.95	0	UK	0	cat2	Yes	0.748228	0.0595528	0.999626	0.00256817
Xie_HL_2016_CS_37181.scaffold24829_2_101963	GUT_GENOME018608_1_39351	101963	Unassigned		Methanobacteriota	Methanobacteria	Methanobacteriales	Methanobacteriaceae	Methanobrevibacter_A	Methanobrevibacter_A smithii	Outlier	No	NA	Not-determined	NA	0	UK	0.00105042	No	No	0.110775	0.318094	0.927941	0.0157867
Xie_HL_2016_CS_37181.scaffold24843_1_218124	GUT_GENOME246782_8_59663	218124	Unassigned		Methanobacteriota	Methanobacteria	Methanobacteriales	Methanobacteriaceae	Methanobrevibacter_A	Methanobrevibacter_A smithii	VC_331_13	No	NA	Not-determined	NA	0	UK	0.0194328	No	No	0.197753	0.226777	0.822486	0.023529
Xie_HL_2016_CS_37181.scaffold30954_1_139126	GUT_GENOME258086_2_60997	139126	Unassigned		Methanobacteriota	Methanobacteria	Methanobacteriales	Methanobacteriaceae	Methanobrevibacter_A	Methanobrevibacter_A smithii	VC_356_2	No	NA	Not-determined	NA	0	UK	0.0315126	No	No	0.187615	0.234174	0.747109	0.0293262
Xie_HL_2016_CS_37181.scaffold30954_2_78694	GUT_GENOME093215_4_44917	78694	Unassigned		Methanobacteriota	Methanobacteria	Methanobacteriales	Methanobacteriaceae	Methanobrevibacter_A	Methanobrevibacter_A smithii	Outlier	No	NA	Not-determined	NA	0	UK	0.0152311	No	No	0.125439	0.297599	0.753999	0.0290619
Xie_HL_2016_CS_37181.scaffold6128_1_165062	GUT_GENOME143185_16_1306	165062	Duplodnaviria;Heunggongvirae;Uroviricota;Caudoviricetes;Caudovirales	VOGdb markers	Methanobacteriota	Methanobacteria	Methanobacteriales	Methanobacteriaceae	Methanobrevibacter_A	Methanobrevibacter_A smithii_A	VC_329_5	No	NA	Not-determined	NA	0	UK	0.00997899	No	No	0.102725	0.330585	0.76141	0.0285709
Xie_HL_2016_CS_37182.scaffold3168_3_76993	GUT_GENOME251364_2_123712	76993	Unassigned		Methanobacteriota	Methanobacteria	Methanobacteriales	Methanobacteriaceae	Methanobrevibacter_A	Methanobrevibacter_A smithii_A	VC_331_3	No	NA	Not-determined	NA	0	UK	0.0241597	No	No	0.0958316	0.342712	0.646115	0.0374462
Xie_HL_2016_CS_37182.scaffold33247_1_143276	GUT_GENOME247414_2_5385	143276	Duplodnaviria;Heunggongvirae;Uroviricota;Caudoviricetes;Caudovirales	VOGdb markers	Methanobacteriota	Methanobacteria	Methanobacteriales	Methanobacteriaceae	Methanobrevibacter_A	Methanobrevibacter_A smithii	VC_357_1	No	NA	Not-determined	NA	0	UK	0.0178571	cat5	Yes	0.141566	0.277589	0.919634	0.0163721
Xie_HL_2016_CS_37182.scaffold59411_1_65718	GUT_GENOME282742_6_115569	65718	Unassigned		Methanobacteriota	Methanobacteria	Methanobacteriales	Methanobacteriaceae	Methanobrevibacter_A	Methanobrevibacter_A smithii	Outlier	No	NA	Low-quality	39.15	0	UK	0.00105042	cat5	No	0.157096	0.26243	0.685083	0.0343304
Xie_HL_2016_CS_37182.scaffold62_1_53379	GUT_GENOME283326_2_367048	53379	Unassigned		Methanobacteriota	Methanobacteria	Methanobacteriales	Methanobacteriaceae	Methanobrevibacter_A	Methanobrevibacter_A smithii	Outlier	No	NA	Not-determined	NA	0	UK	0.0383403	No	No	0.106312	0.325127	0.608941	0.0413173
Xie_HL_2016_CS_37192.scaffold119641_1_54187	ERR688624.NODE_1318_21	54187	Unassigned		Methanobacteriota	Methanobacteria	Methanobacteriales	Methanobacteriaceae	Methanobrevibacter_A	Methanobrevibacter_A smithii	Outlier	No	NA	Not-determined	NA	0	UK	0.00472689	No	No	0.0823365	0.369998	0.889433	0.0185248
Xie_HL_2016_CS_37192.scaffold119884_1_7559	GUT_GENOME021873_9_43855	7559	Unassigned		Methanobacteriota	Methanobacteria	Methanobacteriales	Methanobacteriaceae	Methanobrevibacter_A	Methanobrevibacter_A smithii	Outlier	No	NA	Not-determined	NA	0	UK	0	cat3	No	0.117113	0.308998	0.741191	0.0298739
Xie_HL_2016_CS_37192.scaffold35082_1_41822	GUT_GENOME247693_325_79	41822	Unassigned		Methanobacteriota	Methanobacteria	Methanobacteriales	Methanobacteriaceae	Methanobrevibacter_A	Methanobrevibacter_A smithii	Outlier	No	NA	Not-determined	NA	0	UK	0.0246849	No	No	0.17056	0.249333	0.580799	0.0443576
Xie_HL_2016_CS_37192.scaffold55802_2_104754	GUT_GENOME273630_6_80982	104754	Unassigned		Methanobacteriota	Methanobacteria	Methanobacteriales	Methanobacteriaceae	Methanobrevibacter_A	Methanobrevibacter_A smithii	VC_333_0	No	NA	Not-determined	NA	0	UK	0.00210084	No	No	0.229851	0.20034	0.779125	0.026928
Xie_HL_2016_CS_37192.scaffold77293_1_182581	GUT_GENOME194277_1_111100	182581	Unassigned		Methanobacteriota	Methanobacteria	Methanobacteriales	Methanobacteriaceae	Methanobrevibacter_A	Methanobrevibacter_A smithii	VC_331_13	No	NA	Not-determined	NA	0	UK	0.0309874	No	No	0.157216	0.262309	0.769538	0.0278533
Xie_HL_2016_CS_37197.scaffold8672_4_1973	GUT_GENOME175261_1_144531	1973	Unassigned		Methanobacteriota	Methanobacteria	Methanobacteriales	Methanobacteriaceae	Methanobrevibacter_A	Methanobrevibacter_A smithii	Singleton	No	NA	Low-quality	4.85	0	UK	0.0136555	No	No	0.316767	0.266234	0.670298	0.0355578
Xie_HL_2016_CS_37198.scaffold85275_3_23555	GUT_GENOME143185_16_1306	23555	Unassigned		Methanobacteriota	Methanobacteria	Methanobacteriales	Methanobacteriaceae	Methanobrevibacter_A	Methanobrevibacter_A smithii_A	VC_360_0	No	NA	Not-determined	NA	0	UK	0.0278361	No	No	0.112444	0.316396	0.563585	0.0464914
Xie_HL_2016_CS_37201.scaffold24511_1_212110	GUT_GENOME247414_2_5385	212110	Duplodnaviria;Heunggongvirae;Uroviricota;Caudoviricetes;Caudovirales	VOGdb markers	Methanobacteriota	Methanobacteria	Methanobacteriales	Methanobacteriaceae	Methanobrevibacter_A	Methanobrevibacter_A smithii	VC_357_6	No	NA	Not-determined	NA	0	UK	0.0309874	cat5	No	0.140616	0.279044	0.848639	0.0216217
Xie_HL_2016_CS_37201.scaffold40867_1_96399	GUT_GENOME247693_325_79	96399	Unassigned		Methanobacteriota	Methanobacteria	Methanobacteriales	Methanobacteriaceae	Methanobrevibacter_A	Methanobrevibacter_A smithii	VC_331_3	No	NA	Not-determined	NA	0	UK	0.0210084	No	No	0.144074	0.275649	0.567642	0.0460193
Xie_HL_2016_CS_37201.scaffold73742_2_67658	GUT_GENOME279910_4_62128	67658	Unassigned		Methanobacteriota	Methanobacteria	Methanobacteriales	Methanobacteriaceae	Methanobrevibacter_A	Methanobrevibacter_A smithii	VC_332_1	No	NA	Not-determined	NA	0	UK	0.0131303	No	No	0.11315	0.315426	0.600846	0.0422615
Xie_HL_2016_CS_37201.scaffold75624_1_56440	GUT_GENOME018608_1_39351	56440	Unassigned		Methanobacteriota	Methanobacteria	Methanobacteriales	Methanobacteriaceae	Methanobrevibacter_A	Methanobrevibacter_A smithii	Outlier	No	NA	Not-determined	NA	0	UK	0.0462185	No	No	0.148564	0.270434	0.751101	0.029194
Xie_HL_2016_CS_37203.scaffold38587_1_30745	GUT_GENOME246782_8_59663	30745	Unassigned		Methanobacteriota	Methanobacteria	Methanobacteriales	Methanobacteriaceae	Methanobrevibacter_A	Methanobrevibacter_A smithii	Outlier	No	NA	Not-determined	NA	0	UK	0.00735294	No	No	0.15056	0.267887	0.560258	0.0468124
Xie_HL_2016_CS_37203.scaffold38587_2_31865	GUT_GENOME246782_8_59663	31865	Unassigned		Methanobacteriota	Methanobacteria	Methanobacteriales	Methanobacteriaceae	Methanobrevibacter_A	Methanobrevibacter_A smithii	Outlier	No	NA	Not-determined	NA	0	UK	0.00105042	No	No	0.461874	0.0999272	0.709097	0.032442
Xie_HL_2016_CS_37203.scaffold61936_1_2556	GUT_GENOME118976_2_16387	2556	Unassigned		Methanobacteriota	Methanobacteria	Methanobacteriales	Methanobacteriaceae	Methanobrevibacter_A	Methanobrevibacter_A smithii	Singleton	No	NA	Not-determined	NA	0	UK	0.00052521	No	No	0.743635	0.061506	0.989338	0.00757232
Xie_HL_2016_CS_37203.scaffold61936_7_71696	GUT_GENOME279910_4_62128	71696	Unassigned		Methanobacteriota	Methanobacteria	Methanobacteriales	Methanobacteriaceae	Methanobrevibacter_A	Methanobrevibacter_A smithii	VC_332_1	No	NA	Not-determined	NA	0	UK	0.00210084	No	No	0.0902845	0.353747	0.587121	0.0437155
Xie_HL_2016_CS_37208.scaffold118595_1_73168	GUT_GENOME253955_2_249842	73168	Duplodnaviria;Heunggongvirae;Uroviricota;Caudoviricetes;Caudovirales;Myoviridae	VOGdb markers	Methanobacteriota	Methanobacteria	Methanobacteriales	Methanobacteriaceae	Methanobrevibacter_A	Methanobrevibacter_A smithii	VC_328_0	No	NA	Not-determined	NA	0	UK	0.00262605	No	No	0.0821567	0.370604	0.695804	0.0334051
Xie_HL_2016_CS_37208.scaffold12939_4_191993	GUT_GENOME246782_8_59663	191993	Unassigned		Methanobacteriota	Methanobacteria	Methanobacteriales	Methanobacteriaceae	Methanobrevibacter_A	Methanobrevibacter_A smithii	VC_331_13	No	NA	Not-determined	NA	0	UK	0.0183824	No	No	0.156648	0.262794	0.792437	0.0259838
Xie_HL_2016_CS_37208.scaffold22632_2_90103	GUT_GENOME268434_7_1368	90103	Unassigned		Methanobacteriota	Methanobacteria	Methanobacteriales	Methanobacteriaceae	Methanobrevibacter_A	Methanobrevibacter_A smithii	VC_333_0	No	NA	Not-determined	NA	0	UK	0.0168067	No	No	0.189549	0.232961	0.807449	0.0246809
Xie_HL_2016_CS_37208.scaffold34629_5_59825	ERR688624.NODE_1318_21	59825	Unassigned		Methanobacteriota	Methanobacteria	Methanobacteriales	Methanobacteriaceae	Methanobrevibacter_A	Methanobrevibacter_A smithii	Outlier	No	NA	Not-determined	NA	0	UK	0	No	No	0.082928	0.368785	0.848705	0.0216028
Xie_HL_2016_CS_37209.scaffold14251_2_152442	GUT_GENOME018608_1_36299	152442	Unassigned		Methanobacteriota	Methanobacteria	Methanobacteriales	Methanobacteriaceae	Methanobrevibacter_A	Methanobrevibacter_A smithii	VC_331_3	No	NA	Not-determined	NA	0	UK	0.00735294	No	No	0.198941	0.2252	0.649408	0.0371629
Xie_HL_2016_CS_37209.scaffold20939_1_54182	GUT_GENOME262465_48_5353	54182	Unassigned		Methanobacteriota	Methanobacteria	Methanobacteriales	Methanobacteriaceae	Methanobrevibacter_A	Methanobrevibacter_A smithii	Outlier	No	NA	Not-determined	NA	0	UK	0.00052521	cat6	No	0.137535	0.281591	0.898677	0.0177317
Xie_HL_2016_CS_37209.scaffold20939_2_46776	GUT_GENOME262465_48_5353	46776	Unassigned		Methanobacteriota	Methanobacteria	Methanobacteriales	Methanobacteriaceae	Methanobrevibacter_A	Methanobrevibacter_A smithii	Outlier	No	NA	Not-determined	NA	0	UK	0.00105042	No	No	0.128765	0.292991	0.6048	0.0417139
Xie_HL_2016_CS_37209.scaffold341_1_86230	GUT_GENOME269219_18_19236	86230	Unassigned		Methanobacteriota	Methanobacteria	Methanobacteriales	Methanobacteriaceae	Methanobrevibacter_A	Methanobrevibacter_A smithii	Outlier	No	NA	Not-determined	NA	0	UK	0.019958	No	No	0.201542	0.22326	0.750708	0.0292129
Xie_HL_2016_CS_37210.scaffold11649_1_111096	GUT_GENOME093215_4_44917	111096	Unassigned		Methanobacteriota	Methanobacteria	Methanobacteriales	Methanobacteriaceae	Methanobrevibacter_A	Methanobrevibacter_A smithii	VC_356_0	No	NA	Not-determined	NA	0	UK	0.0404412	No	No	0.151248	0.267524	0.747859	0.0293262
Xie_HL_2016_CS_37210.scaffold143_2_41690	GUT_GENOME247693_325_79	41690	Unassigned		Methanobacteriota	Methanobacteria	Methanobacteriales	Methanobacteriaceae	Methanobrevibacter_A	Methanobrevibacter_A smithii	Outlier	No	NA	Not-determined	NA	0	UK	0.0210084	No	No	0.0999666	0.33495	0.503489	0.0596911
Xie_HL_2016_CS_37210.scaffold143_3_88178	GUT_GENOME247693_325_79	88178	Unassigned		Methanobacteriota	Methanobacteria	Methanobacteriales	Methanobacteriaceae	Methanobrevibacter_A	Methanobrevibacter_A smithii	VC_331_12	No	NA	Not-determined	NA	0	UK	0.0210084	No	No	0.152051	0.266675	0.791944	0.0260027
Xie_HL_2016_CS_37210.scaffold598_2_132691	GUT_GENOME143185_12_220085	132691	Unassigned		Methanobacteriota	Methanobacteria	Methanobacteriales	Methanobacteriaceae	Methanobrevibacter_A	Methanobrevibacter_A smithii_A	VC_334_0	No	NA	High-quality	100	0	UK	0.0273109	cat5	No	0.128277	0.293839	0.739792	0.0299116
Xie_HL_2016_CS_37210.scaffold7451_2_170732	GUT_GENOME143185_16_1306	170732	Duplodnaviria;Heunggongvirae;Uroviricota;Caudoviricetes;Caudovirales	VOGdb markers	Methanobacteriota	Methanobacteria	Methanobacteriales	Methanobacteriaceae	Methanobrevibacter_A	Methanobrevibacter_A smithii_A	VC_329_9	No	NA	Not-determined	NA	0	UK	0.0840336	No	No	0.0763663	0.382974	0.839342	0.0223015
Xie_HL_2016_CS_37223.scaffold40693_1_4786	GUT_GENOME021873_9_43855	4786	Unassigned		Methanobacteriota	Methanobacteria	Methanobacteriales	Methanobacteriaceae	Methanobrevibacter_A	Methanobrevibacter_A smithii	Outlier	No	NA	Not-determined	NA	0	UK	0.0262605	No	No	0.52607	0.0819791	0.726858	0.0309313
Xie_HL_2016_CS_37229.scaffold20520_3_179446	GUT_GENOME284192_60_6919	179446	Duplodnaviria;Heunggongvirae;Uroviricota;Caudoviricetes;Caudovirales	VOGdb markers	Methanobacteriota	Methanobacteria	Methanobacteriales	Methanobacteriaceae	Methanobrevibacter_A	Methanobrevibacter_A smithii	VC_329_7	No	NA	Not-determined	NA	0	UK	0.0141807	No	No	0.0747998	0.386248	0.832272	0.0228114
Xie_HL_2016_CS_37229.scaffold21190_1_30599	GUT_GENOME018608_1_39351	30599	Unassigned		Methanobacteriota	Methanobacteria	Methanobacteriales	Methanobacteriaceae	Methanobrevibacter_A	Methanobrevibacter_A smithii	VC_360_0	No	NA	Not-determined	NA	0	UK	0.0283613	No	No	0.190216	0.232113	0.485218	0.071701
Xie_HL_2016_CS_37229.scaffold31882_1_121446	GUT_GENOME253955_2_249842	121446	Duplodnaviria;Heunggongvirae;Uroviricota;Caudoviricetes;Caudovirales;Myoviridae	VOGdb markers	Methanobacteriota	Methanobacteria	Methanobacteriales	Methanobacteriaceae	Methanobrevibacter_A	Methanobrevibacter_A smithii	VC_328_0	No	NA	Not-determined	NA	0	UK	0.0309874	No	No	0.0840678	0.366238	0.748805	0.0292885
Xie_HL_2016_CS_37229.scaffold34493_1_107627	GUT_GENOME268434_7_1368	107627	Unassigned		Methanobacteriota	Methanobacteria	Methanobacteriales	Methanobacteriaceae	Methanobrevibacter_A	Methanobrevibacter_A smithii	VC_333_0	No	NA	Not-determined	NA	0	UK	0.0246849	No	No	0.209576	0.215862	0.798258	0.0254929
Xie_HL_2016_CS_37229.scaffold6536_1_60586	GUT_GENOME118976_2_16387	60586	Unassigned		Methanobacteriota	Methanobacteria	Methanobacteriales	Methanobacteriaceae	Methanobrevibacter_A	Methanobrevibacter_A smithii	VC_332_1	No	NA	Not-determined	NA	0	UK	0.00105042	No	No	0.0480698	0.459253	0.481847	0.073174
Xie_HL_2016_CS_37229.scaffold7486_1_164719	GUT_GENOME269219_18_19236	164719	Unassigned		Methanobacteriota	Methanobacteria	Methanobacteriales	Methanobacteriaceae	Methanobrevibacter_A	Methanobrevibacter_A smithii	VC_331_13	No	NA	Not-determined	NA	0	UK	0.0283613	No	No	0.171424	0.248605	0.798288	0.0254929
Xie_HL_2016_CS_37232.scaffold15633_10_29995	GUT_GENOME284814_21_16225	29995	Unassigned		Methanobacteriota	Methanobacteria	Methanobacteriales	Methanobacteriaceae	Methanobrevibacter_A	Methanobrevibacter_A smithii_A	Outlier	No	NA	Not-determined	NA	0	UK	0	No	No	0.118662	0.306694	0.443051	0.085335
Xie_HL_2016_CS_37232.scaffold42431_8_24356	GUT_GENOME284192_60_6919	24356	Unassigned		Methanobacteriota	Methanobacteria	Methanobacteriales	Methanobacteriaceae	Methanobrevibacter_A	Methanobrevibacter_A smithii_A	VC_360_0	No	NA	Not-determined	NA	0	UK	0.00210084	No	No	0.142503	0.276983	0.322477	0.114019
Xie_HL_2016_CS_37233.scaffold10383_3_210365	GUT_GENOME250989_1_407944	210365	Duplodnaviria;Heunggongvirae;Uroviricota;Caudoviricetes;Caudovirales	VOGdb markers	Methanobacteriota	Methanobacteria	Methanobacteriales	Methanobacteriaceae	Methanobrevibacter_A	Methanobrevibacter_A smithii	VC_357_0	No	NA	Not-determined	NA	0	UK	0.00105042	cat5	No	0.136528	0.283046	0.813532	0.024171
Xie_HL_2016_CS_37233.scaffold11173_3_152793	GUT_GENOME258086_2_60997	152793	Unassigned		Methanobacteriota	Methanobacteria	Methanobacteriales	Methanobacteriaceae	Methanobrevibacter_A	Methanobrevibacter_A smithii	VC_356_2	No	NA	Not-determined	NA	0	UK	0.00262605	No	No	0.172951	0.24715	0.820104	0.0237178
Xie_HL_2016_CS_37233.scaffold11173_4_35709	GUT_GENOME268434_7_1368	35709	Unassigned		Methanobacteriota	Methanobacteria	Methanobacteriales	Methanobacteriaceae	Methanobrevibacter_A	Methanobrevibacter_A smithii	Outlier	No	NA	Not-determined	NA	0	UK	0.0262605	No	No	0.107671	0.322581	0.671005	0.0354823
Xie_HL_2016_CS_37233.scaffold127772_1_63010	GUT_GENOME282742_6_115569	63010	Unassigned		Methanobacteriota	Methanobacteria	Methanobacteriales	Methanobacteriaceae	Methanobrevibacter_A	Methanobrevibacter_A smithii	Outlier	No	NA	Not-determined	NA	0	UK	0.0115546	No	No	0.143173	0.276619	0.659328	0.0364076
Xie_HL_2016_CS_37233.scaffold9141_1_3394	GUT_GENOME259830_2_112204	3394	Unassigned		Methanobacteriota	Methanobacteria	Methanobacteriales	Methanobacteriaceae	Methanobrevibacter_A	Methanobrevibacter_A smithii	Outlier	No	NA	Not-determined	NA	0	UK	0.0241597	No	No	0.14852	0.270434	0.046576	0.239331
Xie_HL_2016_CS_37233.scaffold9141_5_53720	GUT_GENOME259830_2_112204	53720	Unassigned		Methanobacteriota	Methanobacteria	Methanobacteriales	Methanobacteriaceae	Methanobrevibacter_A	Methanobrevibacter_A smithii	Outlier	No	NA	Not-determined	NA	0	UK	0.0168067	No	No	0.106718	0.324278	0.476941	0.0751379
Xie_HL_2016_CS_37233.scaffold9141_6_19619	GUT_GENOME259830_2_112204	19619	Unassigned		Methanobacteriota	Methanobacteria	Methanobacteriales	Methanobacteriaceae	Methanobrevibacter_A	Methanobrevibacter_A smithii	Outlier	No	NA	Not-determined	NA	0	UK	0.0152311	No	Yes	0.0886328	0.3569	0.598301	0.0425259
Xie_HL_2016_CS_37254.scaffold24120_1_80044	GUT_GENOME066320_3_58150	80044	Unassigned		Methanobacteriota	Methanobacteria	Methanobacteriales	Methanobacteriaceae	Methanobrevibacter_A	Methanobrevibacter_A smithii_A	Outlier	No	NA	Not-determined	NA	0	UK	0.0120798	cat6	No	0.127503	0.295052	0.843423	0.0219805
Xie_HL_2016_CS_37254.scaffold75774_1_105723	GUT_GENOME284814_21_16225	105723	Unassigned		Methanobacteriota	Methanobacteria	Methanobacteriales	Methanobacteriaceae	Methanobrevibacter_A	Methanobrevibacter_A smithii_A	VC_333_0	No	NA	Not-determined	NA	0	UK	0.00997899	No	No	0.218612	0.208101	0.755041	0.0289863
Xie_HL_2016_CS_37254.scaffold90196_2_84594	GUT_GENOME279910_4_62128	84594	Unassigned		Methanobacteriota	Methanobacteria	Methanobacteriales	Methanobacteriaceae	Methanobrevibacter_A	Methanobrevibacter_A smithii	VC_332_1	No	NA	Not-determined	NA	0	UK	0.0388655	No	No	0.108923	0.320519	0.662651	0.0361243
Xie_HL_2016_CS_37264.scaffold21787_1_11742	GUT_GENOME066320_3_58150	11742	Unassigned		Methanobacteriota	Methanobacteria	Methanobacteriales	Methanobacteriaceae	Methanobrevibacter_A	Methanobrevibacter_A smithii_A	Outlier	No	NA	Low-quality	7.94	0	UK	0.0178571	No	No	0.0333591	0.524861	0.0935437	0.193557
Xie_HL_2016_CS_37264.scaffold21787_10_9385	GUT_GENOME066320_3_58150	9385	Unassigned		Methanobacteriota	Methanobacteria	Methanobacteriales	Methanobacteriaceae	Methanobrevibacter_A	Methanobrevibacter_A smithii_A	Outlier	No	NA	Not-determined	NA	0	UK	0.0493697	No	No	0.141552	0.277589	0.416566	0.0925674
Xie_HL_2016_CS_37264.scaffold21787_2_35224	GUT_GENOME066320_3_58150	35224	Unassigned		Methanobacteriota	Methanobacteria	Methanobacteriales	Methanobacteriaceae	Methanobrevibacter_A	Methanobrevibacter_A smithii_A	Outlier	No	NA	Not-determined	NA	0	UK	0.0236345	No	No	0.304546	0.159107	0.758801	0.0287975
Xie_HL_2016_CS_37264.scaffold21787_3_58979	GUT_GENOME066320_3_58150	58979	Duplodnaviria;Heunggongvirae;Uroviricota;Caudoviricetes;Caudovirales	VOGdb markers	Methanobacteriota	Methanobacteria	Methanobacteriales	Methanobacteriaceae	Methanobrevibacter_A	Methanobrevibacter_A smithii_A	VC_327_4	No	NA	Not-determined	NA	0	UK	0.0168067	No	No	0.0650052	0.406136	0.577861	0.0447353
Xie_HL_2016_CS_37264.scaffold21787_4_77174	GUT_GENOME066320_3_58150	77174	Unassigned		Methanobacteriota	Methanobacteria	Methanobacteriales	Methanobacteriaceae	Methanobrevibacter_A	Methanobrevibacter_A smithii_A	Outlier	No	NA	Not-determined	NA	0	UK	0.0194328	cat6	No	0.106891	0.323915	0.867422	0.0203188
Xie_HL_2016_CS_37264.scaffold84040_2_104073	GUT_GENOME020562_14_876	104073	Unassigned		Methanobacteriota	Methanobacteria	Methanobacteriales	Methanobacteriaceae	Methanobrevibacter_A	Methanobrevibacter_A smithii_A	VC_334_1	No	NA	Not-determined	NA	0	UK	0.0246849	cat5	No	0.135535	0.284016	0.785803	0.0264937
Xie_HL_2016_CS_37269.scaffold14453_2_21406	GUT_GENOME060185_13_536	21406	Unassigned		Methanobacteriota	Methanobacteria	Methanobacteriales	Methanobacteriaceae	Methanobrevibacter_A	Methanobrevibacter_A smithii	Outlier	No	NA	Not-determined	NA	0	UK	0.00105042	No	Yes	0.285957	0.168809	0.580162	0.0444709
Xie_HL_2016_CS_37269.scaffold26358_3_10067	GUT_GENOME143185_16_1306	10067	Unassigned		Methanobacteriota	Methanobacteria	Methanobacteriales	Methanobacteriaceae	Methanobrevibacter_A	Methanobrevibacter_A smithii_A	VC_369_0	No	NA	Not-determined	NA	0	UK	0.464286	No	Yes	0.141063	0.278802	0.237609	0.13566
Xie_HL_2016_CS_37287.scaffold101411_1_105276	GUT_GENOME284814_21_16225	105276	Unassigned		Methanobacteriota	Methanobacteria	Methanobacteriales	Methanobacteriaceae	Methanobrevibacter_A	Methanobrevibacter_A smithii_A	VC_333_0	No	NA	Not-determined	NA	0	UK	0.0115546	No	No	0.215137	0.211011	0.724352	0.0311013
Xie_HL_2016_CS_37287.scaffold197_1_28015	GUT_GENOME284634_22_10926	28015	Unassigned		Methanobacteriota	Methanobacteria	Methanobacteriales	Methanobacteriaceae	Methanobrevibacter_A	Methanobrevibacter_A smithii	Outlier	No	NA	Not-determined	NA	0	UK	0.00210084	No	No	0.0441391	0.473684	0.321744	0.114114
Xie_HL_2016_CS_37287.scaffold197_3_105328	GUT_GENOME284634_22_10926	105328	Duplodnaviria;Heunggongvirae;Uroviricota;Caudoviricetes;Caudovirales	VOGdb markers	Methanobacteriota	Methanobacteria	Methanobacteriales	Methanobacteriaceae	Methanobrevibacter_A	Methanobrevibacter_A smithii	VC_357_4	No	NA	Not-determined	NA	0	UK	0.0357143	cat5	No	0.169562	0.250546	0.864165	0.0205642
Xie_HL_2016_CS_37287.scaffold27624_1_65757	GUT_GENOME066320_3_58150	65757	Unassigned		Methanobacteriota	Methanobacteria	Methanobacteriales	Methanobacteriaceae	Methanobrevibacter_A	Methanobrevibacter_A smithii_A	Outlier	No	NA	Not-determined	NA	0	UK	0.019958	cat6	No	0.112323	0.316396	0.907834	0.0171274
Xie_HL_2016_CS_37287.scaffold66615_1_140120	GUT_GENOME011061_10_783	140120	Duplodnaviria;Heunggongvirae;Uroviricota;Caudoviricetes;Caudovirales	VOGdb markers	Methanobacteriota	Methanobacteria	Methanobacteriales	Methanobacteriaceae	Methanobrevibacter_A	Methanobrevibacter_A smithii	VC_329_5	No	NA	Medium-quality	88.32	0	UK	0.0178571	cat5	Yes	0.131276	0.289716	0.688677	0.0340471
Xie_HL_2016_CS_37287.scaffold97048_1_112082	GUT_GENOME020562_14_876	112082	Unassigned		Methanobacteriota	Methanobacteria	Methanobacteriales	Methanobacteriaceae	Methanobrevibacter_A	Methanobrevibacter_A smithii_A	VC_334_1	No	NA	Not-determined	NA	0	UK	0.0210084	cat5	No	0.107674	0.322338	0.785282	0.0265692
Xie_HL_2016_CS_37287.scaffold98187_1_155775	GUT_GENOME018608_1_36299	155775	Unassigned		Methanobacteriota	Methanobacteria	Methanobacteriales	Methanobacteriaceae	Methanobrevibacter_A	Methanobrevibacter_A smithii	VC_331_3	No	NA	Not-determined	NA	0	UK	0.0540966	No	No	0.194911	0.228596	0.778752	0.0269847
Xie_HL_2016_CS_37292.scaffold13136_4_13311	GUT_GENOME259830_2_112204	13311	Unassigned		Methanobacteriota	Methanobacteria	Methanobacteriales	Methanobacteriaceae	Methanobrevibacter_A	Methanobrevibacter_A smithii	Outlier	No	NA	Not-determined	NA	0	UK	0.00157563	No	No	0.100045	0.334586	0.181012	0.153448
Xie_HL_2016_CS_37292.scaffold13136_5_11454	GUT_GENOME259830_2_112204	11454	Unassigned		Methanobacteriota	Methanobacteria	Methanobacteriales	Methanobacteriaceae	Methanobrevibacter_A	Methanobrevibacter_A smithii	Outlier	No	NA	Not-determined	NA	0	UK	0.00315126	No	No	0.026401	0.568276	0.340949	0.109751
Xie_HL_2016_CS_37292.scaffold52604_2_109429	GUT_GENOME279910_4_62128	109429	Unassigned		Methanobacteriota	Methanobacteria	Methanobacteriales	Methanobacteriaceae	Methanobrevibacter_A	Methanobrevibacter_A smithii	VC_332_1	No	NA	Not-determined	NA	0	UK	0.00105042	No	No	0.0805896	0.374121	0.721372	0.0312901
Xie_HL_2016_CS_37292.scaffold66410_2_7641	GUT_GENOME273866_45_581	7641	Unassigned		Methanobacteriota	Methanobacteria	Methanobacteriales	Methanobacteriaceae	Methanobrevibacter_A	Methanobrevibacter_A smithii	Overlap (VC_367/VC_373)	No	NA	Low-quality	20.05	0	UK	0	No	No	0.613001	0.0641523	0.580406	0.0444142
Xie_HL_2016_CS_37296.scaffold11220_2_278	GUT_GENOME018608_1_36299	278	Unassigned		Methanobacteriota	Methanobacteria	Methanobacteriales	Methanobacteriaceae	Methanobrevibacter_A	Methanobrevibacter_A smithii	Singleton	No	NA	Not-determined	NA	0	UK	0.00105042	No	No	0.977132	0.000973188	0.984086	0.00303206
Xie_HL_2016_CS_37296.scaffold11220_3_150981	GUT_GENOME018608_1_36299	150981	Unassigned		Methanobacteriota	Methanobacteria	Methanobacteriales	Methanobacteriaceae	Methanobrevibacter_A	Methanobrevibacter_A smithii	VC_331_3	No	NA	Not-determined	NA	0	UK	0.00052521	No	No	0.179264	0.241814	0.706488	0.0325931
Xie_HL_2016_CS_37296.scaffold56973_2_220635	GUT_GENOME066320_3_57785	220635	Duplodnaviria;Heunggongvirae;Uroviricota;Caudoviricetes;Caudovirales	VOGdb markers	Methanobacteriota	Methanobacteria	Methanobacteriales	Methanobacteriaceae	Methanobrevibacter_A	Methanobrevibacter_A smithii_A	VC_357_0	No	NA	Not-determined	NA	0	UK	0.00210084	cat5	No	0.167669	0.253092	0.900429	0.0176562
Xie_HL_2016_CS_37296.scaffold74674_1_112786	GUT_GENOME020562_14_876	112786	Unassigned		Methanobacteriota	Methanobacteria	Methanobacteriales	Methanobacteriaceae	Methanobrevibacter_A	Methanobrevibacter_A smithii_A	VC_334_1	No	NA	Not-determined	NA	0	UK	0.0252101	cat5	No	0.126159	0.296992	0.640407	0.0380316
Xie_HL_2016_CS_37296.scaffold77563_1_112022	GUT_GENOME253955_2_249842	112022	Duplodnaviria;Heunggongvirae;Uroviricota;Caudoviricetes;Caudovirales;Myoviridae	VOGdb markers	Methanobacteriota	Methanobacteria	Methanobacteriales	Methanobacteriaceae	Methanobrevibacter_A	Methanobrevibacter_A smithii	VC_328_0	No	NA	Not-determined	NA	0	UK	0.00262605	No	No	0.0846084	0.364783	0.8022	0.0250208
Xie_HL_2016_CS_37296.scaffold88953_1_37098	CCIS38765456ST-20-0.NODE_125_97436	37098	Unassigned		Methanobacteriota	Methanobacteria	Methanobacteriales	Methanobacteriaceae	Methanobrevibacter_A	Methanobrevibacter_A smithii	Outlier	No	NA	High-quality	97.14	0	UK	0.0430672	cat5	No	0.327319	0.14977	0.79804	0.0254929
Xie_HL_2016_CS_37296.scaffold89240_1_80626	GUT_GENOME279910_4_62128	80626	Unassigned		Methanobacteriota	Methanobacteria	Methanobacteriales	Methanobacteriaceae	Methanobrevibacter_A	Methanobrevibacter_A smithii	VC_332_1	No	NA	Not-determined	NA	0	UK	0.012605	No	No	0.122393	0.301843	0.763789	0.0283443
Xie_HL_2016_CS_37314.scaffold39135_1_55043	GUT_GENOME279910_4_62128	55043	Unassigned		Methanobacteriota	Methanobacteria	Methanobacteriales	Methanobacteriaceae	Methanobrevibacter_A	Methanobrevibacter_A smithii	VC_332_1	No	NA	Not-determined	NA	0	UK	0.0257353	No	No	0.103698	0.328887	0.786793	0.0263804
Xie_HL_2016_CS_37314.scaffold39135_2_4772	GUT_GENOME279910_4_62128	4772	Unassigned		Methanobacteriota	Methanobacteria	Methanobacteriales	Methanobacteriaceae	Methanobrevibacter_A	Methanobrevibacter_A smithii	Outlier	No	NA	Not-determined	NA	0	UK	0.0477941	No	No	0.198644	0.225564	0.0830532	0.201129
Xie_HL_2016_CS_37314.scaffold39135_4_17757	GUT_GENOME279910_4_62128	17757	Unassigned		Methanobacteriota	Methanobacteria	Methanobacteriales	Methanobacteriaceae	Methanobrevibacter_A	Methanobrevibacter_A smithii	Outlier	No	NA	Not-determined	NA	0	UK	0.0257353	No	No	0.0177212	0.636915	0.137893	0.170594
Xie_HL_2016_CS_37314.scaffold71134_1_32176	GUT_GENOME018608_1_39351	32176	Unassigned		Methanobacteriota	Methanobacteria	Methanobacteriales	Methanobacteriaceae	Methanobrevibacter_A	Methanobrevibacter_A smithii	Outlier	No	NA	Not-determined	NA	0	UK	0.00105042	No	No	0.412564	0.115692	0.893887	0.018166
Xie_HL_2016_CS_37314.scaffold8900_1_20354	GUT_GENOME018608_1_36299	20354	Unassigned		Methanobacteriota	Methanobacteria	Methanobacteriales	Methanobacteriaceae	Methanobrevibacter_A	Methanobrevibacter_A smithii	VC_355_0	No	NA	Not-determined	NA	0	UK	0.0052521	No	No	0.572862	0.0717924	0.827623	0.0231702
Xie_HL_2016_CS_37316.scaffold100036_1_35723	GUT_GENOME269219_18_19236	35723	Unassigned		Methanobacteriota	Methanobacteria	Methanobacteriales	Methanobacteriaceae	Methanobrevibacter_A	Methanobrevibacter_A smithii	Outlier	No	NA	Not-determined	NA	0	UK	0.0861345	No	No	0.120757	0.303784	0.724775	0.0310635
Xie_HL_2016_CS_37316.scaffold100248_1_55873	ERR688624.NODE_1318_21	55873	Unassigned		Methanobacteriota	Methanobacteria	Methanobacteriales	Methanobacteriaceae	Methanobrevibacter_A	Methanobrevibacter_A smithii	Outlier	No	NA	Low-quality	4.63	0	UK	0.0435924	No	Yes	0.0887559	0.3569	0.887799	0.0186948
Xie_HL_2016_CS_37316.scaffold62740_1_203343	GUT_GENOME247414_2_5385	203343	Duplodnaviria;Heunggongvirae;Uroviricota;Caudoviricetes;Caudovirales	VOGdb markers	Methanobacteriota	Methanobacteria	Methanobacteriales	Methanobacteriaceae	Methanobrevibacter_A	Methanobrevibacter_A smithii	VC_357_0	No	NA	Not-determined	NA	0	UK	0.0257353	cat5	No	0.1343	0.285714	0.838776	0.022396
Xie_HL_2016_CS_37316.scaffold77520_1_216215	GUT_GENOME143185_16_1306	216215	Duplodnaviria;Heunggongvirae;Uroviricota;Caudoviricetes;Caudovirales	VOGdb markers	Methanobacteriota	Methanobacteria	Methanobacteriales	Methanobacteriaceae	Methanobrevibacter_A	Methanobrevibacter_A smithii_A	VC_329_8	No	NA	Not-determined	NA	0	UK	0.0220588	No	No	0.104557	0.327917	0.811469	0.0243032
Xie_HL_2016_CS_37316.scaffold77520_2_12608	GUT_GENOME259830_2_112204	12608	Unassigned		Methanobacteriota	Methanobacteria	Methanobacteriales	Methanobacteriaceae	Methanobrevibacter_A	Methanobrevibacter_A smithii_A	Outlier	No	NA	Not-determined	NA	0	UK	0.019958	No	No	0.0730667	0.388431	0.52993	0.0524964
Xie_HL_2016_CS_37316.scaffold86172_1_74164	GUT_GENOME253955_2_249842	74164	Duplodnaviria;Heunggongvirae;Uroviricota;Caudoviricetes;Caudovirales;Myoviridae	VOGdb markers	Methanobacteriota	Methanobacteria	Methanobacteriales	Methanobacteriaceae	Methanobrevibacter_A	Methanobrevibacter_A smithii	VC_328_0	No	NA	Not-determined	NA	0	UK	0.268382	No	No	0.109488	0.319549	0.58143	0.0443576
Xie_HL_2016_CS_37316.scaffold91326_1_190725	GUT_GENOME247693_325_79	190725	Unassigned		Methanobacteriota	Methanobacteria	Methanobacteriales	Methanobacteriaceae	Methanobrevibacter_A	Methanobrevibacter_A smithii	VC_331_13	No	NA	Not-determined	NA	0	UK	0.0220588	No	No	0.20074	0.223745	0.770789	0.0277778
Xie_HL_2016_CS_37322.scaffold80583_1_26677	GUT_GENOME066320_3_57785	26677	Unassigned		Methanobacteriota	Methanobacteria	Methanobacteriales	Methanobacteriaceae	Methanobrevibacter_A	Methanobrevibacter_A smithii_A	Outlier	No	NA	Not-determined	NA	0	UK	0	cat5	No	0.128447	0.293476	0.906303	0.0172596
Xie_HL_2016_CS_37322.scaffold9571_1_1034	GUT_GENOME252492_10_47820	1034	Unassigned		Methanobacteriota	Methanobacteria	Methanobacteriales	Methanobacteriaceae	Methanobrevibacter_A	Methanobrevibacter_A smithii	Outlier	No	NA	Low-quality	2.63	0	UK	0.0236345	cat2	No	0.494384	0.158488	0.501578	0.060994
Xie_HL_2016_CS_37322.scaffold9571_2_320	GUT_GENOME272466_3_105742	320	Unassigned		Methanobacteriota	Methanobacteria	Methanobacteriales	Methanobacteriaceae	Methanobrevibacter_A	Methanobrevibacter_A smithii	Singleton	No	NA	Not-determined	NA	0	UK	0.0231092	No	No	0.351287	0.308242	0.00663964	0.721942
Xie_HL_2016_CS_37331.scaffold122191_1_98248	GUT_GENOME247693_325_79	98248	Unassigned		Methanobacteriota	Methanobacteria	Methanobacteriales	Methanobacteriaceae	Methanobrevibacter_A	Methanobrevibacter_A smithii	VC_331_3	No	NA	Not-determined	NA	0	UK	0.0231092	No	No	0.128296	0.293597	0.723648	0.0311579
Xie_HL_2016_CS_37331.scaffold122253_1_107079	GUT_GENOME259830_2_112204	107079	Unassigned		Methanobacteriota	Methanobacteria	Methanobacteriales	Methanobacteriaceae	Methanobrevibacter_A	Methanobrevibacter_A smithii	Outlier	No	NA	Not-determined	NA	0	UK	0.0210084	No	No	0.129527	0.292263	0.626651	0.0394856
Xie_HL_2016_CS_37331.scaffold122258_3_117516	GUT_GENOME279910_4_62128	117516	Unassigned		Methanobacteriota	Methanobacteria	Methanobacteriales	Methanobacteriaceae	Methanobrevibacter_A	Methanobrevibacter_A smithii	VC_332_1	No	NA	Not-determined	NA	0	UK	0	No	No	0.084834	0.364298	0.636063	0.0385225
Xie_HL_2016_CS_37331.scaffold8280_1_127732	GUT_GENOME253955_2_249842	127732	Duplodnaviria;Heunggongvirae;Uroviricota;Caudoviricetes;Caudovirales;Myoviridae	VOGdb markers	Methanobacteriota	Methanobacteria	Methanobacteriales	Methanobacteriaceae	Methanobrevibacter_A	Methanobrevibacter_A smithii	VC_328_0	No	NA	Not-determined	NA	0	UK	0.0236345	No	No	0.0807482	0.373393	0.650739	0.0370119
Xie_HL_2016_CS_37331.scaffold93234_1_115446	GUT_GENOME143185_12_220085	115446	Unassigned		Methanobacteriota	Methanobacteria	Methanobacteriales	Methanobacteriaceae	Methanobrevibacter_A	Methanobrevibacter_A smithii_A	VC_334_1	No	NA	Not-determined	NA	0	UK	0.00420168	cat5	No	0.096294	0.342348	0.605094	0.0417139
Xie_HL_2016_CS_37337.scaffold11191_1_130544	GUT_GENOME253955_2_249842	130544	Duplodnaviria;Heunggongvirae;Uroviricota;Caudoviricetes;Caudovirales;Myoviridae	VOGdb markers	Methanobacteriota	Methanobacteria	Methanobacteriales	Methanobacteriaceae	Methanobrevibacter_A	Methanobrevibacter_A smithii	VC_328_1	No	NA	Not-determined	NA	0	UK	0.0320378	No	No	0.0526558	0.444215	0.471252	0.0770451
Xie_HL_2016_CS_37337.scaffold129984_1_29000	GUT_GENOME265514_19_8607	29000	Unassigned		Methanobacteriota	Methanobacteria	Methanobacteriales	Methanobacteriaceae	Methanobrevibacter_A	Methanobrevibacter_A smithii	Outlier	No	NA	Not-determined	NA	0	UK	0.0189076	No	No	0.121899	0.30245	0.718997	0.0315167
Xie_HL_2016_CS_37337.scaffold132881_1_71000	GUT_GENOME194277_1_110295	71000	Unassigned		Methanobacteriota	Methanobacteria	Methanobacteriales	Methanobacteriaceae	Methanobrevibacter_A	Methanobrevibacter_A smithii	VC_332_1	No	NA	Not-determined	NA	0	UK	0.00210084	No	No	0.0964845	0.341984	0.849643	0.0215084
Xie_HL_2016_CS_37337.scaffold64906_2_77255	GUT_GENOME018608_1_36299	77255	Unassigned		Methanobacteriota	Methanobacteria	Methanobacteriales	Methanobacteriaceae	Methanobrevibacter_A	Methanobrevibacter_A smithii	VC_331_3	No	NA	Not-determined	NA	0	UK	0.0231092	No	No	0.0966288	0.341499	0.406316	0.0947013
Xie_HL_2016_CS_37337.scaffold929_1_82446	GUT_GENOME018608_1_39351	82446	Unassigned		Methanobacteriota	Methanobacteria	Methanobacteriales	Methanobacteriaceae	Methanobrevibacter_A	Methanobrevibacter_A smithii	Outlier	No	NA	Not-determined	NA	0	UK	0.0136555	No	No	0.197337	0.226898	0.875096	0.0198089
Xie_HL_2016_CS_37349.scaffold112904_3_47124	GUT_GENOME258086_2_60997	47124	Unassigned		Methanobacteriota	Methanobacteria	Methanobacteriales	Methanobacteriaceae	Methanobrevibacter_A	Methanobrevibacter_A smithii	Outlier	No	NA	Not-determined	NA	0	UK	0.0288866	No	No	0.192402	0.230415	0.893199	0.0182604
Xie_HL_2016_CS_37349.scaffold128663_1_27606	CCIS38765456ST-20-0.NODE_125_97436	27606	Unassigned		Methanobacteriota	Methanobacteria	Methanobacteriales	Methanobacteriaceae	Methanobrevibacter_A	Methanobrevibacter_A smithii	Outlier	No	NA	Medium-quality	72.41	0	UK	0.0288866	cat5	No	0.102609	0.330585	0.671748	0.0354068
Xie_HL_2016_CS_37349.scaffold133052_1_119836	GUT_GENOME011061_10_783	119836	Duplodnaviria;Heunggongvirae;Uroviricota;Caudoviricetes;Caudovirales	VOGdb markers	Methanobacteriota	Methanobacteria	Methanobacteriales	Methanobacteriaceae	Methanobrevibacter_A	Methanobrevibacter_A smithii	VC_329_5	No	NA	Medium-quality	73.86	0	UK	0.00105042	No	No	0.120128	0.304633	0.655142	0.0367097
Xie_HL_2016_CS_37394.C163844_1_164	GUT_GENOME072661_77_238	164	Unassigned		Methanobacteriota	Methanobacteria	Methanobacteriales	Methanobacteriaceae	Methanobrevibacter_A	Methanobrevibacter_A smithii	Singleton	No	NA	Low-quality	0.09	0	UK	0.0257353	No	No	0.994274	1.9861e-05	0.899554	0.021841
Xie_HL_2016_CS_37545.scaffold71593_1_36361	ERR710432.NODE_943_6498	36361	Duplodnaviria;Heunggongvirae;Uroviricota;Caudoviricetes;Caudovirales;Siphoviridae	Viral database	Methanobacteriota	Methanobacteria	Methanobacteriales	Methanobacteriaceae	Methanobrevibacter	Methanobrevibacter olleyae	VC_326_0	No	NA	High-quality	91.89	0	UK	0.00997899	cat1	Yes	0.244316	0.191972	0.948013	0.0139172
Xie_HL_2016_CS_37651.scaffold75636_2_22678	SRR9655013.NODE_1263_8534	22678	Unassigned		Methanobacteriota	Methanobacteria	Methanobacteriales	Methanobacteriaceae	Methanobrevibacter_A	Methanobrevibacter_A smithii_A	Outlier	No	NA	Not-determined	NA	0	UK	0.0246849	cat6	No	0.0726303	0.389765	0.42225	0.0913589
Xie_HL_2016_CS_37651.scaffold81952_1_69977	GUT_GENOME261695_15_32706	69977	Duplodnaviria;Heunggongvirae;Uroviricota;Caudoviricetes;Caudovirales	VOGdb markers	Methanobacteriota	Methanobacteria	Methanobacteriales	Methanobacteriaceae	Methanobrevibacter_A	Methanobrevibacter_A smithii	VC_327_4	No	NA	Not-determined	NA	0	UK	0.0131303	No	No	0.111529	0.317245	0.714941	0.0318378
Xie_HL_2016_CS_37651.scaffold877_1_38155	GUT_GENOME093215_4_44917	38155	Unassigned		Methanobacteriota	Methanobacteria	Methanobacteriales	Methanobacteriaceae	Methanobrevibacter_A	Methanobrevibacter_A smithii	Outlier	No	NA	Not-determined	NA	0	UK	0.00105042	No	No	0.0714615	0.392069	0.690987	0.0339149
Xie_HL_2016_CS_37651.scaffold877_7_68827	GUT_GENOME093215_4_44917	68827	Unassigned		Methanobacteriota	Methanobacteria	Methanobacteriales	Methanobacteriaceae	Methanobrevibacter_A	Methanobrevibacter_A smithii	Outlier	No	NA	Not-determined	NA	0	UK	0.00157563	No	No	0.108081	0.321974	0.673005	0.0353123
Xie_HL_2016_CS_37753.scaffold110054_1_24214	ERR688624.NODE_1318_752	24214	Unassigned		Methanobacteriota	Methanobacteria	Methanobacteriales	Methanobacteriaceae	Methanobrevibacter_A	Methanobrevibacter_A smithii	Outlier	No	NA	Not-determined	NA	0	UK	0.0388655	No	No	0.107441	0.322823	0.529486	0.0525719
Xie_HL_2016_CS_37753.scaffold54616_1_109361	GUT_GENOME251364_2_123712	109361	Unassigned		Methanobacteriota	Methanobacteria	Methanobacteriales	Methanobacteriaceae	Methanobrevibacter_A	Methanobrevibacter_A smithii_A	Outlier	No	NA	Not-determined	NA	0	UK	0.00315126	No	No	0.245982	0.191729	0.740463	0.0298927
Xie_HL_2016_CS_37798.scaffold1028_2_59995	GUT_GENOME258086_2_60997	59995	Unassigned		Methanobacteriota	Methanobacteria	Methanobacteriales	Methanobacteriaceae	Methanobrevibacter_A	Methanobrevibacter_A smithii	Outlier	No	NA	Not-determined	NA	0	UK	0.0162815	No	No	0.24731	0.191123	0.754077	0.0290241
Xie_HL_2016_CS_37798.scaffold6056_2_73780	GUT_GENOME183496_95_544	73780	Unassigned		Methanobacteriota	Methanobacteria	Methanobacteriales	Methanobacteriaceae	Methanobrevibacter_A	Methanobrevibacter_A smithii	Outlier	No	NA	Not-determined	NA	0	UK	0.0267857	No	No	0.163994	0.257094	0.747491	0.0293262
Xie_HL_2016_CS_37798.scaffold69764_5_2842	GUT_GENOME250989_1_407944	2842	Unassigned		Methanobacteriota	Methanobacteria	Methanobacteriales	Methanobacteriaceae	Methanobrevibacter_A	Methanobrevibacter_A smithii	Singleton	No	NA	Not-determined	NA	0	UK	0.00052521	No	No	0.51454	0.149281	0.389291	0.0990634
Xie_HL_2016_CS_37829.scaffold35971_3_5568	GUT_GENOME153214_10_46014	5568	Duplodnaviria;Heunggongvirae;Uroviricota;Caudoviricetes;Caudovirales	VOGdb markers	Methanobacteriota	Methanobacteria	Methanobacteriales	Methanobacteriaceae	Methanobrevibacter_A	Methanobrevibacter_A smithii	VC_378_0	No	NA	Low-quality	10.21	0	UK	0.0451681	cat2	Yes	0.429003	0.109871	0.999984	0.000830878
Xie_HL_2016_CS_37829.scaffold35971_7_3324	GUT_GENOME153214_10_46014	3324	Unassigned		Methanobacteriota	Methanobacteria	Methanobacteriales	Methanobacteriaceae	Methanobrevibacter_A	Methanobrevibacter_A smithii	Outlier	No	NA	Low-quality	6.09	0	UK	0.0131303	cat2	No	0.0424293	0.481446	0.42448	0.0906413
Xie_HL_2016_CS_37829.scaffold35971_9_1037	GUT_GENOME153214_10_46014	1037	Unassigned		Methanobacteriota	Methanobacteria	Methanobacteriales	Methanobacteriaceae	Methanobrevibacter_A	Methanobrevibacter_A smithii	Singleton	No	NA	Not-determined	NA	0	UK	0.00052521	No	No	0.155857	0.4425	0.0014355	0.483382
Zeller_G_2014_MSB_CCIS03473770ST-4-0.NODE_1735_11084	GUT_GENOME018608_1_39351	11084	Unassigned		Methanobacteriota	Methanobacteria	Methanobacteriales	Methanobacteriaceae	Methanobrevibacter_A	Methanobrevibacter_A smithii	Outlier	No	NA	Not-determined	NA	0	France	0.0262605	No	No	0.477575	0.093985	0.6435	0.037635
Zeller_G_2014_MSB_CCIS07539127ST-4-0.NODE_1177_32233	GUT_GENOME018608_1_39351	32233	Unassigned		Methanobacteriota	Methanobacteria	Methanobacteriales	Methanobacteriaceae	Methanobrevibacter_A	Methanobrevibacter_A smithii	VC_360_0	No	NA	Not-determined	NA	0	France	0	No	No	0.199212	0.224836	0.516254	0.05548
Zeller_G_2014_MSB_CCIS07539127ST-4-0.NODE_2059_20907	GUT_GENOME194277_1_110295	20907	Unassigned		Methanobacteriota	Methanobacteria	Methanobacteriales	Methanobacteriaceae	Methanobrevibacter_A	Methanobrevibacter_A smithii	Outlier	No	NA	Not-determined	NA	0	France	0.00052521	No	No	0.0497454	0.453432	0.51055	0.0570662
Zeller_G_2014_MSB_CCIS07539127ST-4-0.NODE_3257_14083	GUT_GENOME273866_45_728	14083	Unassigned		Methanobacteriota	Methanobacteria	Methanobacteriales	Methanobacteriaceae	Methanobrevibacter_A	Methanobrevibacter_A smithii	Outlier	No	NA	Low-quality	36.95	0	France	0.00157563	cat1	Yes	0.218355	0.208101	0.940147	0.0148047
Zeller_G_2014_MSB_CCIS08668806ST-3-0.NODE_9765_1387	GUT_GENOME282742_6_115569	1387	Unassigned		Methanobacteriota	Methanobacteria	Methanobacteriales	Methanobacteriaceae	Methanobrevibacter_A	Methanobrevibacter_A smithii	Singleton	No	NA	Not-determined	NA	0	France	0.00157563	No	No	0.168396	0.424164	0.536162	0.051099
Zeller_G_2014_MSB_CCIS09568613ST-4-0.NODE_3642_10824	GUT_GENOME263468_1_482597	10824	Unassigned		Methanobacteriota	Methanobacteria	Methanobacteriales	Methanobacteriaceae	Methanobrevibacter_A	Methanobrevibacter_A woesei	Outlier	No	NA	Not-determined	NA	0	France	0.0236345	No	No	0.0473528	0.4618	0.340557	0.10994
Zeller_G_2014_MSB_CCIS09568613ST-4-0.NODE_6420_5893	GUT_GENOME279910_4_62128	5893	Unassigned		Methanobacteriota	Methanobacteria	Methanobacteriales	Methanobacteriaceae	Methanobrevibacter_A	Methanobrevibacter_A smithii	Outlier	No	NA	Not-determined	NA	0	France	0.00210084	No	No	0.0154918	0.659107	0.0479452	0.237329
Zeller_G_2014_MSB_CCIS09568613ST-4-0.NODE_7869_4867	GUT_GENOME143185_12_220085	4867	Unassigned		Methanobacteriota	Methanobacteria	Methanobacteriales	Methanobacteriaceae	Methanobrevibacter_A	Methanobrevibacter_A smithii_A	Outlier	No	NA	Not-determined	NA	0	France	0.0283613	cat2	No	0.00960675	0.730172	0.0231914	0.284727
Zeller_G_2014_MSB_CCIS11354283ST-4-0.NODE_16_230593	GUT_GENOME194277_1_111100	230593	Unassigned		Methanobacteriota	Methanobacteria	Methanobacteriales	Methanobacteriaceae	Methanobrevibacter_A	Methanobrevibacter_A smithii	VC_331_13	No	NA	Not-determined	NA	0	France	0	No	No	0.18575	0.235508	0.770101	0.0278155
Zeller_G_2014_MSB_CCIS11354283ST-4-0.NODE_187_74473	GUT_GENOME093215_4_44917	74473	Unassigned		Methanobacteriota	Methanobacteria	Methanobacteriales	Methanobacteriaceae	Methanobrevibacter_A	Methanobrevibacter_A smithii	Outlier	No	NA	Not-determined	NA	0	France	0.0183824	No	No	0.129304	0.292384	0.700864	0.0328952
Zeller_G_2014_MSB_CCIS11354283ST-4-0.NODE_192_72734	GUT_GENOME282742_6_115569	72734	Unassigned		Methanobacteriota	Methanobacteria	Methanobacteriales	Methanobacteriaceae	Methanobrevibacter_A	Methanobrevibacter_A smithii	Outlier	No	NA	Not-determined	NA	0	France	0.00210084	No	No	0.164821	0.255882	0.630639	0.0391079
Zeller_G_2014_MSB_CCIS11354283ST-4-0.NODE_198_72171	GUT_GENOME279910_4_62128	72171	Unassigned		Methanobacteriota	Methanobacteria	Methanobacteriales	Methanobacteriaceae	Methanobrevibacter_A	Methanobrevibacter_A smithii	VC_332_1	No	NA	Not-determined	NA	0	France	0.0173319	No	No	0.0962313	0.342469	0.650356	0.0370874
Zeller_G_2014_MSB_CCIS11354283ST-4-0.NODE_205_70326	GUT_GENOME143185_16_1306	70326	Duplodnaviria;Heunggongvirae;Uroviricota;Caudoviricetes;Caudovirales	VOGdb markers	Methanobacteriota	Methanobacteria	Methanobacteriales	Methanobacteriaceae	Methanobrevibacter_A	Methanobrevibacter_A smithii_A	VC_329_5	No	NA	Not-determined	NA	0	France	0.0178571	No	No	0.0534864	0.441911	0.827007	0.0232457
Zeller_G_2014_MSB_CCIS11354283ST-4-0.NODE_327_53116	GUT_GENOME259830_2_112204	53116	Unassigned		Methanobacteriota	Methanobacteria	Methanobacteriales	Methanobacteriaceae	Methanobrevibacter_A	Methanobrevibacter_A smithii	Outlier	No	NA	Not-determined	NA	0	France	0.0204832	No	No	0.141619	0.277589	0.53905	0.0506081
Zeller_G_2014_MSB_CCIS11354283ST-4-0.NODE_502_39633	ERR688624.NODE_1318_21	39633	Unassigned		Methanobacteriota	Methanobacteria	Methanobacteriales	Methanobacteriaceae	Methanobrevibacter_A	Methanobrevibacter_A smithii	Outlier	No	NA	Not-determined	NA	0	France	0.0320378	No	No	0.101037	0.333374	0.921167	0.0162777
Zeller_G_2014_MSB_CCIS11362406ST-4-0.NODE_17_238535	GUT_GENOME258086_2_60997	238535	Unassigned		Methanobacteriota	Methanobacteria	Methanobacteriales	Methanobacteriaceae	Methanobrevibacter_A	Methanobrevibacter_A smithii	VC_356_5	No	NA	Not-determined	NA	0	France	0.0315126	No	No	0.181579	0.239146	0.877275	0.0195634
Zeller_G_2014_MSB_CCIS11362406ST-4-0.NODE_201_77477	GUT_GENOME269219_18_19236	77477	Unassigned		Methanobacteriota	Methanobacteria	Methanobacteriales	Methanobacteriaceae	Methanobrevibacter_A	Methanobrevibacter_A smithii	Outlier	No	NA	Not-determined	NA	0	France	0.00105042	No	No	0.286312	0.168324	0.87861	0.0193557
Zeller_G_2014_MSB_CCIS11362406ST-4-0.NODE_232_72328	GUT_GENOME279910_4_62128	72328	Unassigned		Methanobacteriota	Methanobacteria	Methanobacteriales	Methanobacteriaceae	Methanobrevibacter_A	Methanobrevibacter_A smithii	VC_332_1	No	NA	Not-determined	NA	0	France	0.0173319	No	No	0.107245	0.323066	0.699323	0.033103
Zeller_G_2014_MSB_CCIS11362406ST-4-0.NODE_283_65306	GUT_GENOME107745_54_7356	65306	Unassigned		Methanobacteriota	Methanobacteria	Methanobacteriales	Methanobacteriaceae	Methanobrevibacter_A	Methanobrevibacter_A smithii	VC_331_3	No	NA	Not-determined	NA	0	France	0.00105042	No	No	0.0500301	0.452341	0.599799	0.042337
Zeller_G_2014_MSB_CCIS11362406ST-4-0.NODE_361_54653	GUT_GENOME284814_21_16225	54653	Unassigned		Methanobacteriota	Methanobacteria	Methanobacteriales	Methanobacteriaceae	Methanobrevibacter_A	Methanobrevibacter_A smithii_A	Outlier	No	NA	Not-determined	NA	0	France	0.0204832	No	No	0.316268	0.155106	0.699801	0.0330274
Zeller_G_2014_MSB_CCIS11362406ST-4-0.NODE_458_45464	GUT_GENOME018608_1_36299	45464	Unassigned		Methanobacteriota	Methanobacteria	Methanobacteriales	Methanobacteriaceae	Methanobrevibacter_A	Methanobrevibacter_A smithii	VC_355_0	No	NA	Not-determined	NA	0	France	0.0252101	No	No	0.354294	0.136187	0.57596	0.044943
Zeller_G_2014_MSB_CCIS11362406ST-4-0.NODE_94_124737	GUT_GENOME265514_19_8607	124737	Unassigned		Methanobacteriota	Methanobacteria	Methanobacteriales	Methanobacteriaceae	Methanobrevibacter_A	Methanobrevibacter_A smithii	Outlier	No	NA	Not-determined	NA	0	France	0.00210084	cat6	No	0.129021	0.292869	0.942849	0.0144648
Zeller_G_2014_MSB_CCIS12656533ST-4-0.NODE_433_38115	GUT_GENOME283332_4_57650	38115	Unassigned		Thermoplasmatota	Thermoplasmata	Methanomassiliicoccales	Methanomethylophilaceae	UBA71	Unassigned	Outlier	No	NA	Low-quality	43.85	0	France	0	cat2	Yes	0.373736	0.129275	0.828123	0.0231513
Zeller_G_2014_MSB_CCIS12656533ST-4-0.NODE_55_132509	GUT_GENOME261695_15_32706	132509	Duplodnaviria;Heunggongvirae;Uroviricota;Caudoviricetes;Caudovirales	VOGdb markers	Methanobacteriota	Methanobacteria	Methanobacteriales	Methanobacteriaceae	Methanobrevibacter_A	Methanobrevibacter_A smithii	VC_327_3	No	NA	Not-determined	NA	0	France	0.00105042	No	No	0.0918572	0.350352	0.79348	0.0258328
Zeller_G_2014_MSB_CCIS12656533ST-4-0.NODE_599_29852	GUT_GENOME279910_4_62128	29852	Unassigned		Methanobacteriota	Methanobacteria	Methanobacteriales	Methanobacteriaceae	Methanobrevibacter_A	Methanobrevibacter_A smithii	Outlier	No	NA	Not-determined	NA	0	France	0.0309874	No	No	0.148963	0.269828	0.417608	0.0922842
Zeller_G_2014_MSB_CCIS12656533ST-4-0.NODE_97_102319	GUT_GENOME257377_3_111501	102319	Unassigned		Methanobacteriota	Methanobacteria	Methanobacteriales	Methanobacteriaceae	Methanobrevibacter_A	Methanobrevibacter_A smithii	VC_356_0	No	NA	Not-determined	NA	0	France	0.0388655	No	No	0.141412	0.277953	0.806997	0.0247186
Zeller_G_2014_MSB_CCIS20795251ST-4-0.NODE_118_96873	GUT_GENOME143185_16_1306	96873	Duplodnaviria;Heunggongvirae;Uroviricota;Caudoviricetes;Caudovirales	VOGdb markers	Methanobacteriota	Methanobacteria	Methanobacteriales	Methanobacteriaceae	Methanobrevibacter_A	Methanobrevibacter_A smithii_A	VC_329_9	No	NA	Not-determined	NA	0	France	0.00052521	No	No	0.0904995	0.35302	0.860853	0.020772
Zeller_G_2014_MSB_CCIS20795251ST-4-0.NODE_136_87609	GUT_GENOME261695_15_32706	87609	Duplodnaviria;Heunggongvirae;Uroviricota;Caudoviricetes;Caudovirales	VOGdb markers	Methanobacteriota	Methanobacteria	Methanobacteriales	Methanobacteriaceae	Methanobrevibacter_A	Methanobrevibacter_A smithii	VC_327_4	No	NA	Not-determined	NA	0	France	0.0204832	No	No	0.0949492	0.343924	0.731412	0.0304215
Zeller_G_2014_MSB_CCIS20795251ST-4-0.NODE_198_73461	GUT_GENOME269219_18_19236	73461	Unassigned		Methanobacteriota	Methanobacteria	Methanobacteriales	Methanobacteriaceae	Methanobrevibacter_A	Methanobrevibacter_A smithii	Outlier	No	NA	Not-determined	NA	0	France	0.00105042	No	No	0.195831	0.227989	0.74309	0.0296473
Zeller_G_2014_MSB_CCIS20795251ST-4-0.NODE_35_185776	GUT_GENOME143185_12_220085	185776	Unassigned		Methanobacteriota	Methanobacteria	Methanobacteriales	Methanobacteriaceae	Methanobrevibacter_A	Methanobrevibacter_A smithii_A	VC_334_1	No	NA	Not-determined	NA	0	France	0.0420168	cat5	No	0.11741	0.308513	0.754046	0.029043
Zeller_G_2014_MSB_CCIS20795251ST-4-0.NODE_44_155580	GUT_GENOME247414_2_5385	155580	Duplodnaviria;Heunggongvirae;Uroviricota;Caudoviricetes;Caudovirales	VOGdb markers	Methanobacteriota	Methanobacteria	Methanobacteriales	Methanobacteriaceae	Methanobrevibacter_A	Methanobrevibacter_A smithii	VC_357_1	No	NA	High-quality	100	0	France	0.00682773	cat5	No	0.161047	0.259156	0.860675	0.0208097
Zeller_G_2014_MSB_CCIS20795251ST-4-0.NODE_83_111193	GUT_GENOME246782_8_59663	111193	Unassigned		Methanobacteriota	Methanobacteria	Methanobacteriales	Methanobacteriaceae	Methanobrevibacter_A	Methanobrevibacter_A smithii	VC_331_12	No	NA	Not-determined	NA	0	France	0.00105042	No	No	0.199282	0.224836	0.855666	0.0211496
Zeller_G_2014_MSB_CCIS20795251ST-4-0.NODE_90_109168	GUT_GENOME259830_2_112204	109168	Unassigned		Methanobacteriota	Methanobacteria	Methanobacteriales	Methanobacteriaceae	Methanobrevibacter_A	Methanobrevibacter_A smithii	Outlier	No	NA	Not-determined	NA	0	France	0.00157563	No	No	0.105416	0.32634	0.768971	0.02791
Zeller_G_2014_MSB_CCIS21126322ST-4-0.NODE_10_231840	GUT_GENOME194277_1_111100	231840	Unassigned		Methanobacteriota	Methanobacteria	Methanobacteriales	Methanobacteriaceae	Methanobrevibacter_A	Methanobrevibacter_A smithii	VC_331_13	No	NA	Not-determined	NA	0	France	0.0409664	No	No	0.179626	0.241693	0.749663	0.0292507
Zeller_G_2014_MSB_CCIS21126322ST-4-0.NODE_105_100251	GUT_GENOME279910_4_62128	100251	Unassigned		Methanobacteriota	Methanobacteria	Methanobacteriales	Methanobacteriaceae	Methanobrevibacter_A	Methanobrevibacter_A smithii	VC_332_1	No	NA	Not-determined	NA	0	France	0.00052521	No	No	0.0819391	0.370968	0.667119	0.0357844
Zeller_G_2014_MSB_CCIS21126322ST-4-0.NODE_285_60873	GUT_GENOME261695_15_32706	60873	Duplodnaviria;Heunggongvirae;Uroviricota;Caudoviricetes;Caudovirales	VOGdb markers	Methanobacteriota	Methanobacteria	Methanobacteriales	Methanobacteriaceae	Methanobrevibacter_A	Methanobrevibacter_A smithii	VC_327_4	No	NA	Not-determined	NA	0	France	0.0168067	No	No	0.0594721	0.422629	0.671753	0.0353879
Zeller_G_2014_MSB_CCIS21126322ST-4-0.NODE_596_34791	SRR9655013.NODE_1263_8534	34791	Unassigned		Methanobacteriota	Methanobacteria	Methanobacteriales	Methanobacteriaceae	Methanobrevibacter_A	Methanobrevibacter_A smithii_A	Outlier	No	NA	Not-determined	NA	0	France	0.0336134	cat3	No	0.16621	0.254548	0.353986	0.107127
Zeller_G_2014_MSB_CCIS21278152ST-4-0.NODE_1557_13432	GUT_GENOME018608_1_39351	13432	Unassigned		Methanobacteriota	Methanobacteria	Methanobacteriales	Methanobacteriaceae	Methanobrevibacter_A	Methanobrevibacter_A smithii	Outlier	No	NA	Not-determined	NA	0	France	0.029937	No	No	0.662251	0.0526316	0.841987	0.0220938
Zeller_G_2014_MSB_CCIS21278152ST-4-0.NODE_472_27354	GUT_GENOME183496_95_544	27354	Unassigned		Methanobacteriota	Methanobacteria	Methanobacteriales	Methanobacteriaceae	Methanobrevibacter_A	Methanobrevibacter_A smithii	Outlier	No	NA	Not-determined	NA	0	France	0.0493697	No	No	0.15521	0.263643	0.34364	0.109204
Zeller_G_2014_MSB_CCIS22416007ST-4-0.NODE_51163_757	GUT_GENOME255730_29_7660	757	Unassigned		Methanobacteriota	Methanobacteria	Methanobacteriales	Methanobacteriaceae	Methanobrevibacter_A	Methanobrevibacter_A smithii	Overlap (VC_366/VC_369)	No	NA	Low-quality	2	0	France	0.00315126	No	Yes	0.722394	0.0747368	0.955879	0.0184575
Zeller_G_2014_MSB_CCIS25399172ST-4-0.NODE_177014_301	GUT_GENOME025992_50_6357	301	Unassigned		Methanobacteriota	Methanobacteria	Methanobacteriales	Methanobacteriaceae	Methanobrevibacter_A	Methanobrevibacter_A smithii	Singleton	No	NA	Not-determined	NA	0	France	0.0236345	No	No	0.340531	0.319186	0.850584	0.0338921
Zeller_G_2014_MSB_CCIS25399172ST-4-0.NODE_81883_484	35505.scaffold72886_2_402	484	Unassigned		Methanobacteriota	Methanobacteria	Methanobacteriales	Methanobacteriaceae	Methanobrevibacter_A	Methanobrevibacter_A smithii	Singleton	No	NA	Not-determined	NA	0	France	0.00210084	No	No	0.387222	0.275869	0.479281	0.15604
Zeller_G_2014_MSB_CCIS27304052ST-3-0.NODE_21_120274	GUT_GENOME247693_325_79	120274	Unassigned		Methanobacteriota	Methanobacteria	Methanobacteriales	Methanobacteriaceae	Methanobrevibacter_A	Methanobrevibacter_A smithii	VC_331_3	No	NA	Not-determined	NA	0	France	0.00840336	No	No	0.145346	0.273708	0.688437	0.0340471
Zeller_G_2014_MSB_CCIS27304052ST-3-0.NODE_42_82956	ERR688624.NODE_1318_21	82956	Unassigned		Methanobacteriota	Methanobacteria	Methanobacteriales	Methanobacteriaceae	Methanobrevibacter_A	Methanobrevibacter_A smithii	Outlier	No	NA	Low-quality	6.87	0	France	0.00892857	cat6	Yes	0.199068	0.224958	0.954494	0.0131052
Zeller_G_2014_MSB_CCIS27304052ST-3-0.NODE_5_180589	GUT_GENOME011061_10_783	180589	Duplodnaviria;Heunggongvirae;Uroviricota;Caudoviricetes;Caudovirales	VOGdb markers	Methanobacteriota	Methanobacteria	Methanobacteriales	Methanobacteriaceae	Methanobrevibacter_A	Methanobrevibacter_A smithii	VC_329_6	No	NA	Not-determined	NA	0	France	0.00210084	cat6	No	0.0762124	0.382974	0.648812	0.0372007
Zeller_G_2014_MSB_CCIS27304052ST-3-0.NODE_62_72071	GUT_GENOME268434_7_1368	72071	Unassigned		Methanobacteriota	Methanobacteria	Methanobacteriales	Methanobacteriaceae	Methanobrevibacter_A	Methanobrevibacter_A smithii	VC_333_0	No	NA	Not-determined	NA	0	France	0.022584	No	No	0.190305	0.231991	0.678965	0.0348591
Zeller_G_2014_MSB_CCIS32105356ST-4-0.NODE_17677_1578	GUT_GENOME265514_3_164993	1578	Unassigned		Methanobacteriota	Methanobacteria	Methanobacteriales	Methanobacteriaceae	Methanobrevibacter_A	Methanobrevibacter_A smithii	VC_494_0	No	NA	Not-determined	NA	0	France	0.00210084	No	No	0.15758	0.440268	0.365463	0.104596
Zeller_G_2014_MSB_CCIS32452666ST-4-0.NODE_23024_1874	GUT_GENOME143185_16_1306	1874	Unassigned		Methanobacteriota	Methanobacteria	Methanobacteriales	Methanobacteriaceae	Methanobrevibacter_A	Methanobrevibacter_A smithii_A	Singleton	No	NA	Not-determined	NA	0	France	0.0236345	No	No	0.563753	0.126918	0.191499	0.149747
Zeller_G_2014_MSB_CCIS33816588ST-4-0.NODE_104_125636	GUT_GENOME259830_2_112204	125636	Duplodnaviria;Heunggongvirae;Uroviricota;Caudoviricetes;Caudovirales	VOGdb markers	Methanobacteriota	Methanobacteria	Methanobacteriales	Methanobacteriaceae	Methanobrevibacter_A	Methanobrevibacter_A smithii	VC_329_6	No	NA	Not-determined	NA	0	France	0.0357143	No	No	0.0794634	0.376182	0.832677	0.0227925
Zeller_G_2014_MSB_CCIS33816588ST-4-0.NODE_11_281354	GUT_GENOME258086_2_60997	281354	Unassigned		Methanobacteriota	Methanobacteria	Methanobacteriales	Methanobacteriaceae	Methanobrevibacter_A	Methanobrevibacter_A smithii	VC_356_4	No	NA	Not-determined	NA	0	France	0.0131303	No	No	0.174178	0.245937	0.747417	0.0293262
Zeller_G_2014_MSB_CCIS33816588ST-4-0.NODE_127_111595	GUT_GENOME261695_15_32706	111595	Duplodnaviria;Heunggongvirae;Uroviricota;Caudoviricetes;Caudovirales	VOGdb markers	Methanobacteriota	Methanobacteria	Methanobacteriales	Methanobacteriaceae	Methanobrevibacter_A	Methanobrevibacter_A smithii	VC_327_4	No	NA	Not-determined	NA	0	France	0.019958	No	No	0.0761884	0.383095	0.86046	0.0208286
Zeller_G_2014_MSB_CCIS33816588ST-4-0.NODE_354_63737	GUT_GENOME269219_18_19236	63737	Unassigned		Methanobacteriota	Methanobacteria	Methanobacteriales	Methanobacteriaceae	Methanobrevibacter_A	Methanobrevibacter_A smithii	Outlier	No	NA	Not-determined	NA	0	France	0.0215336	No	No	0.192529	0.230051	0.740662	0.0298927
Zeller_G_2014_MSB_CCIS33816588ST-4-0.NODE_36_191641	GUT_GENOME143185_12_220085	191641	Unassigned		Methanobacteriota	Methanobacteria	Methanobacteriales	Methanobacteriaceae	Methanobrevibacter_A	Methanobrevibacter_A smithii_A	VC_334_1	No	NA	High-quality	100	0	France	0.00210084	cat5	No	0.119901	0.304875	0.584547	0.0440366
Zeller_G_2014_MSB_CCIS33816588ST-4-0.NODE_43_180406	GUT_GENOME247693_325_79	180406	Unassigned		Methanobacteriota	Methanobacteria	Methanobacteriales	Methanobacteriaceae	Methanobrevibacter_A	Methanobrevibacter_A smithii	VC_331_1	No	NA	Not-determined	NA	0	France	0.0157563	No	No	0.165884	0.254669	0.772651	0.0275512
Zeller_G_2014_MSB_CCIS33816588ST-4-0.NODE_804_35379	GUT_GENOME194277_1_110295	35379	Unassigned		Methanobacteriota	Methanobacteria	Methanobacteriales	Methanobacteriaceae	Methanobrevibacter_A	Methanobrevibacter_A smithii	Outlier	No	NA	Not-determined	NA	0	France	0.0283613	No	No	0.0537522	0.441062	0.392585	0.0983647
Zeller_G_2014_MSB_CCIS35100175ST-4-0.NODE_2140_12466	CCIS38765456ST-20-0.NODE_125_97369	12466	Unassigned		Methanobacteriota	Methanobacteria	Methanobacteriales	Methanobacteriaceae	Methanobrevibacter_A	Methanobrevibacter_A smithii	Outlier	No	NA	Not-determined	NA	0	France	0.00210084	No	No	0.221584	0.205918	0.487509	0.0705303
Zeller_G_2014_MSB_CCIS36797902ST-4-0.NODE_52_153299	GUT_GENOME283332_4_56126	153299	Unassigned		Thermoplasmatota	Thermoplasmata	Methanomassiliicoccales	Methanomethylophilaceae	UBA71	Unassigned	Outlier	No	NA	Not-determined	NA	0	France	0.0294118	No	No	0.459749	0.100776	0.925003	0.0159189
Zeller_G_2014_MSB_CCIS38765456ST-20-0.NODE_145_90563	GUT_GENOME279910_4_62128	90563	Unassigned		Methanobacteriota	Methanobacteria	Methanobacteriales	Methanobacteriaceae	Methanobrevibacter_A	Methanobrevibacter_A smithii	VC_332_1	No	NA	Not-determined	NA	0	France	0.032563	No	No	0.0823082	0.370119	0.607992	0.0414495
Zeller_G_2014_MSB_CCIS38765456ST-20-0.NODE_173_79519	ERR688624.NODE_1318_21	79519	Unassigned		Methanobacteriota	Methanobacteria	Methanobacteriales	Methanobacteriaceae	Methanobrevibacter_A	Methanobrevibacter_A smithii	Outlier	No	NA	Low-quality	6.59	0	France	0.032563	cat6	Yes	0.152551	0.266432	0.954104	0.0131241
Zeller_G_2014_MSB_CCIS38765456ST-20-0.NODE_30_190314	GUT_GENOME247693_325_79	190314	Unassigned		Methanobacteriota	Methanobacteria	Methanobacteriales	Methanobacteriaceae	Methanobrevibacter_A	Methanobrevibacter_A smithii	VC_334_2	No	NA	Not-determined	NA	0	France	0.0462185	No	No	0.096583	0.341499	0.657139	0.0365587
Zeller_G_2014_MSB_CCIS38765456ST-20-0.NODE_319_58592	GUT_GENOME018608_1_39351	58592	Unassigned		Methanobacteriota	Methanobacteria	Methanobacteriales	Methanobacteriaceae	Methanobrevibacter_A	Methanobrevibacter_A smithii	Outlier	No	NA	Not-determined	NA	0	France	0.0357143	No	No	0.166357	0.254305	0.81822	0.0238878
Zeller_G_2014_MSB_CCIS38765456ST-20-0.NODE_584_39518	GUT_GENOME066320_3_57639	39518	Unassigned		Methanobacteriota	Methanobacteria	Methanobacteriales	Methanobacteriaceae	Methanobrevibacter_A	Methanobrevibacter_A smithii_A	Outlier	No	NA	Not-determined	NA	0	France	0.0246849	No	No	0.123258	0.300752	0.627919	0.0393345
Zeller_G_2014_MSB_CCIS38765456ST-20-0.NODE_7_307605	GUT_GENOME247414_2_5385	307605	Duplodnaviria;Heunggongvirae;Uroviricota;Caudoviricetes;Caudovirales	VOGdb markers	Methanobacteriota	Methanobacteria	Methanobacteriales	Methanobacteriaceae	Methanobrevibacter_A	Methanobrevibacter_A smithii	VC_357_6	No	NA	Not-determined	NA	0	France	0.0105042	cat5	No	0.117553	0.308028	0.854041	0.0212441
Zeller_G_2014_MSB_CCIS41222843ST-4-0.NODE_167_90094	GUT_GENOME279910_4_62128	90094	Unassigned		Methanobacteriota	Methanobacteria	Methanobacteriales	Methanobacteriaceae	Methanobrevibacter_A	Methanobrevibacter_A smithii	VC_332_1	No	NA	Not-determined	NA	0	France	0.0246849	No	No	0.0801404	0.374848	0.611283	0.0409963
Zeller_G_2014_MSB_CCIS41222843ST-4-0.NODE_24_238085	GUT_GENOME247414_2_5385	238085	Duplodnaviria;Heunggongvirae;Uroviricota;Caudoviricetes;Caudovirales	VOGdb markers	Methanobacteriota	Methanobacteria	Methanobacteriales	Methanobacteriaceae	Methanobrevibacter_A	Methanobrevibacter_A smithii	VC_357_6	No	NA	Not-determined	NA	0	France	0.0231092	cat5	No	0.124178	0.299418	0.814655	0.0241521
Zeller_G_2014_MSB_CCIS41222843ST-4-0.NODE_243_73151	GUT_GENOME093215_4_44917	73151	Unassigned		Methanobacteriota	Methanobacteria	Methanobacteriales	Methanobacteriaceae	Methanobrevibacter_A	Methanobrevibacter_A smithii	Outlier	No	NA	Not-determined	NA	0	France	0.00997899	No	No	0.127497	0.295052	0.725354	0.0310446
Zeller_G_2014_MSB_CCIS41222843ST-4-0.NODE_368_55544	GUT_GENOME269219_18_19236	55544	Unassigned		Methanobacteriota	Methanobacteria	Methanobacteriales	Methanobacteriaceae	Methanobrevibacter_A	Methanobrevibacter_A smithii	Outlier	No	NA	Not-determined	NA	0	France	0.00052521	No	No	0.176832	0.243876	0.794251	0.025795
Zeller_G_2014_MSB_CCIS41222843ST-4-0.NODE_41_184106	GUT_GENOME143185_12_220085	184106	Unassigned		Methanobacteriota	Methanobacteria	Methanobacteriales	Methanobacteriaceae	Methanobrevibacter_A	Methanobrevibacter_A smithii_A	VC_334_1	No	NA	Not-determined	NA	0	France	0.00052521	cat5	No	0.108002	0.322096	0.622752	0.0397689
Zeller_G_2014_MSB_CCIS41222843ST-4-0.NODE_534_44380	GUT_GENOME194277_1_110295	44380	Unassigned		Methanobacteriota	Methanobacteria	Methanobacteriales	Methanobacteriaceae	Methanobrevibacter_A	Methanobrevibacter_A smithii	Outlier	No	NA	Not-determined	NA	0	France	0.0194328	No	No	0.0827154	0.36927	0.4844	0.0720598
Zeller_G_2014_MSB_CCIS41222843ST-4-0.NODE_57_148567	GUT_GENOME258086_2_60997	148567	Unassigned		Methanobacteriota	Methanobacteria	Methanobacteriales	Methanobacteriaceae	Methanobrevibacter_A	Methanobrevibacter_A smithii	VC_356_2	No	NA	Not-determined	NA	0	France	0.019958	No	No	0.18798	0.233932	0.731488	0.0304215
Zeller_G_2014_MSB_CCIS41222843ST-4-0.NODE_72_135853	GUT_GENOME143185_16_1306	135853	Duplodnaviria;Heunggongvirae;Uroviricota;Caudoviricetes;Caudovirales	VOGdb markers	Methanobacteriota	Methanobacteria	Methanobacteriales	Methanobacteriaceae	Methanobrevibacter_A	Methanobrevibacter_A smithii_A	VC_329_5	No	NA	Not-determined	NA	0	France	0.00105042	No	No	0.069025	0.397162	0.792288	0.0259838
Zeller_G_2014_MSB_CCIS41222843ST-4-0.NODE_90_122559	GUT_GENOME253955_2_249842	122559	Duplodnaviria;Heunggongvirae;Uroviricota;Caudoviricetes;Caudovirales;Myoviridae	VOGdb markers	Methanobacteriota	Methanobacteria	Methanobacteriales	Methanobacteriaceae	Methanobrevibacter_A	Methanobrevibacter_A smithii	VC_328_0	No	NA	Not-determined	NA	0	France	0.00105042	No	No	0.0887195	0.3569	0.838325	0.0224148
Zeller_G_2014_MSB_CCIS41806458ST-4-0.NODE_1_544666	GUT_GENOME247414_2_5385	544666	Duplodnaviria;Heunggongvirae;Uroviricota;Caudoviricetes;Caudovirales	VOGdb markers	Methanobacteriota	Methanobacteria	Methanobacteriales	Methanobacteriaceae	Methanobrevibacter_A	Methanobrevibacter_A smithii	Overlap (VC_357/VC_358)	No	NA	Not-determined	NA	0	France	0.00105042	cat5	No	0.143854	0.27577	0.865098	0.0204698
Zeller_G_2014_MSB_CCIS41806458ST-4-0.NODE_14_266207	GUT_GENOME279910_4_62128	266207	Unassigned		Methanobacteriota	Methanobacteria	Methanobacteriales	Methanobacteriaceae	Methanobrevibacter_A	Methanobrevibacter_A smithii	VC_332_0	No	NA	Not-determined	NA	0	France	0.022584	No	No	0.135255	0.284623	0.817036	0.0239444
Zeller_G_2014_MSB_CCIS41806458ST-4-0.NODE_2_497964	GUT_GENOME260946_11_1637	497964	Unassigned		Methanobacteriota	Methanobacteria	Methanobacteriales	Methanobacteriaceae	Methanobrevibacter_A	Methanobrevibacter_A smithii_A	VC_331_10	No	NA	High-quality	100	0	France	0.0236345	cat5	No	0.121678	0.302571	0.880668	0.0192046
Zeller_G_2014_MSB_CCIS44757994ST-4-0.NODE_145074_341	GUT_GENOME068190_13_66046	341	Duplodnaviria;Heunggongvirae;Uroviricota;Caudoviricetes;Caudovirales	Eggnog markers	Methanobacteriota	Methanobacteria	Methanobacteriales	Methanobacteriaceae	Methanobrevibacter_A	Methanobrevibacter_A smithii	Singleton	No	NA	Not-determined	NA	0	France	0.00052521	No	No	0.77218	0.0544389	0.884437	0.0275398
Zeller_G_2014_MSB_CCIS44757994ST-4-0.NODE_160959_316	GUT_GENOME239209_5_162	316	Unassigned		Methanobacteriota	Methanobacteria	Methanobacteriales	Methanobacteriaceae	Methanobrevibacter_A	Methanobrevibacter_A smithii_A	Singleton	No	NA	Not-determined	NA	0	France	0.00210084	No	No	0.290692	0.371082	0.762203	0.0508128
Zeller_G_2014_MSB_CCIS44757994ST-4-0.NODE_168424_306	GUT_GENOME283326_2_366720	306	Unassigned		Methanobacteriota	Methanobacteria	Methanobacteriales	Methanobacteriaceae	Methanobrevibacter_A	Methanobrevibacter_A smithii	Singleton	No	NA	Not-determined	NA	0	France	0.00052521	No	No	0.790498	0.0476663	0.556492	0.107786
Zeller_G_2014_MSB_CCIS44757994ST-4-0.NODE_21853_1320	CCIS81710917ST-20-0.NODE_1493_16229	1320	Unassigned		Methanobacteriota	Methanobacteria	Methanobacteriales	Methanobacteriaceae	Methanobrevibacter_A	Methanobrevibacter_A smithii	Singleton	No	NA	Not-determined	NA	0	France	0.00105042	No	No	0.330951	0.254833	0.016235	0.309653
Zeller_G_2014_MSB_CCIS45793747ST-4-0.NODE_7971_5271	GUT_GENOME273630_6_81210	5271	Unassigned		Methanobacteriota	Methanobacteria	Methanobacteriales	Methanobacteriaceae	Methanobrevibacter_A	Methanobrevibacter_A smithii	Singleton	No	NA	Not-determined	NA	0	France	0.0294118	No	No	0.896642	0.0137036	0.999959	0.00107637
Zeller_G_2014_MSB_CCIS47284573ST-4-0.NODE_27503_1415	SRR9655013.NODE_1263_8534	1415	Unassigned		Methanobacteriota	Methanobacteria	Methanobacteriales	Methanobacteriaceae	Methanobrevibacter_A	Methanobrevibacter_A smithii_A	Singleton	No	NA	Low-quality	3.49	0	France	0.0141807	No	No	0.414537	0.199825	0.784728	0.0265881
Zeller_G_2014_MSB_CCIS47284573ST-4-0.NODE_5263_5340	GUT_GENOME273866_45_728	5340	Unassigned		Methanobacteriota	Methanobacteria	Methanobacteriales	Methanobacteriaceae	Methanobrevibacter_A	Methanobrevibacter_A smithii	Outlier	No	NA	Low-quality	14.01	0	France	0	cat2	Yes	0.692193	0.0475382	0.992528	0.00683586
Zeller_G_2014_MSB_CCIS48579360ST-4-0.NODE_15068_1144	GUT_GENOME093513_4_13112	1144	Unassigned		Methanobacteriota	Methanobacteria	Methanobacteriales	Methanobacteriaceae	Methanobrevibacter_A	Methanobrevibacter_A smithii	Overlap (VC_366/VC_369)	No	NA	Low-quality	3.01	0	France	0.0162815	cat2	Yes	0.750783	0.0590346	0.250993	0.13194
Zeller_G_2014_MSB_CCIS48579360ST-4-0.NODE_17671_1024	GUT_GENOME257377_3_107926	1024	Unassigned		Methanobacteriota	Methanobacteria	Methanobacteriales	Methanobacteriaceae	Methanobrevibacter_A	Methanobrevibacter_A smithii	Singleton	No	NA	Not-determined	NA	0	France	0.0493697	No	No	0.453882	0.17802	0.98857	0.00776116
Zeller_G_2014_MSB_CCIS48579360ST-4-0.NODE_27116_774	GUT_GENOME257758_18_4667	774	Unassigned		Methanobacteriota	Methanobacteria	Methanobacteriales	Methanobacteriaceae	Methanobrevibacter_A	Methanobrevibacter_A smithii	Singleton	No	NA	Low-quality	2.03	0	France	0.0241597	No	No	0.892934	0.0153923	0.871527	0.0349677
Zeller_G_2014_MSB_CCIS50471204ST-4-0.NODE_1448_28286	GUT_GENOME259830_2_112204	28286	Unassigned		Methanobacteriota	Methanobacteria	Methanobacteriales	Methanobacteriaceae	Methanobrevibacter_A	Methanobrevibacter_A smithii	Outlier	No	NA	Not-determined	NA	0	France	0.0273109	No	No	0.0788616	0.37788	0.504697	0.059219
Zeller_G_2014_MSB_CCIS50471204ST-4-0.NODE_209_101382	GUT_GENOME018608_1_36299	101382	Unassigned		Methanobacteriota	Methanobacteria	Methanobacteriales	Methanobacteriaceae	Methanobrevibacter_A	Methanobrevibacter_A smithii	VC_331_3	No	NA	Not-determined	NA	0	France	0	No	No	0.113412	0.314941	0.500429	0.0619382
Zeller_G_2014_MSB_CCIS50471204ST-4-0.NODE_275_89235	GUT_GENOME066320_3_57785	89235	Duplodnaviria;Heunggongvirae;Uroviricota;Caudoviricetes;Caudovirales	VOGdb markers	Methanobacteriota	Methanobacteria	Methanobacteriales	Methanobacteriaceae	Methanobrevibacter_A	Methanobrevibacter_A smithii_A	VC_357_2	No	NA	Not-determined	NA	0	France	0	cat5	No	0.138345	0.281227	0.903513	0.0174673
Zeller_G_2014_MSB_CCIS50471204ST-4-0.NODE_727_50333	GUT_GENOME279910_4_62128	50333	Unassigned		Methanobacteriota	Methanobacteria	Methanobacteriales	Methanobacteriaceae	Methanobrevibacter_A	Methanobrevibacter_A smithii	VC_332_1	No	NA	Not-determined	NA	0	France	0.00472689	No	No	0.126625	0.296265	0.766499	0.028061
Zeller_G_2014_MSB_CCIS50471204ST-4-0.NODE_949_40643	ERR688593.NODE_1068_20580	40643	Unassigned		Methanobacteriota	Methanobacteria	Methanobacteriales	Methanobacteriaceae	Methanobrevibacter_A	Methanobrevibacter_A smithii_A	Outlier	No	NA	Not-determined	NA	0	France	0.00997899	No	No	0.403689	0.119209	0.494973	0.0669046
Zeller_G_2014_MSB_CCIS51667829ST-4-0.NODE_1310_22053	GUT_GENOME194277_1_111100	22053	Unassigned		Methanobacteriota	Methanobacteria	Methanobacteriales	Methanobacteriaceae	Methanobrevibacter_A	Methanobrevibacter_A smithii	VC_361_0	No	NA	Not-determined	NA	0	France	0	No	No	0.451347	0.103323	0.770304	0.0278155
Zeller_G_2014_MSB_CCIS51667829ST-4-0.NODE_16171_2775	GUT_GENOME247693_325_79	2775	Unassigned		Methanobacteriota	Methanobacteria	Methanobacteriales	Methanobacteriaceae	Methanobrevibacter_A	Methanobrevibacter_A smithii	Singleton	No	NA	Not-determined	NA	0	France	0.0236345	No	No	0.11912	0.503408	0.0610228	0.221882
Zeller_G_2014_MSB_CCIS52234160ST-4-0.NODE_117_85276	GUT_GENOME250989_1_407944	85276	Duplodnaviria;Heunggongvirae;Uroviricota;Caudoviricetes;Caudovirales	VOGdb markers	Methanobacteriota	Methanobacteria	Methanobacteriales	Methanobacteriaceae	Methanobrevibacter_A	Methanobrevibacter_A smithii	VC_357_2	No	NA	Not-determined	NA	0	France	0.00210084	No	No	0.174243	0.245816	0.825057	0.0233779
Zeller_G_2014_MSB_CCIS52234160ST-4-0.NODE_453_31753	GUT_GENOME259830_2_112204	31753	Unassigned		Methanobacteriota	Methanobacteria	Methanobacteriales	Methanobacteriaceae	Methanobrevibacter_A	Methanobrevibacter_A smithii	Outlier	No	NA	Not-determined	NA	0	France	0.0136555	No	No	0.0880097	0.358356	0.358132	0.106164
Zeller_G_2014_MSB_CCIS52234160ST-4-0.NODE_68_111308	GUT_GENOME143185_12_220085	111308	Unassigned		Methanobacteriota	Methanobacteria	Methanobacteriales	Methanobacteriaceae	Methanobrevibacter_A	Methanobrevibacter_A smithii_A	VC_334_1	No	NA	Not-determined	NA	0	France	0.0504202	cat5	No	0.0938514	0.34635	0.648021	0.0372573
Zeller_G_2014_MSB_CCIS52234160ST-4-0.NODE_8_235667	GUT_GENOME194277_1_111100	235667	Unassigned		Methanobacteriota	Methanobacteria	Methanobacteriales	Methanobacteriaceae	Methanobrevibacter_A	Methanobrevibacter_A smithii	VC_331_13	No	NA	Not-determined	NA	0	France	0.042542	No	No	0.175522	0.244846	0.867085	0.0203376
Zeller_G_2014_MSB_CCIS53355328ST-4-0.NODE_143_52849	ERR688624.NODE_1318_21	52849	Unassigned		Methanobacteriota	Methanobacteria	Methanobacteriales	Methanobacteriaceae	Methanobrevibacter_A	Methanobrevibacter_A smithii	Outlier	No	NA	Not-determined	NA	0	France	0.0052521	No	No	0.0994866	0.336891	0.905018	0.0173351
Zeller_G_2014_MSB_CCIS53355328ST-4-0.NODE_18_147077	GUT_GENOME259830_2_112204	147077	Duplodnaviria;Heunggongvirae;Uroviricota;Caudoviricetes;Caudovirales	VOGdb markers	Methanobacteriota	Methanobacteria	Methanobacteriales	Methanobacteriaceae	Methanobrevibacter_A	Methanobrevibacter_A smithii	VC_329_6	No	NA	Not-determined	NA	0	France	0	No	No	0.0642661	0.407955	0.768904	0.02791
Zeller_G_2014_MSB_CCIS53355328ST-4-0.NODE_19_146655	GUT_GENOME247414_2_5385	146655	Duplodnaviria;Heunggongvirae;Uroviricota;Caudoviricetes;Caudovirales	VOGdb markers	Methanobacteriota	Methanobacteria	Methanobacteriales	Methanobacteriaceae	Methanobrevibacter_A	Methanobrevibacter_A smithii	VC_357_1	No	NA	Not-determined	NA	0	France	0.0136555	cat5	No	0.160732	0.259277	0.915188	0.0165798
Zeller_G_2014_MSB_CCIS53355328ST-4-0.NODE_31_110965	GUT_GENOME268434_7_1368	110965	Unassigned		Methanobacteriota	Methanobacteria	Methanobacteriales	Methanobacteriaceae	Methanobrevibacter_A	Methanobrevibacter_A smithii	VC_333_0	No	NA	Not-determined	NA	0	France	0.029937	No	No	0.220346	0.207252	0.787678	0.0262482
Zeller_G_2014_MSB_CCIS53355328ST-4-0.NODE_4_266584	GUT_GENOME269219_18_19236	266584	Unassigned		Methanobacteriota	Methanobacteria	Methanobacteriales	Methanobacteriaceae	Methanobrevibacter_A	Methanobrevibacter_A smithii	VC_331_4	No	NA	Not-determined	NA	0	France	0.00367647	No	No	0.138037	0.281227	0.892742	0.0182793
Zeller_G_2014_MSB_CCIS53355328ST-4-0.NODE_81_71058	GUT_GENOME253955_2_249842	71058	Duplodnaviria;Heunggongvirae;Uroviricota;Caudoviricetes;Caudovirales;Myoviridae	VOGdb markers	Methanobacteriota	Methanobacteria	Methanobacteriales	Methanobacteriaceae	Methanobrevibacter_A	Methanobrevibacter_A smithii	VC_328_0	No	NA	Not-determined	NA	0	France	0.0241597	No	No	0.0803538	0.374363	0.605623	0.0416383
Zeller_G_2014_MSB_CCIS53355328ST-4-0.NODE_9_205284	GUT_GENOME258086_2_60997	205284	Unassigned		Methanobacteriota	Methanobacteria	Methanobacteriales	Methanobacteriaceae	Methanobrevibacter_A	Methanobrevibacter_A smithii	VC_356_4	No	NA	Not-determined	NA	0	France	0.032563	No	No	0.162401	0.258428	0.770293	0.0278155
Zeller_G_2014_MSB_CCIS53355328ST-4-0.NODE_91_67934	GUT_GENOME143185_16_1306	67934	Unassigned		Methanobacteriota	Methanobacteria	Methanobacteriales	Methanobacteriaceae	Methanobrevibacter_A	Methanobrevibacter_A smithii_A	Outlier	No	NA	Not-determined	NA	0	France	0.00315126	No	No	0.172914	0.24715	0.627759	0.0393345
Zeller_G_2014_MSB_CCIS55230578ST-4-0.NODE_158_78705	GUT_GENOME282742_6_115569	78705	Unassigned		Methanobacteriota	Methanobacteria	Methanobacteriales	Methanobacteriaceae	Methanobrevibacter_A	Methanobrevibacter_A smithii	VC_334_0	No	NA	Not-determined	NA	0	France	0.00052521	cat5	No	0.102967	0.330099	0.763045	0.0284765
Zeller_G_2014_MSB_CCIS55230578ST-4-0.NODE_166_77206	GUT_GENOME247693_325_79	77206	Unassigned		Methanobacteriota	Methanobacteria	Methanobacteriales	Methanobacteriaceae	Methanobrevibacter_A	Methanobrevibacter_A smithii	VC_331_3	No	NA	Not-determined	NA	0	France	0.0556723	No	No	0.0970253	0.340893	0.625913	0.03958
Zeller_G_2014_MSB_CCIS55230578ST-4-0.NODE_174_74148	GUT_GENOME246782_8_58078	74148	Unassigned		Methanobacteriota	Methanobacteria	Methanobacteriales	Methanobacteriaceae	Methanobrevibacter_A	Methanobrevibacter_A smithii	Outlier	No	NA	Not-determined	NA	0	France	0.00157563	No	No	0.124119	0.299418	0.517723	0.0550835
Zeller_G_2014_MSB_CCIS55230578ST-4-0.NODE_45_138567	GUT_GENOME269219_18_19236	138567	Unassigned		Methanobacteriota	Methanobacteria	Methanobacteriales	Methanobacteriaceae	Methanobrevibacter_A	Methanobrevibacter_A smithii	VC_331_11	No	NA	Not-determined	NA	0	France	0.00262605	No	No	0.247396	0.191123	0.836779	0.0225281
Zeller_G_2014_MSB_CCIS55230578ST-4-0.NODE_58_125283	GUT_GENOME143185_16_1306	125283	Duplodnaviria;Heunggongvirae;Uroviricota;Caudoviricetes;Caudovirales	VOGdb markers	Methanobacteriota	Methanobacteria	Methanobacteriales	Methanobacteriaceae	Methanobrevibacter_A	Methanobrevibacter_A smithii_A	VC_329_9	No	NA	Not-determined	NA	0	France	0.0357143	No	No	0.0835096	0.367572	0.8029	0.0249452
Zeller_G_2014_MSB_CCIS55230578ST-4-0.NODE_7_257575	GUT_GENOME183496_95_544	257575	Duplodnaviria;Heunggongvirae;Uroviricota;Caudoviricetes;Caudovirales	VOGdb markers	Methanobacteriota	Methanobacteria	Methanobacteriales	Methanobacteriaceae	Methanobrevibacter_A	Methanobrevibacter_A smithii	VC_357_6	No	NA	Not-determined	NA	0	France	0.0241597	cat5	No	0.137197	0.282076	0.947256	0.0140494
Zeller_G_2014_MSB_CCIS55230578ST-4-0.NODE_72_115846	GUT_GENOME261695_15_32706	115846	Duplodnaviria;Heunggongvirae;Uroviricota;Caudoviricetes;Caudovirales	VOGdb markers	Methanobacteriota	Methanobacteria	Methanobacteriales	Methanobacteriaceae	Methanobrevibacter_A	Methanobrevibacter_A smithii	VC_327_4	No	NA	Not-determined	NA	0	France	0.00105042	No	No	0.0858906	0.362115	0.868201	0.0202432
Zeller_G_2014_MSB_CCIS55230578ST-4-0.NODE_93_103211	GUT_GENOME263468_1_482597	103211	Duplodnaviria;Heunggongvirae;Uroviricota;Caudoviricetes;Caudovirales;Myoviridae	VOGdb markers	Methanobacteriota	Methanobacteria	Methanobacteriales	Methanobacteriaceae	Methanobrevibacter_A	Methanobrevibacter_A woesei	VC_328_0	No	NA	Not-determined	NA	0	France	0.0446429	No	No	0.078093	0.379457	0.520784	0.0543659
Zeller_G_2014_MSB_CCIS58234805ST-4-0.NODE_117638_276	CCIS88317640ST-4-0.NODE_3341_8432	276	Unassigned		Methanobacteriota	Methanobacteria	Methanobacteriales	Methanobacteriaceae	Methanobrevibacter_A	Methanobrevibacter_A smithii	Singleton	No	NA	Low-quality	0.39	0	France	0.0131303	No	No	0.483746	0.204489	0.740376	0.0702526
Zeller_G_2014_MSB_CCIS58234805ST-4-0.NODE_27347_635	GUT_GENOME134626_6_3293	635	Unassigned		Methanobacteriota	Methanobacteria	Methanobacteriales	Methanobacteriaceae	Methanobrevibacter_A	Methanobrevibacter_A smithii	Singleton	No	NA	Low-quality	0.35	0	France	0.00157563	No	No	0.977949	0.000834161	0.979712	0.0119664
Zeller_G_2014_MSB_CCIS58234805ST-4-0.NODE_31151_590	GUT_GENOME285439_1_131040	590	Unassigned		Methanobacteriota	Methanobacteria	Methanobacteriales	Methanobacteriaceae	Methanobrevibacter_A	Methanobrevibacter_A smithii	Singleton	No	NA	Low-quality	1.13	0	France	0.0183824	No	No	0.113398	0.642125	0.0389514	0.527771
Zeller_G_2014_MSB_CCIS58234805ST-4-0.NODE_58398_413	CCIS33816588ST-4-0.NODE_150_69459	413	Unassigned		Methanobacteriota	Methanobacteria	Methanobacteriales	Methanobacteriaceae	Methanobrevibacter_A	Methanobrevibacter_A smithii	Singleton	No	NA	Low-quality	1.06	0	France	0.0173319	No	No	0.36029	0.299702	0.639526	0.0803986
Zeller_G_2014_MSB_CCIS59132091ST-4-0.NODE_1192_21207	GUT_GENOME018608_1_36299	21207	Unassigned		Methanobacteriota	Methanobacteria	Methanobacteriales	Methanobacteriaceae	Methanobrevibacter_A	Methanobrevibacter_A smithii	VC_355_0	No	NA	Not-determined	NA	0	France	0.0241597	No	No	0.400975	0.120058	0.852907	0.0213574
Zeller_G_2014_MSB_CCIS59132091ST-4-0.NODE_1219_20981	GUT_GENOME066320_3_57785	20981	Unassigned		Methanobacteriota	Methanobacteria	Methanobacteriales	Methanobacteriaceae	Methanobrevibacter_A	Methanobrevibacter_A smithii_A	Outlier	No	NA	Not-determined	NA	0	France	0.00052521	No	No	0.0277386	0.559908	0.705262	0.0325931
Zeller_G_2014_MSB_CCIS59132091ST-4-0.NODE_211_66031	GUT_GENOME096906_68_224	66031	Unassigned		Methanobacteriota	Methanobacteria	Methanobacteriales	Methanobacteriaceae	Methanobrevibacter_A	Methanobrevibacter_A smithii_A	Outlier	No	NA	Not-determined	NA	0	France	0.0283613	No	No	0.188925	0.233568	0.526254	0.0531196
Zeller_G_2014_MSB_CCIS59132091ST-4-0.NODE_293_55100	GUT_GENOME183496_95_544	55100	Unassigned		Methanobacteriota	Methanobacteria	Methanobacteriales	Methanobacteriaceae	Methanobrevibacter_A	Methanobrevibacter_A smithii	Outlier	No	NA	Not-determined	NA	0	France	0.0246849	No	No	0.151524	0.267281	0.635639	0.0385792
Zeller_G_2014_MSB_CCIS59132091ST-4-0.NODE_5791_6149	GUT_GENOME194277_1_110295	6149	Unassigned		Methanobacteriota	Methanobacteria	Methanobacteriales	Methanobacteriaceae	Methanobrevibacter_A	Methanobrevibacter_A smithii	Outlier	No	NA	Not-determined	NA	0	France	0.00052521	No	Yes	0.133585	0.286563	0.338542	0.110394
Zeller_G_2014_MSB_CCIS62605362ST-3-0.NODE_13_241033	GUT_GENOME246782_8_59663	241033	Unassigned		Methanobacteriota	Methanobacteria	Methanobacteriales	Methanobacteriaceae	Methanobrevibacter_A	Methanobrevibacter_A smithii	VC_331_14	No	NA	Not-determined	NA	0	France	0.0409664	No	No	0.188462	0.233689	0.727397	0.0308369
Zeller_G_2014_MSB_CCIS62605362ST-3-0.NODE_142_91196	GUT_GENOME261695_15_32706	91196	Duplodnaviria;Heunggongvirae;Uroviricota;Caudoviricetes;Caudovirales	VOGdb markers	Methanobacteriota	Methanobacteria	Methanobacteriales	Methanobacteriaceae	Methanobrevibacter_A	Methanobrevibacter_A smithii	VC_327_4	No	NA	Not-determined	NA	0	France	0.0157563	No	No	0.100797	0.333738	0.817547	0.0239255
Zeller_G_2014_MSB_CCIS62605362ST-3-0.NODE_18_195900	GUT_GENOME143185_16_1306	195900	Duplodnaviria;Heunggongvirae;Uroviricota;Caudoviricetes;Caudovirales	VOGdb markers	Methanobacteriota	Methanobacteria	Methanobacteriales	Methanobacteriaceae	Methanobrevibacter_A	Methanobrevibacter_A smithii_A	VC_329_9	No	NA	Not-determined	NA	0	France	0.019958	No	No	0.08744	0.359083	0.945185	0.0141627
Zeller_G_2014_MSB_CCIS62605362ST-3-0.NODE_40_148205	GUT_GENOME247414_2_5385	148205	Duplodnaviria;Heunggongvirae;Uroviricota;Caudoviricetes;Caudovirales	VOGdb markers	Methanobacteriota	Methanobacteria	Methanobacteriales	Methanobacteriaceae	Methanobrevibacter_A	Methanobrevibacter_A smithii	VC_357_1	No	NA	Not-determined	NA	0	France	0.00210084	cat5	Yes	0.128101	0.293961	0.886636	0.0187892
Zeller_G_2014_MSB_CCIS62605362ST-3-0.NODE_76_117777	GUT_GENOME143185_12_220085	117777	Unassigned		Methanobacteriota	Methanobacteria	Methanobacteriales	Methanobacteriaceae	Methanobrevibacter_A	Methanobrevibacter_A smithii_A	VC_334_0	No	NA	Medium-quality	62.58	0	France	0.0346639	cat5	No	0.1475	0.271768	0.853979	0.0212629
Zeller_G_2014_MSB_CCIS62605362ST-3-0.NODE_9_262741	GUT_GENOME258086_2_60997	262741	Unassigned		Methanobacteriota	Methanobacteria	Methanobacteriales	Methanobacteriaceae	Methanobrevibacter_A	Methanobrevibacter_A smithii	VC_356_4	No	NA	Not-determined	NA	0	France	0.0420168	No	No	0.185274	0.235993	0.764986	0.0281554
Zeller_G_2014_MSB_CCIS64773582ST-4-0.NODE_82_130408	GUT_GENOME247414_2_5385	130408	Duplodnaviria;Heunggongvirae;Uroviricota;Caudoviricetes;Caudovirales	VOGdb markers	Methanobacteriota	Methanobacteria	Methanobacteriales	Methanobacteriaceae	Methanobrevibacter_A	Methanobrevibacter_A smithii	VC_357_3	No	NA	Not-determined	NA	0	France	0.00052521	cat5	No	0.149773	0.2691	0.833177	0.0226792
Zeller_G_2014_MSB_CCIS71578391ST-4-0.NODE_325_56924	GUT_GENOME093215_4_44917	56924	Unassigned		Methanobacteriota	Methanobacteria	Methanobacteriales	Methanobacteriaceae	Methanobrevibacter_A	Methanobrevibacter_A smithii	Outlier	No	NA	Not-determined	NA	0	France	0.0346639	No	No	0.064729	0.406621	0.414773	0.0929073
Zeller_G_2014_MSB_CCIS71578391ST-4-0.NODE_442_45730	GUT_GENOME253955_2_249842	45730	Duplodnaviria;Heunggongvirae;Uroviricota;Caudoviricetes;Caudovirales;Myoviridae	VOGdb markers	Methanobacteriota	Methanobacteria	Methanobacteriales	Methanobacteriaceae	Methanobrevibacter_A	Methanobrevibacter_A smithii	VC_328_0	No	NA	Not-determined	NA	0	France	0.0252101	No	No	0.077335	0.381276	0.454561	0.0823325
Zeller_G_2014_MSB_CCIS71578391ST-4-0.NODE_5605_5991	GUT_GENOME143185_16_1306	5991	Unassigned		Methanobacteriota	Methanobacteria	Methanobacteriales	Methanobacteriaceae	Methanobrevibacter_A	Methanobrevibacter_A smithii_A	VC_369_0	No	NA	Not-determined	NA	0	France	0.0189076	No	No	0.108873	0.32064	0.221849	0.139909
Zeller_G_2014_MSB_CCIS74726977ST-3-0.NODE_113_80872	GUT_GENOME093215_4_44917	80872	Unassigned		Methanobacteriota	Methanobacteria	Methanobacteriales	Methanobacteriaceae	Methanobrevibacter_A	Methanobrevibacter_A smithii	Outlier	No	NA	Not-determined	NA	0	France	0.0136555	No	No	0.138329	0.281227	0.719609	0.0314223
Zeller_G_2014_MSB_CCIS74726977ST-3-0.NODE_1274_20590	GUT_GENOME011061_10_783	20590	Unassigned		Methanobacteriota	Methanobacteria	Methanobacteriales	Methanobacteriaceae	Methanobrevibacter_A	Methanobrevibacter_A smithii	VC_360_0	No	NA	Not-determined	NA	0	France	0.0267857	No	No	0.0740256	0.387461	0.487534	0.0705303
Zeller_G_2014_MSB_CCIS74726977ST-3-0.NODE_173_67143	GUT_GENOME282742_6_115569	67143	Unassigned		Methanobacteriota	Methanobacteria	Methanobacteriales	Methanobacteriaceae	Methanobrevibacter_A	Methanobrevibacter_A smithii	Outlier	No	NA	Not-determined	NA	0	France	0.00472689	No	No	0.149067	0.269828	0.684935	0.0343304
Zeller_G_2014_MSB_CCIS74726977ST-3-0.NODE_193_64038	GUT_GENOME259830_2_112204	64038	Unassigned		Methanobacteriota	Methanobacteria	Methanobacteriales	Methanobacteriaceae	Methanobrevibacter_A	Methanobrevibacter_A smithii	Outlier	No	NA	Not-determined	NA	0	France	0.0477941	No	No	0.149758	0.2691	0.530619	0.0523831
Zeller_G_2014_MSB_CCIS74726977ST-3-0.NODE_29_135184	GUT_GENOME258086_2_60997	135184	Unassigned		Methanobacteriota	Methanobacteria	Methanobacteriales	Methanobacteriaceae	Methanobrevibacter_A	Methanobrevibacter_A smithii	VC_356_2	No	NA	Not-determined	NA	0	France	0.0120798	No	No	0.169975	0.250182	0.708428	0.0324798
Zeller_G_2014_MSB_CCIS74726977ST-3-0.NODE_35_129094	GUT_GENOME279910_4_62128	129094	Unassigned		Methanobacteriota	Methanobacteria	Methanobacteriales	Methanobacteriaceae	Methanobrevibacter_A	Methanobrevibacter_A smithii	VC_332_1	No	NA	Not-determined	NA	0	France	0.00262605	No	No	0.0735263	0.388067	0.667099	0.0357844
Zeller_G_2014_MSB_CCIS74726977ST-3-0.NODE_6_221594	GUT_GENOME246782_8_59663	221594	Unassigned		Methanobacteriota	Methanobacteria	Methanobacteriales	Methanobacteriaceae	Methanobrevibacter_A	Methanobrevibacter_A smithii	VC_331_13	No	NA	Not-determined	NA	0	France	0.0257353	No	No	0.178424	0.242784	0.756264	0.0288919
Zeller_G_2014_MSB_CCIS74726977ST-3-0.NODE_7_219378	GUT_GENOME247414_2_5385	219378	Duplodnaviria;Heunggongvirae;Uroviricota;Caudoviricetes;Caudovirales	VOGdb markers	Methanobacteriota	Methanobacteria	Methanobacteriales	Methanobacteriaceae	Methanobrevibacter_A	Methanobrevibacter_A smithii	VC_357_6	No	NA	Not-determined	NA	0	France	0.0246849	cat5	No	0.158014	0.261703	0.852532	0.0213574
Zeller_G_2014_MSB_CCIS76563044ST-4-0.NODE_300_40666	GUT_GENOME259830_2_112204	40666	Unassigned		Methanobacteriota	Methanobacteria	Methanobacteriales	Methanobacteriaceae	Methanobrevibacter_A	Methanobrevibacter_A smithii	Outlier	No	NA	Not-determined	NA	0	France	0.00157563	No	No	0.0844242	0.365268	0.356419	0.106485
Zeller_G_2014_MSB_CCIS78318719ST-4-0.NODE_142345_445	GUT_GENOME259830_12_63770	445	Unassigned		Methanobacteriota	Methanobacteria	Methanobacteriales	Methanobacteriaceae	Methanobrevibacter_A	Methanobrevibacter_A smithii	Singleton	No	NA	Low-quality	0.87	0	France	0.0514706	No	No	0.504912	0.190864	0.617953	0.0866945
Zeller_G_2014_MSB_CCIS78318719ST-4-0.NODE_3270_7548	GUT_GENOME018608_1_39351	7548	Unassigned		Methanobacteriota	Methanobacteria	Methanobacteriales	Methanobacteriaceae	Methanobrevibacter_A	Methanobrevibacter_A smithii	Singleton	No	NA	Not-determined	NA	0	France	0.00052521	No	No	0.873192	0.017463	0.987934	0.00785558
Zeller_G_2014_MSB_CCIS78318719ST-4-0.NODE_43553_1048	GUT_GENOME072310_70_335	1048	Unassigned		Methanobacteriota	Methanobacteria	Methanobacteriales	Methanobacteriaceae	Methanobrevibacter_A	Methanobrevibacter_A smithii	Singleton	No	NA	Low-quality	1.97	0	France	0.0115546	No	No	0.958433	0.00450432	0.499986	0.0625047
Zeller_G_2014_MSB_CCIS78318719ST-4-0.NODE_48207_973	GUT_GENOME235230_27_63836	973	Unassigned		Methanobacteriota	Methanobacteria	Methanobacteriales	Methanobacteriaceae	Methanobrevibacter_A	Methanobrevibacter_A smithii	Singleton	No	NA	Not-determined	NA	0	France	0.0446429	No	No	0.806783	0.0424032	0.984988	0.0101225
Zeller_G_2014_MSB_CCIS78318719ST-4-0.NODE_72607_719	GUT_GENOME139679_31_15191	719	Unassigned		Methanobacteriota	Methanobacteria	Methanobacteriales	Methanobacteriaceae	Methanobrevibacter_A	Methanobrevibacter_A smithii_A	Singleton	No	NA	Low-quality	1.35	0	France	0.00735294	No	No	0.943861	0.00502483	0.932471	0.0236599
Zeller_G_2014_MSB_CCIS79210440ST-3-0.NODE_28_65973	ERR688593.NODE_1068_20580	65973	Unassigned		Methanobacteriota	Methanobacteria	Methanobacteriales	Methanobacteriaceae	Methanobrevibacter_A	Methanobrevibacter_A smithii_A	Outlier	No	NA	Not-determined	NA	0	France	0.00262605	No	No	0.216003	0.210526	0.68294	0.0345759
Zeller_G_2014_MSB_CCIS79210440ST-3-0.NODE_69_43087	GUT_GENOME194277_1_110295	43087	Unassigned		Methanobacteriota	Methanobacteria	Methanobacteriales	Methanobacteriaceae	Methanobrevibacter_A	Methanobrevibacter_A smithii	Outlier	No	NA	Not-determined	NA	0	France	0.0141807	No	No	0.0697686	0.395586	0.393952	0.0980059
Zeller_G_2014_MSB_CCIS81710917ST-20-0.NODE_22_234312	GUT_GENOME258086_2_60997	234312	Unassigned		Methanobacteriota	Methanobacteria	Methanobacteriales	Methanobacteriaceae	Methanobrevibacter_A	Methanobrevibacter_A smithii	VC_356_4	No	NA	Not-determined	NA	0	France	0.0157563	No	No	0.154296	0.264007	0.857089	0.0210174
Zeller_G_2014_MSB_CCIS81710917ST-20-0.NODE_249_79730	GUT_GENOME183496_95_544	79730	Unassigned		Methanobacteriota	Methanobacteria	Methanobacteriales	Methanobacteriaceae	Methanobrevibacter_A	Methanobrevibacter_A smithii	Outlier	No	NA	Medium-quality	73.8	0	France	0.0236345	No	No	0.113624	0.314819	0.891555	0.0183549
Zeller_G_2014_MSB_CCIS81710917ST-20-0.NODE_37_197504	GUT_GENOME066320_3_57785	197504	Duplodnaviria;Heunggongvirae;Uroviricota;Caudoviricetes;Caudovirales	VOGdb markers	Methanobacteriota	Methanobacteria	Methanobacteriales	Methanobacteriaceae	Methanobrevibacter_A	Methanobrevibacter_A smithii_A	VC_357_4	No	NA	Not-determined	NA	0	France	0.00210084	cat5	No	0.152416	0.266432	0.91965	0.0163721
Zeller_G_2014_MSB_CCIS81710917ST-20-0.NODE_42_192608	GUT_GENOME279910_4_62128	192608	Unassigned		Methanobacteriota	Methanobacteria	Methanobacteriales	Methanobacteriaceae	Methanobrevibacter_A	Methanobrevibacter_A smithii	VC_332_0	No	NA	Not-determined	NA	0	France	0.00997899	No	No	0.11372	0.314698	0.798942	0.0254551
Zeller_G_2014_MSB_CCIS81710917ST-20-0.NODE_44_188331	GUT_GENOME020562_14_876	188331	Unassigned		Methanobacteriota	Methanobacteria	Methanobacteriales	Methanobacteriaceae	Methanobrevibacter_A	Methanobrevibacter_A smithii_A	VC_334_1	No	NA	Not-determined	NA	0	France	0.022584	cat5	No	0.12976	0.291657	0.825622	0.0233212
Zeller_G_2014_MSB_CCIS81887263ST-4-0.NODE_101_129648	GUT_GENOME143185_12_220085	129648	Unassigned		Methanobacteriota	Methanobacteria	Methanobacteriales	Methanobacteriaceae	Methanobrevibacter_A	Methanobrevibacter_A smithii_A	VC_334_1	No	NA	Not-determined	NA	0	France	0.0173319	cat5	No	0.111086	0.317366	0.686283	0.0342549
Zeller_G_2014_MSB_CCIS81887263ST-4-0.NODE_156_108835	GUT_GENOME194277_1_110295	108835	Unassigned		Methanobacteriota	Methanobacteria	Methanobacteriales	Methanobacteriaceae	Methanobrevibacter_A	Methanobrevibacter_A smithii	Outlier	No	NA	Not-determined	NA	0	France	0.0152311	No	No	0.156001	0.263037	0.604692	0.0417139
Zeller_G_2014_MSB_CCIS81887263ST-4-0.NODE_159_107618	GUT_GENOME143185_16_1306	107618	Duplodnaviria;Heunggongvirae;Uroviricota;Caudoviricetes;Caudovirales	VOGdb markers	Methanobacteriota	Methanobacteria	Methanobacteriales	Methanobacteriaceae	Methanobrevibacter_A	Methanobrevibacter_A smithii_A	VC_329_9	No	NA	Not-determined	NA	0	France	0.0204832	No	No	0.0946208	0.344652	0.884839	0.0189025
Zeller_G_2014_MSB_CCIS81887263ST-4-0.NODE_269_78395	GUT_GENOME135949_10_18798	78395	Unassigned		Methanobacteriota	Methanobacteria	Methanobacteriales	Methanobacteriaceae	Methanobrevibacter_A	Methanobrevibacter_A smithii	Outlier	No	NA	Not-determined	NA	0	France	0.00052521	No	No	0.17327	0.246786	0.697433	0.0332918
Zeller_G_2014_MSB_CCIS81887263ST-4-0.NODE_29_213517	GUT_GENOME261695_15_32706	213517	Duplodnaviria;Heunggongvirae;Uroviricota;Caudoviricetes;Caudovirales	VOGdb markers	Methanobacteriota	Methanobacteria	Methanobacteriales	Methanobacteriaceae	Methanobrevibacter_A	Methanobrevibacter_A smithii	VC_327_1	No	NA	Not-determined	NA	0	France	0.042542	cat6	No	0.0852014	0.363691	0.907695	0.0171841
Zeller_G_2014_MSB_CCIS81887263ST-4-0.NODE_37_201809	GUT_GENOME258086_2_60997	201809	Unassigned		Methanobacteriota	Methanobacteria	Methanobacteriales	Methanobacteriaceae	Methanobrevibacter_A	Methanobrevibacter_A smithii	VC_356_4	No	NA	Not-determined	NA	0	France	0.00420168	No	No	0.171539	0.248605	0.607294	0.0414873
Zeller_G_2014_MSB_CCIS81887263ST-4-0.NODE_489_54829	GUT_GENOME282742_6_115569	54829	Unassigned		Methanobacteriota	Methanobacteria	Methanobacteriales	Methanobacteriaceae	Methanobrevibacter_A	Methanobrevibacter_A smithii	Outlier	No	NA	Not-determined	NA	0	France	0.00105042	cat6	No	0.0792	0.37691	0.638996	0.0382204
Zeller_G_2014_MSB_CCIS81887263ST-4-0.NODE_60_171891	GUT_GENOME273630_6_81210	171891	Unassigned		Methanobacteriota	Methanobacteria	Methanobacteriales	Methanobacteriaceae	Methanobrevibacter_A	Methanobrevibacter_A smithii	Overlap (VC_333/VC_334)	No	NA	Not-determined	NA	0	France	0.022584	No	No	0.129358	0.292384	0.797719	0.0255306
Zeller_G_2014_MSB_CCIS81887263ST-4-0.NODE_81_147051	GUT_GENOME246782_8_59663	147051	Unassigned		Methanobacteriota	Methanobacteria	Methanobacteriales	Methanobacteriaceae	Methanobrevibacter_A	Methanobrevibacter_A smithii	VC_331_12	No	NA	Not-determined	NA	0	France	0.00945378	No	No	0.183934	0.237085	0.688884	0.0340471
Zeller_G_2014_MSB_CCIS84543192ST-4-0.NODE_244105_239	GUT_GENOME067949_4_135665	239	Unassigned		Methanobacteriota	Methanobacteria	Methanobacteriales	Methanobacteriaceae	Methanobrevibacter_A	Methanobrevibacter_A smithii	Singleton	No	NA	Not-determined	NA	0	France	0.0267857	No	No	0.0962415	0.682046	0.454617	0.244612
Zeller_G_2014_MSB_CCIS87116798ST-4-0.NODE_1_338566	GUT_GENOME194277_1_110295	338566	Unassigned		Methanobacteriota	Methanobacteria	Methanobacteriales	Methanobacteriaceae	Methanobrevibacter_A	Methanobrevibacter_A smithii	VC_331_4	No	NA	Not-determined	NA	0	France	0.0309874	No	No	0.134187	0.285714	0.7814	0.0267392
Zeller_G_2014_MSB_CCIS87116798ST-4-0.NODE_13_133442	GUT_GENOME143185_16_1306	133442	Duplodnaviria;Heunggongvirae;Uroviricota;Caudoviricetes;Caudovirales	VOGdb markers	Methanobacteriota	Methanobacteria	Methanobacteriales	Methanobacteriaceae	Methanobrevibacter_A	Methanobrevibacter_A smithii_A	VC_329_1	No	NA	High-quality	93.64	0	France	0.0131303	cat5	Yes	0.106736	0.324157	0.942716	0.0144837
Zeller_G_2014_MSB_CCIS87116798ST-4-0.NODE_15_127861	GUT_GENOME134626_6_3293	127861	Duplodnaviria;Heunggongvirae;Uroviricota;Caudoviricetes;Caudovirales	VOGdb markers	Methanobacteriota	Methanobacteria	Methanobacteriales	Methanobacteriaceae	Methanobrevibacter_A	Methanobrevibacter_A smithii	VC_329_4	No	NA	Medium-quality	69.85	0	France	0.00262605	No	No	0.0939049	0.346107	0.8368	0.0225281
Zeller_G_2014_MSB_CCIS87116798ST-4-0.NODE_19_101742	ERR688624.NODE_1318_21	101742	Duplodnaviria;Heunggongvirae;Uroviricota;Caudoviricetes;Caudovirales;Myoviridae	VOGdb markers	Methanobacteriota	Methanobacteria	Methanobacteriales	Methanobacteriaceae	Methanobrevibacter_A	Methanobrevibacter_A smithii	VC_328_0	No	NA	Not-determined	NA	0	France	0.0278361	No	No	0.0735411	0.387946	0.670723	0.0355201
Zeller_G_2014_MSB_CCIS87116798ST-4-0.NODE_3_238066	GUT_GENOME247414_2_5385	238066	Duplodnaviria;Heunggongvirae;Uroviricota;Caudoviricetes;Caudovirales	VOGdb markers	Methanobacteriota	Methanobacteria	Methanobacteriales	Methanobacteriaceae	Methanobrevibacter_A	Methanobrevibacter_A smithii	VC_357_6	No	NA	Not-determined	NA	0	France	0.0441176	cat5	No	0.139575	0.280136	0.87589	0.0197522
Zeller_G_2014_MSB_CCIS87116798ST-4-0.NODE_46_65438	GUT_GENOME279910_4_62128	65438	Unassigned		Methanobacteriota	Methanobacteria	Methanobacteriales	Methanobacteriaceae	Methanobrevibacter_A	Methanobrevibacter_A smithii	VC_332_1	No	NA	Not-determined	NA	0	France	0.0231092	No	No	0.0627717	0.411836	0.646576	0.0374273
Zeller_G_2014_MSB_CCIS87116798ST-4-0.NODE_7_178428	GUT_GENOME261695_15_32706	178428	Duplodnaviria;Heunggongvirae;Uroviricota;Caudoviricetes;Caudovirales	VOGdb markers	Methanobacteriota	Methanobacteria	Methanobacteriales	Methanobacteriaceae	Methanobrevibacter_A	Methanobrevibacter_A smithii	VC_327_2	No	NA	Not-determined	NA	0	France	0.0215336	No	No	0.0794841	0.376182	0.817297	0.0239444
Zeller_G_2014_MSB_CCIS87116798ST-4-0.NODE_98_46439	GUT_GENOME263468_1_482597	46439	Unassigned		Methanobacteriota	Methanobacteria	Methanobacteriales	Methanobacteriaceae	Methanobrevibacter_A	Methanobrevibacter_A woesei	VC_362_0	No	NA	Not-determined	NA	0	France	0.00367647	No	No	0.229967	0.20034	0.292801	0.121195
Zeller_G_2014_MSB_CCIS87167916ST-4-0.NODE_114927_325	CCIS33816588ST-4-0.NODE_150_66736	325	Unassigned		Methanobacteriota	Methanobacteria	Methanobacteriales	Methanobacteriaceae	Methanobrevibacter_A	Methanobrevibacter_A smithii	Singleton	No	NA	Low-quality	0.61	0	France	0.0346639	No	No	0.104063	0.663793	0.0417009	0.555096
Zeller_G_2014_MSB_CCIS88317640ST-4-0.NODE_1567_20162	GUT_GENOME018608_1_36299	20162	Unassigned		Methanobacteriota	Methanobacteria	Methanobacteriales	Methanobacteriaceae	Methanobrevibacter_A	Methanobrevibacter_A smithii	VC_355_0	No	NA	Not-determined	NA	0	France	0.0351891	No	No	0.336403	0.145161	0.883474	0.0190158
Zeller_G_2014_MSB_CCIS88317640ST-4-0.NODE_263_68521	GUT_GENOME284814_21_16225	68521	Unassigned		Methanobacteriota	Methanobacteria	Methanobacteriales	Methanobacteriaceae	Methanobrevibacter_A	Methanobrevibacter_A smithii_A	VC_333_0	No	NA	Not-determined	NA	0	France	0.00052521	No	No	0.164878	0.25576	0.757101	0.0288353
Zeller_G_2014_MSB_CCIS88317640ST-4-0.NODE_595_41410	GUT_GENOME060185_13_536	41410	Unassigned		Methanobacteriota	Methanobacteria	Methanobacteriales	Methanobacteriaceae	Methanobrevibacter_A	Methanobrevibacter_A smithii	Outlier	No	NA	Not-determined	NA	0	France	0.0241597	No	No	0.364978	0.132185	0.56782	0.0459816
Zeller_G_2014_MSB_CCIS88317640ST-4-0.NODE_915_30944	GUT_GENOME279910_4_62128	30944	Unassigned		Methanobacteriota	Methanobacteria	Methanobacteriales	Methanobacteriaceae	Methanobrevibacter_A	Methanobrevibacter_A smithii	Outlier	No	NA	Not-determined	NA	0	France	0.0210084	No	No	0.167392	0.253456	0.449128	0.083711
[truncated: 80 more rows]
