# Supplementary material for: Metagenomic analysis reveals unexplored diversity of archaeal virome in the human gut
Source: Nat Commun. 2022 Dec 29;13:7978. doi: 10.1038/s41467-022-35735-y (PMC9800368; doi:10.1038/s41467-022-35735-y)
Supplement: Supplementary file 13 — Data 9 [file 41467_2022_35735_MOESM13_ESM.xlsx]

## Sheet: Sheet1
Batch	Sample	Gender	Lifestyle	Continent	Continent_detail	Country	Age	Health_status	BMI	BMI1	HMP.159268001.contig172287_2042	provir|HMP.159268001.contig46714_28491_1	HMP.159268001.contig49462_11939	HMP.159268001.contig52769_3480	HMP.706846339.contig81847_53536	HMP.763860675.contig67146_10080	HMP.763860675.contig68163_5869	HMP.764062976.contig215436_8358	HMP.764062976.contig60515_51795	HMP.764062976.contig61675_12891	HMP.764062976.contig72590_44039	HMP.764062976.contig76038_48683	HMP.764062976.contig76237_20630	HMP.158499257.contig46474_38876	HMP.158742018.contig20391_540	HMP.763678604.contig63623_40452	HMP.763860675.contig14653_37521	HMP.763860675.contig62466_36144	HMP.763860675.contig65806_66934	HMP.764062976.contig18993_126298	HMP.764062976.contig36899_56556	HMP.764062976.contig62638_78500	HMP.764062976.contig74748_79286	HMP.158013734.contig105867_751	HMP.158033964.contig48760_12658	HMP.370027359.contig207374_1117	HMP.370027359.contig208542_5295	HMP.370027359.contig60005_6711	HMP.763698834.contig46144_772	HMP.764083206.contig155544_8721	HMP.764791260.contig141806_5280	HMP.SRS055017.contig131148_8109	HMP.SRS077392.contig145086_682	HMP.SRS1041033.contig18634_8187	HMP.SRS1055056.contig18050_857	HMP.SRS147271.contig3753_1100	HMP.SRS147271.contig68620_803	HMP.SRS148196.contig14163_728	HMP.158033964.contig10010_3151
twins	35365	F		Europe	Western Europe	UK	61.9521		38.3537	obesity	0	0	0	0	0	0	0	0	0	0	0	0	0	0	0	0	0	0	0	0	0	0	0	0	0	0	0	0	0	0	0	0	0	0	0	0	0	0	0
twins	35366	F		Europe	Western Europe	UK	61.9521		40.9878	obesity	0	0	0	0	0	0	0	0	0	0	0	0	0	0	0	0	0	0	0	0	0	0	0	0	0	0	0	0	0	0	0	0	0	0	0	0	0	0	0
twins	35387	F		Europe	Western Europe	UK	49.8919		19.6889	normal	0	0	0.00365816	0.00172747	0	0	0	0	0.00172747	0.0019307	0	0	0.00162585	0	0.00213393	0	0.00152424	0.00487755	0	0	0	0.00142262	0	0	0	0	0.00182908	0	0	0	0.00182908	0.0019307	0	0	0.00152424	0	0	0	0
twins	35388	F		Europe	Western Europe	UK	49.8919		24.7136	normal	0	0	0	0	0	0	0	0	0	0	0	0	0	0	0	0	0	0	0	0	0	0	0	0	0	0	0	0	0	0	0	0	0	0	0	0	0	0	0
twins	35389	F		Europe	Western Europe	UK	64.7967		20.4825	normal	0	0	0	0	0	0	0	0	0	0	0	0	0	0	0	0	0	0	0	0	0	0	0	0	0	0	0	0	0	0	0	0	0	0	0	0	0	0	0
twins	35390	F		Europe	Western Europe	UK	64.7967		20.538	normal	0	0	0	0	0	0	0	0	0	0	0	0	0	0	0	0	0	0	0	0	0	0	0	0	0	0	0	0	0	0	0	0	0	0	0	0	0	0	0
twins	35391	F		Europe	Western Europe	UK	65.4538		21.4232	normal	0	0	0	0	0	0	0	0	0	0	0	0	0	0	0	0	0	0	0	0	0	0	0	0	0	0	0	0	0	0	0	0	0	0	0	0	0	0	0
twins	35392	F		Europe	Western Europe	UK	65.4538		27.526	overweight	0	0	0	0	0	0	0	0	0	0	0	0	0	0	0	0	0	0	0	0	0	0	0	0	0	0	0	0	0	0	0	0	0	0	0	0	0	0	0
twins	35505	F		Europe	Western Europe	UK	42.1273		22.4284	normal	0	0	0	0	0	0	0	0	0	0	0	0	0	0	0	0	0	0	0	0	0	0	0	0	0	0	0	0	0	0	0	0	0	0	0	0	0	0	0
twins	35506	F		Europe	Western Europe	UK	42.1273		21.5744	normal	0	0	0	0	0	0	0	0	0	0	0	0	0	0	0	0	0	0	0	0	0	0	0	0	0	0	0	0	0	0	0	0	0	0	0	0	0	0	0
twins	35511	F		Europe	Western Europe	UK	66.6338		24.1097	normal	0	0	0	0	0	0	0	0	0	0	0	0	0	0	0	0	0	0	0	0	0	0	0	0	0	0	0	0	0	0	0	0	0	0	0	0	0	0	0
twins	35512	F		Europe	Western Europe	UK	66.6338		27.7728	overweight	0	0	0	0	0	0	0	0	0	0	0	0	0	0	0	0	0	0	0	0	0	0	0	0	0	0	0	0	0	0	0	0	0	0	0	0	0	0	0
twins	35515	F		Europe	Western Europe	UK	56.1424		29.3786	overweight	0	0	0	0	0	0	0	0	0	0	0	0	0	0	0	0	0	0	0.00703704	0	0	0	0	0.00592593	0	0	0	0.00703704	0	0	0	0	0	0	0	0	0	0	0
twins	35516	F		Europe	Western Europe	UK	56.1424		31.6367	obesity	0	0	0	0	0	0	0	0	0	0	0	0	0	0	0	0	0	0	0	0	0	0	0	0	0	0	0	0	0	0	0	0	0	0	0	0	0	0	0
twins	35519	F		Europe	Western Europe	UK	72.0465		31.8402	obesity	0	0	0	0	0	0	0	0	0	0	0	0	0	0	0	0	0	0	0	0	0	0	0	0	0	0	0	0	0	0	0	0	0	0	0	0	0	0	0
twins	35520	F		Europe	Western Europe	UK	72.0493		21.8426	normal	0	0	0	0	0	0	0	0	0	0	0	0	0	0	0	0	0	0.017341	0	0	0	0	0	0	0	0	0	0	0	0	0	0	0	0	0	0	0	0	0
twins	35523	F		Europe	Western Europe	UK	52.9665		25.7202	overweight	0	0	0	0	0	0	0	0	0	0	0	0	0	0	0	0	0	0	0	0	0	0	0	0	0	0	0	0	0	0	0	0	0	0	0	0	0	0	0
twins	35524	F		Europe	Western Europe	UK	52.9665		23.7741	normal	0	0	0	0	0	0	0	0	0	0	0	0	0	0	0	0	0	0	0	0	0	0	0	0	0	0	0	0	0	0	0	0	0	0	0	0	0	0	0
twins	35541	F		Europe	Western Europe	UK	49.1253		27.0312	overweight	0	0	0	0	0	0	0	0	0	0	0	0	0	0	0	0	0	0	0	0	0	0	0	0	0	0	0	0	0	0	0	0	0	0	0	0	0	0	0
twins	35542	F		Europe	Western Europe	UK	49.1253		26.3781	overweight	0	0	0	0	0	0	0	0	0	0	0	0	0	0	0	0	0	0	0	0	0	0	0	0	0	0	0	0	0	0	0	0	0	0	0	0	0	0	0
twins	35549	F		Europe	Western Europe	UK	72.7036		24.5906	normal	0	0	0	0	0	0	0	0	0	0	0	0	0	0	0	0	0	0	0	0	0	0	0	0	0	0	0	0	0	0	0	0	0	0	0	0	0	0	0
twins	35550	F		Europe	Western Europe	UK	72.7036		25.0858	overweight	0	0	0	0	0	0	0	0	0	0	0	0	0	0	0	0	0	0	0	0	0	0	0	0	0	0	0	0	0	0	0	0	0	0	0	0	0	0	0
twins	35551	F		Europe	Western Europe	UK	60.8104		22.7011	normal	0	0	0	0	0	0	0	0	0	0	0	0	0	0	0	0	0	0	0	0	0	0	0	0	0	0	0	0	0	0	0	0	0	0	0	0	0	0	0
twins	35552	F		Europe	Western Europe	UK	60.8104		20.4688	normal	0	0	0	0	0	0	0	0	0	0	0	0	0	0	0	0	0	0	0	0	0	0	0	0	0	0	0	0	0	0	0	0	0	0	0	0	0	0	0
twins	35561	F		Europe	Western Europe	UK	68.2847		23.2466	normal	0	0	0	0	0	0	0	0	0	0	0	0	0	0	0	0	0	0	0	0	0	0	0	0	0	0	0	0	0	0	0	0	0	0	0	0	0	0	0
twins	35562	F		Europe	Western Europe	UK	68.2847		25.4543	overweight	0	0	0.00351288	0.00468384	0	0	0	0.00374707	0.00327869	0.0107728	0	0	0.00327869	0	0.00374707	0	0.0028103	0.00468384	0	0	0	0.00351288	0	0	0	0	0	0	0	0	0.00421546	0.00374707	0	0	0.00421546	0	0	0	0
twins	35563	F		Europe	Western Europe	UK	61.347		44.8285	obesity	0	0	0.00574241	0.00533224	0	0	0	0	0	0	0	0	0.00533224	0	0	0	0	0	0	0	0	0	0	0	0	0	0	0	0	0	0.00574241	0.00615258	0	0	0	0	0	0	0
twins	35564	F		Europe	Western Europe	UK	61.347		35.371	obesity	0	0	0	0	0	0	0	0	0	0	0	0	0	0	0	0	0	0	0	0	0	0	0	0	0	0	0	0	0	0	0	0	0	0	0	0	0	0	0
twins	35577	F		Europe	Western Europe	UK	59.4689		38.0469	obesity	0	0	0	0	0	0	0	0	0	0	0	0	0	0	0	0	0	0	0	0	0	0	0	0	0	0	0	0	0	0	0	0	0	0	0	0	0	0	0
twins	35578	F		Europe	Western Europe	UK	59.4689		31.7982	obesity	0	0	0	0	0	0	0	0	0	0	0	0	0	0	0	0	0	0	0	0	0	0	0	0	0	0	0	0	0	0	0	0	0	0	0	0	0	0	0
twins	35583	F		Europe	Western Europe	UK	59.5838		27.3413	overweight	0	0	0	0	0	0	0	0	0	0	0	0	0	0	0	0	0	0	0	0	0	0	0	0	0	0	0	0	0	0	0	0	0	0	0	0	0	0	0
twins	35629	F		Europe	Western Europe	UK	63.1677		33.0837	obesity	0	0	0	0	0	0	0	0	0	0	0	0	0	0	0	0	0	0	0	0	0	0	0	0	0	0	0	0	0	0	0	0	0	0	0	0	0	0	0
twins	35630	F		Europe	Western Europe	UK	63.1677		23.594	normal	0	0	0	0	0	0	0	0	0	0	0	0	0	0	0	0	0	0	0	0	0	0	0	0	0	0	0	0	0	0	0	0	0	0	0	0	0	0	0
twins	35635	F		Europe	Western Europe	UK	66.0178		22.6989	normal	0	0	0	0	0	0	0	0	0	0	0	0	0	0	0	0	0	0	0	0	0	0	0	0	0	0	0	0	0	0	0	0	0	0	0	0	0	0	0
twins	35636	F		Europe	Western Europe	UK	66.0178		22.7794	normal	0	0	0	0	0	0	0	0	0	0	0	0	0	0	0	0	0	0	0	0	0	0	0	0	0	0	0	0	0	0	0	0	0	0	0	0	0	0	0
twins	35653	F		Europe	Western Europe	UK	54.0507		21.7873	normal	0	0	0	0	0	0	0	0	0	0	0	0	0	0	0	0	0	0	0	0	0	0	0	0	0	0	0	0	0	0	0	0	0	0	0	0	0	0	0
twins	35654	F		Europe	Western Europe	UK	54.0507		24.9258	overweight	0	0	0.00296516	0.00148258	0	0	0	0	0.00140021	0.00189441	0	0	0.00156495	0	0.00156495	0	0.00131785	0.00461247	0	0	0	0.00123548	0	0	0	0	0.00156495	0	0	0	0.00156495	0.00172968	0	0	0.00131785	0	0	0	0
twins	35657	F		Europe	Western Europe	UK	72.8159		28.3654	overweight	0	0	0	0	0	0	0	0	0	0	0	0	0	0	0	0	0	0	0	0	0	0	0	0	0	0	0	0	0	0	0	0	0	0	0	0	0	0	0
twins	35658	F		Europe	Western Europe	UK	72.8159		27.9567	overweight	0	0	0	0	0	0	0	0	0	0	0	0	0	0	0	0	0	0	0	0	0	0	0	0	0	0	0	0	0	0	0	0	0	0	0	0	0	0	0
twins	35665	F		Europe	Western Europe	UK	64.3094		25.0102	overweight	0	0	0	0	0	0	0	0	0	0	0	0	0	0	0	0	0	0	0	0	0	0	0	0	0	0	0	0	0	0	0	0	0	0	0	0	0	0	0
twins	35666	F		Europe	Western Europe	UK	64.3094		24.4031	normal	0	0	0	0	0	0	0	0	0	0	0	0	0	0	0	0	0	0	0	0	0	0	0	0	0	0	0	0	0	0	0	0	0	0	0	0	0	0	0
twins	35697	F		Europe	Western Europe	UK	69.2868		22.7638	normal	0	0	0	0	0	0	0	0	0	0	0	0	0	0	0	0	0	0	0	0	0	0	0	0	0	0	0	0	0	0	0	0	0	0	0	0	0	0	0
twins	35698	F		Europe	Western Europe	UK	69.2868		22.3453	normal	0	0	0	0	0	0	0	0	0	0	0	0	0	0	0	0	0	0	0	0	0	0	0	0	0	0	0	0	0	0	0	0	0	0	0	0	0	0	0
twins	35703	F		Europe	Western Europe	UK	62.8638		22.5231	normal	0	0	0	0	0	0	0	0	0	0	0	0	0	0	0	0	0	0	0	0	0	0	0	0	0	0	0	0	0	0	0	0	0	0	0	0	0	0	0
twins	35704	F		Europe	Western Europe	UK	62.8638		22.6049	normal	0	0	0	0	0	0	0	0	0	0	0	0	0	0	0	0	0	0	0	0	0	0	0	0	0	0	0	0	0	0	0	0	0	0	0	0	0	0	0
twins	35705	F		Europe	Western Europe	UK	68.2108		31.6753	obesity	0	0	0	0	0	0	0	0	0	0	0	0	0	0	0	0	0	0	0	0	0	0	0	0	0	0	0	0	0	0	0	0	0	0	0	0	0	0	0
twins	35706	F		Europe	Western Europe	UK	68.2108		26.2864	overweight	0	0	0	0	0	0	0	0	0	0	0	0	0	0	0	0	0	0	0	0	0	0	0	0	0	0	0	0	0	0	0	0	0	0	0	0	0	0	0
twins	35707	F		Europe	Western Europe	UK	68.8953		19.1344	normal	0	0	0	0	0	0	0	0	0	0	0	0	0	0	0	0	0	0	0	0	0	0	0	0	0	0	0	0	0	0	0	0	0	0	0	0	0	0	0
twins	35708	F		Europe	Western Europe	UK	68.8953		20.484	normal	0	0	0	0	0	0	0	0	0	0	0	0	0	0	0	0	0	0	0	0	0	0	0	0	0	0	0	0	0	0	0	0	0	0	0	0	0	0	0
twins	35712	F		Europe	Western Europe	UK	64.0329		35.9551	obesity	0	0	0	0	0	0	0	0	0	0	0	0	0	0	0	0	0	0	0	0	0	0	0	0	0	0	0	0	0	0	0	0	0	0	0	0	0	0	0
twins	35723	F		Europe	Western Europe	UK	63.9808		24.2559	normal	0	0	0	0	0	0	0	0	0	0	0	0	0	0	0	0	0	0	0	0	0	0	0	0	0	0	0	0	0	0	0	0	0	0	0	0	0	0	0
twins	35724	F		Europe	Western Europe	UK	63.9808		23.3479	normal	0	0	0	0	0	0	0	0	0	0	0	0	0	0	0	0	0	0	0	0	0	0	0	0	0	0	0	0	0	0	0	0	0	0	0	0	0	0	0
twins	35733	F		Europe	Western Europe	UK	68.1862		24.0735	normal	0	0	0	0	0	0	0	0	0	0	0	0	0	0	0	0	0	0	0	0	0	0	0	0	0	0	0	0	0	0	0	0	0	0	0	0	0	0	0
twins	35734	F		Europe	Western Europe	UK	68.1862		25.094	overweight	0	0	0	0	0	0	0	0	0	0	0	0	0	0	0	0	0	0	0	0	0	0	0	0	0.0262751	0	0	0	0	0	0	0	0	0	0	0	0	0	0
twins	35739	F		Europe	Western Europe	UK	67.8029		19.9148	normal	0	0	0	0	0	0	0	0	0	0	0	0	0	0	0	0	0	0	0	0	0	0	0	0	0	0	0	0	0	0	0	0	0	0	0	0	0	0	0
twins	35740	F		Europe	Western Europe	UK	67.8029		24.8748	normal	0	0	0	0	0	0	0	0	0	0	0	0	0	0	0	0	0	0	0	0	0	0	0	0	0	0	0	0	0	0	0	0	0	0	0	0	0	0	0
twins	35741	F		Europe	Western Europe	UK	47.6386		20.4949	normal	0	0	0	0	0	0	0	0	0	0	0	0	0	0	0	0	0	0	0	0	0	0	0	0	0	0	0	0	0	0	0	0	0	0	0	0	0	0	0
twins	35742	F		Europe	Western Europe	UK	47.6413		24.406	normal	0	0	0	0	0	0	0	0	0	0	0	0	0	0	0	0	0	0	0	0	0	0	0	0	0	0	0	0	0	0	0	0	0	0	0	0	0	0	0
twins	35837	F		Europe	Western Europe	UK	64.6626		21.1427	normal	0	0	0	0	0	0	0	0	0	0	0	0	0	0	0	0	0	0	0	0	0	0	0	0	0	0	0	0	0	0	0	0	0	0	0	0	0	0	0
twins	35838	F		Europe	Western Europe	UK	64.6626				0	0	0	0	0	0	0	0	0	0	0	0	0	0	0	0	0	0	0	0	0	0	0	0	0	0	0	0	0	0	0	0	0	0	0	0	0	0	0
twins	35979	F		Europe	Western Europe	UK	54.037		21.3149	normal	0	0	0	0	0	0	0	0	0	0	0	0	0	0	0	0	0	0	0	0	0	0	0	0	0	0	0	0	0	0	0	0	0	0	0	0	0	0	0
twins	35980	F		Europe	Western Europe	UK	54.037		23.2708	normal	0	0	0	0	0	0	0	0	0	0	0	0	0	0	0	0	0	0	0	0	0	0	0	0	0	0	0	0	0	0	0	0	0	0	0	0	0	0	0
twins	35989	F		Europe	Western Europe	UK	50.4066		25.5228	overweight	0.016085	0	0.00455235	0.00485584	0	0	0	0	0	0	0.0227618	0	0.00485584	0	0.00485584	0	0	0	0	0	0	0	0	0	0	0	0	0	0	0	0.00485584	0.00546282	0	0	0	0	0	0	0
twins	35990	F		Europe	Western Europe	UK	50.4066		21.014	normal	0	0	0.00451595	0	0	0	0	0	0	0	0	0	0.00451595	0	0	0	0	0	0	0	0	0	0	0	0	0	0	0	0	0	0.00451595	0.00451595	0	0	0	0	0	0	0
twins	35991	F		Europe	Western Europe	UK	57.4155		23.6488	normal	0	0	0	0	0	0	0	0	0	0	0	0	0	0	0	0	0	0	0	0	0	0	0	0	0	0	0	0	0	0	0	0	0	0	0	0	0	0	0
twins	35992	F		Europe	Western Europe	UK	57.4155		23.6634	normal	0	0	0.00191141	0.0017452	0	0	0	0	0.00149589	0.0016621	0	0	0.00149589	0	0.00191141	0	0	0.00249314	0	0	0	0.00132968	0	0	0	0	0.00191141	0	0	0	0.00191141	0.00257625	0	0	0.00141278	0	0	0	0
twins	35999	F		Europe	Western Europe	UK	55.9836		27.4976	overweight	0	0	0.00209118	0.00250941	0	0	0	0	0.0017775	0.00198662	0	0	0.00209118	0	0.00240485	0	0	0.00240485	0	0	0	0.00156838	0	0	0	0	0.00188206	0	0	0	0.00219573	0.00250941	0	0	0.00167294	0	0	0	0
twins	36000	F		Europe	Western Europe	UK	55.9836		27.7927	overweight	0	0	0	0	0	0	0	0	0	0	0	0	0	0	0.0172764	0	0	0	0	0	0	0	0	0	0	0	0	0	0	0	0	0	0	0	0	0	0	0	0
twins	36005	F		Europe	Western Europe	UK	73.4456		20.8466	normal	0	0	0	0	0	0	0	0	0	0	0	0	0	0	0.00610687	0	0	0	0	0	0	0	0	0	0	0	0	0	0	0	0.00458015	0.00519084	0	0	0	0	0	0	0
twins	36006	F		Europe	Western Europe	UK	73.4456		21.6511	normal	0	0	0	0	0	0	0	0	0	0	0	0	0	0	0	0	0	0	0	0	0	0	0	0	0	0.0367647	0	0	0	0	0	0	0	0	0	0	0	0	0
twins	36007	F		Europe	Western Europe	UK	50.5462		23.9438	normal	0	0	0	0	0	0	0	0	0	0	0	0	0	0	0	0	0	0	0	0	0	0	0	0	0	0	0	0	0	0	0	0	0	0	0	0	0	0	0
twins	36008	F		Europe	Western Europe	UK	50.5462		22.486	normal	0	0	0	0	0	0	0	0	0	0	0	0	0	0	0	0	0	0	0	0	0	0	0	0	0	0	0	0	0	0	0	0	0	0	0	0	0	0	0
twins	36011	F		Europe	Western Europe	UK	70.7652		23.8711	normal	0	0	0	0	0	0	0	0	0	0	0	0	0	0	0	0	0	0	0	0	0	0	0	0	0	0	0	0	0	0	0	0	0	0	0	0	0	0	0
twins	36012	F		Europe	Western Europe	UK	70.7652		23.3306	normal	0.00230897	0	0.00202035	0.0020925	0	0	0	0.00165957	0.00137095	0.00165957	0	0	0.00158742	0	0.00173173	0	0.00165957	0.00238112	0	0	0	0.00122664	0	0	0	0	0.00165957	0	0	0	0.00194819	0.00238112	0	0.00144311	0.00137095	0	0	0	0
twins	36019	F		Europe	Western Europe	UK	69.5222		28.3266	overweight	0	0	0	0	0	0	0	0	0	0	0	0	0	0	0	0	0	0	0	0	0	0	0	0	0	0	0	0	0	0	0	0	0	0	0	0	0	0	0
twins	36020	F		Europe	Western Europe	UK	69.5222		21.3001	normal	0	0	0	0	0	0	0	0	0	0	0	0	0	0	0	0	0	0	0	0	0	0	0	0	0	0	0	0	0	0	0	0	0	0	0	0	0	0	0
twins	36033	F		Europe	Western Europe	UK	68.5257		18.2531	underweight	0	0	0	0	0	0	0	0	0	0	0	0	0	0	0	0	0	0	0	0	0	0	0	0	0	0	0	0	0	0	0	0	0	0	0	0	0	0	0
twins	36034	F		Europe	Western Europe	UK	68.5257		22.9375	normal	0	0	0	0	0	0	0	0	0	0	0	0	0	0	0	0	0	0	0	0	0	0	0	0	0	0	0	0	0	0	0	0	0	0	0	0	0	0	0
twins	36049	F		Europe	Western Europe	UK	70.3819		26.3656	overweight	0	0	0	0	0	0	0	0	0	0	0	0	0	0	0	0	0	0	0	0	0	0	0	0	0	0	0	0	0	0	0	0	0	0	0	0	0	0	0
twins	36050	F		Europe	Western Europe	UK	70.3819		22.3069	normal	0	0	0	0	0	0	0	0	0	0	0	0	0	0	0	0	0	0	0	0	0	0	0	0	0	0	0	0	0	0	0	0	0	0	0	0	0	0	0
twins	36051	F		Europe	Western Europe	UK	60.9911		22.8329	normal	0	0	0	0	0	0	0	0	0	0	0	0	0	0	0	0	0	0	0	0	0	0	0	0	0	0	0	0	0	0	0	0	0	0	0	0	0	0	0
twins	36052	F		Europe	Western Europe	UK	60.9911		23.4768	normal	0	0	0	0	0	0	0	0	0	0	0	0	0	0	0	0	0	0	0	0	0	0	0	0	0	0	0	0	0	0	0	0	0	0	0	0	0	0	0
twins	36055	F		Europe	Western Europe	UK	41.5551		23.9158	normal	0	0	0.00328154	0.00147335	0	0	0	0.00127244	0.00174123	0.00167426	0	0	0.00127244	0	0.00154032	0	0.00120546	0.00609429	0	0	0	0.00120546	0.00100455	0	0	0	0.00140638	0	0	0	0.00160729	0.00154032	0.00107152	0.00133941	0.00127244	0	0	0	0
twins	36056	F		Europe	Western Europe	UK	41.5551		23.193	normal	0	0	0	0	0	0	0	0	0	0	0	0	0	0	0	0	0	0	0	0	0	0	0	0	0	0	0	0	0	0	0	0	0	0	0	0	0	0	0
twins	36057	F		Europe	Western Europe	UK	69.0678		31.5214	obesity	0	0	0	0	0	0	0	0	0	0	0	0	0	0	0	0	0	0	0	0	0	0	0	0	0	0	0	0	0	0	0	0	0	0	0	0	0	0	0
twins	36058	F		Europe	Western Europe	UK	69.065		27.9367	overweight	0	0	0	0	0	0	0	0	0	0	0	0	0	0	0	0	0	0	0	0	0	0	0	0	0	0	0	0	0	0	0	0	0	0	0	0	0	0	0
twins	36116	F		Europe	Western Europe	UK	55.896		33.7857	obesity	0	0	0	0.00347308	0	0	0	0	0	0.00372116	0	0	0.00372116	0	0.00421732	0	0	0.00496155	0	0	0	0.00322501	0	0	0	0	0	0	0	0	0.00396924	0.00396924	0	0	0	0	0	0	0
twins	36117	F		Europe	Western Europe	UK	55.896		35.9903	obesity	0	0	0	0	0	0	0	0	0	0	0	0	0	0	0	0	0	0	0	0	0	0	0	0	0	0	0	0	0	0	0	0	0	0	0	0	0	0	0
twins	36118	F		Europe	Western Europe	UK	77.1745		22.2804	normal	0	0	0	0	0	0	0	0	0	0	0	0	0	0	0	0	0	0	0	0	0	0	0	0	0	0	0	0	0	0	0	0	0	0	0	0	0	0	0
twins	36119	F		Europe	Western Europe	UK	77.1745		20.0163	normal	0	0	0	0	0	0	0	0	0	0	0	0	0	0	0	0	0	0	0	0	0	0	0	0	0	0	0	0	0	0	0	0	0	0	0	0	0	0	0
twins	36157	F		Europe	Western Europe	UK	79.666		30.0358	obesity	0	0	0	0	0	0	0	0	0	0	0	0	0	0	0	0	0	0	0	0	0	0	0	0	0	0	0	0	0	0	0	0	0	0	0	0	0	0	0
twins	36158	F		Europe	Western Europe	UK	79.666		27.2874	overweight	0	0	0	0	0	0	0	0	0	0	0	0	0	0	0	0	0	0	0	0	0	0	0	0	0	0	0	0	0	0	0	0	0	0	0	0	0	0	0
twins	36211	F		Europe	Western Europe	UK	62.5955		23.1795	normal	0	0	0	0	0	0	0	0	0	0	0	0	0	0	0	0	0	0	0	0	0	0	0	0	0	0	0	0	0	0	0	0	0	0	0	0	0	0	0
twins	36212	F		Europe	Western Europe	UK	62.5955		20.2113	normal	0	0	0	0	0	0	0	0	0	0	0	0	0	0	0	0	0	0	0	0	0	0	0	0	0	0	0	0	0	0	0	0	0	0	0	0	0	0	0
twins	36243	F		Europe	Western Europe	UK	76.3313		32.0141	obesity	0	0	0	0	0	0	0	0	0	0	0	0	0	0	0	0	0	0	0	0	0	0	0	0	0	0	0	0	0	0	0	0	0	0	0	0	0	0	0
twins	36244	F		Europe	Western Europe	UK	76.3313		22.9488	normal	0	0	0.0063004	0	0	0	0	0	0	0	0	0	0	0	0	0	0	0.00705645	0	0	0	0	0	0	0	0	0	0	0.0120968	0	0	0	0	0	0	0	0	0	0
twins	36389	F		Europe	Western Europe	UK	60.9774		31.3472	obesity	0	0	0	0	0	0	0	0	0	0	0	0	0	0	0	0	0	0	0	0	0	0	0	0	0	0	0	0	0	0	0	0	0	0	0	0	0	0	0
twins	36390	F		Europe	Western Europe	UK	60.9774		25.3411	overweight	0	0	0	0	0	0	0	0	0	0	0	0	0	0	0	0	0	0	0	0	0	0	0	0	0	0	0	0	0	0	0	0	0	0	0	0	0	0	0
twins	36439	F		Europe	Western Europe	UK	71.729		28.7891	overweight	0	0	0	0	0	0	0	0	0	0	0	0	0	0	0	0	0	0	0	0	0	0	0	0	0	0	0	0	0	0	0	0	0	0	0	0	0	0	0
twins	36440	F		Europe	Western Europe	UK	71.729		27.7686	overweight	0	0	0	0	0	0	0	0	0	0	0	0	0	0	0	0	0	0	0	0	0	0	0	0	0	0	0	0	0	0	0	0	0	0	0	0	0	0	0
twins	36453	F		Europe	Western Europe	UK	59.729		26.0586	overweight	0	0	0	0	0	0	0	0	0	0	0	0	0	0	0	0	0	0	0	0	0	0	0	0	0	0	0	0	0	0	0	0	0	0	0	0	0	0	0
twins	36454	F		Europe	Western Europe	UK	59.729		28.652	overweight	0	0	0	0	0	0	0	0	0	0	0	0	0	0	0	0	0	0	0	0	0	0	0	0	0	0	0	0	0	0	0	0	0	0	0	0	0	0	0
twins	36473	F		Europe	Western Europe	UK	35.7125		24.7051	normal	0	0	0	0	0	0	0	0	0	0	0	0	0	0	0	0	0	0	0	0	0	0	0	0	0	0	0	0	0	0	0	0	0	0	0	0	0	0	0
twins	36474	F		Europe	Western Europe	UK	35.7125		19.3625	normal	0	0	0	0	0	0	0	0	0	0	0	0	0	0	0	0	0	0	0	0	0	0	0	0	0	0	0	0	0	0	0	0	0	0	0	0	0	0	0
twins	36521	F		Europe	Western Europe	UK	73.399		28.4753	overweight	0	0	0.00521682	0.00554288	0	0	0	0	0	0	0	0	0.00456472	0	0	0	0	0	0	0	0	0	0	0	0	0	0	0	0	0	0.00521682	0.00619498	0	0	0	0	0	0	0
twins	36522	F		Europe	Western Europe	UK	73.399		27.438	overweight	0	0	0	0.00775946	0	0	0	0	0	0	0	0	0	0	0	0	0	0	0	0	0	0	0	0	0	0	0	0	0	0	0	0	0	0	0	0	0	0	0
twins	36525	F		Europe	Western Europe	UK	64.5613		23.8076	normal	0	0	0	0	0	0	0	0	0	0	0	0	0	0	0	0	0	0	0	0	0	0	0	0	0	0	0	0	0	0	0	0	0	0	0	0	0	0	0
twins	36526	F		Europe	Western Europe	UK	64.5613		24.8692	normal	0	0	0	0	0	0	0	0	0	0	0	0	0	0	0	0	0	0	0.0111193	0	0	0	0	0	0	0	0	0	0	0	0	0	0	0	0	0	0	0	0
twins	36533	F		Europe	Western Europe	UK	52.0137		28.0445	overweight	0	0	0.00464684	0	0	0	0	0	0	0	0	0	0	0	0	0	0.00619579	0.00557621	0	0	0	0	0	0	0	0	0	0	0	0	0	0.00495663	0	0	0	0	0	0	0
twins	36534	F		Europe	Western Europe	UK	52.0137		21.4776	normal	0	0	0	0	0	0	0	0	0	0	0	0	0	0	0	0	0	0	0	0	0	0	0	0	0	0	0	0.00982456	0	0	0	0	0	0	0	0	0	0	0
twins	36587	F		Europe	Western Europe	UK	62.36		22.0718	normal	0	0	0	0	0	0	0	0	0	0	0	0	0	0	0	0	0	0	0	0	0	0	0	0	0	0	0	0	0	0	0	0	0	0	0	0	0	0	0
twins	36588	F		Europe	Western Europe	UK	62.36		20.8415	normal	0	0	0	0	0	0	0	0	0	0	0	0	0	0	0	0	0	0	0.00651997	0	0	0	0	0	0	0	0	0.00814996	0	0	0	0	0	0	0	0	0	0	0
twins	36666	F		Europe	Western Europe	UK	56.1944		21.0171	normal	0	0	0	0	0	0	0	0	0	0	0	0	0	0	0	0	0	0	0	0	0	0	0	0	0	0	0	0	0	0	0	0	0	0	0	0	0	0	0
twins	36667	F		Europe	Western Europe	UK	56.1944		21.4438	normal	0	0	0	0	0	0	0	0	0	0	0	0	0	0	0	0	0	0	0	0	0	0	0	0	0	0	0	0	0	0	0	0	0	0	0	0	0	0	0
twins	36674	F		Europe	Western Europe	UK	78.2971		27.7753	overweight	0	0	0	0	0	0	0	0	0	0	0	0	0	0	0	0	0	0	0	0	0	0	0	0	0	0	0	0	0	0	0	0	0	0	0	0	0	0	0
twins	36675	F		Europe	Western Europe	UK	78.2971		26.2378	overweight	0	0	0	0	0	0	0	0	0	0	0	0	0	0	0	0	0	0	0	0	0	0	0	0	0	0	0	0	0	0	0	0	0	0	0	0	0	0	0
twins	36694	F		Europe	Western Europe	UK	42.7351		23.0469	normal	0	0	0	0	0	0	0	0	0	0	0	0	0	0	0	0	0	0	0	0	0	0	0	0	0	0	0	0	0	0	0	0	0	0	0	0	0	0	0
twins	36695	F		Europe	Western Europe	UK	42.7351		30.3288	obesity	0.00178835	0	0.00186611	0.00217712	0	0	0	0	0.00155509	0.0017106	0	0	0.0017106	0	0.00186611	0	0.00132183	0.00264365	0	0	0	0.00155509	0	0	0	0	0.00178835	0	0	0	0.00194386	0.00233263	0	0.00163284	0.00147733	0	0	0	0
twins	36696	F		Europe	Western Europe	UK	71.1814		26.3535	overweight	0	0	0	0	0	0	0	0	0	0	0	0	0	0	0	0	0	0	0	0	0	0	0	0	0	0	0	0	0	0	0	0	0	0	0	0	0	0	0
twins	36697	F		Europe	Western Europe	UK	71.1814		24.8192	normal	0	0	0	0	0	0	0	0	0	0	0	0	0	0	0	0	0	0	0	0	0	0	0	0	0	0	0	0	0	0	0	0	0	0	0	0	0	0	0
twins	36698	F		Europe	Western Europe	UK	49.525		22.782	normal	0	0	0	0	0	0	0	0	0	0	0	0	0	0	0	0	0	0	0	0	0	0	0	0	0	0	0	0	0	0	0	0	0	0	0	0	0	0	0
twins	36699	F		Europe	Western Europe	UK	49.525		23.9377	normal	0.001296	0	0.00180654	0.00176727	0	0	0	0.00141382	0.001296	0.00161018	0	0	0.00188509	0	0.00188509	0	0.00125673	0.00361309	0	0	0	0.00137454	0	0	0.00109963	0	0.00188509	0	0	0	0.00188509	0.00270981	0	0.00117818	0.00121745	0	0	0	0
twins	36702	F		Europe	Western Europe	UK	61.7823		21.1525	normal	0	0	0	0	0	0	0	0	0	0	0	0	0	0	0	0	0	0	0	0	0	0	0	0	0	0	0	0	0	0	0	0	0	0	0	0	0	0	0
twins	36703	F		Europe	Western Europe	UK	61.7823		22.8405	normal	0	0	0	0	0	0	0	0	0	0	0	0	0	0	0	0	0	0	0	0	0	0	0	0	0	0	0	0	0	0	0	0	0	0	0	0	0	0	0
twins	36794	F		Europe	Western Europe	UK	55.8494		28.0494	overweight	0	0	0	0	0	0	0	0	0	0	0	0	0	0	0	0	0	0	0	0	0	0	0	0	0	0	0	0	0	0	0	0	0	0	0	0	0	0	0
twins	36795	F		Europe	Western Europe	UK	55.8494		32.3047	obesity	0	0	0	0	0	0	0	0	0	0	0	0	0	0	0	0	0	0	0	0	0	0	0	0	0	0	0	0	0	0	0	0	0	0	0	0	0	0	0
twins	36981	F		Europe	Western Europe	UK	49.6893		32.8305	obesity	0	0	0	0	0	0	0	0	0	0	0	0	0	0	0	0	0	0	0	0	0	0	0	0	0	0	0	0	0	0	0	0	0	0	0	0	0	0	0
twins	36982	F		Europe	Western Europe	UK	49.6893		33.7768	obesity	0	0	0	0	0	0	0	0	0	0	0	0	0	0	0	0	0	0	0	0	0	0	0	0	0	0	0	0	0	0	0	0	0	0	0	0	0	0	0
twins	37096	F		Europe	Western Europe	UK	64.4517		35.7495	obesity	0	0	0	0	0	0	0	0	0	0	0	0	0	0	0	0	0	0	0	0	0	0	0	0	0	0	0	0	0	0	0	0	0	0	0	0	0	0	0
twins	37097	F		Europe	Western Europe	UK	64.4517		32.8933	obesity	0	0	0	0	0	0	0	0	0	0	0	0	0	0	0	0	0	0.00723097	0	0	0	0	0	0	0	0	0	0	0	0	0	0	0	0	0	0	0	0	0
twins	37100	F		Europe	Western Europe	UK	62.9076		20.4631	normal	0	0	0	0	0	0	0	0	0	0	0	0	0	0	0	0	0	0	0	0	0	0	0	0	0	0	0	0	0	0	0	0	0	0	0	0	0	0	0
twins	37101	F		Europe	Western Europe	UK	62.9076		19.5051	normal	0	0	0.00529101	0.00462963	0	0	0	0	0	0.00760582	0	0	0.0082672	0	0.00529101	0	0	0	0	0	0	0	0	0	0	0	0	0	0	0	0.00496032	0.00595238	0	0	0	0	0	0	0
twins	37102	F		Europe	Western Europe	UK	63.2909		27.322	overweight	0	0	0	0	0	0	0	0	0	0	0	0	0	0	0	0	0	0	0	0	0	0	0	0	0	0	0	0	0	0	0	0	0	0	0	0	0	0	0
twins	37103	F		Europe	Western Europe	UK	63.2909		30.5568	obesity	0	0	0	0	0	0	0	0	0	0	0	0	0	0	0	0	0	0	0	0	0	0	0	0	0	0	0	0	0	0	0	0	0	0	0	0	0	0	0
twins	37105	F		Europe	Western Europe	UK	64.6461		24.8585	normal	0	0	0	0	0	0	0	0	0	0	0	0	0	0	0	0	0	0	0.0075522	0	0	0	0	0.00799645	0	0	0	0.00710795	0	0	0	0	0	0	0	0	0	0	0
twins	37126	F		Europe	Western Europe	UK	47.4908		21.5665	normal	0	0	0	0	0	0	0	0	0	0	0	0	0	0	0	0	0	0	0	0	0	0	0	0	0	0	0	0	0	0	0	0	0	0	0	0	0	0	0
twins	37127	F		Europe	Western Europe	UK	47.4908		25.6392	overweight	0	0	0	0	0	0	0	0	0	0	0	0	0	0	0	0	0	0	0	0	0	0	0	0	0	0	0	0	0	0	0	0	0	0	0	0	0	0	0
twins	37133	F		Europe	Western Europe	UK	61.7303		35.7128	obesity	0	0	0	0	0	0	0	0	0	0	0	0	0	0	0	0	0	0	0	0	0	0	0	0	0	0	0	0	0	0	0	0	0	0	0	0	0	0	0
twins	37134	F		Europe	Western Europe	UK	61.7303		28.4341	overweight	0	0	0	0	0	0	0	0	0	0	0	0	0	0	0	0	0	0	0	0	0	0	0	0	0	0	0	0	0	0	0	0	0	0	0	0	0	0	0
twins	37135	F		Europe	Western Europe	UK	38.3326		23.9567	normal	0	0	0	0	0	0	0	0	0	0	0	0	0	0	0	0	0	0	0	0	0	0	0	0	0	0	0	0	0	0	0	0	0	0	0	0	0	0	0
twins	37136	F		Europe	Western Europe	UK	38.3326		26.1816	overweight	0	0	0	0	0	0	0	0	0	0	0	0	0	0	0	0	0	0	0	0	0	0	0	0	0	0	0	0	0	0	0	0	0	0	0	0	0	0	0
twins	37137	F		Europe	Western Europe	UK	51.1704		25.3029	overweight	0	0	0.00226543	0.00217104	0	0	0	0	0.00169907	0.00207665	0	0	0.00169907	0	0.00254861	0	0.00151029	0.00311497	0	0	0	0.00151029	0	0	0	0	0.00169907	0	0	0	0.00198225	0.00198225	0	0	0.00151029	0	0	0	0
twins	37138	F		Europe	Western Europe	UK	51.1704		24.789	normal	0	0	0.00220057	0.0018862	0	0	0	0.00157183	0.00149324	0.00165042	0	0	0.00141465	0	0.00172902	0	0.00149324	0.0028293	0	0	0	0.00133606	0	0	0	0	0.00157183	0	0	0	0.0018862	0.00204338	0.00117887	0	0.00141465	0	0	0	0
twins	37171	F		Europe	Western Europe	UK	59.206		32.8865	obesity	0	0	0	0	0	0	0	0	0	0	0	0	0	0	0	0	0	0	0	0	0	0	0	0	0	0	0	0	0	0	0	0	0	0	0	0	0	0	0
twins	37172	F		Europe	Western Europe	UK	59.206		23.0501	normal	0	0	0	0	0	0	0	0	0	0	0	0	0	0	0	0	0	0	0	0	0	0	0	0	0	0	0	0	0	0	0	0	0	0	0	0	0	0	0
twins	37173	F		Europe	Western Europe	UK	53.7248		24.8902	normal	0	0	0	0	0	0	0	0	0	0	0	0	0	0	0	0	0	0	0	0	0	0	0	0	0	0	0	0	0	0	0	0	0	0	0	0	0	0	0
twins	37174	F		Europe	Western Europe	UK	53.7248		33.8281	obesity	0	0	0	0	0	0	0	0	0	0	0	0	0	0	0	0	0	0	0	0	0	0	0	0	0	0	0	0	0	0	0	0	0	0	0	0	0	0	0
twins	37175	F		Europe	Western Europe	UK	54.8282		26.9238	overweight	0	0	0	0	0	0	0	0	0	0	0	0	0	0	0	0	0	0	0	0	0	0	0	0	0	0	0	0	0	0	0	0	0	0	0	0	0	0	0
twins	37176	F		Europe	Western Europe	UK	54.8282		23.8248	normal	0	0	0	0	0	0	0	0	0	0	0	0	0	0	0	0	0	0	0	0	0	0	0	0	0	0	0	0	0	0	0	0	0	0	0	0	0	0	0
twins	37179	F		Europe	Western Europe	UK	60.178		27.5056	overweight	0	0	0	0	0	0	0	0	0	0	0	0	0	0	0	0	0	0	0	0	0	0	0	0	0	0	0	0	0	0	0	0	0	0	0	0	0	0	0
twins	37181	F		Europe	Western Europe	UK	64.4627		26.4697	overweight	0	0	0.00202781	0.00179606	0	0	0	0	0.00179606	0.001854	0	0	0.00168019	0	0.00179606	0	0.00110081	0.00359212	0	0	0	0.0013905	0	0	0	0	0.00150637	0	0	0	0.00220162	0.00191194	0	0.00150637	0.0013905	0	0	0	0
twins	37182	F		Europe	Western Europe	UK	64.4627		24.2424	normal	0	0	0.00215729	0.00196117	0	0	0	0	0.00150356	0.00339936	0	0	0.00137282	0	0.00196117	0	0.00124207	0.00228803	0	0	0	0.00176505	0	0	0	0	0.00163431	0	0	0	0.0023534	0.00202654	0	0.00163431	0.00176505	0	0	0	0
twins	37189	F		Europe	Western Europe	UK	48.5804		35.3045	obesity	0	0	0	0	0	0	0	0	0	0	0	0	0	0	0	0	0	0	0	0	0	0	0	0	0	0	0	0	0	0	0	0	0	0	0	0	0	0	0
twins	37190	F		Europe	Western Europe	UK	48.5804		34.4935	obesity	0	0	0	0	0	0	0	0	0	0	0	0	0	0	0	0	0	0	0	0	0	0	0	0	0	0	0	0	0	0	0	0	0	0	0	0	0	0	0
twins	37191	F		Europe	Western Europe	UK	61.0048		32.647	obesity	0	0	0	0	0	0	0	0	0	0	0	0	0	0	0	0	0	0	0	0	0	0	0	0	0	0	0	0	0	0	0	0	0	0	0	0	0	0	0
twins	37192	F		Europe	Western Europe	UK	61.0048		33.5244	obesity	0	0	0.00182223	0.001721	0	0	0	0	0.00161976	0.0020247	0	0	0.00192347	0	0.001721	0	0	0.00253088	0	0	0	0.00161976	0	0	0	0	0.00212594	0	0	0	0.0020247	0.00253088	0	0	0.00151853	0	0	0	0
twins	37193	F		Europe	Western Europe	UK	69.6427		23.0584	normal	0	0	0	0	0	0	0	0	0	0	0	0	0	0	0	0	0	0	0	0	0	0	0	0	0	0	0	0	0	0	0	0	0	0	0	0	0	0	0
twins	37194	F		Europe	Western Europe	UK	69.6427		26.6432	overweight	0	0	0	0	0	0	0	0	0	0	0	0	0	0	0	0	0	0	0	0	0	0	0	0	0	0	0	0	0	0	0	0	0	0	0	0	0	0	0
twins	37195	F		Europe	Western Europe	UK	59.6167		29.0861	overweight	0	0	0	0	0	0	0	0	0	0	0	0	0	0	0	0	0	0	0	0	0	0	0	0	0	0	0	0	0	0	0	0	0	0	0	0	0	0	0
twins	37196	F		Europe	Western Europe	UK	59.6167		26.9214	overweight	0	0	0	0	0	0	0	0	0	0	0	0	0	0	0	0	0	0	0	0	0	0	0	0	0	0	0	0	0	0	0	0	0	0	0	0	0	0	0
twins	37197	F		Europe	Western Europe	UK	57.9904		22.1115	normal	0	0	0	0	0	0	0	0	0	0	0	0	0	0	0	0	0	0	0	0	0	0	0	0	0	0	0	0	0	0	0	0	0	0	0	0	0	0	0
twins	37198	F		Europe	Western Europe	UK	57.9904		23.1038	normal	0	0	0	0	0	0	0	0	0	0	0	0	0	0	0	0	0	0	0	0	0	0	0	0	0	0	0	0	0	0	0	0	0	0	0	0	0	0	0
twins	37199	F		Europe	Western Europe	UK	59.2526		25.0028	overweight	0	0	0	0	0	0	0	0	0	0	0	0	0	0	0	0	0	0	0	0	0	0	0	0	0	0	0	0	0	0	0	0	0	0	0	0	0	0	0
twins	37200	F		Europe	Western Europe	UK	59.2526		33.1403	obesity	0	0	0	0	0	0	0	0	0	0	0	0	0	0	0	0	0	0	0	0	0	0	0	0	0	0	0	0	0	0	0	0	0	0	0	0	0	0	0
twins	37201	F		Europe	Western Europe	UK	46.1875		33.0922	obesity	0	0	0.00218311	0.00156911	0	0	0	0.00136444	0.00129622	0.00170555	0	0	0.00136444	0	0.00163733	0	0.00136444	0.00450266	0	0	0	0.00115978	0	0	0	0	0.00156911	0	0	0	0.00156911	0.00156911	0	0.00191022	0.00129622	0	0	0	0
twins	37202	F		Europe	Western Europe	UK	46.1875		32.6938	obesity	0	0	0	0	0	0	0	0	0	0	0	0	0	0	0	0	0	0	0	0	0	0	0	0	0	0	0	0	0	0	0	0	0	0	0	0	0	0	0
twins	37203	F		Europe	Western Europe	UK	60.9884		31.1301	obesity	0	0	0	0	0	0	0	0	0	0	0	0	0	0	0	0	0	0	0	0	0	0	0	0	0.0438095	0	0	0	0	0	0	0	0	0	0	0	0	0	0
twins	37204	F		Europe	Western Europe	UK	60.9884		34.0785	obesity	0	0	0	0	0	0	0	0	0	0	0	0	0	0	0	0	0	0	0	0	0	0	0	0	0	0	0	0	0	0	0	0	0	0	0	0	0	0	0
twins	37205	F		Europe	Western Europe	UK	64.8487		27.5391	overweight	0	0	0	0	0	0	0	0	0	0	0	0	0	0	0	0	0	0	0	0	0	0	0	0	0	0	0	0	0	0	0	0	0	0	0	0	0	0	0
twins	37206	F		Europe	Western Europe	UK	64.8487		22.8462	normal	0	0	0	0	0	0	0	0	0	0	0	0	0	0	0	0	0	0	0	0	0	0	0	0	0	0	0	0	0	0	0	0	0	0	0	0	0	0	0
twins	37207	F		Europe	Western Europe	UK	65.0815		27.8222	overweight	0	0	0	0	0	0	0	0	0	0	0	0	0	0	0	0	0	0	0	0	0	0	0	0	0	0	0	0	0	0	0	0	0	0	0	0	0	0	0
twins	37208	F		Europe	Western Europe	UK	65.0815		22.2596	normal	0	0	0.00229709	0.00216947	0	0	0	0	0.00178663	0.00216947	0	0	0.00191424	0	0	0	0	0	0	0	0	0.00216947	0	0	0	0.00267994	0.00216947	0	0	0	0.00216947	0.00242471	0	0	0.00178663	0	0	0	0
twins	37209	F		Europe	Western Europe	UK	46.5161		23.2874	normal	0	0	0	0	0	0.00329046	0	0	0	0	0	0	0	0	0	0	0	0	0.00498554	0.00448699	0	0	0	0.00299133	0.0129624	0	0	0.00638149	0	0	0	0	0	0	0	0	0	0	0
twins	37210	F		Europe	Western Europe	UK	46.5161		24.0955	normal	0	0	0.00234406	0.00172142	0	0	0	0	0.00135516	0.00164817	0	0	0.00128191	0	0.0019778	0	0.00135516	0.00322309	0	0	0	0.00106215	0	0	0	0.00102553	0.00135516	0	0	0	0.0018313	0.00216093	0	0.00117203	0.00124528	0	0	0	0
twins	37222	F		Europe	Western Europe	UK	55.7454		23.6926	normal	0	0	0	0	0	0	0	0	0	0	0	0	0	0	0	0	0	0	0	0	0	0	0	0	0	0	0	0	0	0	0	0	0	0	0	0	0	0	0
twins	37223	F		Europe	Western Europe	UK	55.7454		27.4368	overweight	0.00128476	0	0.00113181	0.00110122	0	0.000917684	0	0.000642379	0.000917684	0.00113181	0	0	0.000978863	0	0.00168242	0	0.000703558	0.00149888	0.00177419	0.00149888	0	0.00110122	0	0.00100945	0.00244716	0	0.00107063	0.00146829	0	0	0.00131535	0.00250834	0	0.000856505	0.000948273	0	0	0	0
twins	37228	F		Europe	Western Europe	UK	55.1951		34.7014	obesity	0	0	0	0	0	0	0	0	0	0	0	0	0	0	0	0	0	0	0	0	0	0	0	0	0	0	0	0	0	0	0	0	0	0	0	0	0	0	0
twins	37229	F		Europe	Western Europe	UK	55.1951		28.257	overweight	0	0	0.00194106	0.00185283	0	0	0	0	0.00149991	0.00158814	0	0	0.0017646	0	0.00185283	0	0	0.00247044	0	0	0	0.00158814	0	0	0	0	0.00167637	0	0	0	0.00185283	0.0046762	0	0	0.00149991	0	0	0	0
twins	37232	F		Europe	Western Europe	UK	50.642		25.2818	overweight	0	0	0	0	0	0	0	0	0	0	0	0	0	0	0	0	0	0	0.0070035	0	0	0	0	0	0	0	0	0.00850425	0	0	0	0	0	0	0	0	0	0	0
twins	37233	F		Europe	Western Europe	UK	50.642		27.268	overweight	0	0	0.00138812	0.0015732	0	0	0	0	0	0	0	0	0.00129558	0	0.0015732	0	0	0.00185082	0	0	0	0	0	0	0	0	0	0	0	0	0.00148066	0.00166574	0	0	0.00129558	0	0	0	0
twins	37254	F		Europe	Western Europe	UK	66.642		24.3531	normal	0	0	0	0	0	0.00368118	0	0	0	0	0	0	0	0	0	0	0	0	0.00496159	0.00448143	0	0	0	0.00336108	0.0112036	0	0	0.00448143	0	0	0	0	0	0	0	0	0	0	0
twins	37255	F		Europe	Western Europe	UK	66.642		23.9	normal	0	0	0	0	0	0	0	0	0	0	0	0	0	0	0	0	0	0	0.00552307	0	0	0	0	0	0.00779727	0	0	0.00552307	0	0	0	0	0	0	0	0	0	0	0
twins	37264	F		Europe	Western Europe	UK	51.8357		26.7848	overweight	0	0	0	0	0	0	0	0	0	0	0	0	0	0	0	0	0	0	0.00680516	0.00608883	0	0	0	0.00501433	0	0	0	0.00573066	0	0	0	0	0	0	0	0	0	0	0
twins	37265	F		Europe	Western Europe	UK	51.8357		28.3645	overweight	0	0	0	0	0	0	0	0	0	0	0	0	0	0	0	0	0	0	0	0	0	0	0	0	0	0	0	0	0	0	0	0	0	0	0	0	0	0	0
twins	37268	F		Europe	Western Europe	UK	62.1218		22.3886	normal	0	0	0	0	0	0	0	0	0	0	0	0	0	0	0	0	0	0	0	0	0	0	0	0	0	0	0	0	0	0	0	0	0	0	0	0	0	0	0
twins	37269	F		Europe	Western Europe	UK	62.1218		32.9599	obesity	0	0	0	0	0	0	0	0	0	0	0	0	0	0	0	0	0	0	0	0	0	0	0	0	0	0	0	0	0	0	0	0	0	0	0	0	0	0	0
twins	37270	F		Europe	Western Europe	UK	64.6105		27.4066	overweight	0	0	0	0	0	0	0	0	0	0	0	0	0	0	0	0	0	0	0	0	0	0	0	0	0	0	0	0	0	0	0	0	0	0	0	0	0	0	0
twins	37271	F		Europe	Western Europe	UK	64.6105		39.8508	obesity	0	0	0	0	0	0	0	0	0	0	0	0	0	0	0	0	0	0	0	0	0	0	0	0	0	0	0	0	0	0	0	0	0	0	0	0	0	0	0
twins	37276	F		Europe	Western Europe	UK	69.5551		16.1665	underweight	0	0	0	0	0	0	0	0	0	0	0	0	0	0	0	0	0	0	0	0	0	0	0	0	0	0	0	0	0	0	0	0	0	0	0	0	0	0	0
twins	37277	F		Europe	Western Europe	UK	69.5633		19.2806	normal	0	0	0	0	0	0	0	0	0	0	0	0	0	0	0	0	0	0	0	0	0	0	0	0	0	0	0	0	0	0	0	0	0	0	0	0	0	0	0
twins	37282	F		Europe	Western Europe	UK	62.3436		33.7623	obesity	0	0	0	0	0	0	0	0	0	0	0	0	0	0	0	0	0	0	0	0	0	0	0	0	0	0	0	0	0	0	0	0	0	0	0	0	0	0	0
twins	37283	F		Europe	Western Europe	UK	62.3436		30.3871	obesity	0	0	0	0	0	0	0	0	0	0	0	0	0	0	0	0	0	0	0	0	0	0	0	0	0	0	0	0	0	0	0	0	0	0	0	0	0	0	0
twins	37284	F		Europe	Western Europe	UK	61.7221		25.4187	overweight	0	0	0	0	0	0	0	0	0	0	0	0	0	0	0	0	0	0	0	0	0	0	0	0	0	0	0	0	0	0	0	0	0	0	0	0	0	0	0
twins	37285	F		Europe	Western Europe	UK	61.7221		22.4261	normal	0	0	0	0	0	0	0	0	0	0	0	0	0	0	0	0	0	0	0	0	0	0	0	0	0	0	0	0	0	0	0	0	0	0	0	0	0	0	0
twins	37286	F		Europe	Western Europe	UK	64.2847		27.5551	overweight	0	0	0	0	0	0	0	0	0	0	0	0	0	0	0	0	0	0	0.00673077	0	0	0	0	0	0	0	0	0	0	0	0	0	0	0	0	0	0	0	0
twins	37287	F		Europe	Western Europe	UK	64.2847		30.5234	obesity	0	0	0	0	0	0	0	0	0	0	0	0	0	0	0	0	0	0	0.0057574	0.00456621	0	0	0	0.00377209	0.0083383	0	0	0.00496327	0	0	0	0	0	0	0	0	0	0	0
twins	37292	F		Europe	Western Europe	UK	57.1472		23.0701	normal	0	0	0	0	0	0	0	0	0	0	0	0	0	0	0	0	0.0135397	0	0	0	0	0	0	0	0	0	0	0	0	0	0	0	0	0	0	0	0	0	0
twins	37293	F		Europe	Western Europe	UK	57.1472		24.0346	normal	0	0	0	0	0	0	0	0	0	0	0	0	0	0	0	0	0	0	0	0	0	0	0	0	0	0	0	0	0	0	0	0	0	0	0	0	0	0	0
twins	37296	F		Europe	Western Europe	UK	62.5544		34.3321	obesity	0	0	0	0	0	0	0	0	0	0	0	0	0	0	0	0	0	0	0.00442478	0	0	0	0	0.00412979	0	0	0	0.00530973	0	0	0	0	0	0	0	0	0	0	0
twins	37297	F		Europe	Western Europe	UK	62.5544		27.2899	overweight	0	0	0	0	0	0	0	0	0	0	0	0	0	0	0	0	0	0	0	0	0	0	0	0	0	0	0	0	0	0	0	0	0	0	0	0	0	0	0
twins	37298	F		Europe	Western Europe	UK	57.1581		23.2022	normal	0	0	0	0	0	0	0	0	0	0	0	0	0	0	0	0	0	0	0	0	0	0	0	0	0	0	0	0	0	0	0	0	0	0	0	0	0	0	0
twins	37299	F		Europe	Western Europe	UK	57.1581		24.6212	normal	0	0	0	0	0	0	0	0	0	0	0	0	0	0	0	0	0	0	0	0	0	0	0	0	0	0	0	0	0	0	0	0	0	0	0	0	0	0	0
twins	37304	F		Europe	Western Europe	UK	63.8905		28.4375	overweight	0	0	0	0	0	0	0	0	0	0	0	0	0	0	0	0	0	0	0	0	0	0	0	0	0	0	0	0	0	0	0	0	0	0	0	0	0	0	0
twins	37305	F		Europe	Western Europe	UK	63.8905		28.4874	overweight	0	0	0	0	0	0	0	0	0	0	0	0	0	0	0	0	0	0	0	0	0	0	0	0	0	0	0	0	0	0	0	0	0	0	0	0	0	0	0
twins	37308	F		Europe	Western Europe	UK	62.3819		23.3739	normal	0	0	0	0	0	0	0	0	0	0	0	0	0	0	0	0	0	0	0	0	0	0	0	0	0	0	0	0	0	0	0	0	0	0	0	0	0	0	0
twins	37309	F		Europe	Western Europe	UK	62.3819		19.0629	normal	0	0	0	0	0	0	0	0	0	0	0	0	0	0	0	0	0	0	0	0	0	0	0	0	0	0	0	0	0	0	0	0	0	0	0	0	0	0	0
twins	37314	F		Europe	Western Europe	UK	69.1362		17.7619	underweight	0	0	0	0	0	0	0	0	0	0	0	0	0	0	0	0	0	0	0.0084122	0	0	0	0	0	0	0	0	0.00788644	0	0	0	0	0	0	0	0	0	0	0
twins	37315	F		Europe	Western Europe	UK	69.1362		18.1359	underweight	0	0	0	0	0	0	0	0	0	0	0	0	0	0	0	0	0	0	0	0	0	0	0	0	0	0	0	0	0	0	0	0	0	0	0	0	0	0	0
twins	37316	F		Europe	Western Europe	UK	68.6242		23.7824	normal	0	0	0.00210161	0.00246711	0	0	0	0	0.00164474	0.00173611	0	0	0.00191886	0	0.00201023	0	0	0.00246711	0	0	0	0.00182749	0	0	0	0	0.00219298	0	0	0	0.00210161	0.0028326	0	0.00146199	0.00155336	0	0	0	0
twins	37317	F		Europe	Western Europe	UK	68.6242		24.6319	normal	0	0	0	0	0	0	0	0	0	0	0	0	0	0	0	0	0	0	0	0	0	0	0	0	0	0	0	0	0	0	0	0	0	0	0	0	0	0	0
twins	37322	F		Europe	Western Europe	UK	56.2355		27.9337	overweight	0	0	0	0	0	0	0	0	0	0	0	0	0	0	0	0	0	0	0.0128323	0	0	0	0	0	0	0	0	0	0	0	0	0	0	0	0	0	0	0.0174152	0
twins	37323	F		Europe	Western Europe	UK	56.2355		20.5953	normal	0	0	0	0	0	0	0	0	0	0	0	0	0	0	0	0	0	0	0	0	0	0	0	0	0	0	0	0	0	0	0	0	0	0	0	0	0	0	0
twins	37330	F		Europe	Western Europe	UK	65.7084		30.7793	obesity	0	0	0	0	0	0	0	0	0	0	0	0	0	0	0	0	0	0	0	0	0	0	0	0	0	0	0	0	0	0	0	0	0	0	0	0	0	0	0
twins	37331	F		Europe	Western Europe	UK	65.7084		27.7567	overweight	0	0	0.00193094	0.00181736	0	0	0	0	0.00181736	0.00181736	0	0	0.00181736	0	0.00215811	0	0	0.00283962	0	0	0	0.00159019	0	0	0	0	0.00204453	0	0	0	0.00204453	0.00193094	0	0	0.00181736	0	0	0	0
twins	37332	F		Europe	Western Europe	UK	67.4387		24.6044	normal	0	0	0	0	0	0	0	0	0	0	0	0	0	0	0	0	0	0	0	0	0	0	0	0	0	0	0	0	0	0	0	0	0	0	0	0	0	0	0
twins	37333	F		Europe	Western Europe	UK	67.4387		28.7431	overweight	0	0	0	0	0	0	0	0	0	0	0	0	0	0	0	0	0	0	0	0	0	0	0	0	0	0	0	0	0	0	0	0	0	0	0	0	0	0	0
twins	37336	F		Europe	Western Europe	UK	64.9966		21.6845	normal	0	0	0	0	0	0	0	0	0	0	0	0	0	0	0	0	0	0	0	0	0	0	0	0	0	0	0	0	0	0	0	0	0	0	0	0	0	0	0
twins	37337	F		Europe	Western Europe	UK	64.9966		20.0784	normal	0	0	0	0	0	0	0	0	0	0	0	0	0	0	0	0	0	0	0.00518135	0.00455959	0	0	0	0.00953368	0.011399	0	0	0.00497409	0	0	0	0	0	0	0	0	0	0	0
twins	37348	F		Europe	Western Europe	UK	50.6201		26.3463	overweight	0	0	0	0	0	0	0	0	0	0	0	0	0	0	0	0	0	0	0	0	0	0	0	0	0	0	0	0	0	0	0	0	0	0	0	0	0	0	0
twins	37349	F		Europe	Western Europe	UK	50.6201		22.1367	normal	0	0	0	0	0	0	0	0	0	0	0	0	0	0	0	0	0	0.0049239	0.00604297	0.00470009	0	0	0	0.00380483	0.0118621	0	0	0.00447628	0	0	0	0	0	0	0	0	0	0	0
twins	37352	F		Europe	Western Europe	UK	64.501		24.6598	normal	0	0	0	0	0	0	0	0	0	0	0	0	0	0	0	0	0	0	0	0	0	0	0	0	0	0	0	0	0	0	0	0	0	0	0	0	0	0	0
twins	37353	F		Europe	Western Europe	UK	64.501		24.025	normal	0	0	0	0	0	0	0	0	0	0	0	0	0	0	0	0	0	0	0	0	0	0	0	0	0	0	0	0	0	0	0	0	0	0	0	0	0	0	0
twins	37393	F		Europe	Western Europe	UK	67.0445		23.1067	normal	0	0	0	0	0	0	0	0	0	0	0	0	0	0	0	0	0	0	0	0	0	0	0	0	0	0	0	0	0	0	0	0.00562008	0	0	0	0	0	0	0
twins	37394	F		Europe	Western Europe	UK	67.0445		24.6156	normal	0	0	0	0	0	0	0	0	0	0	0	0	0	0	0	0	0	0	0	0	0	0	0	0	0	0	0	0	0	0	0	0	0	0	0	0	0	0	0
twins	37399	F		Europe	Western Europe	UK	51.7153		19.4034	normal	0	0	0	0	0	0	0	0	0	0	0	0	0	0	0	0	0	0	0	0	0	0	0	0	0	0	0	0	0	0	0	0	0	0	0	0	0	0	0
twins	37400	F		Europe	Western Europe	UK	51.7153		23.2049	normal	0	0	0	0	0	0	0	0	0	0	0	0	0	0	0	0	0	0	0	0	0	0	0	0	0	0	0	0	0	0	0	0	0	0	0	0	0	0	0
twins	37405	F		Europe	Western Europe	UK	62.0205		21.0269	normal	0	0	0	0	0	0	0	0	0	0	0	0	0	0	0	0	0	0	0	0	0	0	0	0	0	0	0	0	0	0	0	0	0	0	0	0	0	0	0
twins	37406	F		Europe	Western Europe	UK	62.0205		27.7193	overweight	0	0	0	0	0	0	0	0	0	0	0	0	0	0	0	0	0	0	0	0	0	0	0	0	0	0	0	0	0	0	0	0	0	0	0	0	0	0	0
twins	37461	F		Europe	Western Europe	UK	79.1978		24.0074	normal	0	0	0	0	0	0	0	0	0	0	0	0	0	0	0	0	0	0	0	0	0	0	0	0	0	0	0	0	0	0	0	0	0	0	0	0	0	0	0
twins	37462	F		Europe	Western Europe	UK	79.1978		22.4183	normal	0	0	0	0	0	0	0	0	0	0	0	0	0	0	0	0	0	0	0.00598982	0.00539084	0	0	0	0.00419287	0.0104822	0	0	0.00539084	0	0	0	0	0	0	0	0	0	0	0
twins	37543	F		Europe	Western Europe	UK	64.6242		29.891	overweight	0	0	0	0	0	0	0	0	0	0	0	0	0	0	0	0	0	0	0	0	0	0	0	0	0	0	0	0	0	0	0	0	0	0	0	0	0	0	0
twins	37544	F		Europe	Western Europe	UK	64.6242		27.847	overweight	0	0	0	0	0	0	0	0	0	0	0	0	0	0	0	0	0	0	0	0	0	0	0	0	0	0	0	0	0	0	0	0	0	0	0	0	0	0	0
twins	37545	F		Europe	Western Europe	UK	65.87		31.5711	obesity	0	0	0	0	0	0	0	0	0	0	0	0	0	0	0	0.00554324	0	0	0.00776053	0	0	0	0	0.0094235	0.0105322	0	0	0	0	0	0	0	0	0	0	0	0	0	0
twins	37546	F		Europe	Western Europe	UK	65.87		29.2257	overweight	0	0	0	0	0	0	0	0	0	0	0	0	0	0	0	0	0	0	0	0	0	0	0	0	0	0	0	0	0	0	0	0	0	0	0	0	0	0	0
twins	37583	F		Europe	Western Europe	UK	72.6516		22.3457	normal	0	0	0	0	0	0	0	0	0	0	0	0	0	0	0	0	0	0	0	0	0	0	0	0	0	0	0	0	0	0	0	0	0	0	0	0	0	0	0
twins	37584	F		Europe	Western Europe	UK	72.6516		25.8697	overweight	0	0	0	0	0	0	0	0	0	0	0	0	0	0	0	0	0	0	0	0	0	0	0	0	0	0	0	0	0	0	0	0	0	0	0	0	0	0	0
twins	37647	F		Europe	Western Europe	UK	64.5311		21.2874	normal	0	0	0	0	0	0	0	0	0	0	0	0	0	0	0	0	0	0	0	0	0	0	0	0	0	0	0	0	0	0	0	0	0	0	0	0	0	0	0
twins	37648	F		Europe	Western Europe	UK	64.5311		19.9949	normal	0	0	0	0	0	0	0	0	0	0	0	0	0	0	0	0	0	0	0	0	0	0	0	0	0	0	0	0	0	0	0	0	0	0	0	0	0	0	0
twins	37651	F		Europe	Western Europe	UK	65.0349		22.4359	normal	0	0	0	0	0	0	0	0	0	0	0	0	0	0	0	0	0	0	0	0	0	0	0	0	0	0	0	0	0	0	0	0	0	0	0	0	0	0	0
twins	37652	F		Europe	Western Europe	UK	65.0349		23.6635	normal	0	0	0	0	0	0	0	0	0	0	0	0	0	0	0	0	0	0	0	0	0	0	0	0	0	0	0	0	0	0	0	0	0	0	0	0	0	0	0
twins	37753	F		Europe	Western Europe	UK	58.694		22.6274	normal	0	0	0	0	0	0.00468218	0	0	0	0	0	0	0	0	0	0	0	0	0.00624291	0.00425653	0	0	0	0.00368899	0	0	0	0.00510783	0	0	0	0	0	0	0	0	0	0	0
twins	37754	F		Europe	Western Europe	UK	58.694		29.2951	overweight	0	0	0	0	0	0	0	0	0	0	0	0	0	0	0	0	0	0	0	0	0	0	0	0	0	0	0	0	0	0	0	0	0	0	0	0	0	0	0
twins	37797	F		Europe	Western Europe	UK	59.948		25.3165	overweight	0	0	0	0	0	0	0	0	0	0	0	0	0	0	0	0	0	0	0	0	0	0	0	0	0	0	0	0	0	0	0	0	0	0	0	0	0	0	0
twins	37798	F		Europe	Western Europe	UK	59.948		24.4057	normal	0	0	0	0	0	0	0	0	0	0.0102145	0	0	0	0	0	0	0	0.0081716	0	0	0	0	0	0	0	0	0	0	0	0	0	0	0	0	0	0	0	0	0
twins	37829	F		Europe	Western Europe	UK	71.8138		23.9941	normal	0	0	0	0	0	0	0	0	0	0	0	0	0	0	0	0	0	0	0	0	0	0	0	0	0	0	0	0	0	0	0	0	0	0	0	0	0	0	0
twins	37830	F		Europe	Western Europe	UK	71.8138		24.5094	normal	0	0	0	0	0	0	0	0	0	0	0	0	0	0	0	0	0	0.0505051	0	0	0	0	0	0	0	0	0	0	0	0	0	0	0	0	0	0	0	0	0
twins	37877	F		Europe	Western Europe	UK	47.4278		20.9727	normal	0	0	0	0	0	0	0	0	0	0	0	0	0	0	0	0	0	0	0	0	0	0	0	0	0	0	0	0	0	0	0	0	0	0	0	0	0	0	0
twins	37878	F		Europe	Western Europe	UK	47.4278		22.0018	normal	0	0	0	0	0	0	0	0	0	0	0	0	0	0	0	0	0	0	0	0	0	0	0	0	0	0	0	0	0	0	0	0	0	0	0	0	0	0	0
twins	37879	F		Europe	Western Europe	UK	41.9357		23.8321	normal	0	0	0	0	0	0	0	0	0	0	0	0	0	0	0	0	0	0	0	0	0	0	0	0	0	0	0	0	0	0	0	0	0	0	0	0	0	0	0
twins	37880	F		Europe	Western Europe	UK	41.9357		25.4645	overweight	0	0	0	0	0	0	0	0	0	0	0	0	0	0	0	0	0	0	0	0	0	0	0	0	0	0	0	0	0	0	0	0	0	0	0	0	0	0	0
Enteritis	CJR0607	M		Asia	Asia	China		gastric cancer			0	0	0	0	0	0	0	0	0	0	0	0	0	0	0	0	0	0	0	0	0	0	0	0	0	0	0	0	0	0	0	0	0	0	0	0	0	0	0
Enteritis	DCY0308	F		Asia	Asia	China		colon cancer			0	0	0	0	0	0	0	0	0	0	0	0	0	0	0	0	0	0	0	0	0	0	0	0	0	0	0	0	0	0	0	0	0	0	0	0	0	0	0
Enteritis	DK0307	F		Asia	Asia	China		gastric cancer			0	0	0	0	0	0	0	0	0	0	0	0	0	0	0	0	0	0	0	0	0	0	0	0	0	0	0	0	0	0	0	0	0	0	0	0	0	0	0
Enteritis	DXZ0206	F		Asia	Asia	China		esophageal carcinoma			0	0	0	0	0	0	0	0	0	0	0	0	0	0	0	0	0	0	0	0	0	0	0	0	0	0	0	0	0	0	0	0	0	0	0	0	0	0	0
Enteritis	FGL0209	F		Asia	Asia	China		colon cancer			0	0	0	0	0	0	0	0	0	0	0	0	0	0	0	0	0	0	0	0	0	0	0	0	0	0	0	0	0	0	0	0	0	0	0	0	0	0	0
Enteritis	GFC0307	M		Asia	Asia	China		gastric cancer			0	0	0	0	0	0	0	0	0	0	0	0	0	0	0	0	0	0	0	0	0	0	0	0	0	0	0	0	0	0	0	0	0	0	0	0	0	0	0
Enteritis	HFS0223	M		Asia	Asia	China		gastric cancer			0	0	0	0	0	0	0	0	0	0	0	0	0	0	0	0	0	0	0	0	0	0	0	0	0	0	0	0	0	0	0	0	0	0	0	0	0	0	0
Enteritis	HLT0605	M		Asia	Asia	China		others			0	0	0	0	0	0	0	0	0	0	0	0	0	0	0	0	0	0	0	0	0	0	0	0	0	0	0	0	0	0	0	0	0	0	0	0	0	0	0
Enteritis	JSZ0202	F		Asia	Asia	China		gastric cancer			0	0	0	0	0	0	0	0	0	0	0	0	0	0	0	0	0	0	0	0	0	0	0	0	0	0	0	0	0	0	0	0	0	0	0	0	0	0	0
Enteritis	KL0213	M		Asia	Asia	China		others			0	0	0	0	0	0	0	0	0	0	0	0	0	0	0	0	0	0	0	0	0	0	0	0	0	0	0	0	0	0	0	0	0	0	0	0	0	0	0
Enteritis	LBZ0426	M		Asia	Asia	China		others			0	0	0	0	0	0	0	0	0	0	0	0	0	0	0	0	0	0	0	0	0	0	0	0	0	0	0	0	0	0	0	0	0	0	0	0	0	0	0
Enteritis	LCR0131	F		Asia	Asia	China		others			0	0	0	0	0	0	0	0	0	0	0	0	0	0	0	0	0	0	0	0	0	0	0	0	0	0	0	0	0	0	0	0	0	0	0	0	0	0	0
Enteritis	LDG0202	M		Asia	Asia	China		colon cancer			0	0	0	0	0	0	0	0	0	0	0	0	0	0	0	0	0	0	0	0	0	0	0	0	0	0	0	0	0	0	0	0	0	0	0	0	0	0	0
Enteritis	LJD0426	M		Asia	Asia	China		esophageal carcinoma			0	0	0	0	0	0	0	0	0	0	0	0	0	0	0	0	0	0	0	0	0	0	0	0	0	0	0	0	0	0	0	0	0	0	0	0	0	0	0
Enteritis	LJS0605	M		Asia	Asia	China		gastric cancer			0	0	0	0	0	0	0	0	0	0	0	0	0	0	0	0	0	0	0	0	0	0	0	0	0	0	0	0	0	0	0	0	0	0	0	0	0	0	0
Enteritis	LJZ0228	M		Asia	Asia	China		gastric cancer			0	0	0	0	0	0	0	0	0	0	0	0	0	0	0	0	0	0	0	0	0	0	0	0	0	0	0	0	0	0	0	0	0	0	0	0	0	0	0
Enteritis	LLY0530	F		Asia	Asia	China		gastric cancer			0	0	0	0	0	0	0	0	0	0	0	0	0	0	0	0	0	0	0	0	0	0	0	0	0	0	0	0	0	0	0	0	0	0	0	0	0	0	0
Enteritis	LMR0315	M		Asia	Asia	China		others			0	0	0	0	0	0	0	0	0	0	0	0	0	0	0	0	0	0	0	0	0	0	0	0	0	0	0	0	0	0	0	0	0	0	0	0	0	0	0
Enteritis	LQR0426	F		Asia	Asia	China		others			0	0	0	0	0	0	0	0	0	0	0	0	0	0	0	0	0	0	0	0	0	0	0	0	0	0	0	0	0	0	0	0	0	0	0	0	0	0	0
Enteritis	LRH0523	M		Asia	Asia	China		gastric cancer			0	0	0	0	0	0	0	0	0	0	0	0	0	0	0	0	0	0	0	0	0	0	0	0	0	0	0	0	0	0	0	0	0	0	0	0	0	0	0
Enteritis	LSW0213	M		Asia	Asia	China		esophageal carcinoma			0	0	0	0	0	0	0	0	0	0	0	0	0	0	0	0	0	0	0	0	0	0	0	0	0	0	0	0	0	0	0	0	0	0	0	0	0	0	0
Enteritis	LY0604	M		Asia	Asia	China		others			0	0	0	0	0	0	0	0	0	0	0	0	0	0	0	0	0	0	0	0	0	0	0	0	0	0	0	0	0	0	0	0	0	0	0	0	0	0	0
Enteritis	LYX0319	F		Asia	Asia	China		colon cancer			0	0	0	0	0	0	0	0	0	0	0	0	0	0	0	0	0	0	0	0	0	0	0	0	0	0	0	0	0	0	0	0	0	0	0	0	0	0	0
Enteritis	LZH0301	M		Asia	Asia	China		others			0	0	0	0	0	0	0	0	0	0	0	0	0	0	0	0	0	0	0	0	0	0	0	0	0	0	0	0	0	0	0	0	0	0	0	0	0	0	0
Enteritis	SCL0409	M		Asia	Asia	China		others			0	0	0	0	0	0	0	0	0	0	0	0	0	0	0	0	0	0	0	0	0	0	0	0	0	0	0	0	0	0	0	0	0	0	0	0	0	0	0
Enteritis	SQ0308	M		Asia	Asia	China		esophageal carcinoma			0	0	0	0	0	0	0	0	0	0	0	0	0	0	0	0	0	0	0	0	0	0	0	0	0	0	0	0	0	0	0	0	0	0	0	0	0	0	0
Enteritis	WKS0327	M		Asia	Asia	China		colon cancer			0	0	0	0	0	0	0	0	0	0	0	0	0	0	0	0	0	0	0	0	0	0	0	0	0	0	0	0	0	0	0	0	0	0	0	0	0	0	0
Enteritis	WXJ0412	F		Asia	Asia	China		gastric cancer			0	0	0	0	0	0	0	0	0	0	0	0	0	0	0	0	0	0	0	0	0	0	0	0	0	0	0	0	0	0	0	0	0	0	0	0	0	0	0
Enteritis	XBQ0305	M		Asia	Asia	China		esophageal carcinoma			0	0	0	0	0	0	0	0	0	0	0	0	0	0	0	0	0	0	0	0	0	0	0	0	0	0	0	0	0	0	0	0	0	0	0	0	0	0	0
Enteritis	YJP0213	F		Asia	Asia	China		gastric cancer			0	0	0	0	0	0	0	0	0	0	0	0	0	0	0	0	0	0	0	0	0	0	0	0	0	0	0	0	0	0	0	0	0	0	0	0	0	0	0
Feng	ERR688505	M	Urban	Europe	Central Europe	Austria	64	carcinoma	29.3524	overweight	0	0	0	0	0	0	0	0	0	0	0	0	0	0	0	0	0	0	0	0	0	0	0	0	0	0	0	0	0	0	0	0	0	0	0	0	0	0	0
Feng	ERR688506	M	Urban	Europe	Central Europe	Austria	68	controls	32	obesity	0	0	0	0	0	0	0	0	0	0	0	0	0	0	0	0	0	0	0.017585	0	0	0	0	0	0	0	0	0	0	0	0	0	0	0	0	0	0	0	0
Feng	ERR688507	F	Urban	Europe	Central Europe	Austria	60	controls	22.1	normal	0	0	0	0	0	0	0	0	0	0	0	0	0	0	0	0	0	0	0	0	0	0	0	0	0	0	0	0	0	0	0	0	0	0	0	0	0	0	0
Feng	ERR688508	M	Urban	Europe	Central Europe	Austria	70	advanced adenoma	34.11	obesity	0	0	0	0	0	0	0	0	0	0	0	0	0	0	0	0	0	0	0	0	0	0	0	0	0	0	0	0	0	0	0	0	0	0	0	0	0	0	0
Feng	ERR688509	M	Urban	Europe	Central Europe	Austria	68	controls	23.45	normal	0	0	0	0	0	0	0	0	0	0	0	0	0	0	0	0	0	0	0	0	0	0	0	0	0	0	0	0	0	0	0	0	0	0	0	0	0	0	0
Feng	ERR688510	M	Urban	Europe	Central Europe	Austria	66	controls	30.3	obesity	0	0	0	0	0	0	0	0	0	0	0	0	0	0	0	0	0	0	0	0	0	0	0	0	0	0	0	0	0	0	0	0	0	0	0	0	0	0	0
Feng	ERR688511	M	Urban	Europe	Central Europe	Austria	73	controls	29.7	overweight	0	0	0	0	0	0	0	0	0	0	0	0	0	0	0	0	0	0	0	0	0	0	0	0	0	0	0	0	0	0	0	0	0	0	0	0	0	0	0
Feng	ERR688512	M	Urban	Europe	Central Europe	Austria	67	advanced adenoma	27.14	overweight	0	0	0	0	0	0	0	0	0	0	0	0	0	0	0	0	0	0	0	0	0	0	0	0	0	0	0	0	0	0	0	0	0	0	0	0	0	0	0
Feng	ERR688513	M	Urban	Europe	Central Europe	Austria	73	carcinoma	17.9902	underweight	0	0	0	0	0	0	0	0	0	0	0	0	0	0	0	0	0	0	0	0	0	0	0	0	0	0	0	0	0	0	0	0	0	0	0	0	0	0	0
Feng	ERR688514	F	Urban	Europe	Central Europe	Austria	67	controls	30	overweight	0	0	0	0	0	0	0	0	0	0	0	0	0	0	0	0	0	0.2	0	0	0	0	0	0	0	0	0	0	0	0	0	0	0	0	0	0	0	0	0
Feng	ERR688515	M	Urban	Europe	Central Europe	Austria	65	carcinoma	28.0277	overweight	0	0	0	0	0	0	0	0	0	0	0	0	0	0	0	0	0	0	0	0	0	0	0	0	0	0	0	0	0	0	0	0	0	0	0	0	0	0	0
Feng	ERR688516	F	Urban	Europe	Central Europe	Austria	74	controls	28.3	overweight	0	0	0	0	0	0	0	0	0	0	0	0	0	0	0	0	0	0	0	0	0	0	0	0	0	0	0	0	0	0	0	0	0	0	0	0	0	0	0
Feng	ERR688517	F	Urban	Europe	Central Europe	Austria	65	carcinoma	23.3067	normal	0	0	0.00257838	0.00268152	0	0	0	0	0.0017533	0.00206271	0	0	0.00154703	0	0.00216584	0	0.0017533	0.00536304	0	0	0	0.00154703	0	0	0	0	0.0017533	0	0	0	0.00206271	0.00216584	0	0	0.0017533	0	0	0	0
Feng	ERR688518	M	Urban	Europe	Central Europe	Austria	70	controls	22.64	normal	0	0	0	0	0	0	0	0	0	0	0	0	0	0	0	0	0	0	0	0	0	0	0	0	0	0	0	0	0	0	0	0	0	0	0	0	0	0	0
Feng	ERR688519	M	Urban	Europe	Central Europe	Austria	62	advanced adenoma	26.88	overweight	0	0	0	0	0	0	0	0	0	0	0	0	0	0	0	0	0	0	0	0	0	0	0	0	0	0	0	0	0	0	0	0	0	0	0	0	0	0	0
Feng	ERR688520	M	Urban	Europe	Central Europe	Austria	65	controls	29.06	overweight	0	0	0	0	0	0	0	0	0	0	0	0	0	0	0	0	0	0	0	0	0	0	0	0	0	0	0	0	0	0	0	0	0	0	0	0	0	0	0
Feng	ERR688521	M	Urban	Europe	Central Europe	Austria	67	carcinoma	29.4029	overweight	0	0	0	0	0	0	0	0	0	0	0	0	0	0	0	0	0	0	0	0	0	0	0	0	0	0	0	0	0	0	0	0	0	0	0	0	0	0	0
Feng	ERR688522	F	Urban	Europe	Central Europe	Austria	69	advanced adenoma	24.13	normal	0	0	0	0	0	0	0	0	0	0	0	0	0	0	0	0	0	0	0	0	0	0	0	0	0	0	0	0	0	0	0	0	0	0	0	0	0	0	0
Feng	ERR688523	M	Urban	Europe	Central Europe	Austria	67	controls	22.79	normal	0	0	0	0	0	0	0	0	0	0	0	0	0	0	0	0	0	0	0	0	0	0	0	0	0	0	0	0	0	0	0	0	0	0	0	0	0	0	0
Feng	ERR688524	M	Urban	Europe	Central Europe	Austria	62	advanced adenoma	30.1	obesity	0	0	0	0	0	0	0	0	0	0	0	0	0	0	0	0	0	0	0.0204403	0	0	0	0	0	0	0	0	0	0	0	0	0	0	0	0	0	0	0	0
Feng	ERR688525	M	Urban	Europe	Central Europe	Austria	82	carcinoma	30.4705	obesity	0	0	0	0	0	0	0	0	0	0	0	0	0	0	0	0	0	0	0.00850939	0	0	0	0	0.00469484	0.0155516	0	0	0.00674883	0	0	0	0	0	0	0	0	0	0	0
Feng	ERR688526	M	Urban	Europe	Central Europe	Austria	63	advanced adenoma	34.08	obesity	0	0	0	0	0	0	0	0	0	0	0	0	0	0	0	0	0	0	0	0	0	0	0	0	0	0	0	0	0	0	0	0	0	0	0	0	0	0	0
Feng	ERR688527	M	Urban	Europe	Central Europe	Austria	84	carcinoma	27.2817	overweight	0	0	0	0	0	0	0	0	0	0	0	0	0	0	0	0	0	0	0	0	0	0	0	0	0	0	0	0	0	0	0	0	0	0	0	0	0	0	0
Feng	ERR688528	F	Urban	Europe	Central Europe	Austria	68	controls	21.7	normal	0	0	0	0	0	0	0	0	0	0	0	0	0	0	0	0	0	0	0	0	0	0	0	0	0	0	0	0	0	0	0	0	0	0	0	0	0	0	0
Feng	ERR688529	M	Urban	Europe	Central Europe	Austria	63	controls	30.9	obesity	0	0	0	0	0	0	0	0	0	0	0	0	0	0	0	0	0	0	0	0	0	0	0	0	0	0	0	0	0	0	0	0	0	0	0	0	0	0	0
Feng	ERR688530	M	Urban	Europe	Central Europe	Austria	68	controls	22.2	normal	0	0	0	0	0	0	0	0	0	0	0	0	0	0	0	0	0	0	0	0	0	0	0	0	0	0	0	0	0	0	0	0	0	0	0	0	0	0	0
Feng	ERR688531	M	Urban	Europe	Central Europe	Austria	62	advanced adenoma	35.43	obesity	0	0	0	0	0	0	0	0	0	0	0	0	0	0	0	0	0	0	0	0	0	0	0	0	0	0	0	0	0	0	0	0	0	0	0	0	0	0	0
Feng	ERR688532	M	Urban	Europe	Central Europe	Austria	72	controls	29.03	overweight	0	0	0	0	0	0	0	0	0	0	0	0	0	0	0	0	0	0	0	0	0	0	0	0	0	0	0	0	0	0	0	0	0	0	0	0	0	0	0
Feng	ERR688533	M	Urban	Europe	Central Europe	Austria	71	controls	29.04	overweight	0	0	0	0	0	0	0	0	0	0	0	0	0	0	0	0	0	0	0	0	0	0	0	0	0	0	0	0	0	0	0	0	0	0	0	0	0	0	0
Feng	ERR688534	F	Urban	Europe	Central Europe	Austria	86	carcinoma	20.5049	normal	0	0	0	0	0	0	0	0	0	0	0	0	0	0	0	0	0	0	0	0	0	0	0	0	0	0	0	0	0	0	0	0	0	0	0	0	0	0	0
Feng	ERR688535	M	Urban	Europe	Central Europe	Austria	63	controls	30.4	obesity	0	0	0	0	0	0	0	0	0	0	0	0	0	0	0	0	0	0	0	0	0	0	0	0	0	0	0	0	0	0	0	0	0	0	0	0	0	0	0
Feng	ERR688536	F	Urban	Europe	Central Europe	Austria	68	advanced adenoma	34.01	obesity	0	0	0	0	0	0	0	0	0	0	0	0	0	0	0	0	0	0	0	0	0	0	0	0	0	0	0	0	0	0	0	0	0	0	0	0	0	0	0
Feng	ERR688537	M	Urban	Europe	Central Europe	Austria	72	controls	31.8	obesity	0	0	0	0	0	0	0	0	0	0	0	0	0	0	0	0	0	0	0	0	0	0	0	0	0	0	0	0	0	0	0	0	0	0	0	0	0	0	0
Feng	ERR688538	F	Urban	Europe	Central Europe	Austria	68	advanced adenoma	24.84	normal	0	0	0	0	0	0	0	0	0	0	0	0	0	0	0	0	0	0	0	0	0	0	0	0	0	0	0	0	0	0	0	0	0	0	0	0	0	0	0
Feng	ERR688539	F	Urban	Europe	Central Europe	Austria	69	controls	30	overweight	0	0	0	0	0	0	0	0	0	0	0	0	0	0	0	0	0	0	0	0	0	0	0	0	0	0	0	0	0	0	0	0	0	0	0	0	0	0	0
Feng	ERR688540	M	Urban	Europe	Central Europe	Austria	71	advanced adenoma	27.04	overweight	0	0	0	0	0	0	0	0	0	0	0	0	0	0	0	0	0	0	0.00756972	0	0	0	0	0	0	0	0	0.00677291	0	0	0	0	0	0	0	0	0	0	0
Feng	ERR688541	F	Urban	Europe	Central Europe	Austria	84	carcinoma	31.2175	obesity	0	0	0	0	0	0	0	0	0	0	0	0	0	0	0	0	0	0	0	0	0	0	0	0	0	0	0	0	0	0	0	0	0	0	0	0	0	0	0
Feng	ERR688542	M	Urban	Europe	Central Europe	Austria	63	advanced adenoma	30.77	obesity	0	0	0	0	0	0	0	0	0	0	0	0	0	0	0	0	0	0	0	0	0	0	0	0	0	0	0	0	0	0	0	0	0	0	0	0	0	0	0
Feng	ERR688543	M	Urban	Europe	Central Europe	Austria	67	controls	23.14	normal	0	0	0	0	0	0	0	0	0	0	0	0	0	0	0	0	0	0	0	0	0	0	0	0	0	0	0	0	0	0	0	0	0	0	0	0	0	0	0
Feng	ERR688544	F	Urban	Europe	Central Europe	Austria	66	controls	21.7	normal	0	0	0	0	0	0	0	0	0	0	0	0	0	0	0	0	0	0	0	0	0	0	0	0	0	0	0	0	0	0	0	0	0	0	0	0	0	0	0
Feng	ERR688545	F	Urban	Europe	Central Europe	Austria	72	advanced adenoma	27.43	overweight	0	0	0	0	0	0	0	0	0	0	0	0	0	0	0	0	0	0	0	0	0	0	0	0	0	0	0	0	0	0	0	0	0	0	0	0	0	0	0
Feng	ERR688546	F	Urban	Europe	Central Europe	Austria	78	advanced adenoma	31.24	obesity	0	0	0	0	0	0	0	0	0	0	0	0	0	0	0	0	0	0	0	0	0	0	0	0	0	0	0	0	0	0	0	0	0	0	0	0	0	0	0
Feng	ERR688547	M	Urban	Europe	Central Europe	Austria	60	carcinoma	26.6436	overweight	0	0	0	0	0	0.00629958	0	0	0	0	0	0	0	0	0	0	0	0	0.0065329	0.00513299	0	0	0	0.00466636	0	0	0	0.00489967	0	0	0	0	0	0	0	0	0	0	0
Feng	ERR688548	M	Urban	Europe	Central Europe	Austria	68	carcinoma	32.2494	obesity	0	0	0	0	0	0	0	0	0	0	0	0	0	0	0	0	0	0	0	0	0	0	0	0	0	0	0	0	0	0	0	0	0	0	0	0	0	0	0
Feng	ERR688549	F	Urban	Europe	Central Europe	Austria	69	advanced adenoma	24.4	normal	0	0	0	0	0	0	0	0	0	0	0	0	0	0	0	0	0	0	0	0	0	0	0	0	0	0	0	0	0	0	0	0	0	0	0	0	0	0	0
Feng	ERR688550	M	Urban	Europe	Central Europe	Austria	64	controls	29.3	overweight	0	0	0	0	0	0	0	0	0	0	0	0	0	0	0	0	0	0	0	0	0	0	0	0	0	0	0	0	0	0	0	0	0	0	0	0	0	0	0
Feng	ERR688551	M	Urban	Europe	Central Europe	Austria	65	controls	28.9	overweight	0	0	0	0	0	0	0	0	0	0	0	0	0	0	0	0	0	0	0	0	0	0	0	0	0	0	0	0	0	0	0	0	0	0	0	0	0	0	0
Feng	ERR688552	F	Urban	Europe	Central Europe	Austria	70	controls	31	obesity	0	0	0	0	0	0	0	0	0	0	0	0	0	0	0	0	0	0	0	0	0	0	0	0	0	0	0	0	0	0	0	0	0	0	0	0	0	0	0
Feng	ERR688553	F	Urban	Europe	Central Europe	Austria	84	carcinoma	27.7671	overweight	0	0	0	0	0	0	0	0	0	0	0	0	0	0	0	0	0	0.0390335	0	0	0	0	0	0	0	0	0	0	0	0	0	0	0	0	0	0	0	0	0
Feng	ERR688554	F	Urban	Europe	Central Europe	Austria	74	controls	28.5	overweight	0	0	0	0	0	0	0	0	0	0	0	0	0	0	0	0	0	0	0	0	0	0	0	0	0	0	0	0	0	0	0	0	0	0	0	0	0	0	0
Feng	ERR688555	M	Urban	Europe	Central Europe	Austria	77	advanced adenoma	25.7	overweight	0	0	0	0	0	0	0	0	0	0	0	0	0	0	0	0	0	0	0	0	0	0	0	0	0	0	0	0	0	0	0	0.0205562	0	0	0	0	0	0	0
Feng	ERR688556	F	Urban	Europe	Central Europe	Austria	70	controls	30	overweight	0	0	0.0141264	0	0	0	0	0	0	0	0	0	0	0	0	0	0	0.0193309	0	0	0	0	0	0	0	0	0	0	0	0	0	0	0	0	0	0	0	0	0
Feng	ERR688557	M	Urban	Europe	Central Europe	Austria	66	controls	29.98	overweight	0	0	0	0	0	0	0	0	0	0	0	0	0	0	0	0	0	0	0	0	0	0	0	0	0	0	0	0	0	0	0	0	0	0	0	0	0	0	0
Feng	ERR688558	M	Urban	Europe	Central Europe	Austria	74	carcinoma	26.3656	overweight	0	0	0	0	0	0.00350561	0	0	0	0	0	0	0	0	0	0	0.00165264	0	0.00701122	0.00500801	0	0	0	0.00315505	0	0	0	0.00550881	0	0	0	0	0	0	0	0	0	0	0
Feng	ERR688559	F	Urban	Europe	Central Europe	Austria	72	controls	28.7	overweight	0	0	0	0	0	0	0	0	0	0	0	0	0	0	0	0	0	0	0	0	0	0	0	0	0	0	0	0	0	0	0	0	0	0	0	0	0	0	0
Feng	ERR688560	F	Urban	Europe	Central Europe	Austria	84	advanced adenoma	24.7	normal	0	0	0	0	0	0	0	0	0	0	0	0	0	0	0	0	0	0	0	0	0	0	0	0	0	0	0	0	0	0	0	0	0	0	0	0	0	0	0
Feng	ERR688561	M	Urban	Europe	Central Europe	Austria	66	controls	30.02	obesity	0	0	0	0	0	0	0	0	0	0	0	0	0	0	0	0	0	0	0	0	0	0	0	0	0	0	0	0	0	0	0	0	0	0	0	0	0	0	0
Feng	ERR688562	F	Urban	Europe	Central Europe	Austria	69	controls	28.3	overweight	0	0	0	0	0	0	0	0	0	0	0	0	0	0	0	0	0	0	0	0	0	0	0	0	0	0	0	0	0	0	0	0	0	0	0	0	0	0	0
Feng	ERR688563	F	Urban	Europe	Central Europe	Austria	69	controls	22.4	normal	0	0	0	0	0	0	0	0	0	0	0	0	0	0	0	0	0	0	0	0	0	0	0	0	0	0	0	0	0	0	0	0	0	0	0	0	0	0	0
Feng	ERR688564	M	Urban	Europe	Central Europe	Austria	70	controls	31.25	obesity	0	0	0	0	0	0	0	0	0	0	0	0	0	0	0	0	0	0	0.00606183	0.00444534	0	0	0	0.00424328	0.0121237	0	0	0.00525359	0	0	0	0	0	0	0	0	0	0	0
Feng	ERR688565	M	Urban	Europe	Central Europe	Austria	66	controls	34.04	obesity	0	0	0	0	0	0	0	0	0	0	0	0	0	0	0	0	0	0	0	0	0	0	0	0	0	0	0	0	0	0	0	0	0	0	0	0	0	0	0
Feng	ERR688566	F	Urban	Europe	Central Europe	Austria	73	controls	32	obesity	0	0	0	0	0	0	0	0	0	0	0	0	0	0	0	0	0	0	0	0	0	0	0	0	0	0	0	0	0	0	0	0	0	0	0	0	0	0	0
Feng	ERR688567	M	Urban	Europe	Central Europe	Austria	54	carcinoma	27.3356	overweight	0	0	0	0	0	0.00435161	0	0	0	0	0	0	0	0	0	0	0	0	0.00504787	0.00469974	0	0	0	0.00417755	0	0	0	0.00417755	0	0	0	0	0	0	0	0	0	0	0
Feng	ERR688568	F	Urban	Europe	Central Europe	Austria	55	carcinoma	23.3355	normal	0	0	0	0	0	0	0	0	0	0	0	0	0	0	0	0	0	0	0	0	0	0	0	0	0	0	0	0	0	0	0	0	0	0	0	0	0	0	0
Feng	ERR688569	F	Urban	Europe	Central Europe	Austria	73	carcinoma	29.7521	overweight	0.00125772	0	0.00196861	0.00207798	0.000929622	0	0	0.00114836	0.00125772	0.00158583	0	0.00103899	0.00131241	0	0.00158583	0	0.00103899	0.00399191	0	0	0	0.00114836	0.000984306	0	0	0	0.00158583	0	0	0	0.00191393	0.00224203	0.000874938	0.00114836	0.00131241	0.000929622	0	0	0
Feng	ERR688570	F	Urban	Europe	Central Europe	Austria	64	carcinoma	24.0882	normal	0	0	0	0	0	0	0	0	0	0	0	0	0	0	0	0	0	0	0	0	0	0	0	0	0	0	0	0	0	0	0	0	0	0	0	0	0	0	0
Feng	ERR688571	M	Urban	Europe	Central Europe	Austria	63	carcinoma	25.8806	overweight	0	0	0	0	0	0	0	0	0	0	0	0	0	0	0	0	0	0	0	0	0	0	0	0	0	0	0	0	0	0	0	0	0	0	0	0	0	0	0
Feng	ERR688572	M	Urban	Europe	Central Europe	Austria	72	carcinoma	28.4082	overweight	0	0	0	0	0	0	0	0	0	0	0	0	0	0	0	0	0	0	0	0	0	0	0	0	0	0	0	0	0	0	0	0	0	0	0	0	0	0	0
Feng	ERR688573	M	Urban	Europe	Central Europe	Austria	46	carcinoma	30.8642	obesity	0	0	0	0	0	0	0	0	0	0	0	0	0	0	0	0	0	0	0	0	0	0	0	0	0	0	0	0	0	0	0	0	0	0	0	0	0	0	0
Feng	ERR688574	M	Urban	Europe	Central Europe	Austria	73	carcinoma	24.8163	normal	0	0	0	0	0	0	0	0	0	0	0	0	0	0	0	0	0	0	0	0	0	0	0	0	0	0	0	0	0	0	0	0	0	0	0	0	0	0	0
Feng	ERR688575	F	Urban	Europe	Central Europe	Austria	74	carcinoma	29.1749	overweight	0	0	0	0	0	0	0	0	0	0	0	0	0	0	0	0	0	0	0	0	0	0	0	0	0	0	0	0	0	0	0	0	0	0	0	0	0	0	0
Feng	ERR688576	M	Urban	Europe	Central Europe	Austria	58	carcinoma	27.7575	overweight	0	0	0	0	0	0	0	0	0	0	0	0	0	0	0	0	0	0	0	0	0	0	0	0	0	0	0	0	0	0	0	0	0	0	0	0	0	0	0
Feng	ERR688577	F	Urban	Europe	Central Europe	Austria	56	carcinoma	20.0692	normal	0	0	0	0	0	0	0	0	0	0	0	0	0	0	0	0	0	0	0	0	0	0	0	0	0	0	0	0	0	0	0	0	0	0	0	0	0	0	0
Feng	ERR688578	F	Urban	Europe	Central Europe	Austria	72	carcinoma	26.6728	overweight	0	0	0	0	0	0	0	0	0	0	0	0	0	0	0	0	0	0	0	0	0	0	0	0	0	0	0	0	0	0	0	0	0	0	0	0	0	0	0
Feng	ERR688579	F	Urban	Europe	Central Europe	Austria	52	carcinoma	27.1416	overweight	0	0	0	0	0	0	0	0	0	0	0	0	0	0	0	0	0	0	0	0	0	0	0	0	0	0	0	0	0	0	0	0	0	0	0	0	0	0	0
Feng	ERR688580	M	Urban	Europe	Central Europe	Austria	71	carcinoma	29.737	overweight	0	0	0.0115221	0	0	0	0	0	0	0	0	0	0	0	0	0	0	0.0133414	0	0	0	0	0	0	0	0	0	0	0	0	0	0	0	0	0	0	0	0	0
Feng	ERR688581	M	Urban	Europe	Central Europe	Austria	74	carcinoma	24.3375	normal	0	0	0	0	0	0	0	0	0	0	0	0	0	0	0	0	0	0	0	0	0	0	0	0	0	0	0	0	0	0	0	0	0	0	0	0	0	0	0
Feng	ERR688582	F	Urban	Europe	Central Europe	Austria	60	carcinoma	30.0781	obesity	0	0	0	0	0	0	0	0	0	0	0	0	0	0	0	0	0	0	0	0	0	0	0	0	0	0	0	0	0	0	0	0	0	0	0	0	0	0	0
Feng	ERR688583	M	Urban	Europe	Central Europe	Austria	43	carcinoma	22.68	normal	0	0	0	0	0	0	0	0	0	0	0	0	0	0	0	0	0	0	0	0	0	0	0	0	0	0	0	0	0	0	0	0	0	0	0	0	0	0	0
Feng	ERR688584	M	Urban	Europe	Central Europe	Austria	56	advanced adenoma	29.41	overweight	0	0	0	0	0	0	0	0	0	0	0	0	0	0	0	0	0	0	0	0	0	0	0	0	0	0	0	0	0	0	0	0	0	0	0	0	0	0	0
Feng	ERR688585	F	Urban	Europe	Central Europe	Austria	83	advanced adenoma	21.94	normal	0	0	0	0	0	0	0	0	0	0	0	0	0	0	0	0	0	0	0.00686401	0	0	0	0	0.00600601	0	0	0	0.00729301	0	0	0	0	0	0	0	0	0	0	0
Feng	ERR688586	M	Urban	Europe	Central Europe	Austria	67	advanced adenoma	33.23	obesity	0	0	0	0	0	0	0	0	0	0	0	0	0	0	0	0	0	0	0	0	0	0	0	0	0	0	0	0	0	0	0	0	0	0	0	0	0	0	0
Feng	ERR688587	F	Urban	Europe	Central Europe	Austria	60	advanced adenoma	30	overweight	0	0	0	0	0	0	0	0	0	0	0	0	0	0	0	0	0	0	0	0	0	0	0	0	0	0	0	0	0	0	0	0	0	0	0	0	0	0	0
Feng	ERR688588	M	Urban	Europe	Central Europe	Austria	67	advanced adenoma	28.34	overweight	0	0	0	0	0	0	0	0	0	0	0	0	0	0	0	0	0	0	0	0	0	0	0	0	0	0	0	0	0	0	0	0	0	0	0	0	0	0	0
Feng	ERR688589	M	Urban	Europe	Central Europe	Austria	69	advanced adenoma	21.46	normal	0	0	0	0	0	0.00384431	0	0	0	0	0	0	0	0	0	0	0	0	0.00567909	0.00524223	0	0	0	0.00318903	0	0	0	0.00480538	0	0	0	0	0	0	0	0	0	0	0
Feng	ERR688590	F	Urban	Europe	Central Europe	Austria	71	controls	29	overweight	0	0	0	0	0	0	0	0	0	0	0	0	0	0	0	0	0	0	0	0	0	0	0	0	0	0	0	0	0	0	0	0	0	0	0	0	0	0	0
Feng	ERR688591	M	Urban	Europe	Central Europe	Austria	64	controls	29.38	overweight	0	0	0	0	0	0	0	0	0	0	0	0	0	0	0	0	0	0	0	0	0	0	0	0	0	0	0	0	0	0	0	0	0	0	0	0	0	0	0
Feng	ERR688592	F	Urban	Europe	Central Europe	Austria	64	advanced adenoma	20.52	normal	0	0	0.00227273	0.00294118	0	0	0	0	0.00200535	0.00227273	0	0	0.0026738	0	0.0026738	0	0	0.00387701	0	0	0	0.00200535	0	0	0	0	0.00294118	0	0	0	0.00254011	0.00254011	0	0	0.00200535	0	0	0	0
Feng	ERR688593	M	Urban	Europe	Central Europe	Austria	64	controls	22.78	normal	0	0	0	0	0	0.0106383	0	0	0	0	0	0	0	0	0	0	0	0	0.0070922	0	0	0	0	0.00531915	0	0	0	0.00638298	0	0	0	0	0	0	0	0	0	0	0
Feng	ERR688594	F	Urban	Europe	Central Europe	Austria	68	controls	22.1	normal	0	0	0	0	0	0	0	0	0	0	0	0	0	0	0	0	0	0	0	0	0	0	0	0	0	0	0	0	0	0	0	0	0	0	0	0	0	0	0
Feng	ERR688595	M	Urban	Europe	Central Europe	Austria	63	controls	34.14	obesity	0	0	0	0	0	0	0	0	0	0	0	0	0	0	0	0	0	0	0	0	0	0	0	0	0	0	0	0	0	0	0	0	0	0	0	0	0	0	0
Feng	ERR688596	M	Urban	Europe	Central Europe	Austria	70	controls	31.6	obesity	0	0	0	0	0	0	0	0	0	0	0	0	0	0	0	0	0	0	0	0	0	0	0	0	0	0	0	0	0	0	0	0	0	0	0	0	0	0	0
Feng	ERR688597	F	Urban	Europe	Central Europe	Austria	61	advanced adenoma	22.8	normal	0	0	0	0	0	0	0	0	0	0	0	0	0	0	0	0	0	0	0	0	0	0	0	0	0	0	0	0	0	0	0	0	0	0	0	0	0	0	0
Feng	ERR688598	F	Urban	Europe	Central Europe	Austria	74	controls	28.5	overweight	0	0	0	0	0	0	0	0	0	0	0	0	0	0	0	0	0	0	0	0	0	0	0	0	0	0	0	0	0	0	0	0	0	0	0	0	0	0	0
Feng	ERR688599	M	Urban	Europe	Central Europe	Austria	63	controls	30.4	obesity	0	0	0	0	0	0	0	0	0	0	0	0	0	0	0	0	0	0	0	0	0	0	0	0	0	0	0	0	0	0	0	0	0	0	0	0	0	0	0
Feng	ERR688600	F	Urban	Europe	Central Europe	Austria	72	controls	30	overweight	0	0	0	0	0	0	0	0	0	0	0	0	0	0	0	0	0	0	0	0	0	0	0	0	0	0	0	0	0	0	0	0	0	0	0	0	0	0	0
Feng	ERR688601	F	Urban	Europe	Central Europe	Austria	62	advanced adenoma	32.8	obesity	0	0	0	0	0	0	0	0	0	0	0	0	0	0	0	0	0	0	0	0	0	0	0	0	0	0	0	0	0	0	0	0	0	0	0	0	0	0	0
Feng	ERR688602	M	Urban	Europe	Central Europe	Austria	63	advanced adenoma	27.4	overweight	0	0	0	0	0	0	0	0	0	0	0	0	0	0	0	0	0	0	0	0	0	0	0	0	0	0	0	0	0	0	0	0	0	0	0	0	0	0	0
Feng	ERR688603	F	Urban	Europe	Central Europe	Austria	71	controls	29	overweight	0	0	0	0	0	0	0	0	0	0	0	0	0	0	0	0	0	0	0	0	0	0	0	0	0	0	0	0	0	0	0	0	0	0	0	0	0	0	0
Feng	ERR688604	F	Urban	Europe	Central Europe	Austria	52	advanced adenoma	32.8	obesity	0	0	0.00347032	0.00310502	0	0	0	0	0.00255708	0.00310502	0	0	0.00292237	0	0.00365297	0	0.00273973	0.0052968	0	0	0	0.00255708	0	0	0	0	0	0	0	0	0.00292237	0.00365297	0	0	0.00255708	0	0	0	0
Feng	ERR688605	M	Urban	Europe	Central Europe	Austria	65	controls	31.22	obesity	0	0	0	0	0	0	0	0	0	0	0	0	0	0	0	0	0	0	0.00546747	0.00902132	0	0	0	0.0041006	0	0	0	0.00492072	0	0	0	0	0	0	0	0	0	0	0
Feng	ERR688606	F	Urban	Europe	Central Europe	Austria	68	controls	22.4	normal	0	0	0	0	0	0	0	0	0	0	0	0	0	0	0	0	0	0	0	0	0	0	0	0	0	0	0	0	0	0	0	0	0	0	0	0	0	0	0
Feng	ERR688607	M	Urban	Europe	Central Europe	Austria	72	controls	31.8	obesity	0	0	0	0	0	0	0	0	0	0	0	0	0	0	0	0	0	0	0	0	0	0	0	0	0	0	0	0	0	0	0	0	0	0	0	0	0	0	0
Feng	ERR688608	M	Urban	Europe	Central Europe	Austria	65	controls	22.03	normal	0	0	0	0	0	0	0	0	0	0	0	0	0	0	0	0	0	0	0	0	0	0	0	0	0	0	0	0	0	0	0	0	0	0	0	0	0	0	0
Feng	ERR688609	M	Urban	Europe	Central Europe	Austria	64	advanced adenoma	29.3	overweight	0	0	0	0	0	0	0	0	0	0	0	0	0	0	0	0	0	0	0	0	0	0	0	0	0	0	0	0	0	0	0	0	0	0	0	0	0	0	0
Feng	ERR688610	F	Urban	Europe	Central Europe	Austria	70	controls	22.67	normal	0	0	0.00399766	0.00175507	0	0	0	0	0.00165757	0.00195008	0	0	0.00156006	0	0.00185257	0	0.00165757	0.0050702	0	0	0	0.00146256	0	0	0	0	0.00165757	0	0	0	0.00195008	0.00185257	0	0	0.00156006	0	0	0	0
Feng	ERR688611	F	Urban	Europe	Central Europe	Austria	78	advanced adenoma	24	normal	0	0	0	0	0	0	0	0	0	0	0	0	0	0	0	0	0	0	0.0065241	0	0	0	0	0.00616165	0	0	0	0.00543675	0	0	0	0	0	0	0	0	0	0	0
Feng	ERR688612	F	Urban	Europe	Central Europe	Austria	75	controls	31	obesity	0	0	0	0	0	0	0	0	0	0	0	0	0	0	0	0	0	0	0	0	0	0	0	0	0	0	0	0	0	0	0	0	0	0	0	0	0	0	0
Feng	ERR688613	M	Urban	Europe	Central Europe	Austria	71	advanced adenoma	24.8	normal	0	0	0	0	0	0	0	0	0	0	0	0	0	0	0	0	0	0	0	0	0	0	0	0	0	0	0	0	0	0	0	0	0	0	0	0	0	0	0
Feng	ERR688614	M	Urban	Europe	Central Europe	Austria	70	controls	23.67	normal	0	0	0	0	0	0	0	0	0	0	0	0	0	0	0	0	0	0	0	0	0	0	0	0	0	0	0	0	0	0	0	0	0	0	0	0	0	0	0
Feng	ERR688615	M	Urban	Europe	Central Europe	Austria	58	advanced adenoma	21.7	normal	0	0	0	0	0	0	0	0	0	0	0	0	0	0	0	0	0	0	0	0	0	0	0	0	0	0	0	0	0	0	0	0	0	0	0	0	0	0	0
Feng	ERR688616	M	Urban	Europe	Central Europe	Austria	63	controls	31.17	obesity	0	0	0	0	0	0	0	0	0	0	0	0	0	0	0	0	0	0	0	0	0	0	0	0	0	0	0	0	0	0	0	0	0	0	0	0	0	0	0
Feng	ERR688617	F	Urban	Europe	Central Europe	Austria	70	controls	22.8	normal	0	0	0	0	0	0	0	0	0	0	0	0	0	0	0	0	0	0	0	0	0	0	0	0	0	0	0	0	0	0	0	0	0	0	0	0	0	0	0
Feng	ERR688618	F	Urban	Europe	Central Europe	Austria	47	carcinoma	25.7812	overweight	0	0	0.0024175	0.0024175	0	0	0	0	0.00205488	0.00253838	0	0	0.00181313	0	0.00229663	0	0.00169225	0.00519763	0	0	0	0.00181313	0	0	0	0	0.00217575	0	0	0	0.002901	0.00265925	0	0	0.001934	0	0	0	0
Feng	ERR688619	F	Urban	Europe	Central Europe	Austria	67	controls	22.58	normal	0	0	0	0	0	0	0	0	0	0	0	0	0	0	0	0	0	0	0	0	0	0	0	0	0	0	0	0	0	0	0	0	0	0	0	0	0	0	0
Feng	ERR688620	M	Urban	Europe	Central Europe	Austria	80	advanced adenoma	26.47	overweight	0	0	0	0	0	0	0	0	0	0	0	0	0	0	0	0	0	0	0	0	0	0	0	0	0	0	0	0	0	0	0	0	0	0	0	0	0	0	0
Feng	ERR688621	F	Urban	Europe	Central Europe	Austria	75	advanced adenoma	30.12	obesity	0	0	0	0	0	0	0	0	0	0	0	0	0	0	0	0	0	0	0	0	0	0	0	0	0	0	0	0	0	0	0	0	0	0	0	0	0	0	0
Feng	ERR688622	F	Urban	Europe	Central Europe	Austria	62	controls	22.1	normal	0	0	0	0	0	0	0	0	0	0	0	0	0	0	0	0	0	0	0	0	0	0	0	0	0	0	0	0	0	0	0	0	0	0	0	0	0	0	0
Feng	ERR688623	M	Urban	Europe	Central Europe	Austria	48	advanced adenoma	25.61	overweight	0	0	0	0	0	0	0	0	0	0	0	0	0	0	0	0	0	0	0.00643087	0.00610932	0	0	0	0.00546624	0	0	0	0.00675241	0	0	0	0	0	0	0	0	0	0	0
Feng	ERR688624	M	Urban	Europe	Central Europe	Austria	68	controls	29.8	overweight	0	0	0.0279255	0	0	0	0	0	0	0	0	0	0	0	0	0	0	0.025266	0	0	0	0	0	0	0	0	0	0	0	0	0	0	0	0	0	0	0	0	0
Feng	ERR688625	F	Urban	Europe	Central Europe	Austria	56	advanced adenoma	22.8	normal	0	0	0	0	0	0	0	0	0	0	0	0	0	0	0	0	0	0	0	0	0	0	0	0	0	0	0	0	0	0	0	0	0	0	0	0	0	0	0
Feng	ERR688626	F	Urban	Europe	Central Europe	Austria	70	advanced adenoma	25.2	overweight	0	0	0	0	0	0.00356552	0	0	0	0	0	0	0	0	0	0	0	0	0.00522093	0.00407488	0	0	0	0.00305616	0	0	0	0.0044569	0	0	0	0	0	0	0	0	0	0	0
Feng	ERR688627	M	Urban	Europe	Central Europe	Austria	62	advanced adenoma	24.3	normal	0	0	0	0	0	0	0	0	0	0	0	0	0	0	0	0	0	0	0	0	0	0	0	0	0	0	0	0	0	0	0	0	0	0	0	0	0	0	0
Feng	ERR688628	F	Urban	Europe	Central Europe	Austria	63	advanced adenoma	30.47	obesity	0	0	0	0	0	0	0	0	0	0	0	0	0	0	0	0	0	0	0	0	0	0	0	0	0	0	0	0	0	0	0	0	0	0	0	0	0	0	0
Feng	ERR688629	M	Urban	Europe	Central Europe	Austria	77	advanced adenoma	37.56	obesity	0	0	0	0	0	0	0	0	0	0	0	0	0	0	0	0	0	0	0	0	0	0	0	0	0	0	0	0	0	0	0	0	0	0	0	0	0	0	0
Feng	ERR688630	F	Urban	Europe	Central Europe	Austria	66	advanced adenoma	22.65	normal	0	0	0	0	0	0	0	0	0	0	0	0	0	0	0	0	0	0	0	0	0	0	0	0	0	0	0	0	0	0	0	0	0	0	0	0	0	0	0
Feng	ERR688631	F	Urban	Europe	Central Europe	Austria	70	advanced adenoma	29.38	overweight	0	0	0	0	0	0	0	0	0	0	0	0	0	0	0	0	0	0	0	0	0	0	0	0	0	0	0	0	0	0	0	0	0	0	0	0	0	0	0
Feng	ERR688632	F	Urban	Europe	Central Europe	Austria	74	advanced adenoma	24.13	normal	0	0	0.00214261	0.00291395	0	0	0	0	0.00162839	0.00179979	0	0	0.00171409	0	0.00214261	0	0	0	0	0	0	0.00145698	0	0	0	0	0.0018855	0	0	0	0.0018855	0.00231402	0	0	0.00162839	0	0	0	0
Feng	ERR688633	M	Urban	Europe	Central Europe	Austria	58	advanced adenoma	27.02	overweight	0	0	0	0	0	0	0	0	0	0	0	0	0	0	0	0	0	0	0	0	0	0	0	0	0	0	0	0	0	0	0	0	0	0	0	0	0	0	0
Feng	ERR688634	M	Urban	Europe	Central Europe	Austria	77	carcinoma	29.4118	overweight	0	0	0	0	0	0	0	0	0	0	0	0	0	0	0	0	0	0	0	0	0	0	0	0	0	0	0	0	0	0	0	0	0	0	0	0	0	0	0
Feng	ERR688635	M	Urban	Europe	Central Europe	Austria	52	carcinoma	25.7276	overweight	0	0	0.0121169	0	0	0	0	0	0	0	0	0	0	0	0	0	0	0.0149679	0	0	0	0	0	0	0	0	0	0	0	0	0	0	0	0	0	0	0	0	0
Feng	ERR688636	F	Urban	Europe	Central Europe	Austria	72	carcinoma	24.2188	normal	0	0	0	0	0	0	0	0	0	0	0	0	0	0	0	0	0	0	0	0	0	0	0	0	0	0	0	0	0	0	0	0	0	0	0	0	0	0	0
Feng	ERR688637	M	Urban	Europe	Central Europe	Austria	79	carcinoma	26.2976	overweight	0	0	0	0	0	0	0	0	0	0	0	0	0	0	0	0	0	0	0	0	0	0	0	0	0	0	0	0	0	0	0	0	0	0	0	0	0	0	0
Feng	ERR688638	M	Urban	Europe	Central Europe	Austria	77	carcinoma	19.1571	normal	0	0	0	0	0	0	0	0	0	0	0	0	0	0	0	0	0	0	0	0	0	0	0	0	0	0	0	0	0	0	0	0	0	0	0	0	0	0	0
Feng	ERR688639	M	Urban	Europe	Central Europe	Austria	64	carcinoma	29.0688	overweight	0	0	0	0	0	0	0	0	0	0	0	0	0	0	0	0	0	0	0	0	0	0	0	0	0	0	0	0	0	0	0	0	0	0	0	0	0	0	0
Feng	ERR688640	F	Urban	Europe	Central Europe	Austria	72	carcinoma	27.1203	overweight	0	0	0	0	0	0	0	0	0	0	0	0	0	0	0	0	0	0	0	0	0	0	0	0	0	0	0	0	0	0	0	0	0	0	0	0	0	0	0
Feng	ERR688641	M	Urban	Europe	Central Europe	Austria	69	carcinoma	29.9383	overweight	0	0	0	0	0	0	0	0	0	0	0	0	0	0	0	0	0	0	0	0	0	0	0	0	0	0	0	0	0	0	0	0	0	0	0	0	0	0	0
Feng	ERR688642	M	Urban	Europe	Central Europe	Austria	66	carcinoma	22.5981	normal	0	0	0	0	0	0.00537763	0	0	0	0	0	0	0	0	0	0	0	0	0.00489962	0.0043021	0	0	0	0.00370459	0.0131453	0	0	0.00478011	0	0	0	0	0	0	0	0	0	0	0
Feng	ERR688643	F	Urban	Europe	Central Europe	Austria	72	carcinoma	23.8281	normal	0	0	0	0	0	0	0	0	0	0	0	0	0	0	0	0	0	0	0	0	0	0	0	0	0	0	0	0	0	0	0	0	0	0	0	0	0	0	0
Feng	ERR688644	M	Urban	Europe	Central Europe	Austria	65	carcinoma	29.7406	overweight	0	0	0	0	0	0	0	0	0	0	0	0	0	0	0	0	0	0	0	0	0	0	0	0	0	0	0	0	0	0	0	0	0	0	0	0	0	0	0
Feng	ERR688645	F	Urban	Europe	Central Europe	Austria	59	advanced adenoma	29.2	overweight	0	0	0	0	0	0	0	0	0	0	0	0	0	0	0	0	0	0	0	0	0	0	0	0	0	0	0	0	0	0	0	0	0	0	0	0	0	0	0
Feng	ERR688646	M	Urban	Europe	Central Europe	Austria	46	controls	23.15	normal	0	0	0	0	0	0	0	0	0	0	0	0	0	0	0	0	0	0	0	0	0	0	0	0	0	0	0	0	0	0	0	0	0	0	0	0	0	0	0
Feng	ERR688647	M	Urban	Europe	Central Europe	Austria	63	carcinoma	33.564	obesity	0	0	0	0	0	0	0	0	0	0	0	0	0	0	0	0	0	0	0	0	0	0	0	0	0	0	0	0	0	0	0	0	0	0	0	0	0	0	0
Feng	ERR688648	M	Urban	Europe	Central Europe	Austria	46	controls	28.74	overweight	0	0	0	0	0	0	0	0	0	0	0	0	0	0	0	0	0	0	0	0	0	0	0	0	0	0	0	0	0	0	0	0	0	0	0	0	0	0	0
Feng	ERR688649	F	Urban	Europe	Central Europe	Austria	45	carcinoma	22.1453	normal	0	0	0	0	0	0	0	0	0	0	0	0	0	0	0	0	0	0	0	0	0	0	0	0	0	0	0	0	0	0	0	0	0	0	0	0	0	0	0
Feng	ERR688650	M	Urban	Europe	Central Europe	Austria	72	carcinoma	24.3375	normal	0	0	0	0	0	0	0	0	0	0	0	0	0	0	0	0	0	0	0	0	0	0	0	0	0	0	0	0	0	0	0	0	0	0	0	0	0	0	0
Feng	ERR688651	F	Urban	Europe	Central Europe	Austria	77	carcinoma	23.4952	normal	0	0	0	0	0	0	0	0	0	0	0	0	0	0	0	0	0	0	0	0	0	0	0	0	0	0	0	0	0	0	0	0	0	0	0	0	0	0	0
Feng	ERR710424	M	Urban	Europe	Central Europe	Austria	63	advanced adenoma	25.6489	overweight	0	0	0	0	0	0	0	0	0	0	0	0	0	0	0	0	0	0	0.00524541	0	0	0	0	0	0	0	0	0	0	0	0	0	0	0	0	0	0	0	0
Feng	ERR710425	F	Urban	Europe	Central Europe	Austria	56	advanced adenoma	43.5799	obesity	0	0	0	0	0	0	0	0	0	0	0	0	0	0	0	0	0	0	0	0	0	0	0	0	0	0	0	0	0	0	0	0	0	0	0	0	0	0	0
Feng	ERR710426	M	Urban	Europe	Central Europe	Austria	55	controls	27.7634	overweight	0	0	0	0	0	0	0	0	0	0	0	0	0	0	0	0	0	0	0	0	0	0	0	0	0	0	0	0	0	0	0	0	0	0	0	0	0	0	0
Feng	ERR710427	M	Urban	Europe	Central Europe	Austria	70	controls	28.7197	overweight	0	0	0	0	0	0	0	0	0	0	0	0	0	0	0	0	0	0	0	0	0	0	0	0	0	0	0	0	0	0	0	0	0	0	0	0	0	0	0
Feng	ERR710428	F	Urban	Europe	Central Europe	Austria	73	controls	26.5625	overweight	0	0	0	0	0	0	0	0	0	0	0	0	0	0	0	0	0	0	0	0	0	0	0	0	0	0	0	0	0	0	0	0	0	0	0	0	0	0	0
Feng	ERR710429	M	Urban	Europe	Central Europe	Austria	68	controls	23.5294	normal	0	0	0	0	0	0	0	0	0	0	0	0	0	0	0	0	0	0	0	0	0	0	0	0	0	0	0	0	0	0	0	0	0	0	0	0	0	0	0
Feng	ERR710430	M	Urban	Europe	Central Europe	Austria	78	controls	31.2213	obesity	0	0	0	0	0	0	0	0	0	0	0	0	0	0	0	0	0	0	0	0	0	0	0	0	0	0	0	0	0	0	0	0	0	0	0	0	0	0	0
Feng	ERR710431	F	Urban	Europe	Central Europe	Austria	68	advanced adenoma	27.5482	overweight	0	0	0	0	0	0	0	0	0	0	0	0	0	0	0	0	0	0	0	0	0	0	0	0	0	0	0	0	0	0	0	0	0	0	0	0	0	0	0
Feng	ERR710432	F	Urban	Europe	Central Europe	Austria	43	controls	22.6474	normal	0	0	0.00391389	0.00178678	0	0	0	0	0.00153152	0.00170169	0	0	0.00136135	0	0.00153152	0	0.00144644	0.00561559	0	0	0	0.00144644	0	0	0.00391389	0	0.00187186	0	0	0	0.00170169	0.00187186	0	0.00144644	0.00144644	0	0	0	0
Li	MH0192_101007			Europe	Northern Europe	Danish					0	0	0	0	0	0	0	0	0	0	0	0	0	0	0	0	0	0	0	0	0	0	0	0	0	0	0	0	0	0	0	0	0	0	0	0	0	0	0
Li	MH0221_101031			Europe	Northern Europe	Danish					0	0	0	0	0	0	0	0	0	0	0	0	0	0	0	0	0	0	0	0	0	0	0	0	0	0	0	0	0	0	0	0	0	0	0	0	0	0	0
Li	MH0222_101031			Europe	Northern Europe	Danish					0	0	0	0	0	0	0	0	0	0	0	0	0	0	0	0	0	0	0	0	0	0	0	0	0	0	0	0	0	0	0	0	0	0	0	0	0	0	0
Li	MH0234_101031			Europe	Northern Europe	Danish					0	0	0	0	0	0	0	0	0	0	0	0	0	0	0	0	0	0	0	0	0	0	0	0	0	0	0	0	0	0	0	0	0	0	0	0	0	0	0
Li	MH0238_101031			Europe	Northern Europe	Danish					0	0	0	0	0	0	0	0	0	0	0	0	0	0	0	0	0	0	0	0	0	0	0	0	0	0	0	0	0	0	0	0	0	0	0	0	0	0	0
Li	MH0245_101031			Europe	Northern Europe	Danish					0	0	0	0	0	0	0	0	0	0	0	0	0	0	0	0	0	0	0	0	0	0	0	0	0	0	0	0	0	0	0	0	0	0	0	0	0	0	0
Li	MH0246_101007			Europe	Northern Europe	Danish					0	0	0	0	0	0	0	0	0	0	0	0	0	0	0	0	0	0	0	0	0	0	0	0	0	0	0	0	0	0	0	0	0	0	0	0	0	0	0
Li	MH0252_101031			Europe	Northern Europe	Danish					0	0	0	0	0	0	0	0	0	0	0	0	0	0	0	0	0	0	0	0	0	0	0	0	0	0	0	0	0	0	0	0	0	0	0	0	0	0	0
Li	MH0259_101007			Europe	Northern Europe	Danish					0	0	0	0	0	0	0	0	0	0	0	0	0	0	0	0	0	0	0	0	0	0	0	0	0	0	0	0	0	0	0	0	0	0	0	0	0	0	0
Li	MH0260_101031			Europe	Northern Europe	Danish					0	0	0	0	0	0	0	0	0	0	0	0	0	0	0	0	0	0	0	0	0	0	0	0	0	0	0	0	0	0	0	0	0	0	0	0	0	0	0
Li	MH0261_101007			Europe	Northern Europe	Danish					0	0	0	0	0	0	0	0	0	0	0	0	0	0	0	0	0	0	0	0	0	0	0	0	0	0	0	0	0	0	0	0	0	0	0	0	0	0	0
Li	MH0262_101031			Europe	Northern Europe	Danish					0	0	0	0	0	0	0	0	0	0	0	0	0	0	0	0	0	0	0	0	0	0	0	0	0	0	0	0	0	0	0	0	0	0	0	0	0	0	0
Li	MH0264_101031			Europe	Northern Europe	Danish					0	0	0	0	0	0	0	0	0	0	0	0	0	0	0	0	0	0	0	0	0	0	0	0	0	0	0	0	0	0	0	0	0	0	0	0	0	0	0
Li	MH0265_101031			Europe	Northern Europe	Danish					0	0	0	0	0	0	0	0	0	0	0	0	0	0	0	0	0	0	0	0	0	0	0	0	0	0	0	0	0	0	0	0	0	0	0	0	0	0	0
Li	MH0266_101031			Europe	Northern Europe	Danish					0	0	0	0	0	0	0	0	0	0	0	0	0	0	0	0	0	0	0	0	0	0	0	0	0	0	0	0	0	0	0	0	0	0	0	0	0	0	0
Li	MH0268_101031			Europe	Northern Europe	Danish					0	0	0	0	0	0	0	0	0	0	0	0	0	0	0	0	0	0	0	0	0	0	0	0	0	0	0	0	0	0	0	0	0	0	0	0	0	0	0
Li	MH0270_101031			Europe	Northern Europe	Danish					0	0	0	0	0	0	0	0	0	0	0	0	0	0	0	0	0	0	0	0	0	0	0	0	0	0	0	0	0	0	0	0	0	0	0	0	0	0	0
Li	MH0271_101205			Europe	Northern Europe	Danish					0	0	0	0	0	0	0	0	0	0	0	0	0	0	0	0	0	0	0	0	0	0	0	0	0	0	0	0	0	0	0	0	0	0	0	0	0	0	0
Li	MH0280_101031			Europe	Northern Europe	Danish					0	0	0	0	0	0	0	0	0	0	0	0	0	0	0	0	0	0	0	0	0	0	0	0	0	0	0	0	0	0	0	0	0	0	0	0	0	0	0
Li	MH0281_101031			Europe	Northern Europe	Danish					0	0	0	0	0	0	0	0	0	0	0	0	0	0	0	0	0	0	0	0	0	0	0	0	0	0	0	0	0	0	0	0	0	0	0	0	0	0	0
Li	MH0283_101207			Europe	Northern Europe	Danish					0	0	0	0	0	0	0	0	0	0	0	0	0	0	0	0	0	0	0	0	0	0	0	0	0	0	0	0	0	0	0	0	0	0	0	0	0	0	0
Li	MH0284_101031			Europe	Northern Europe	Danish					0	0	0	0	0	0	0	0	0	0	0	0	0	0	0	0	0	0	0	0	0	0	0	0	0	0	0	0	0	0	0	0	0	0	0	0	0	0	0
Li	MH0290_101102			Europe	Northern Europe	Danish					0	0	0	0	0	0	0	0	0	0	0	0	0	0	0	0	0	0	0	0	0	0	0	0	0	0	0	0	0	0	0	0	0	0	0	0	0	0	0
Li	MH0293_101007			Europe	Northern Europe	Danish					0	0	0	0	0	0	0	0	0	0	0	0	0	0	0	0	0	0	0.0184211	0	0	0	0	0	0	0	0	0	0	0	0	0	0	0	0	0	0	0	0
Li	MH0297_101102			Europe	Northern Europe	Danish					0	0	0	0	0	0	0	0	0	0	0	0	0	0	0	0	0	0	0	0	0	0	0	0	0	0	0	0	0	0	0	0	0	0	0	0	0	0	0
Li	MH0298_101102			Europe	Northern Europe	Danish					0	0	0	0	0	0	0	0	0	0	0	0	0	0	0	0	0	0	0	0	0	0	0	0	0	0	0	0	0	0	0	0	0	0	0	0	0	0	0
Li	MH0299_101007			Europe	Northern Europe	Danish					0	0	0	0	0	0	0	0	0	0	0	0	0	0	0	0	0	0	0	0	0	0	0	0	0	0	0	0	0	0	0	0	0	0	0	0	0	0	0
Li	MH0301_101102			Europe	Northern Europe	Danish					0	0	0	0	0	0	0	0	0	0	0	0	0	0	0	0	0	0	0	0	0	0	0	0	0	0	0	0	0	0	0	0	0	0	0	0	0	0	0
Li	MH0303_101007			Europe	Northern Europe	Danish					0	0	0	0	0	0	0	0	0	0	0	0	0	0	0	0	0	0	0	0	0	0	0	0	0	0	0	0	0	0	0	0	0	0	0	0	0	0	0
Li	MH0308_101031			Europe	Northern Europe	Danish					0	0	0	0	0	0	0	0	0	0	0	0	0	0	0	0	0	0	0	0	0	0	0	0	0	0	0	0	0	0	0	0	0	0	0	0	0	0	0
Li	MH0309_101007			Europe	Northern Europe	Danish					0	0	0	0	0	0	0	0	0	0	0	0	0	0	0	0	0	0	0	0	0	0	0	0	0	0	0	0	0	0	0	0	0	0	0	0	0	0	0
Li	MH0310_101031			Europe	Northern Europe	Danish					0	0	0	0	0	0	0	0	0	0	0	0	0	0	0	0	0	0	0	0	0	0	0	0	0	0	0	0	0	0	0	0	0	0	0	0	0	0	0
Li	MH0311_101007			Europe	Northern Europe	Danish					0	0	0	0	0	0	0	0	0	0	0	0	0	0	0	0	0	0	0	0	0	0	0	0	0	0	0	0	0	0	0	0	0	0	0	0	0	0	0
Li	MH0314_101102			Europe	Northern Europe	Danish					0	0	0	0	0	0	0	0	0	0	0	0	0	0	0	0	0	0	0	0	0	0	0	0	0	0	0	0	0	0	0	0	0	0	0	0	0	0	0
Li	MH0315_101102			Europe	Northern Europe	Danish					0	0	0	0	0	0	0	0	0	0	0	0	0	0	0	0	0	0	0	0	0	0	0	0	0	0	0	0	0	0	0	0	0	0	0	0	0	0	0
Li	MH0319_101031			Europe	Northern Europe	Danish					0	0	0	0	0	0	0	0	0	0	0	0	0	0	0	0	0	0	0	0	0	0	0	0	0	0	0	0	0	0	0	0	0	0	0	0	0	0	0
Li	MH0323_101031			Europe	Northern Europe	Danish					0	0	0	0	0	0	0	0	0	0	0	0	0	0	0	0	0	0	0	0	0	0	0	0	0	0	0	0	0	0	0	0	0	0	0	0	0	0	0
Li	MH0325_101007			Europe	Northern Europe	Danish					0	0	0	0	0	0	0	0	0	0	0	0	0	0	0	0	0	0	0	0	0	0	0	0	0	0	0	0	0	0	0	0	0	0	0	0	0	0	0
Li	MH0326_101031			Europe	Northern Europe	Danish					0	0	0	0	0	0	0	0	0	0	0	0	0	0	0	0	0	0	0	0	0	0	0	0	0	0	0	0	0	0	0	0	0	0	0	0	0	0	0
Li	MH0327_101007			Europe	Northern Europe	Danish					0	0	0	0	0	0	0	0	0	0	0	0	0	0	0	0	0	0	0	0	0	0	0	0	0	0	0	0	0	0	0	0	0	0	0	0	0	0	0
Li	MH0328_101007			Europe	Northern Europe	Danish					0	0	0	0	0	0	0	0	0	0	0	0	0	0	0	0	0	0	0	0	0	0	0	0	0	0	0	0	0	0	0	0	0	0	0	0	0	0	0
Li	MH0329_101031			Europe	Northern Europe	Danish					0	0	0	0	0	0	0	0	0	0	0	0	0	0	0	0	0	0	0	0	0	0	0	0	0	0	0	0	0	0	0	0	0	0	0	0	0	0	0
Li	MH0330_101031			Europe	Northern Europe	Danish					0	0	0	0	0	0	0	0	0	0	0	0	0	0	0	0	0	0	0.00545145	0	0	0	0	0	0	0	0	0.00511073	0	0	0	0	0	0	0	0	0	0	0
Li	MH0332_101031			Europe	Northern Europe	Danish					0	0	0	0	0	0	0	0	0	0	0	0	0	0	0	0	0	0	0	0	0	0	0	0	0	0	0	0	0	0	0	0	0	0	0	0	0	0	0
Li	MH0334_101101			Europe	Northern Europe	Danish					0	0	0	0	0	0	0	0	0	0	0	0	0	0	0	0	0	0	0	0	0	0	0	0	0	0	0	0	0	0	0	0	0	0	0	0	0	0	0
Li	MH0335_101101			Europe	Northern Europe	Danish					0	0	0	0	0	0	0	0	0	0	0	0	0	0	0	0	0	0	0	0	0	0	0	0	0	0	0	0	0	0	0	0	0	0	0	0	0	0	0
Li	MH0336_101008			Europe	Northern Europe	Danish					0	0	0	0	0	0	0	0	0	0	0	0	0	0	0	0	0	0	0	0	0	0	0	0	0	0	0	0	0	0	0	0	0	0	0	0	0	0	0
Li	MH0337_101008			Europe	Northern Europe	Danish					0	0	0	0	0	0	0	0	0	0	0	0	0	0	0	0	0	0	0	0	0	0	0	0	0	0	0	0	0	0	0	0	0	0	0	0	0	0	0
Li	MH0338_101009			Europe	Northern Europe	Danish					0	0	0	0	0	0	0	0	0	0	0	0	0	0	0	0	0	0	0	0	0	0	0	0	0	0	0	0	0	0	0	0	0	0	0	0	0	0	0
Li	MH0339_101009			Europe	Northern Europe	Danish					0	0	0	0	0	0	0	0	0	0	0	0	0	0	0	0	0	0	0	0	0	0	0	0	0	0	0	0	0	0	0	0	0	0	0	0	0	0	0
Li	MH0340_101102			Europe	Northern Europe	Danish					0	0	0	0	0	0	0	0	0	0	0	0	0	0	0	0	0	0	0	0	0	0	0	0	0	0	0	0	0	0	0	0	0	0	0	0	0	0	0
Li	MH0341_101009			Europe	Northern Europe	Danish					0	0	0	0	0	0	0	0	0	0	0	0	0	0	0	0	0	0	0	0	0	0	0	0	0	0	0	0	0	0	0	0	0	0	0	0	0	0	0
Li	MH0342_101009			Europe	Northern Europe	Danish					0	0	0	0	0	0	0	0	0	0	0	0	0	0	0	0	0	0	0	0	0	0	0	0	0	0	0	0	0	0	0	0	0	0	0	0	0	0	0
Li	MH0343_101009			Europe	Northern Europe	Danish					0	0	0	0	0	0	0	0	0	0	0	0	0	0	0	0	0	0	0	0	0	0	0	0	0	0	0	0	0	0	0	0	0	0	0	0	0	0	0
Li	MH0345_101009			Europe	Northern Europe	Danish					0	0	0	0	0	0	0	0	0	0	0	0	0	0	0	0	0	0	0	0	0	0	0	0	0	0	0	0	0	0	0	0	0	0	0	0	0	0	0
Li	MH0346_101009			Europe	Northern Europe	Danish					0	0	0	0	0	0	0	0	0	0	0	0	0	0	0	0	0	0	0	0	0	0	0	0	0	0	0	0	0	0	0	0	0	0	0	0	0	0	0
Li	MH0347_101101			Europe	Northern Europe	Danish					0	0	0	0	0	0	0	0	0	0	0	0	0	0	0	0	0	0	0	0	0	0	0	0	0	0	0	0	0	0	0	0	0	0	0	0	0	0	0
Li	MH0348_101101			Europe	Northern Europe	Danish					0	0	0	0	0	0	0	0	0	0	0	0	0	0	0	0	0	0	0	0	0	0	0	0	0	0	0	0	0	0	0	0	0	0	0	0	0	0	0
Li	MH0349_101009			Europe	Northern Europe	Danish					0	0	0	0	0	0	0	0	0	0	0	0	0	0	0	0	0	0	0	0	0	0	0	0	0	0	0	0	0	0	0	0	0	0	0	0	0	0	0
Li	MH0350_101009			Europe	Northern Europe	Danish					0	0	0	0	0	0	0	0	0	0	0	0	0	0	0	0	0	0	0	0	0	0	0	0	0	0	0	0	0	0	0	0	0	0	0	0	0	0	0
Li	MH0351_101102			Europe	Northern Europe	Danish					0	0	0	0	0	0	0	0	0	0	0	0	0	0	0	0	0	0	0	0	0	0	0	0	0	0	0	0	0	0	0	0	0	0	0	0	0	0	0
Li	MH0354_101101			Europe	Northern Europe	Danish					0	0	0.00499597	0	0	0	0	0	0	0.00257857	0	0	0	0	0	0	0.00209508	0.00644641	0	0	0	0	0	0	0	0	0	0	0	0	0	0	0	0	0	0	0	0	0
Li	MH0355_101009			Europe	Northern Europe	Danish					0	0	0	0	0	0	0	0	0	0	0	0	0	0	0	0	0	0	0	0	0	0	0	0	0	0	0	0	0	0	0	0	0	0	0	0	0	0	0
Li	MH0356_101101			Europe	Northern Europe	Danish					0	0	0	0	0	0	0	0	0	0	0	0	0	0	0	0	0	0	0	0	0	0	0	0	0	0	0	0	0	0	0	0	0	0	0	0	0	0	0
Li	MH0357_101009			Europe	Northern Europe	Danish					0	0	0	0	0	0	0	0	0	0	0	0	0	0	0	0	0	0	0	0	0	0	0	0	0	0	0	0	0	0	0	0	0	0	0	0	0	0	0
Li	MH0358_101009			Europe	Northern Europe	Danish					0	0	0	0	0	0	0	0	0	0	0	0	0	0	0	0	0	0	0	0	0	0	0	0	0	0	0	0	0	0	0	0	0	0	0	0	0	0	0
Li	MH0359_101009			Europe	Northern Europe	Danish					0	0	0	0	0	0	0	0	0	0	0	0	0	0	0	0	0	0	0	0	0	0	0	0	0	0	0	0	0	0	0	0	0	0	0	0	0	0	0
Li	MH0360_101009			Europe	Northern Europe	Danish					0	0	0	0	0.0151316	0	0	0	0	0	0	0	0	0	0	0	0	0	0	0	0	0	0.0118421	0	0	0	0	0	0	0	0	0	0.0131579	0	0	0.0118421	0	0	0
Li	MH0361_101009			Europe	Northern Europe	Danish					0	0	0	0	0	0	0	0	0	0	0	0	0	0	0	0	0	0	0	0	0	0	0	0	0	0	0	0	0	0	0	0	0	0	0	0	0	0	0
Li	MH0362_101009			Europe	Northern Europe	Danish					0	0	0	0	0	0	0	0	0	0	0	0	0	0	0	0	0	0	0	0	0	0	0	0	0	0	0	0	0	0	0	0	0	0	0	0	0	0	0
Li	MH0363_101009			Europe	Northern Europe	Danish					0	0	0	0	0	0	0	0	0	0	0	0	0	0	0	0	0	0	0	0	0	0	0	0	0	0	0	0	0	0	0	0	0	0	0	0	0	0	0
Li	MH0364_101111			Europe	Northern Europe	Danish					0	0	0	0	0	0	0	0	0	0	0	0	0	0	0	0	0	0	0	0	0	0	0	0	0	0	0	0	0	0	0	0	0	0	0	0	0	0	0
Li	MH0365_101102			Europe	Northern Europe	Danish					0	0	0	0	0	0	0	0	0	0	0	0	0	0	0	0	0	0	0	0	0	0	0	0	0	0	0	0	0	0	0	0	0	0	0	0	0	0	0
Li	MH0366_101111			Europe	Northern Europe	Danish					0	0	0	0	0	0	0	0	0	0	0	0	0	0	0	0	0	0.138889	0	0	0	0	0	0	0	0	0	0	0	0	0	0	0	0	0	0	0	0	0
Li	MH0367_101009			Europe	Northern Europe	Danish					0	0	0	0	0	0	0	0	0	0	0	0	0	0	0	0	0	0	0	0	0	0	0	0	0	0	0	0	0	0	0	0	0	0	0	0	0	0	0
Li	MH0368_101009			Europe	Northern Europe	Danish					0	0	0	0	0	0	0	0	0	0	0	0	0	0	0	0	0	0	0	0	0	0	0	0	0	0	0	0	0	0	0	0	0	0	0	0	0	0	0
Li	MH0369_101111			Europe	Northern Europe	Danish					0	0	0	0	0	0	0	0	0	0	0	0	0	0	0	0	0	0	0	0	0	0	0	0	0	0	0	0	0	0	0	0	0	0	0	0	0	0	0
Li	MH0370_101009			Europe	Northern Europe	Danish					0	0	0	0	0	0	0	0	0	0	0	0	0	0	0	0	0	0	0	0	0	0	0	0	0	0	0	0	0	0	0	0	0	0	0	0	0	0	0
Li	MH0371_101009			Europe	Northern Europe	Danish					0	0	0	0	0	0	0	0	0	0	0	0	0	0	0	0	0	0	0	0	0	0	0	0	0	0	0	0	0	0	0	0	0	0	0	0	0	0	0
Li	MH0372_101009			Europe	Northern Europe	Danish					0	0	0	0	0	0	0	0	0	0	0	0	0	0	0	0	0	0	0	0	0	0	0	0	0	0	0	0	0	0	0	0	0	0	0	0	0	0	0
Li	MH0373_101009			Europe	Northern Europe	Danish					0	0	0	0	0	0	0	0	0	0	0	0	0	0	0	0	0	0	0	0	0	0	0	0	0	0	0	0	0	0	0	0	0	0	0	0	0	0	0
Li	MH0374_101009			Europe	Northern Europe	Danish					0	0	0	0	0	0	0	0	0	0	0	0	0	0	0	0	0	0	0	0	0	0	0	0	0	0	0	0	0	0	0	0	0	0	0	0	0	0	0
Li	MH0375_101102			Europe	Northern Europe	Danish					0	0	0	0	0	0	0	0	0	0	0	0	0	0	0	0	0	0	0	0	0	0	0	0	0	0	0	0	0	0	0	0	0	0	0	0	0	0	0
Li	MH0376_101009			Europe	Northern Europe	Danish					0	0	0	0	0	0	0	0	0	0	0	0	0	0	0	0	0	0	0	0	0	0	0	0	0	0	0	0	0	0	0	0	0	0	0	0	0	0	0
Li	MH0377_101009			Europe	Northern Europe	Danish					0	0	0	0	0	0	0	0	0	0	0	0	0	0	0	0	0	0	0	0	0	0	0	0	0	0	0	0	0	0	0	0	0	0	0	0	0	0	0
Li	MH0378_101009			Europe	Northern Europe	Danish					0	0	0	0	0	0	0	0	0	0	0	0	0	0	0	0	0	0	0	0	0	0	0	0	0	0	0	0	0	0	0	0	0	0	0	0	0	0	0
Li	MH0379_101009			Europe	Northern Europe	Danish					0	0	0	0	0	0	0	0	0	0	0	0	0	0	0	0	0	0	0	0	0	0	0	0	0	0	0	0	0	0	0	0	0	0	0	0	0	0	0
Li	MH0381_101102			Europe	Northern Europe	Danish					0	0	0	0	0	0	0	0	0	0	0	0	0	0	0	0	0	0	0	0	0	0	0	0	0	0	0	0	0	0	0	0	0	0	0	0	0	0	0
Li	MH0382_101111			Europe	Northern Europe	Danish					0	0	0	0	0	0	0	0	0	0	0	0	0	0	0	0	0	0	0	0	0	0	0	0	0	0	0	0	0	0	0	0	0	0	0	0	0	0	0
Li	MH0383_101009			Europe	Northern Europe	Danish					0	0	0	0	0	0	0	0	0	0	0	0	0	0	0	0	0	0	0	0	0	0	0	0	0	0	0	0	0	0	0	0	0	0	0	0	0	0	0
Li	MH0384_101009			Europe	Northern Europe	Danish					0	0	0	0	0	0	0	0	0	0	0	0	0	0	0	0	0	0	0	0	0	0	0	0	0	0	0	0	0	0	0	0	0	0	0	0	0	0	0
Li	MH0385_101009			Europe	Northern Europe	Danish					0	0	0	0	0	0	0	0	0	0	0	0	0	0	0	0	0	0	0	0	0	0	0	0	0	0	0	0	0	0	0	0	0	0	0	0	0	0	0
Li	MH0386_101009			Europe	Northern Europe	Danish					0	0	0	0	0	0	0	0	0	0	0	0	0	0	0	0	0	0	0	0	0	0	0	0	0	0	0	0	0	0	0	0	0	0	0	0	0	0	0
Li	MH0387_101009			Europe	Northern Europe	Danish					0	0	0	0	0	0	0	0	0	0	0	0	0	0	0	0	0	0	0	0	0	0	0	0	0	0	0	0	0	0	0	0	0	0	0	0	0	0	0
Li	MH0388_101111			Europe	Northern Europe	Danish					0	0	0	0	0	0	0	0	0	0	0	0	0	0	0	0	0	0	0	0	0	0	0	0	0	0	0	0	0	0	0	0	0	0	0	0	0	0	0
Li	MH0389_101101			Europe	Northern Europe	Danish					0	0	0	0	0	0	0	0	0	0	0	0	0	0	0	0	0	0	0	0	0	0	0	0	0	0	0	0	0	0	0	0	0	0	0	0	0	0	0
Li	MH0390_101009			Europe	Northern Europe	Danish					0	0	0	0	0	0	0	0	0	0	0	0	0	0	0	0	0	0	0	0	0	0	0	0	0	0	0	0	0	0	0	0	0	0	0	0	0	0	0
Li	MH0391_101009			Europe	Northern Europe	Danish					0	0	0	0	0	0	0	0	0	0	0	0	0	0	0	0	0	0	0	0	0	0	0	0	0	0	0	0	0	0	0	0	0	0	0	0	0	0	0
Li	MH0392_101009			Europe	Northern Europe	Danish					0	0	0	0	0	0	0	0	0	0	0	0	0	0	0	0	0	0	0	0	0	0	0	0	0	0	0	0	0	0	0	0	0	0	0	0	0	0	0
Li	MH0393_101101			Europe	Northern Europe	Danish					0	0	0	0	0	0	0	0	0	0	0	0	0	0	0	0	0	0	0	0	0	0	0	0	0	0	0	0	0	0	0	0	0	0	0	0	0	0	0
Li	MH0394_101009			Europe	Northern Europe	Danish					0	0	0	0	0	0	0	0	0	0	0	0	0	0	0	0	0	0	0	0	0	0	0	0	0	0	0	0	0	0	0	0	0	0	0	0	0	0	0
Li	MH0395_101009			Europe	Northern Europe	Danish					0	0	0	0	0	0	0	0	0	0	0	0	0	0	0	0	0	0	0	0	0	0	0	0	0	0	0	0	0	0	0	0	0	0	0	0	0	0	0
Li	MH0396_101031			Europe	Northern Europe	Danish					0	0	0	0	0	0	0	0	0	0	0	0	0	0	0	0	0	0	0	0	0	0	0	0	0	0	0	0	0	0	0	0	0	0	0	0	0	0	0
Li	MH0397_101101			Europe	Northern Europe	Danish					0	0	0	0	0	0	0	0	0	0	0	0	0	0	0	0	0	0	0	0	0	0	0	0	0	0	0	0	0	0	0	0	0	0	0	0	0	0	0
Li	MH0398_101101			Europe	Northern Europe	Danish					0	0	0	0	0	0	0	0	0	0	0	0	0	0	0	0	0	0	0	0	0	0	0	0	0	0	0	0	0	0	0	0	0	0	0	0	0	0	0
Li	MH0399_101031			Europe	Northern Europe	Danish					0	0	0	0	0	0	0	0	0	0	0	0	0	0	0	0	0	0	0	0	0	0	0	0	0	0	0	0	0	0	0	0	0	0	0	0	0	0	0
Li	MH0400_101101			Europe	Northern Europe	Danish					0	0	0	0	0	0	0	0	0	0	0	0	0	0	0	0	0	0	0	0	0	0	0	0	0	0	0	0	0	0	0	0	0	0	0	0	0	0	0
Li	MH0401_101102			Europe	Northern Europe	Danish					0	0	0	0	0	0	0	0	0	0	0	0	0	0	0	0	0	0	0	0	0	0	0	0	0	0	0	0	0	0	0	0	0	0	0	0	0	0	0
Li	MH0402_101111			Europe	Northern Europe	Danish					0	0	0	0	0	0	0	0	0	0	0	0	0	0	0	0	0	0	0	0	0	0	0	0	0	0	0	0	0	0	0	0	0	0	0	0	0	0	0
Li	O2.CD1-0_110821			Europe	Southern Europe	Spanish					0	0	0	0	0	0	0	0	0	0	0	0	0	0	0	0	0	0	0	0	0	0	0	0	0	0	0	0	0	0	0	0	0	0	0	0	0	0	0
Li	O2.CD1-0-PT_110821			Europe	Southern Europe	Spanish					0	0	0	0	0	0	0	0	0	0	0	0	0	0	0	0	0	0	0	0	0	0	0	0	0	0	0	0	0	0	0	0	0	0	0	0	0	0	0
Li	O2.CD2-0_110820			Europe	Southern Europe	Spanish					0	0	0	0	0	0	0	0	0	0	0	0	0	0	0	0	0	0	0	0	0	0	0	0	0	0	0	0	0	0	0	0	0	0	0	0	0	0	0
Li	O2.CD2-0-PT_110821			Europe	Southern Europe	Spanish					0	0	0	0	0	0	0	0	0	0	0	0	0	0	0	0	0	0	0	0	0	0	0	0	0	0	0	0	0	0	0	0	0	0	0	0	0	0	0
Li	O2.CD3-0-PT_110820			Europe	Southern Europe	Spanish					0	0	0	0	0	0	0	0	0	0	0	0	0	0	0	0	0	0	0	0	0	0	0	0	0	0	0	0	0	0	0	0	0	0	0	0	0	0	0
Li	O2.UC11-1_111207			Europe	Southern Europe	Spanish					0	0	0	0	0	0	0	0	0	0	0	0	0	0	0	0	0	0	0	0	0	0	0	0	0	0	0	0	0	0	0	0	0	0	0	0	0	0	0
Li	O2.UC1-1_111207			Europe	Southern Europe	Spanish					0	0	0	0	0	0	0	0	0	0	0	0	0	0	0	0	0	0	0	0	0	0	0	0	0	0	0	0	0	0	0	0	0	0	0	0	0	0	0
Li	O2.UC12-1_111207			Europe	Southern Europe	Spanish					0	0	0	0	0	0	0	0	0	0	0	0	0	0	0	0	0	0	0	0	0	0	0	0	0	0	0	0	0	0	0	0	0	0	0	0	0	0	0
Li	O2.UC13-1_111207			Europe	Southern Europe	Spanish					0	0	0	0	0	0	0	0	0	0	0	0	0	0	0	0	0	0	0	0	0	0	0	0	0	0	0	0	0	0	0	0	0	0	0	0	0	0	0
Li	O2.UC14-1_111207			Europe	Southern Europe	Spanish					0	0	0	0	0	0	0	0	0	0	0	0	0	0	0	0	0	0	0	0	0	0	0	0	0	0	0	0	0	0	0	0	0	0	0	0	0	0	0
Li	O2.UC15-0_100908			Europe	Southern Europe	Spanish					0	0	0	0	0	0	0	0	0	0	0	0	0	0	0	0	0	0	0	0	0	0	0	0	0	0	0	0	0	0	0	0	0	0	0	0	0	0	0
Li	O2.UC15-1_111207			Europe	Southern Europe	Spanish					0	0	0	0	0	0	0	0	0	0	0	0	0	0	0	0	0	0	0	0	0	0	0	0	0	0	0	0	0	0	0	0	0	0	0	0	0	0	0
Li	O2.UC15-2_100908			Europe	Southern Europe	Spanish					0	0	0	0	0	0	0	0	0	0	0	0	0	0	0	0	0	0	0	0	0	0	0	0	0	0	0	0	0	0	0	0	0	0	0	0	0	0	0
Li	O2.UC16-1_111213			Europe	Southern Europe	Spanish					0	0	0	0	0	0	0	0	0	0	0	0	0	0	0	0	0	0	0	0	0	0	0	0	0	0	0	0	0	0	0	0	0	0	0	0	0	0	0
Li	O2.UC17-1_111207			Europe	Southern Europe	Spanish					0	0	0	0	0	0	0	0	0	0	0	0	0	0	0	0	0	0	0	0	0	0	0	0	0	0	0	0	0	0	0	0	0	0	0	0	0	0	0
Li	O2.UC18-1_111207			Europe	Southern Europe	Spanish					0	0	0	0	0	0	0	0	0	0	0	0	0	0	0	0	0	0	0	0	0	0	0	0	0	0	0	0	0	0	0	0	0	0	0	0	0	0	0
Li	O2.UC19-1_111207			Europe	Southern Europe	Spanish					0	0	0	0	0	0	0	0	0	0	0	0	0	0	0	0	0	0	0	0	0	0	0	0	0	0	0	0	0	0	0	0	0	0	0	0	0	0	0
Li	O2.UC20-1_111207			Europe	Southern Europe	Spanish					0	0	0	0	0	0	0	0	0	0	0	0	0	0	0	0	0	0	0	0	0	0	0	0	0	0	0	0	0	0	0	0	0	0	0	0	0	0	0
Li	O2.UC21-1_111207			Europe	Southern Europe	Spanish					0	0	0	0	0	0	0	0	0	0	0	0	0	0	0	0	0	0	0	0	0	0	0	0	0	0	0	0	0	0	0	0	0	0	0	0	0	0	0
Li	O2.UC2-1_111207			Europe	Southern Europe	Spanish					0	0	0	0	0	0	0	0	0	0	0	0	0	0	0	0	0	0	0	0	0	0	0	0	0	0	0	0	0	0	0	0	0	0	0	0	0	0	0
Li	O2.UC22-1_111206			Europe	Southern Europe	Spanish					0	0	0	0	0	0	0	0	0	0	0	0	0	0	0	0	0	0	0	0	0	0	0	0	0	0	0	0	0	0	0	0	0	0	0	0	0	0	0
Li	O2.UC23-1_111206			Europe	Southern Europe	Spanish					0	0	0	0	0	0	0	0	0	0	0	0	0	0	0	0	0	0	0	0	0	0	0	0	0	0	0	0	0	0	0	0	0	0	0	0	0	0	0
Li	O2.UC24-1_111206			Europe	Southern Europe	Spanish					0	0	0	0	0	0	0	0	0	0	0	0	0	0	0	0	0	0	0	0	0	0	0	0	0	0	0	0	0	0	0	0	0	0	0	0	0	0	0
Li	O2.UC26-1_111206			Europe	Southern Europe	Spanish					0	0	0	0	0	0	0	0	0	0	0	0	0	0	0	0	0	0	0	0	0	0	0	0	0	0	0	0	0	0	0	0	0	0	0	0	0	0	0
Li	O2.UC27-1_111207			Europe	Southern Europe	Spanish					0	0	0	0	0	0	0	0	0	0	0	0	0	0	0	0	0	0	0	0	0	0	0	0	0	0	0	0	0	0	0	0	0	0	0	0	0	0	0
Li	O2.UC28-0_100908			Europe	Southern Europe	Spanish					0	0	0	0	0	0	0	0	0	0	0	0	0	0	0	0	0	0.037037	0	0	0	0	0	0	0	0	0	0	0	0	0	0	0	0	0	0	0	0	0
Li	O2.UC28-1_111207			Europe	Southern Europe	Spanish					0	0	0	0	0	0	0	0	0	0	0	0	0	0	0	0	0	0	0	0	0	0	0	0	0	0	0	0	0	0	0	0	0	0	0	0	0	0	0
Li	O2.UC28-2_100908			Europe	Southern Europe	Spanish					0	0	0.0102564	0	0	0	0	0	0	0	0	0	0	0	0	0	0	0.0164103	0	0	0	0	0	0	0	0	0	0	0	0	0	0	0	0	0	0	0	0	0
Li	O2.UC29-1_111207			Europe	Southern Europe	Spanish					0	0	0	0	0	0	0	0	0	0	0	0	0	0	0	0	0	0	0	0	0	0	0	0	0	0	0	0	0	0	0	0	0	0	0	0	0	0	0
Li	O2.UC30-1_111207			Europe	Southern Europe	Spanish					0	0	0	0	0	0	0	0	0	0	0	0	0	0	0	0	0	0	0	0	0	0	0	0	0	0	0	0	0	0	0	0	0	0	0	0	0	0	0
Li	O2.UC31-1_111207			Europe	Southern Europe	Spanish					0	0	0	0	0	0	0	0	0	0	0	0	0	0	0	0	0	0	0	0	0	0	0	0	0	0	0	0	0	0	0	0	0	0	0	0	0	0	0
Li	O2.UC3-1_111207			Europe	Southern Europe	Spanish					0	0	0	0	0	0	0	0	0	0	0	0	0	0	0	0	0	0	0	0	0	0	0	0	0	0	0	0	0	0	0	0	0	0	0	0	0	0	0
Li	O2.UC32-1_111207			Europe	Southern Europe	Spanish					0	0	0	0	0	0	0	0	0	0	0	0	0	0	0	0	0	0	0	0	0	0	0	0	0	0	0	0	0	0	0	0	0	0	0	0	0	0	0
Li	O2.UC35-1_111207			Europe	Southern Europe	Spanish					0	0	0	0	0	0	0	0	0	0	0	0	0	0	0	0	0	0	0	0	0	0	0	0	0	0	0	0	0	0	0	0	0	0	0	0	0	0	0
Li	O2.UC36-0_100902			Europe	Southern Europe	Spanish					0	0	0	0	0	0	0	0	0	0	0	0	0	0	0	0	0	0	0	0	0	0	0	0	0	0	0	0	0	0	0	0	0	0	0	0	0	0	0
Li	O2.UC36-1_111207			Europe	Southern Europe	Spanish					0	0	0	0	0	0	0	0	0	0	0	0	0	0	0	0	0	0	0	0	0	0	0	0	0	0	0	0	0	0	0	0	0	0	0	0	0	0	0
Li	O2.UC37-1_111207			Europe	Southern Europe	Spanish					0	0	0	0	0	0	0	0	0	0	0	0	0	0	0	0	0	0	0	0	0	0	0	0	0	0	0	0	0	0	0	0	0	0	0	0	0	0	0
Li	O2.UC38-1_111207			Europe	Southern Europe	Spanish					0	0	0	0	0	0	0	0	0	0	0	0	0	0	0	0	0	0	0	0	0	0	0	0	0	0	0	0	0	0	0	0	0	0	0	0	0	0	0
Li	O2.UC40-1_111207			Europe	Southern Europe	Spanish					0	0	0	0	0	0	0	0	0	0	0	0	0	0	0	0	0	0	0	0	0	0	0	0	0	0	0	0	0	0	0	0	0	0	0	0	0	0	0
Li	O2.UC41-1_111207			Europe	Southern Europe	Spanish					0	0	0	0	0	0	0	0	0	0	0	0	0	0	0	0	0	0	0	0	0	0	0	0	0	0	0	0	0	0	0	0	0	0	0	0	0	0	0
Li	O2.UC4-1_111207			Europe	Southern Europe	Spanish					0	0	0	0	0	0	0	0	0	0	0	0	0	0	0	0	0	0	0	0	0	0	0	0	0	0	0	0	0	0	0	0	0	0	0	0	0	0	0
Li	O2.UC43-1_111206			Europe	Southern Europe	Spanish					0	0	0	0	0	0	0	0	0	0	0	0	0	0	0	0	0	0	0	0	0	0	0	0	0	0	0	0	0	0	0	0	0	0	0	0	0	0	0
Li	O2.UC44-1_111206			Europe	Southern Europe	Spanish					0	0	0	0	0	0	0	0	0	0	0	0	0	0	0	0	0	0	0	0	0	0	0	0	0	0	0	0	0	0	0	0	0	0	0	0	0	0	0
Li	O2.UC46-1_111206			Europe	Southern Europe	Spanish					0	0	0	0	0	0	0	0	0	0	0	0	0	0	0	0	0	0	0	0	0	0	0	0	0	0	0	0	0	0	0	0	0	0	0	0	0	0	0
Li	O2.UC47-1_111206			Europe	Southern Europe	Spanish					0	0	0	0	0	0	0	0	0	0	0	0	0	0	0	0	0	0.0169062	0	0	0	0	0	0	0	0	0	0	0	0	0	0	0	0	0	0	0	0	0
Li	O2.UC48-1_111213			Europe	Southern Europe	Spanish					0	0	0	0	0	0	0	0	0	0	0	0	0	0	0	0	0	0	0	0	0	0	0	0	0	0	0	0	0	0	0	0	0	0	0	0	0	0	0
Li	O2.UC5-1_111207			Europe	Southern Europe	Spanish					0	0	0	0	0	0	0	0	0	0	0	0	0	0	0	0	0	0	0	0	0	0	0	0	0	0	0	0	0	0	0	0	0	0	0	0	0	0	0
Li	O2.UC6-0_100908			Europe	Southern Europe	Spanish					0	0	0	0	0	0	0	0	0	0	0	0	0	0	0	0	0	0	0	0	0	0	0	0	0	0	0	0	0	0	0	0	0	0	0	0	0	0	0
Li	O2.UC6-1_111207			Europe	Southern Europe	Spanish					0	0	0	0	0	0	0	0	0	0	0	0	0	0	0	0	0	0	0	0	0	0	0	0	0	0	0	0	0	0	0	0	0	0	0	0	0	0	0
Li	O2.UC6-2_100908			Europe	Southern Europe	Spanish					0	0	0	0	0	0	0	0	0	0	0	0	0	0	0	0	0	0	0	0	0	0	0	0	0	0	0	0	0	0	0	0	0	0	0	0	0	0	0
Li	O2.UC7-0_111207			Europe	Southern Europe	Spanish					0	0	0	0	0	0	0	0	0	0	0	0	0	0	0	0	0	0	0	0	0	0	0	0	0	0	0	0	0	0	0	0	0	0	0	0	0	0	0
Li	O2.UC7-1_111207			Europe	Southern Europe	Spanish					0	0	0	0	0	0	0	0	0	0	0	0	0	0	0	0	0	0	0	0	0	0	0	0	0	0	0	0	0	0	0	0	0	0	0	0	0	0	0
Li	O2.UC8-0_100908			Europe	Southern Europe	Spanish					0	0	0	0	0	0	0	0	0	0	0	0	0	0	0	0	0	0	0	0	0	0	0	0	0	0	0	0	0	0	0	0	0	0	0	0	0	0	0
Li	O2.UC8-1_111207			Europe	Southern Europe	Spanish					0	0	0	0	0	0	0	0	0	0	0	0	0	0	0	0	0	0	0	0	0	0	0	0	0	0	0	0	0	0	0	0	0	0	0	0	0	0	0
Li	O2.UC8-2_100908			Europe	Southern Europe	Spanish					0	0	0	0	0	0	0	0	0	0	0	0	0	0	0	0	0	0	0	0	0	0	0	0	0	0	0	0	0	0	0	0	0	0	0	0	0	0	0
Li	O2.UC9-1_111207			Europe	Southern Europe	Spanish					0	0	0	0	0	0	0	0	0	0	0	0	0	0	0	0	0	0	0	0	0	0	0	0	0	0	0	0	0	0	0	0	0	0	0	0	0	0	0
Li	V1.CD1-0-PN_101220			Europe	Southern Europe	Spanish					0	0	0	0	0	0	0	0	0	0	0	0	0	0	0	0	0	0	0	0	0	0	0	0	0	0	0	0	0	0	0	0	0	0	0	0	0	0	0
Li	V1.CD1-0-PT_110820			Europe	Southern Europe	Spanish					0	0	0	0	0	0	0	0	0	0	0	0	0	0	0	0	0	0	0	0	0	0	0	0	0	0	0	0	0	0	0	0	0	0	0	0	0	0	0
Li	V1.CD12-3_100902			Europe	Southern Europe	Spanish					0	0	0	0	0	0	0	0	0	0	0	0	0	0	0	0	0	0	0	0	0	0	0	0	0	0	0	0	0	0	0	0	0	0	0	0	0	0	0
Li	V1.CD1-3-PN_101220			Europe	Southern Europe	Spanish					0	0	0	0	0	0	0	0	0	0	0	0	0	0	0	0	0	0	0	0	0	0	0	0	0	0	0	0	0	0	0	0	0	0	0	0	0	0	0
Li	V1.CD20-0_100902			Europe	Southern Europe	Spanish					0	0	0	0	0	0	0	0	0	0	0	0	0	0	0	0	0	0	0	0	0	0	0	0	0	0	0	0	0	0	0	0	0	0	0	0	0	0	0
Li	V1.CD2-0-PN_101220			Europe	Southern Europe	Spanish					0	0	0	0	0	0	0	0	0	0	0	0	0	0	0	0	0	0	0	0	0	0	0	0	0	0	0	0	0	0	0	0	0	0	0	0	0	0	0
Li	V1.CD2-0-PT_110820			Europe	Southern Europe	Spanish					0	0	0	0	0	0	0	0	0	0	0	0	0	0	0	0	0	0	0	0	0	0	0	0	0	0	0	0	0	0	0	0	0	0	0	0	0	0	0
Li	V1.CD3-0-PN_101220			Europe	Southern Europe	Spanish					0	0	0	0	0	0	0	0	0	0	0	0	0	0	0	0	0	0	0	0	0	0	0	0	0	0	0	0	0	0	0	0	0	0	0	0	0	0	0
Li	V1.CD3-0-PT_110820			Europe	Southern Europe	Spanish					0	0	0	0	0	0	0	0	0	0	0	0	0	0	0	0	0	0	0	0	0	0	0	0	0	0	0	0	0	0	0	0	0	0	0	0	0	0	0
Li	V1.CD32-0_100902			Europe	Southern Europe	Spanish					0	0	0	0	0	0	0	0	0	0	0	0	0	0	0	0	0	0	0	0	0	0	0	0	0	0	0	0	0	0	0	0	0	0	0	0	0	0	0
Li	V1.CD32-4_100902			Europe	Southern Europe	Spanish					0	0	0	0	0	0	0	0	0	0	0	0	0	0	0	0	0	0	0	0	0	0	0	0	0	0	0	0	0	0	0	0	0	0	0	0	0	0	0
Li	V1.CD3-3-PN_101220			Europe	Southern Europe	Spanish					0	0	0	0	0	0	0	0	0	0	0	0	0	0	0	0	0	0	0	0	0	0	0	0	0	0	0	0	0	0	0	0	0	0	0	0	0	0	0
Li	V1.CD37-4_101218			Europe	Southern Europe	Spanish					0	0	0	0	0	0	0	0	0	0	0	0	0	0	0	0	0	0	0	0	0	0	0	0	0	0	0	0	0	0	0	0	0	0	0	0	0	0	0
Li	V1.CD40-0_100902			Europe	Southern Europe	Spanish					0	0	0	0	0	0	0	0	0	0	0	0	0	0	0	0	0	0	0	0	0	0	0	0	0	0	0	0	0	0	0	0	0	0	0	0	0	0	0
Li	V1.CD4-0-PN_101220			Europe	Southern Europe	Spanish					0	0	0	0	0	0	0	0	0	0	0	0	0	0	0	0	0	0	0	0	0	0	0	0	0	0	0	0	0	0	0	0	0	0	0	0	0	0	0
Li	V1.CD4-0-PT_110820			Europe	Southern Europe	Spanish					0	0	0	0	0	0	0	0	0	0	0	0	0	0	0	0	0	0	0	0	0	0	0	0	0	0	0	0	0	0	0	0	0	0	0	0	0	0	0
Li	V1.CD43-0_101218			Europe	Southern Europe	Spanish					0	0	0	0	0	0	0	0	0	0	0	0	0	0	0	0	0	0	0	0	0	0	0	0	0	0	0	0	0	0	0	0	0	0	0	0	0	0	0
Li	V1.CD44-0_100902			Europe	Southern Europe	Spanish					0	0	0	0	0	0	0	0	0	0	0	0	0	0	0	0	0	0	0	0	0	0	0	0	0	0	0	0	0	0	0	0	0	0	0	0	0	0	0
Li	V1.CD44-4_110821			Europe	Southern Europe	Spanish					0	0	0	0	0	0	0	0	0	0	0	0	0	0	0	0	0	0	0	0	0	0	0	0	0	0	0	0	0	0	0	0	0	0	0	0	0	0	0
Li	V1.CD45-0_100902			Europe	Southern Europe	Spanish					0	0	0	0	0	0	0	0	0	0	0	0	0	0	0	0	0	0	0	0	0	0	0	0	0	0	0	0	0	0	0	0	0	0	0	0	0	0	0
Li	V1.CD46-0_100902			Europe	Southern Europe	Spanish					0	0	0	0	0	0	0	0	0	0	0	0	0	0	0	0	0	0	0	0	0	0	0	0	0	0	0	0	0	0	0	0	0	0	0	0	0	0	0
Li	V1.CD48-0_100902			Europe	Southern Europe	Spanish					0	0	0	0	0	0	0	0	0	0	0	0	0	0	0	0	0	0	0	0	0	0	0	0	0	0	0	0	0	0	0	0	0	0	0	0	0	0	0
Li	V1.CD49-0_101218			Europe	Southern Europe	Spanish					0	0	0	0	0	0	0	0	0	0	0	0	0	0	0	0	0	0	0	0	0	0	0	0	0	0	0	0	0	0	0	0	0	0	0	0	0	0	0
Li	V1.CD50-0_101218			Europe	Southern Europe	Spanish					0	0	0	0	0	0	0	0	0	0	0	0	0	0	0	0	0	0	0	0	0	0	0	0	0	0	0	0	0	0	0	0	0	0	0	0	0	0	0
Li	V1.CD5-0-PN_101220			Europe	Southern Europe	Spanish					0	0	0	0	0	0	0	0	0	0	0	0	0	0	0	0	0	0	0	0	0	0	0	0	0	0	0	0	0	0	0	0	0	0	0	0	0	0	0
Li	V1.CD51-0_110821			Europe	Southern Europe	Spanish					0	0	0	0	0	0	0	0	0	0	0	0	0	0	0	0	0	0	0	0	0	0	0	0	0	0	0	0	0	0	0	0	0	0	0	0	0	0	0
Li	V1.CD52-0_110821			Europe	Southern Europe	Spanish					0	0	0	0	0	0	0	0	0	0	0	0	0	0	0	0	0	0	0	0	0	0	0	0	0	0	0	0	0	0	0	0	0	0	0	0	0	0	0
Li	V1.CD53-0_110821			Europe	Southern Europe	Spanish					0	0	0	0	0	0	0	0	0	0	0	0	0	0	0	0	0	0	0	0	0	0	0	0	0	0	0	0	0	0	0	0	0	0	0	0	0	0	0
Li	V1.CD54-0_110820			Europe	Southern Europe	Spanish					0	0	0	0	0	0	0	0	0	0	0	0	0	0	0	0	0	0	0	0	0	0	0	0	0	0	0	0	0	0	0	0	0	0	0	0	0	0	0
Li	V1.CD55-0_110820			Europe	Southern Europe	Spanish					0	0	0	0	0	0	0	0	0	0	0	0	0	0	0	0	0	0	0	0	0	0	0	0	0	0	0	0	0	0	0	0	0	0	0	0	0	0	0
Li	V1.CD6-0-PN_101220			Europe	Southern Europe	Spanish					0	0	0	0	0	0	0	0	0	0	0	0	0	0	0	0	0	0	0	0	0	0	0	0	0	0	0	0	0	0	0	0	0	0	0	0	0	0	0
Li	V1.CD6-0-PT_110820			Europe	Southern Europe	Spanish					0	0	0	0	0	0	0	0	0	0	0	0	0	0	0	0	0	0.00971867	0	0	0	0	0	0	0	0	0	0	0	0	0.00767263	0.00767263	0	0	0	0	0	0	0
Li	V1.CD7-0-PN_101220			Europe	Southern Europe	Spanish					0	0	0	0	0	0	0	0	0	0	0	0	0	0	0	0	0	0	0	0	0	0	0	0	0	0	0	0	0	0	0	0	0	0	0	0	0	0	0
Li	V1.CD8-0-PN_101220			Europe	Southern Europe	Spanish					0	0	0	0	0	0	0	0	0	0	0	0	0	0	0	0	0	0	0	0	0	0	0	0	0	0	0	0	0	0	0	0	0	0	0	0	0	0	0
Li	V1.FI01_110821			Europe	Southern Europe	Spanish					0	0	0	0	0	0	0	0	0	0	0	0	0	0	0	0	0	0	0	0	0	0	0	0	0	0	0	0	0	0	0	0	0	0	0	0	0	0	0
Li	V1.FI02_110820			Europe	Southern Europe	Spanish					0	0	0	0	0	0	0	0	0	0	0	0	0	0	0	0	0	0	0	0	0	0	0	0	0	0	0	0	0	0	0	0	0	0	0	0	0	0	0
Li	V1.FI03_110820			Europe	Southern Europe	Spanish					0	0	0	0	0	0	0	0	0	0	0	0	0	0	0	0	0	0	0	0	0	0	0	0	0	0	0	0	0	0	0	0	0	0	0	0	0	0	0
Li	V1.FI04_110822			Europe	Southern Europe	Spanish					0	0	0.00265487	0.00235988	0	0	0	0	0.00221239	0.00265487	0	0	0.0020649	0	0.00235988	0	0	0.00294985	0	0	0	0.0019174	0	0	0	0	0.00235988	0	0	0	0.00265487	0.00250737	0	0.00235988	0.00235988	0	0	0	0
Li	V1.FI05_110822			Europe	Southern Europe	Spanish					0	0	0	0	0	0	0	0	0	0	0	0	0	0	0	0	0	0	0	0	0	0	0	0	0	0	0	0	0	0	0	0	0	0	0	0	0	0	0
Li	V1.FI06_110822			Europe	Southern Europe	Spanish					0	0	0	0	0	0	0	0	0	0	0	0	0	0	0	0	0	0	0	0	0	0	0	0	0	0	0	0	0	0	0	0	0	0	0	0	0	0	0
Li	V1.FI07_110821			Europe	Southern Europe	Spanish					0	0	0	0	0	0	0	0	0	0	0	0	0	0	0	0	0	0	0	0	0	0	0	0	0	0	0	0	0	0	0	0	0	0	0	0	0	0	0
Li	V1.FI08_110821			Europe	Southern Europe	Spanish					0	0	0	0	0	0	0	0	0	0	0	0	0	0	0	0	0	0	0	0	0	0	0	0	0	0	0	0	0	0	0	0	0	0	0	0	0	0	0
Li	V1.FI09_110821			Europe	Southern Europe	Spanish					0	0	0	0	0	0	0	0	0	0	0	0	0	0	0	0	0	0	0	0	0	0	0	0	0	0	0	0	0	0	0	0	0	0	0	0	0	0	0
Li	V1.FI10_110821			Europe	Southern Europe	Spanish					0	0	0	0	0	0	0	0	0	0	0	0	0	0	0	0	0	0	0	0	0	0	0	0	0	0	0	0	0	0	0	0	0	0	0	0	0	0	0
Li	V1.FI11_110821			Europe	Southern Europe	Spanish					0	0	0	0	0	0	0	0	0	0	0	0	0	0	0	0	0	0	0	0	0	0	0	0	0	0	0	0	0	0	0	0	0	0	0	0	0	0	0
Li	V1.FI12_110821			Europe	Southern Europe	Spanish					0	0	0	0	0	0	0	0	0	0	0	0	0	0	0	0	0	0	0	0	0	0	0	0	0	0	0	0	0	0	0	0	0	0	0	0	0	0	0
Li	V1.FI13_110821			Europe	Southern Europe	Spanish					0	0	0	0	0	0	0	0	0	0	0	0	0	0	0	0	0	0	0	0	0	0	0	0	0	0	0	0	0	0	0	0	0	0	0	0	0	0	0
Li	V1.FI14_110821			Europe	Southern Europe	Spanish					0	0	0	0	0	0	0	0	0	0	0	0	0	0	0	0	0	0	0	0	0	0	0	0	0	0	0	0	0	0	0	0	0	0	0	0	0	0	0
Li	V1.FI15_110821			Europe	Southern Europe	Spanish					0	0	0	0	0	0	0	0	0	0	0	0	0	0	0	0	0	0	0	0	0	0	0	0	0	0	0	0	0	0	0	0	0	0	0	0	0	0	0
Li	V1.FI16_110821			Europe	Southern Europe	Spanish					0	0	0	0	0	0	0	0	0	0	0	0	0	0	0	0	0	0	0	0	0	0	0	0	0	0	0	0	0	0	0	0	0	0	0	0	0	0	0
Li	V1.FI17_110822			Europe	Southern Europe	Spanish					0.00512282	0	0.00236438	0.00236438	0	0	0	0	0.00210167	0.00249573	0	0	0.00183896	0	0.00249573	0	0.00170761	0.00380927	0	0	0	0.00197031	0	0	0	0	0.00197031	0	0	0	0.00262709	0.00249573	0	0	0.00236438	0	0	0	0
Li	V1.FI18_110822			Europe	Southern Europe	Spanish					0	0	0	0	0	0	0	0	0	0	0	0	0	0	0	0	0	0	0	0	0	0	0	0	0	0	0	0	0	0	0	0	0	0	0	0	0	0	0
Li	V1.FI19_110822			Europe	Southern Europe	Spanish					0	0	0	0	0	0	0	0	0	0	0	0	0	0	0	0	0	0	0	0	0	0	0	0	0	0	0	0	0	0	0	0	0	0	0	0	0	0	0
Li	V1.FI20_110822			Europe	Southern Europe	Spanish					0	0	0	0	0	0	0	0	0	0	0	0	0	0	0	0	0	0	0	0	0	0	0	0	0	0	0	0	0	0	0	0	0	0	0	0	0	0	0
Li	V1.FI21_110822			Europe	Southern Europe	Spanish					0	0	0	0	0	0	0	0	0	0	0	0	0	0	0	0	0	0	0	0	0	0	0	0	0	0	0	0	0	0	0	0	0	0	0	0	0	0	0
Li	V1.FI22_110822			Europe	Southern Europe	Spanish					0	0	0	0	0	0	0	0	0	0	0	0	0	0	0	0	0	0	0	0	0	0	0	0	0	0	0	0	0	0	0	0	0	0	0	0	0	0	0
Li	V1.FI23_110822			Europe	Southern Europe	Spanish					0	0	0	0	0	0	0	0	0	0	0	0	0	0	0	0	0	0	0	0	0	0	0	0	0	0	0	0	0	0	0	0	0	0	0	0	0	0	0
Li	V1.FI24_110822			Europe	Southern Europe	Spanish					0	0	0	0	0	0	0	0	0	0	0	0	0	0	0	0	0	0	0	0	0	0	0	0	0	0	0	0	0	0	0	0	0	0	0	0	0	0	0
Li	V1.FI25_110822			Europe	Southern Europe	Spanish					0	0	0	0	0	0	0	0	0	0	0	0	0	0	0	0	0	0	0	0	0	0	0	0	0	0	0	0	0	0	0	0	0	0	0	0	0	0	0
Li	V1.FI26_110822			Europe	Southern Europe	Spanish					0	0	0	0	0	0	0	0	0	0	0	0	0	0	0	0	0	0	0	0	0	0	0	0	0	0	0	0	0	0	0	0	0	0	0	0	0	0	0
Li	V1.FI27_110822			Europe	Southern Europe	Spanish					0	0	0	0	0	0	0	0	0	0	0	0	0	0	0	0	0	0	0	0	0	0	0	0	0	0	0	0	0	0	0	0	0	0	0	0	0	0	0
Li	V1.FI28_110822			Europe	Southern Europe	Spanish					0	0	0	0	0	0	0	0	0	0	0	0	0	0	0	0	0	0	0	0	0	0	0	0	0	0	0	0	0	0	0	0	0	0	0	0	0	0	0
Li	V1.FI29_110822			Europe	Southern Europe	Spanish					0	0	0	0	0	0	0	0	0	0	0	0	0	0	0	0	0	0	0	0	0	0	0	0	0	0	0	0	0	0	0	0	0	0	0	0	0	0	0
Li	V1.FI30_110822			Europe	Southern Europe	Spanish					0	0	0	0	0	0	0	0	0	0	0	0	0	0	0	0	0	0	0	0	0	0	0	0	0	0	0	0	0	0	0	0	0	0	0	0	0	0	0
Li	V1.FI31_110822			Europe	Southern Europe	Spanish					0	0	0	0	0	0	0	0	0	0	0	0	0	0	0	0	0	0	0	0	0	0	0	0	0	0	0	0	0	0	0	0	0	0	0	0	0	0	0
Li	V1.FI32_110822			Europe	Southern Europe	Spanish					0	0	0	0	0	0	0	0	0	0	0	0	0	0	0	0	0	0	0	0	0	0	0	0	0	0	0	0	0	0	0	0	0	0	0	0	0	0	0
Li	V1.FI33_110822			Europe	Southern Europe	Spanish					0	0	0	0	0	0	0	0	0	0	0	0	0	0	0	0	0	0	0	0	0	0	0	0	0	0	0	0	0	0	0	0	0	0	0	0	0	0	0
Li	V1.FI34_110822			Europe	Southern Europe	Spanish					0	0	0	0	0	0	0	0	0	0	0	0	0	0	0	0	0	0	0	0	0	0	0	0	0	0	0	0	0	0	0	0	0	0	0	0	0	0	0
Li	V1.FI35_110822			Europe	Southern Europe	Spanish					0	0	0	0	0	0	0	0	0	0	0	0	0	0	0	0	0	0	0	0	0	0	0	0	0	0	0	0	0	0	0	0	0	0	0	0	0	0	0
Li	V1.FI36_110822			Europe	Southern Europe	Spanish					0	0	0	0	0	0	0	0	0	0	0	0	0	0	0	0	0	0	0	0	0	0	0	0	0	0	0	0	0	0	0	0	0	0	0	0	0	0	0
Li	V1.FI37_110822			Europe	Southern Europe	Spanish					0	0	0	0	0	0	0	0	0	0	0	0	0	0	0	0	0	0	0	0	0	0	0	0	0	0	0	0	0	0	0	0	0	0	0	0	0	0	0
Li	V1.UC22-1_100902			Europe	Southern Europe	Spanish					0	0	0	0	0	0	0	0	0	0	0	0	0	0	0	0	0	0	0	0	0	0	0	0	0	0	0	0	0	0	0	0	0	0	0	0	0	0	0
Li	V1.UC38-4_100902			Europe	Southern Europe	Spanish					0	0	0	0	0	0	0	0	0	0	0	0	0	0	0	0	0	0	0	0	0	0	0	0	0	0	0	0	0	0	0	0	0	0	0	0	0	0	0
Li	V1.UC39-4_101220			Europe	Southern Europe	Spanish					0	0	0	0	0	0	0	0	0	0	0	0	0	0	0	0	0	0	0	0	0	0	0	0	0	0	0	0	0	0	0	0	0	0	0	0	0	0	0
Li	V1.UC40-1_100816			Europe	Southern Europe	Spanish					0	0	0	0	0	0	0	0	0	0	0	0	0	0	0	0	0	0	0	0	0	0	0	0	0	0	0	0	0	0	0	0	0	0	0	0	0	0	0
Li	V1.UC47-4_101220			Europe	Southern Europe	Spanish					0	0	0	0	0	0	0	0	0	0	0	0	0	0	0	0	0	0	0	0	0	0	0	0	0	0	0	0	0	0	0	0	0	0	0	0	0	0	0
Li	V1.UC54-4_101220			Europe	Southern Europe	Spanish					0	0	0	0	0	0	0	0	0	0	0	0	0	0	0	0	0	0	0	0	0	0	0	0	0	0	0	0	0	0	0	0	0	0	0	0	0	0	0
Li	V1.UC56-1_100816			Europe	Southern Europe	Spanish					0	0	0	0	0	0	0	0	0	0	0	0	0	0	0	0	0	0	0	0	0	0	0	0	0	0	0	0	0	0	0	0	0	0	0	0	0	0	0
Li	V1.UC58-4_110821			Europe	Southern Europe	Spanish					0	0	0	0	0	0	0	0	0	0	0	0	0	0	0	0	0	0	0	0	0	0	0	0	0	0	0	0	0	0	0	0	0	0	0	0	0	0	0
Li	V1.UC59-0_100816			Europe	Southern Europe	Spanish					0	0	0	0	0	0	0	0	0	0	0	0	0	0	0	0	0	0	0	0	0	0	0	0	0	0	0	0	0	0	0	0	0	0	0	0	0	0	0
Li	V1.UC59-4_110821			Europe	Southern Europe	Spanish					0	0	0	0	0	0	0	0	0	0	0	0	0	0	0	0	0	0	0	0	0	0	0	0	0	0	0	0	0	0	0	0	0	0	0	0	0	0	0
Li	V1.UC60-0_100811			Europe	Southern Europe	Spanish					0	0	0	0	0	0	0	0	0	0	0	0	0	0	0	0	0	0	0	0	0	0	0	0	0	0	0	0	0	0	0	0	0	0	0	0	0	0	0
Li	V1.UC63-0_101005			Europe	Southern Europe	Spanish					0	0	0	0	0	0	0	0	0	0	0	0	0	0	0	0	0	0	0	0	0	0	0	0	0	0	0	0	0	0	0	0	0	0	0	0	0	0	0
Li	V1.UC64-0_101220			Europe	Southern Europe	Spanish					0	0	0	0	0	0	0	0	0	0	0	0	0	0	0	0	0	0	0	0	0	0	0	0	0	0	0	0	0	0	0	0	0	0	0	0	0	0	0
Qin	SRR341581	F		Asia	Asia	China	59	Type 2 diabetes stage1	19.83	normal	0	0	0	0	0	0	0	0	0	0	0	0	0	0	0	0	0	0	0	0	0	0	0	0	0	0	0	0	0	0	0	0	0	0	0	0	0	0	0
Qin	SRR341582	F		Asia	Asia	China	43	Type 2 diabetes stage1	17.58	underweight	0	0	0	0	0	0	0	0	0	0	0	0	0	0	0	0	0	0	0	0	0	0	0	0	0	0	0	0	0	0	0	0	0	0	0	0	0	0	0
Qin	SRR341583	F		Asia	Asia	China	46	Type 2 diabetes stage1	20.31	normal	0	0	0	0	0	0	0	0	0	0	0	0	0	0	0	0	0	0	0	0	0	0	0	0	0	0	0	0	0	0	0	0	0	0	0	0	0	0	0
Qin	SRR341584	F		Asia	Asia	China	25	Type 2 diabetes stage1	19.78	normal	0	0	0	0	0	0	0	0	0	0	0	0	0	0	0	0	0	0	0	0	0	0	0	0	0	0	0	0	0	0	0	0	0	0	0	0	0	0	0
Qin	SRR341585	F		Asia	Asia	China	60	Type 2 diabetes stage1	18.43	underweight	0	0	0	0	0	0	0	0	0	0	0	0	0	0	0	0	0	0	0	0	0	0	0	0	0	0	0	0	0	0	0	0	0	0	0	0	0	0	0
Qin	SRR341586	F		Asia	Asia	China	71	Type 2 diabetes stage1	16	underweight	0	0	0	0	0	0	0	0	0	0	0	0	0	0	0	0	0	0	0	0	0	0	0	0	0	0	0	0	0	0	0	0	0	0	0	0	0	0	0
Qin	SRR341587	F		Asia	Asia	China	62	Type 2 diabetes stage1	19.69	normal	0	0	0	0	0	0	0	0	0	0	0	0	0	0	0	0	0	0	0	0	0	0	0	0	0	0	0	0	0	0	0	0	0	0	0	0	0	0	0
Qin	SRR341588	F		Asia	Asia	China	54	Type 2 diabetes stage1	19.4	normal	0	0	0	0	0	0	0	0	0	0	0	0	0	0	0	0	0	0	0	0	0	0	0	0	0	0	0	0	0	0	0	0	0	0	0	0	0	0	0
Qin	SRR341589	F		Asia	Asia	China	51	Type 2 diabetes stage1	19.29	normal	0	0	0	0	0	0	0	0	0	0	0	0	0	0	0	0	0	0	0	0	0	0	0	0	0	0	0	0	0	0	0	0	0	0	0	0	0	0	0
Qin	SRR341590	M		Asia	Asia	China	29	Type 2 diabetes stage1	17.73	underweight	0	0	0	0	0	0	0	0	0	0	0	0	0	0	0	0	0	0	0	0	0	0	0	0	0	0	0	0	0	0	0	0	0	0	0	0	0	0	0
Qin	SRR341591	M		Asia	Asia	China	41	Type 2 diabetes stage1	20.8	normal	0	0	0	0	0	0	0	0	0	0	0	0	0	0	0	0	0	0	0	0	0	0	0	0	0	0	0	0	0	0	0	0	0	0	0	0	0	0	0
Qin	SRR341592	M		Asia	Asia	China	38	Type 2 diabetes stage1	20.2	normal	0	0	0	0	0	0	0	0	0	0	0	0	0	0	0	0	0	0	0	0	0	0	0	0	0	0	0	0	0	0	0	0	0	0	0	0	0	0	0
Qin	SRR341593	M		Asia	Asia	China	35	Type 2 diabetes stage1	19.72	normal	0	0	0	0	0	0	0	0	0	0	0	0	0	0	0	0	0	0	0	0	0	0	0	0	0	0	0	0	0	0	0	0	0	0	0	0	0	0	0
Qin	SRR341594	M		Asia	Asia	China	28	Type 2 diabetes stage1	18.59	normal	0	0	0	0	0	0	0	0	0	0	0	0	0	0	0	0	0	0	0	0	0	0	0	0	0	0	0	0	0	0	0	0	0	0	0	0	0	0	0
Qin	SRR341595	M		Asia	Asia	China	43	Type 2 diabetes stage1	20.05	normal	0	0	0	0	0	0	0	0	0	0	0	0	0	0	0	0	0	0	0	0	0	0	0	0	0	0	0	0	0	0	0	0	0	0	0	0	0	0	0
Qin	SRR341596	M		Asia	Asia	China	38	Type 2 diabetes stage1	19.59	normal	0	0	0	0	0	0	0	0	0	0	0	0	0	0	0	0	0	0	0	0	0	0	0	0	0	0	0	0	0	0	0	0	0	0	0	0	0	0	0
Qin	SRR341597	M		Asia	Asia	China	30	Type 2 diabetes stage1	20.05	normal	0	0	0	0	0	0	0	0	0	0	0	0	0	0	0	0	0	0	0	0	0	0	0	0	0	0	0	0	0	0	0	0	0	0	0	0	0	0	0
Qin	SRR341598	M		Asia	Asia	China	49	Type 2 diabetes stage1	20.05	normal	0	0	0	0	0	0	0	0	0	0	0	0	0	0	0	0	0	0	0	0	0	0	0	0	0	0	0	0	0	0	0	0	0	0	0	0	0	0	0
Qin	SRR341599	F		Asia	Asia	China	56	Type 2 diabetes stage1	25.3	overweight	0	0	0	0	0	0	0	0	0	0	0	0	0	0	0	0	0	0	0	0	0	0	0	0	0	0	0	0	0	0	0	0	0	0	0	0	0	0	0
Qin	SRR341600	F		Asia	Asia	China	70	Type 2 diabetes stage1	25.78	overweight	0	0	0	0	0	0	0	0	0	0	0	0	0	0	0	0	0	0	0	0	0	0	0	0	0	0	0	0	0	0	0	0	0	0	0	0	0	0	0
Qin	SRR341601	F		Asia	Asia	China	68	Type 2 diabetes stage1	27.64	overweight	0	0	0	0	0	0	0	0	0	0	0	0	0	0	0	0	0	0	0	0	0	0	0	0	0	0	0	0	0	0	0	0	0	0	0	0	0	0	0
Qin	SRR341602	F		Asia	Asia	China	62	Type 2 diabetes stage1	27.78	overweight	0	0	0	0	0	0	0	0	0	0	0	0	0	0	0	0	0	0	0	0	0	0	0	0	0	0	0	0	0	0	0	0	0	0	0	0	0	0	0
Qin	SRR341603	F		Asia	Asia	China	48	Type 2 diabetes stage1	27.06	overweight	0	0	0	0	0	0	0	0	0	0	0	0	0	0	0	0	0	0	0	0	0	0	0	0	0	0	0	0	0	0	0	0	0	0	0	0	0	0	0
Qin	SRR341604	F		Asia	Asia	China	61	Type 2 diabetes stage1	27.15	overweight	0	0	0	0	0	0	0	0	0	0	0	0	0	0	0	0	0	0	0	0	0	0	0	0	0	0	0	0	0	0	0	0	0	0	0	0	0	0	0
Qin	SRR341605	F		Asia	Asia	China	53	Type 2 diabetes stage1	25.97	overweight	0	0	0	0	0	0	0	0	0	0	0	0	0	0	0	0	0	0	0	0	0	0	0	0	0	0	0	0	0	0	0	0	0	0	0	0	0	0	0
Qin	SRR341606	F		Asia	Asia	China	63	Type 2 diabetes stage1	29.79	overweight	0	0	0	0	0	0	0	0	0	0	0	0	0	0	0	0	0	0	0	0	0	0	0	0	0	0	0	0	0	0	0	0	0	0	0	0	0	0	0
Qin	SRR341607	M		Asia	Asia	China	49	Type 2 diabetes stage1	25.31	overweight	0	0	0	0	0	0	0	0	0	0	0	0	0	0	0	0	0	0	0	0	0	0	0	0	0	0	0	0	0	0	0	0	0	0	0	0	0	0	0
Qin	SRR341608	M		Asia	Asia	China	57	Type 2 diabetes stage1	25.69	overweight	0	0	0	0	0	0	0	0	0	0	0	0	0	0	0	0	0	0	0	0	0	0	0	0	0	0	0	0	0	0	0	0	0	0	0	0	0	0	0
Qin	SRR341609	M		Asia	Asia	China	71	Type 2 diabetes stage1	25.39	overweight	0	0	0	0	0	0	0	0	0	0	0	0	0	0	0	0	0	0	0	0	0	0	0	0	0	0	0	0	0	0	0	0	0	0	0	0	0	0	0
Qin	SRR341610	M		Asia	Asia	China	41	Type 2 diabetes stage1	27.72	overweight	0	0	0	0	0	0	0	0	0	0	0	0	0	0	0	0	0	0	0	0	0	0	0	0	0	0	0	0	0	0	0	0	0	0	0	0	0	0	0
Qin	SRR341611	M		Asia	Asia	China	43	Type 2 diabetes stage1	25.65	overweight	0	0	0	0	0	0	0	0	0	0	0	0	0	0	0	0	0	0	0	0	0	0	0	0	0	0	0	0	0	0	0	0	0	0	0	0	0	0	0
Qin	SRR341612	M		Asia	Asia	China	72	Type 2 diabetes stage1	25.71	overweight	0	0	0	0	0	0	0	0	0	0	0	0	0	0	0	0	0	0	0	0	0	0	0	0	0	0	0	0	0	0	0	0	0	0	0	0	0	0	0
Qin	SRR341613	M		Asia	Asia	China	39	Type 2 diabetes stage1	25.51	overweight	0	0	0	0	0	0	0	0	0	0	0	0	0	0	0	0	0	0	0	0	0	0	0	0	0	0	0	0	0	0	0	0	0	0	0	0	0	0	0
Qin	SRR341614	M		Asia	Asia	China	42	Type 2 diabetes stage1	25.39	overweight	0	0	0	0	0	0	0	0	0	0	0	0	0	0	0	0	0	0	0	0	0	0	0	0	0	0	0	0	0	0	0	0	0	0	0	0	0	0	0
Qin	SRR341615	M		Asia	Asia	China	62	Type 2 diabetes stage1	25.39	overweight	0	0	0	0	0	0	0	0	0	0	0	0	0	0	0	0	0	0	0	0	0	0	0	0	0	0	0	0	0	0	0	0	0	0	0	0	0	0	0
Qin	SRR341616	F		Asia	Asia	China	31	Type 2 diabetes stage1	17.94	underweight	0	0	0	0	0	0	0	0	0	0	0	0	0	0	0	0	0	0	0	0	0	0	0	0	0	0	0	0	0	0	0	0	0	0	0	0	0	0	0
Qin	SRR341617	F		Asia	Asia	China	34	Type 2 diabetes stage1	17.97	underweight	0	0	0	0	0	0	0	0	0	0	0	0	0	0	0	0	0	0	0	0	0	0	0	0	0	0	0	0	0	0	0	0	0	0	0	0	0	0	0
Qin	SRR341618	F		Asia	Asia	China	44	Type 2 diabetes stage1	19.33	normal	0	0	0	0	0	0	0	0	0	0	0	0	0	0	0	0	0	0	0	0	0	0	0	0	0	0	0	0	0	0	0	0	0	0	0	0	0	0	0
Qin	SRR341619	F		Asia	Asia	China	27	Type 2 diabetes stage1	17.8	underweight	0	0	0	0	0	0	0	0	0	0	0	0	0	0	0	0	0	0	0	0	0	0	0	0	0	0	0	0	0	0	0	0	0	0	0	0	0	0	0
Qin	SRR341620	F		Asia	Asia	China	39	Type 2 diabetes stage1	20.57	normal	0	0	0	0	0	0	0	0	0	0	0	0	0	0	0	0	0	0	0	0	0	0	0	0	0	0	0	0	0	0	0	0	0	0	0	0	0	0	0
Qin	SRR341621	F		Asia	Asia	China	27	Type 2 diabetes stage1	18.99	normal	0	0	0	0	0	0	0	0	0	0	0	0	0	0	0	0	0	0	0	0	0	0	0	0	0	0	0	0	0	0	0	0	0	0	0	0	0	0	0
Qin	SRR341622	F		Asia	Asia	China	35	Type 2 diabetes stage1	20.17	normal	0	0	0	0	0	0	0	0	0	0	0	0	0	0	0	0	0	0	0	0	0	0	0	0	0	0	0	0	0	0	0	0	0	0	0	0	0	0	0
Qin	SRR341623	F		Asia	Asia	China	25	Type 2 diabetes stage1	18.52	normal	0	0	0	0	0	0	0	0	0	0	0	0	0	0	0	0	0	0	0	0	0	0	0	0	0	0	0	0	0	0	0	0	0	0	0	0	0	0	0
Qin	SRR341624	F		Asia	Asia	China	37	Type 2 diabetes stage1	18.67	normal	0	0	0	0	0	0	0	0	0	0	0	0	0	0	0	0	0	0	0	0	0	0	0	0	0	0	0	0	0	0	0	0	0	0	0	0	0	0	0
Qin	SRR341625	M		Asia	Asia	China	32	Type 2 diabetes stage1	19.14	normal	0	0	0	0	0	0	0	0	0	0	0	0	0	0	0	0	0	0	0	0	0	0	0	0	0	0	0	0	0	0	0	0	0	0	0	0	0	0	0
Qin	SRR341626	M		Asia	Asia	China	23	Type 2 diabetes stage1	19.49	normal	0	0	0	0	0	0	0	0	0	0	0	0	0	0	0	0	0	0	0	0	0	0	0	0	0	0	0	0	0	0	0	0	0	0	0	0	0	0	0
Qin	SRR341627	M		Asia	Asia	China	42	Type 2 diabetes stage1	19.13	normal	0	0	0	0	0	0	0	0	0	0	0	0	0	0	0	0	0	0	0	0	0	0	0	0	0	0	0	0	0	0	0	0	0	0	0	0	0	0	0
Qin	SRR341628	M		Asia	Asia	China	22	Type 2 diabetes stage1	19.57	normal	0	0	0	0	0	0	0	0	0	0	0	0	0	0	0	0	0	0	0	0	0	0	0	0	0	0	0	0	0	0	0	0	0	0	0	0	0	0	0
Qin	SRR341629	M		Asia	Asia	China	24	Type 2 diabetes stage1	18.37	underweight	0	0	0	0	0	0	0	0	0	0	0	0	0	0	0	0	0	0	0	0	0	0	0	0	0	0	0	0	0	0	0	0	0	0	0	0	0	0	0
Qin	SRR341630	M		Asia	Asia	China	23	Type 2 diabetes stage1	18.07	underweight	0	0	0	0	0	0	0	0	0	0	0	0	0	0	0	0	0	0	0	0	0	0	0	0	0	0	0	0	0	0	0	0	0	0	0	0	0	0	0
Qin	SRR341631	M		Asia	Asia	China	23	Type 2 diabetes stage1	19.47	normal	0	0	0	0	0	0	0	0	0	0	0	0	0	0	0	0	0	0	0	0	0	0	0	0	0	0	0	0	0	0	0	0	0	0	0	0	0	0	0
Qin	SRR341632	M		Asia	Asia	China	23	Type 2 diabetes stage1	19.16	normal	0	0	0	0	0	0	0	0	0	0	0	0	0	0	0	0	0	0	0	0	0	0	0	0	0	0	0	0	0	0	0	0	0	0	0	0	0	0	0
Qin	SRR341633	M		Asia	Asia	China	38	Type 2 diabetes stage1	19.38	normal	0	0	0	0	0	0	0	0	0	0	0	0	0	0	0	0	0	0	0	0	0	0	0	0	0	0	0	0	0	0	0	0	0	0	0	0	0	0	0
Qin	SRR341634	M		Asia	Asia	China	19	Type 2 diabetes stage1	17.29	underweight	0	0	0	0	0	0	0	0	0	0	0	0	0	0	0	0	0	0	0	0	0	0	0	0	0	0	0	0	0	0	0	0	0	0	0	0	0	0	0
Qin	SRR341635	F		Asia	Asia	China	45	Type 2 diabetes stage1	25.51	overweight	0	0	0	0	0	0	0	0	0	0	0	0	0	0	0	0	0	0	0	0	0	0	0	0	0	0	0	0	0	0	0	0	0	0	0	0	0	0	0
Qin	SRR341636	F		Asia	Asia	China	51	Type 2 diabetes stage1	26.56	overweight	0	0	0	0	0	0	0	0	0	0	0	0	0	0	0	0	0	0	0	0	0	0	0	0	0	0	0	0	0	0	0	0	0	0	0	0	0	0	0
Qin	SRR341637	F		Asia	Asia	China	33	Type 2 diabetes stage1	25.07	overweight	0	0	0	0	0	0	0	0	0	0	0	0	0	0	0	0	0	0	0	0	0	0	0	0	0	0	0	0	0	0	0	0	0	0	0	0	0	0	0
Qin	SRR341638	F		Asia	Asia	China	35	Type 2 diabetes stage1	26.13	overweight	0	0	0	0	0	0	0	0	0	0	0	0	0	0	0	0	0	0	0	0	0	0	0	0	0	0	0	0	0	0	0	0	0	0	0	0	0	0	0
Qin	SRR341639	F		Asia	Asia	China	32	Type 2 diabetes stage1	24.89	normal	0	0	0	0	0	0	0	0	0	0	0	0	0	0	0	0	0	0	0	0	0	0	0	0	0	0	0	0	0	0	0	0	0	0	0	0	0	0	0
Qin	SRR341640	F		Asia	Asia	China	26	Type 2 diabetes stage1	25.24	overweight	0	0	0	0	0	0	0	0	0	0	0	0	0	0	0	0	0	0	0	0	0	0	0	0	0	0	0	0	0	0	0	0	0	0	0	0	0	0	0
Qin	SRR341641	F		Asia	Asia	China	30	Type 2 diabetes stage1	25.39	overweight	0	0	0	0	0	0	0	0	0	0	0	0	0	0	0	0	0	0	0	0	0	0	0	0	0	0	0	0	0	0	0	0	0	0	0	0	0	0	0
Qin	SRR341642	F		Asia	Asia	China	41	Type 2 diabetes stage1	25.48	overweight	0	0	0	0	0	0	0	0	0	0	0	0	0	0	0	0	0	0	0	0	0	0	0	0	0	0	0	0	0	0	0	0	0	0	0	0	0	0	0
Qin	SRR341643	F		Asia	Asia	China	42	Type 2 diabetes stage1	25.59	overweight	0	0	0	0	0	0	0	0	0	0	0	0	0	0	0	0	0	0	0	0	0	0	0	0	0	0	0	0	0	0	0	0	0	0	0	0	0	0	0
Qin	SRR341644	M		Asia	Asia	China	32	Type 2 diabetes stage1	29.06	overweight	0	0	0	0	0	0	0	0	0	0	0	0	0	0	0	0	0	0	0	0	0	0	0	0	0	0	0	0	0	0	0	0	0	0	0	0	0	0	0
Qin	SRR341645	M		Asia	Asia	China	72	Type 2 diabetes stage1	23.66	normal	0	0	0	0	0	0	0	0	0	0	0	0	0	0	0	0	0	0	0	0	0	0	0	0	0	0	0	0	0	0	0	0	0	0	0	0	0	0	0
Qin	SRR341646	M		Asia	Asia	China	54	Type 2 diabetes stage1	26.57	overweight	0	0	0	0	0	0	0	0	0	0	0	0	0	0	0	0	0	0	0	0	0	0	0	0	0	0	0	0	0	0	0	0	0	0	0	0	0	0	0
Qin	SRR341647	M		Asia	Asia	China	32	Type 2 diabetes stage1	25.71	overweight	0	0	0	0	0	0	0	0	0	0	0	0	0	0	0	0	0	0	0	0	0	0	0	0	0	0	0	0	0	0	0	0	0	0	0	0	0	0	0
Qin	SRR341648	M		Asia	Asia	China	42	Type 2 diabetes stage1	26.22	overweight	0	0	0	0	0	0	0	0	0	0	0	0	0	0	0	0	0	0	0	0	0	0	0	0	0	0	0	0	0	0	0	0	0	0	0	0	0	0	0
Qin	SRR341649	M		Asia	Asia	China	43	Type 2 diabetes stage1	25	overweight	0	0	0	0	0	0	0	0	0	0	0	0	0	0	0	0	0	0	0	0	0	0	0	0	0	0	0	0	0	0	0	0	0	0	0	0	0	0	0
Qin	SRR341650	M		Asia	Asia	China	23	Type 2 diabetes stage1	26.73	overweight	0	0	0	0	0	0	0	0	0	0	0	0	0	0	0	0	0	0	0	0	0	0	0	0	0	0	0	0	0	0	0	0	0	0	0	0	0	0	0
Qin	SRR341651	M		Asia	Asia	China	46	Type 2 diabetes stage1	27.12	overweight	0	0	0	0	0	0	0	0	0	0	0	0	0	0	0	0	0	0	0	0	0	0	0	0	0	0	0	0	0	0	0	0	0	0	0	0	0	0	0
Qin	SRR341652	M		Asia	Asia	China	52	Type 2 diabetes stage1	25.71	overweight	0	0	0	0	0	0	0	0	0	0	0	0	0	0	0	0	0	0	0	0	0	0	0	0	0	0	0	0	0	0	0	0	0	0	0	0	0	0	0
Qin	SRR341653	M		Asia	Asia	China	14	Type 2 diabetes stage1	32.58	obesity	0	0	0	0	0	0	0	0	0	0	0	0	0	0	0	0	0	0	0	0	0	0	0	0	0	0	0	0	0	0	0	0	0	0	0	0	0	0	0
Qin	SRR341654	F		Asia	Asia	China	53	Type 2 diabetes stage1	18.49	underweight	0	0	0	0	0	0	0	0	0	0	0	0	0	0	0	0	0	0	0	0	0	0	0	0	0	0	0	0	0	0	0	0	0	0	0	0	0	0	0
Qin	SRR341655	F		Asia	Asia	China	52	Type 2 diabetes stage1	19.47	normal	0	0	0	0	0	0	0	0	0	0	0	0	0	0	0	0	0	0	0	0	0	0	0	0	0	0	0	0	0	0	0	0	0	0	0	0	0	0	0
Qin	SRR341656	F		Asia	Asia	China	49	Type 2 diabetes stage1	19.63	normal	0	0	0	0	0	0	0	0	0	0	0	0	0	0	0	0	0	0	0	0	0	0	0	0	0	0	0	0	0	0	0	0	0	0	0	0	0	0	0
Qin	SRR341657	F		Asia	Asia	China	61	Type 2 diabetes stage1	19.98	normal	0	0	0	0	0	0	0	0	0	0	0	0	0	0	0	0	0	0	0	0	0	0	0	0	0	0	0	0	0	0	0	0	0	0	0	0	0	0	0
Qin	SRR341658	M		Asia	Asia	China	46	Type 2 diabetes stage1	20.24	normal	0	0	0	0	0	0	0	0	0	0	0	0	0	0	0	0	0	0	0	0	0	0	0	0	0	0	0	0	0	0	0	0	0	0	0	0	0	0	0
Qin	SRR341659	M		Asia	Asia	China	37	Type 2 diabetes stage1	19.03	normal	0	0	0	0	0	0	0	0	0	0	0	0	0	0	0	0	0	0	0	0	0	0	0	0	0	0	0	0	0	0	0	0	0	0	0	0	0	0	0
Qin	SRR341660	M		Asia	Asia	China	55	Type 2 diabetes stage1	20.57	normal	0	0	0	0	0	0	0	0	0	0	0	0	0	0	0	0	0	0	0	0	0	0	0	0	0	0	0	0	0	0	0	0	0	0	0	0	0	0	0
Qin	SRR341661	M		Asia	Asia	China	51	Type 2 diabetes stage1	18.37	underweight	0	0	0	0	0	0	0	0	0	0	0	0	0	0	0	0	0	0	0	0	0	0	0	0	0	0	0	0	0	0	0	0	0	0	0	0	0	0	0
Qin	SRR341662	M		Asia	Asia	China	48	Type 2 diabetes stage1	20.31	normal	0	0	0	0	0	0	0	0	0	0	0	0	0	0	0	0	0	0	0	0	0	0	0	0	0	0	0	0	0	0	0	0	0	0	0	0	0	0	0
Qin	SRR341663	M		Asia	Asia	China	56	Type 2 diabetes stage1	21.11	normal	0	0	0	0	0	0	0	0	0	0	0	0	0	0	0	0	0	0	0	0	0	0	0	0	0	0	0	0	0	0	0	0	0	0	0	0	0	0	0
Qin	SRR341664	M		Asia	Asia	China	70	Type 2 diabetes stage1	20.9	normal	0	0	0	0	0	0	0	0	0	0	0	0	0	0	0	0	0	0	0	0	0	0	0	0	0	0	0	0	0	0	0	0	0	0	0	0	0	0	0
Qin	SRR341665	M		Asia	Asia	China	52	Type 2 diabetes stage1	18.83	normal	0	0	0	0	0	0	0	0	0	0	0	0	0	0	0	0	0	0	0	0	0	0	0	0	0	0	0	0	0	0	0	0	0	0	0	0	0	0	0
Qin	SRR341666	M		Asia	Asia	China	49	Type 2 diabetes stage1	20.07	normal	0	0	0	0	0	0	0	0	0	0	0	0	0	0	0	0	0	0	0	0	0	0	0	0	0	0	0	0	0	0	0	0	0	0	0	0	0	0	0
Qin	SRR341667	M		Asia	Asia	China	47	Type 2 diabetes stage1	20.08	normal	0	0	0	0	0	0	0	0	0	0	0	0	0	0	0	0	0	0	0	0	0	0	0	0	0	0	0	0	0	0	0	0	0	0	0	0	0	0	0
Qin	SRR341668	M		Asia	Asia	China	41	Type 2 diabetes stage1	20.62	normal	0	0	0	0	0	0	0	0	0	0	0	0	0	0	0	0	0	0	0	0	0	0	0	0	0	0	0	0	0	0	0	0	0	0	0	0	0	0	0
Qin	SRR341669	M		Asia	Asia	China	58	Type 2 diabetes stage1	18.21	underweight	0	0	0	0	0	0	0	0	0	0	0	0	0	0	0	0	0	0	0	0	0	0	0	0	0	0	0	0	0	0	0	0	0	0	0	0	0	0	0
Qin	SRR341670	M		Asia	Asia	China	53	Type 2 diabetes stage1	19.84	normal	0	0	0.00551876	0	0	0	0	0	0	0	0	0	0	0	0	0	0.00331126	0.00800221	0	0	0	0	0	0	0	0	0	0	0	0	0	0	0	0	0	0	0	0	0
Qin	SRR341671	M		Asia	Asia	China	45	Type 2 diabetes stage1	20.81	normal	0	0	0	0	0	0	0	0	0	0	0	0	0	0	0	0	0	0	0	0	0	0	0	0	0	0	0	0	0	0	0	0	0	0	0	0	0	0	0
Qin	SRR341672	M		Asia	Asia	China	39	Type 2 diabetes stage1	20.57	normal	0	0	0	0	0	0	0	0	0	0	0	0	0	0	0	0	0	0	0	0	0	0	0	0	0	0	0	0	0	0	0	0	0	0	0	0	0	0	0
Qin	SRR341673	M		Asia	Asia	China	70	Type 2 diabetes stage1	21.6	normal	0	0	0	0	0	0	0	0	0	0	0	0	0	0	0	0	0	0	0	0	0	0	0	0	0	0	0	0	0	0	0	0	0	0	0	0	0	0	0
Qin	SRR341674	M		Asia	Asia	China	63	Type 2 diabetes stage1	20.42	normal	0	0	0	0	0	0	0	0	0	0	0	0	0	0	0	0	0	0	0	0	0	0	0	0	0	0	0	0	0	0	0	0	0	0	0	0	0	0	0
Qin	SRR341675	F		Asia	Asia	China	59	Type 2 diabetes stage1	26.71	overweight	0	0	0	0	0	0	0	0	0	0	0	0	0	0	0	0	0	0	0	0	0	0	0	0	0	0	0	0	0	0	0	0	0	0	0	0	0	0	0
Qin	SRR341676	F		Asia	Asia	China	63	Type 2 diabetes stage1	25.39	overweight	0	0	0	0	0	0	0	0	0	0	0	0	0	0	0	0	0	0	0	0	0	0	0	0	0	0	0	0	0	0	0	0	0	0	0	0	0	0	0
Qin	SRR341677	F		Asia	Asia	China	51	Type 2 diabetes stage1	26.04	overweight	0	0	0	0	0	0	0	0	0	0	0	0	0	0	0	0	0	0	0	0	0	0	0	0	0	0	0	0	0	0	0	0	0	0	0	0	0	0	0
Qin	SRR341678	F		Asia	Asia	China	40	Type 2 diabetes stage1	25.84	overweight	0	0	0	0	0	0	0	0	0	0	0	0	0	0	0	0	0	0	0	0	0	0	0	0	0	0	0	0	0	0	0	0	0	0	0	0	0	0	0
Qin	SRR341679	M		Asia	Asia	China	59	Type 2 diabetes stage1	25.26	overweight	0	0	0	0	0	0	0	0	0	0	0	0	0	0	0	0	0	0	0	0	0	0	0	0	0	0	0	0	0	0	0	0	0	0	0	0	0	0	0
Qin	SRR341680	M		Asia	Asia	China	53	Type 2 diabetes stage1	25.16	overweight	0	0	0	0	0	0	0	0	0	0	0	0	0	0	0	0	0	0	0	0	0	0	0	0	0	0	0	0	0	0	0	0	0	0	0	0	0	0	0
Qin	SRR341681	M		Asia	Asia	China	75	Type 2 diabetes stage1	25.39	overweight	0	0	0	0	0	0	0	0	0	0	0	0	0	0	0	0	0	0	0	0	0	0	0	0	0	0	0	0	0	0	0	0	0	0	0	0	0	0	0
Qin	SRR341682	M		Asia	Asia	China	74	Type 2 diabetes stage1	25.75	overweight	0	0	0	0	0	0	0	0	0	0	0	0	0	0	0	0	0	0	0	0	0	0	0	0	0	0	0	0	0	0	0	0	0	0	0	0	0	0	0
Qin	SRR341683	M		Asia	Asia	China	36	Type 2 diabetes stage1	26.82	overweight	0	0	0	0	0	0	0	0	0	0	0	0	0	0	0	0	0	0	0	0	0	0	0	0	0	0	0	0	0	0	0	0	0	0	0	0	0	0	0
Qin	SRR341684	M		Asia	Asia	China	68	Type 2 diabetes stage1	25.35	overweight	0	0	0	0	0	0	0	0	0	0	0	0	0	0	0	0	0	0	0	0	0	0	0	0	0	0	0	0	0	0	0	0	0	0	0	0	0	0	0
Qin	SRR341685	M		Asia	Asia	China	39	Type 2 diabetes stage1	27.58	overweight	0	0	0	0	0	0	0	0	0	0	0	0	0	0	0	0	0	0	0	0	0	0	0	0	0	0	0	0	0	0	0	0	0	0	0	0	0	0	0
Qin	SRR341686	M		Asia	Asia	China	68	Type 2 diabetes stage1	25.5	overweight	0	0	0	0	0	0	0	0	0	0	0	0	0	0	0	0	0	0	0	0	0	0	0	0	0	0	0	0	0	0	0	0	0	0	0	0	0	0	0
Qin	SRR341687	M		Asia	Asia	China	53	Type 2 diabetes stage1	25.31	overweight	0	0	0	0	0	0	0	0	0	0	0	0	0	0	0	0	0	0	0	0	0	0	0	0	0	0	0	0	0	0	0	0	0	0	0	0	0	0	0
Qin	SRR341688	M		Asia	Asia	China	31	Type 2 diabetes stage1	27.43	overweight	0	0	0	0	0	0	0	0	0	0	0	0	0	0	0	0	0	0	0	0	0	0	0	0	0	0	0	0	0	0	0	0	0	0	0	0	0	0	0
Qin	SRR341689	M		Asia	Asia	China	36	Type 2 diabetes stage1	27.28	overweight	0	0	0	0	0	0	0	0	0	0	0	0	0	0	0	0	0	0	0	0	0	0	0	0	0	0	0	0	0	0	0	0	0	0	0	0	0	0	0
Qin	SRR341690	F		Asia	Asia	China	26	Type 2 diabetes stage1	18.03	underweight	0	0	0	0	0	0	0	0	0	0	0	0	0	0	0	0	0	0	0	0	0	0	0	0	0	0	0	0	0	0	0	0	0	0	0	0	0	0	0
Qin	SRR341691	F		Asia	Asia	China	27	Type 2 diabetes stage1	19.53	normal	0	0	0	0	0	0	0	0	0	0	0	0	0	0	0	0	0	0	0	0	0	0	0	0	0	0	0	0	0	0	0	0	0	0	0	0	0	0	0
Qin	SRR341692	F		Asia	Asia	China	32	Type 2 diabetes stage1	18.2	underweight	0	0	0	0	0	0	0	0	0	0	0	0	0	0	0	0	0	0	0	0	0	0	0	0	0	0	0	0	0	0	0	0	0	0	0	0	0	0	0
Qin	SRR341693	F		Asia	Asia	China	59	Type 2 diabetes stage1	19.15	normal	0	0	0	0	0	0	0	0	0	0	0	0	0	0	0	0	0	0	0	0	0	0	0	0	0	0	0	0	0	0	0	0	0	0	0	0	0	0	0
Qin	SRR341694	M		Asia	Asia	China	23	Type 2 diabetes stage1	18.72	normal	0	0	0	0	0	0	0	0	0	0	0	0	0	0	0	0	0	0	0	0	0	0	0	0	0	0	0	0	0	0	0	0	0	0	0	0	0	0	0
Qin	SRR341695	M		Asia	Asia	China	24	Type 2 diabetes stage1	19.35	normal	0	0	0	0	0	0	0	0	0	0	0	0	0	0	0	0	0	0	0	0	0	0	0	0	0	0	0	0	0	0	0	0	0	0	0	0	0	0	0
Qin	SRR341696	M		Asia	Asia	China	24	Type 2 diabetes stage1	19.03	normal	0	0	0	0	0	0	0	0	0	0	0	0	0	0	0	0	0	0	0	0	0	0	0	0	0	0	0	0	0	0	0	0	0	0	0	0	0	0	0
Qin	SRR341697	M		Asia	Asia	China	22	Type 2 diabetes stage1	19.92	normal	0	0	0	0	0	0	0	0	0	0	0	0	0	0	0	0	0	0	0	0	0	0	0	0	0	0	0	0	0	0	0	0	0	0	0	0	0	0	0
Qin	SRR341698	M		Asia	Asia	China	23	Type 2 diabetes stage1	19.96	normal	0	0	0	0	0	0	0	0	0	0	0	0	0	0	0	0	0	0	0	0	0	0	0	0	0	0	0	0	0	0	0	0	0	0	0	0	0	0	0
Qin	SRR341699	M		Asia	Asia	China	25	Type 2 diabetes stage1	18.59	normal	0	0	0	0	0	0	0	0	0	0	0	0	0	0	0	0	0	0	0	0	0	0	0	0	0	0	0	0	0	0	0	0	0	0	0	0	0	0	0
Qin	SRR341700	M		Asia	Asia	China	29	Type 2 diabetes stage1	19.84	normal	0	0	0	0	0	0	0	0	0	0	0	0	0	0	0	0	0	0	0	0	0	0	0	0	0	0	0	0	0	0	0	0	0	0	0	0	0	0	0
Qin	SRR341701	M		Asia	Asia	China	23	Type 2 diabetes stage1	19.38	normal	0	0	0	0	0	0	0	0	0	0	0	0	0	0	0	0	0	0	0	0	0	0	0	0	0	0	0	0	0	0	0	0	0	0	0	0	0	0	0
Qin	SRR341702	M		Asia	Asia	China	24	Type 2 diabetes stage1	20.66	normal	0	0	0	0	0	0	0	0	0	0	0	0	0	0	0	0	0	0	0	0	0	0	0	0	0	0	0	0	0	0	0	0	0	0	0	0	0	0	0
Qin	SRR341703	M		Asia	Asia	China	22	Type 2 diabetes stage1	19.36	normal	0	0	0	0	0	0	0	0	0	0	0	0	0	0	0	0	0	0	0	0	0	0	0	0	0	0	0	0	0	0	0	0	0	0	0	0	0	0	0
Qin	SRR341704	M		Asia	Asia	China	21	Type 2 diabetes stage1	19.05	normal	0	0	0	0	0	0	0	0	0	0	0	0	0	0	0	0	0	0	0	0	0	0	0	0	0	0	0	0	0	0	0	0	0	0	0	0	0	0	0
Qin	SRR341705	M		Asia	Asia	China	25	Type 2 diabetes stage1	19.44	normal	0	0	0	0	0	0	0	0	0	0	0	0	0	0	0	0	0	0	0	0	0	0	0	0	0	0	0	0	0	0	0	0	0	0	0	0	0	0	0
Qin	SRR341706	M		Asia	Asia	China	33	Type 2 diabetes stage1	20.31	normal	0	0	0	0	0	0	0	0	0	0	0	0	0	0	0	0	0	0	0	0	0	0	0	0	0	0	0	0	0	0	0	0	0	0	0	0	0	0	0
Qin	SRR341707	M		Asia	Asia	China	39	Type 2 diabetes stage1	19.49	normal	0	0	0	0	0	0	0	0	0	0	0	0	0	0	0	0	0	0	0	0	0	0	0	0	0	0	0	0	0	0	0	0	0	0	0	0	0	0	0
Qin	SRR341708	F		Asia	Asia	China	32	Type 2 diabetes stage1	25.39	overweight	0	0	0	0	0	0	0	0	0	0	0	0	0	0	0	0	0	0	0	0	0	0	0	0	0	0	0	0	0	0	0	0	0	0	0	0	0	0	0
Qin	SRR341709	F		Asia	Asia	China	30	Type 2 diabetes stage1	26.71	overweight	0	0	0	0	0	0	0	0	0	0	0	0	0	0	0	0	0	0	0	0	0	0	0	0	0	0	0	0	0	0	0	0	0	0	0	0	0	0	0
Qin	SRR341710	F		Asia	Asia	China	40	Type 2 diabetes stage1	24.89	normal	0	0	0	0	0	0	0	0	0	0	0	0	0	0	0	0	0	0	0	0	0	0	0	0	0	0	0	0	0	0	0	0	0	0	0	0	0	0	0
Qin	SRR341711	F		Asia	Asia	China	38	Type 2 diabetes stage1	25.81	overweight	0	0	0	0	0	0	0	0	0	0	0	0	0	0	0	0	0	0	0	0	0	0	0	0	0	0	0	0	0	0	0	0	0	0	0	0	0	0	0
Qin	SRR341712	M		Asia	Asia	China	48	Type 2 diabetes stage1	26.45	overweight	0	0	0	0	0	0	0	0	0	0	0	0	0	0	0	0	0	0	0	0	0	0	0	0	0	0	0	0	0	0	0	0	0	0	0	0	0	0	0
Qin	SRR341713	M		Asia	Asia	China	68	Type 2 diabetes stage1	28.3	overweight	0	0	0	0	0	0	0	0	0	0	0	0	0	0	0	0	0	0	0	0	0	0	0	0	0	0	0	0	0	0	0	0	0	0	0	0	0	0	0
Qin	SRR341714	M		Asia	Asia	China	46	Type 2 diabetes stage1	25.4	overweight	0	0	0	0	0	0	0	0	0	0	0	0	0	0	0	0	0	0	0	0	0	0	0	0	0	0	0	0	0	0	0	0	0	0	0	0	0	0	0
Qin	SRR341715	M		Asia	Asia	China	33	Type 2 diabetes stage1	25.18	overweight	0	0	0	0	0	0	0	0	0	0	0	0	0	0	0	0	0	0	0	0	0	0	0	0	0	0	0	0	0	0	0	0	0	0	0	0	0	0	0
Qin	SRR341716	M		Asia	Asia	China	30	Type 2 diabetes stage1	25.71	overweight	0	0	0	0	0	0	0	0	0	0	0	0	0	0	0	0	0	0	0	0	0	0	0	0	0	0	0	0	0	0	0	0	0	0	0	0	0	0	0
Qin	SRR341717	M		Asia	Asia	China	41	Type 2 diabetes stage1	25.1	overweight	0	0	0	0	0	0	0	0	0	0	0	0	0	0	0	0	0	0	0	0	0	0	0	0	0	0	0	0	0	0	0	0	0	0	0	0	0	0	0
Qin	SRR341718	M		Asia	Asia	China	32	Type 2 diabetes stage1	25.73	overweight	0	0	0	0	0	0	0	0	0	0	0	0	0	0	0	0	0	0	0	0	0	0	0	0	0	0	0	0	0	0	0	0	0	0	0	0	0	0	0
Qin	SRR341719	M		Asia	Asia	China	37	Type 2 diabetes stage1	24.77	normal	0	0	0	0	0	0	0	0	0	0	0	0	0	0	0	0	0	0	0	0	0	0	0	0	0	0	0	0	0	0	0	0	0	0	0	0	0	0	0
Qin	SRR341720	M		Asia	Asia	China	39	Type 2 diabetes stage1	27.24	overweight	0	0	0	0	0	0	0	0	0	0	0	0	0	0	0	0	0	0	0	0	0	0	0	0	0	0	0	0	0	0	0	0	0	0	0	0	0	0	0
Qin	SRR341721	M		Asia	Asia	China	26	Type 2 diabetes stage1	25.47	overweight	0	0	0	0	0	0	0	0	0	0	0	0	0	0	0	0	0	0	0	0	0	0	0	0	0	0	0	0	0	0	0	0	0	0	0	0	0	0	0
Qin	SRR341722	M		Asia	Asia	China	24	Type 2 diabetes stage1	25.21	overweight	0	0	0	0	0	0	0	0	0	0	0	0	0	0	0	0	0	0	0	0	0	0	0	0	0	0	0	0	0	0	0	0	0	0	0	0	0	0	0
Qin	SRR341723	M		Asia	Asia	China	28	Type 2 diabetes stage1	25.59	overweight	0	0	0	0	0	0	0	0	0	0	0	0	0	0	0	0	0	0	0	0	0	0	0	0	0	0	0	0	0	0	0	0	0	0	0	0	0	0	0
Qin	SRR341724	M		Asia	Asia	China	38	Type 2 diabetes stage1	25.71	overweight	0	0	0	0	0	0	0	0	0	0	0	0	0	0	0	0	0	0	0	0	0	0	0	0	0	0	0	0	0	0	0	0	0	0	0	0	0	0	0
Qin	SRR341725	M		Asia	Asia	China	47	Type 2 diabetes stage1	26.57	overweight	0	0	0	0	0	0	0	0	0	0	0	0	0	0	0	0	0	0	0	0	0	0	0	0	0	0	0	0	0	0	0	0	0	0	0	0	0	0	0
Rampelli_2015	SRR1927149	F	Rural	Africa	Africa	Tanzania	43	healthy			0	0	0	0	0	0	0	0	0	0	0	0	0	0	0	0	0	0	0	0	0	0	0	0	0	0	0	0	0	0	0	0	0	0	0	0	0	0	0
Rampelli_2015	SRR1929408	F		Africa	Africa	Tanzania	40	healthy			0	0	0	0	0	0	0	0	0	0	0	0	0	0	0	0	0	0	0	0	0	0	0	0	0	0	0	0	0	0	0	0	0	0	0	0	0	0	0
Rampelli_2015	SRR1929484	F	Rural	Africa	Africa	Tanzania	29	healthy			0	0	0	0	0	0	0	0	0	0	0	0	0	0	0	0	0	0	0	0	0	0	0	0	0	0	0	0	0	0	0	0	0	0	0	0	0	0	0
Rampelli_2015	SRR1929485	F	Rural	Africa	Africa	Tanzania	8	healthy			0	0	0	0	0	0	0	0	0	0	0	0	0	0	0	0	0	0	0	0	0	0	0	0	0	0	0	0	0	0	0	0	0	0	0	0	0	0	0
Rampelli_2015	SRR1929563	M	Rural	Africa	Africa	Tanzania	34	healthy			0	0	0	0	0	0	0	0	0	0	0	0	0	0	0	0	0	0	0	0	0	0	0	0	0	0	0	0	0	0	0	0	0	0	0	0	0	0	0
Rampelli_2015	SRR1929574	M	Rural	Africa	Africa	Tanzania	16	healthy			0	0	0	0	0	0	0	0	0	0	0	0	0	0	0	0	0	0	0	0	0	0	0	0	0	0	0	0	0	0	0	0	0	0	0	0	0	0	0
Rampelli_2015	SRR1930121	M		Africa	Africa	Tanzania	30	healthy			0	0	0	0	0	0	0	0	0	0	0	0	0	0	0	0	0	0	0	0	0	0	0	0	0	0	0	0	0	0	0	0	0	0	0	0	0	0	0
Rampelli_2015	SRR1930122	M	Rural	Africa	Africa	Tanzania	21	healthy			0	0	0	0	0	0	0	0	0	0	0	0	0	0	0	0	0	0	0	0	0	0	0	0	0	0	0	0	0	0	0	0	0	0	0	0	0	0	0
Rampelli_2015	SRR1930123	M		Africa	Africa	Tanzania	23	healthy			0	0	0	0	0	0	0	0	0	0	0	0	0	0	0	0	0	0	0	0	0	0	0	0	0	0	0	0	0	0	0	0	0	0	0	0	0	0	0
Rampelli_2015	SRR1930128	M	Rural	Africa	Africa	Tanzania	17	healthy			0	0	0	0	0	0	0	0	0	0	0	0	0	0	0	0	0	0	0	0	0	0	0	0	0	0	0	0	0	0	0	0	0	0	0	0	0	0	0
Rampelli_2015	SRR1930132	M	Rural	Africa	Africa	Tanzania	15	healthy			0	0	0	0	0	0	0	0	0	0	0	0	0	0	0	0	0	0	0	0	0	0	0	0	0	0	0	0	0	0	0	0	0	0	0	0	0	0	0
Rampelli_2015	SRR1930133	M	Rural	Africa	Africa	Tanzania	37	healthy			0	0	0	0	0	0	0	0	0	0	0	0	0	0	0	0	0	0	0	0	0	0	0	0	0	0	0	0	0	0	0	0	0	0	0	0	0	0	0
Rampelli_2015	SRR1930134	M	Rural	Africa	Africa	Tanzania	13	healthy			0	0	0	0	0	0	0	0	0	0	0	0	0	0	0	0	0	0	0	0	0	0	0	0	0	0	0	0	0	0	0	0	0	0	0	0	0	0	0
Rampelli_2015	SRR1930136	M		Africa	Africa	Tanzania	43	healthy			0	0	0	0	0	0	0	0	0	0	0	0	0	0	0	0	0	0	0	0	0	0	0	0	0	0	0	0	0	0	0	0	0	0	0	0	0	0	0
Rampelli_2015	SRR1930138	M	Rural	Africa	Africa	Tanzania	38	healthy			0	0	0	0	0	0	0	0	0	0	0	0	0	0	0	0	0	0	0	0	0	0	0	0	0	0	0	0	0	0	0	0	0	0	0	0	0	0	0
Rampelli_2015	SRR1930140	M	Rural	Africa	Africa	Tanzania	24	healthy			0	0	0	0	0	0	0	0	0	0	0	0	0	0	0	0	0	0	0	0	0	0	0	0	0	0	0	0	0	0	0	0	0	0	0	0	0	0	0
Rampelli_2015	SRR1930141	M		Africa	Africa	Tanzania	65	healthy			0	0	0	0	0	0	0	0	0	0	0	0	0	0	0	0	0	0	0	0	0	0	0	0	0	0	0	0	0	0	0	0	0	0	0	0	0	0	0
Rampelli_2015	SRR1930142	M	Rural	Africa	Africa	Tanzania	40	healthy			0	0	0	0	0	0	0	0	0	0	0	0	0	0	0	0	0	0	0	0	0	0	0	0	0	0	0	0	0	0	0	0	0	0	0	0	0	0	0
Rampelli_2015	SRR1930143	M	Rural	Africa	Africa	Tanzania	48	healthy			0	0	0	0	0	0	0	0	0	0	0	0	0	0	0	0	0	0	0	0	0	0	0	0	0	0	0	0	0	0	0	0	0	0	0	0	0	0	0
Rampelli_2015	SRR1930144	F	Rural	Africa	Africa	Tanzania	29	healthy			0	0	0	0	0	0	0	0	0	0	0	0	0	0	0	0	0	0	0	0	0	0	0	0	0	0	0	0	0	0	0	0	0	0	0	0	0	0	0
Rampelli_2015	SRR1930145	M		Africa	Africa	Tanzania	22	healthy			0	0	0	0	0	0	0	0	0	0	0	0	0	0	0	0	0	0	0	0	0	0	0	0	0	0	0	0	0	0	0	0	0	0	0	0	0	0	0
Rampelli_2015	SRR1930149	M	Rural	Africa	Africa	Tanzania	24	healthy			0	0	0	0	0	0	0	0	0	0	0	0	0	0	0	0	0	0	0	0	0	0	0	0	0	0	0	0	0	0	0	0	0	0	0	0	0	0	0
Rampelli_2015	SRR1930176	F	Rural	Africa	Africa	Tanzania	70	healthy			0	0	0	0	0	0	0	0	0	0	0	0	0	0	0	0	0	0	0	0	0	0	0	0	0	0	0	0	0	0	0	0	0	0	0	0	0	0	0
Rampelli_2015	SRR1930177	M	Rural	Africa	Africa	Tanzania	30	healthy			0	0	0	0	0	0	0	0	0	0	0	0	0	0	0	0	0	0	0	0	0	0	0	0	0	0	0	0	0	0	0	0	0	0	0	0	0	0	0
Rampelli_2015	SRR1930179	F	Rural	Africa	Africa	Tanzania	38	healthy			0	0	0	0	0	0	0	0	0	0	0	0	0	0	0	0	0	0	0	0	0	0	0	0	0	0	0	0	0	0	0	0	0	0	0	0	0	0	0
Rampelli_2015	SRR1930187	F	Rural	Africa	Africa	Tanzania	20	healthy			0	0	0	0	0	0	0	0	0	0	0	0	0	0	0	0	0	0	0	0	0	0	0	0	0	0	0	0	0	0	0	0	0	0	0	0	0	0	0
Rampelli_2015	SRR1930244	F	Rural	Africa	Africa	Tanzania	47	healthy			0	0	0	0	0	0	0	0	0	0	0	0	0	0	0	0	0	0	0	0	0	0	0	0	0	0	0	0	0	0	0	0	0	0	0	0	0	0	0
Rampelli_2015	SRR1930247	M	Urban	Europe	Southern Europe	Italy	38	healthy			0	0	0	0	0	0	0	0	0	0	0	0	0	0	0	0	0	0	0	0	0	0	0	0	0	0	0	0	0	0	0	0	0	0	0	0	0	0	0
Rampelli_2015	SRR1930248	F	Urban	Europe	Southern Europe	Italy	40	healthy			0	0	0	0	0	0	0	0	0	0	0	0	0	0	0	0	0	0	0	0	0	0	0	0	0	0	0	0	0	0	0	0	0	0	0	0	0	0	0
Rampelli_2015	SRR1930250	F	Urban	Europe	Southern Europe	Italy	21	healthy			0	0	0	0	0	0	0	0	0	0	0	0	0	0	0	0	0	0	0	0	0	0	0	0	0	0	0	0	0	0	0	0	0	0	0	0	0	0	0
Rampelli_2015	SRR1930251	F	Urban	Europe	Southern Europe	Italy	30	healthy			0	0	0	0	0	0	0	0	0	0	0	0	0	0	0	0	0	0	0	0	0	0	0	0	0	0	0	0	0	0	0	0	0	0	0	0	0	0	0
Rampelli_2015	SRR1930253	F	Urban	Europe	Southern Europe	Italy	34	healthy			0	0	0	0	0	0	0	0	0	0	0	0	0	0	0	0	0	0	0	0	0	0	0	0	0	0	0	0	0	0	0	0	0	0	0	0	0	0	0
Rampelli_2015	SRR1930255	F	Urban	Europe	Southern Europe	Italy	29	healthy			0	0	0	0	0	0	0	0	0	0	0	0	0	0	0	0	0	0	0	0	0	0	0	0	0	0	0	0	0	0	0	0	0	0	0	0	0	0	0
Rampelli_2015	SRR1930777	M	Urban	Europe	Southern Europe	Italy	27	healthy			0	0	0	0	0	0	0	0	0	0	0	0	0	0	0	0	0	0	0	0	0	0	0	0	0	0	0	0	0	0	0	0	0	0	0	0	0	0	0
Rampelli_2015	SRR1931170	M	Urban	Europe	Southern Europe	Italy	30	healthy			0	0	0	0	0	0	0	0	0	0	0	0	0	0	0	0	0	0	0	0	0	0	0	0	0	0	0	0	0	0	0	0	0	0	0	0	0	0	0
Rampelli_2015	SRR1931173	F	Urban	Europe	Southern Europe	Italy	32	healthy			0	0	0	0	0	0	0	0	0	0	0	0	0	0	0	0	0	0	0	0	0	0	0	0	0	0	0	0	0	0	0	0	0	0	0	0	0	0	0
Rampelli_2015	SRR1931177	F	Urban	Europe	Southern Europe	Italy	25	healthy			0	0	0	0	0	0	0	0	0	0	0	0	0	0	0	0	0	0	0	0	0	0	0	0	0	0	0	0	0	0	0	0	0	0	0	0	0	0	0
Rampelli_2015	SRR1931178	M	Urban	Europe	Southern Europe	Italy	34	healthy			0	0	0	0	0	0	0	0	0	0	0	0	0	0	0	0	0	0	0	0	0	0	0	0	0	0	0	0	0	0	0	0	0	0	0	0	0	0	0
Rampelli_2020	SRR9654970	F	Urban	Europe	Southern Europe	Italy	106				0	0	0	0	0	0	0	0	0	0	0	0	0	0	0	0	0	0	0	0	0	0	0	0	0	0	0	0	0	0	0	0	0	0	0	0	0	0	0
Rampelli_2020	SRR9654971	F	Urban	Europe	Southern Europe	Italy	105				0	0	0	0	0	0	0	0	0	0	0	0	0	0	0	0	0	0	0	0	0	0	0	0	0	0	0	0	0	0	0	0	0	0	0	0	0	0	0
Rampelli_2020	SRR9654972	M	Urban	Europe	Southern Europe	Italy	106				0	0	0	0	0	0	0	0	0	0	0	0	0	0	0	0	0	0	0	0	0	0	0	0	0	0	0	0	0	0	0	0	0	0	0	0	0	0	0
Rampelli_2020	SRR9654973	F	Urban	Europe	Southern Europe	Italy	108				0	0	0	0	0	0	0	0	0	0	0	0	0	0	0	0	0	0.0119956	0	0	0	0	0	0	0	0	0	0	0	0	0	0.00817884	0	0	0	0	0	0	0
Rampelli_2020	SRR9654974	F	Urban	Europe	Southern Europe	Italy	105				0	0	0	0	0	0	0	0	0	0	0	0	0	0	0	0	0	0	0.00570033	0	0	0	0	0.00515744	0.0200869	0	0	0.0143865	0	0	0	0	0	0	0	0	0	0	0
Rampelli_2020	SRR9654975	F	Urban	Europe	Southern Europe	Italy	105				0	0	0.00256035	0.00280419	0	0	0	0	0.00219459	0	0	0	0.00207267	0	0.00280419	0	0.00134114	0.00329188	0	0	0	0.00182882	0	0	0	0	0.00231651	0	0	0	0.00316996	0.00256035	0	0	0.00231651	0	0	0	0
Rampelli_2020	SRR9654976	F	Urban	Europe	Southern Europe	Italy	105				0	0	0	0	0	0	0	0	0	0	0	0	0	0	0	0	0	0	0	0	0	0	0	0	0	0	0	0	0	0	0	0	0	0	0	0	0	0	0
Rampelli_2020	SRR9654977	F	Urban	Europe	Southern Europe	Italy	104				0	0	0	0	0	0	0	0	0	0	0	0	0	0	0	0	0	0	0.0129088	0	0	0	0	0	0	0	0	0	0	0	0	0	0	0	0	0	0	0	0
Rampelli_2020	SRR9654978	M	Urban	Europe	Southern Europe	Italy	105				0	0	0	0	0	0	0	0	0	0	0	0	0	0	0	0	0	0	0	0	0	0	0	0	0	0	0	0	0	0	0	0	0	0	0	0	0	0	0
Rampelli_2020	SRR9654979	F	Urban	Europe	Southern Europe	Italy	105				0	0	0	0	0	0	0	0	0	0	0	0	0	0	0	0	0	0	0	0	0	0	0	0	0	0	0	0	0	0	0	0	0	0	0	0	0	0	0
Rampelli_2020	SRR9654980	F	Urban	Europe	Southern Europe	Italy	107				0	0	0.00630782	0	0	0	0	0.00756939	0	0	0	0	0	0	0	0	0	0	0	0	0	0	0	0	0	0	0	0	0	0	0.00756939	0.00841043	0	0	0	0	0	0	0
Rampelli_2020	SRR9654981	F	Urban	Europe	Southern Europe	Italy	105				0	0	0	0	0	0	0	0	0	0	0	0	0	0	0	0	0	0	0	0	0	0	0	0	0	0	0	0	0	0	0	0	0	0	0	0	0	0	0
Rampelli_2020	SRR9654982	F	Urban	Europe	Southern Europe	Italy	70				0	0	0	0	0	0	0	0	0	0	0	0	0	0	0	0	0	0	0	0	0	0	0	0	0	0	0	0	0	0	0	0	0	0	0	0	0	0	0
Rampelli_2020	SRR9654983	F	Urban	Europe	Southern Europe	Italy	63				0	0	0	0	0	0	0	0	0	0	0	0	0	0	0	0	0	0	0	0	0	0	0	0	0	0	0	0	0	0	0	0	0	0	0	0	0	0	0
Rampelli_2020	SRR9654984	F	Urban	Europe	Southern Europe	Italy	71				0	0	0	0	0	0	0	0	0	0	0	0	0	0	0	0	0	0	0	0	0	0	0	0	0	0	0	0	0	0	0	0	0	0	0	0	0	0	0
Rampelli_2020	SRR9654985	F	Urban	Europe	Southern Europe	Italy	75				0	0	0	0	0	0	0	0	0	0	0	0	0	0	0	0	0	0	0	0	0	0	0	0	0	0	0	0	0	0	0	0	0	0	0	0	0	0	0
Rampelli_2020	SRR9654986	F	Urban	Europe	Southern Europe	Italy	70				0	0	0	0	0	0	0	0	0	0	0	0	0	0	0	0	0	0	0	0	0	0	0	0	0	0	0	0	0	0	0	0	0	0	0	0	0	0	0
Rampelli_2020	SRR9654987	F	Urban	Europe	Southern Europe	Italy	71				0	0	0	0	0	0	0	0	0	0	0	0	0	0	0	0	0	0	0	0	0	0	0	0	0	0	0	0	0	0	0	0	0	0	0	0	0	0	0
Rampelli_2020	SRR9654988	M	Urban	Europe	Southern Europe	Italy	76				0	0	0.00240698	0.00240698	0	0	0	0	0.00170494	0.00411192	0	0	0.00190553	0	0.00200582	0	0	0	0	0	0	0.00160465	0	0	0	0	0.00240698	0	0	0	0.00240698	0.00240698	0	0	0.00190553	0	0	0	0
Rampelli_2020	SRR9654989	F	Urban	Europe	Southern Europe	Italy	76				0	0	0	0	0	0	0	0	0	0	0	0	0	0	0	0	0	0	0	0	0	0	0	0	0	0	0	0	0	0	0	0	0	0	0	0	0	0	0
Rampelli_2020	SRR9654990	F	Urban	Europe	Southern Europe	Italy	107				0	0	0.00414634	0.00414634	0	0	0	0	0	0	0	0	0	0	0	0	0	0.00512195	0	0	0	0.00390244	0	0	0	0	0	0	0	0	0.00512195	0.00585366	0	0	0.00390244	0	0	0	0
Rampelli_2020	SRR9654991	F	Urban	Europe	Southern Europe	Italy	109				0	0	0.0019338	0.0019338	0	0	0.000743771	0	0.00156192	0.00200818	0	0	0.00386761	0	0.00200818	0	0	0.0026032	0	0	0	0.00156192	0	0	0	0.00178505	0.00312384	0	0	0	0.00238007	0.00208256	0	0.00148754	0.0019338	0	0	0	0
Rampelli_2020	SRR9654992	F	Urban	Europe	Southern Europe	Italy	107				0	0	0	0	0	0	0	0	0	0	0	0	0	0	0	0	0	0	0	0	0	0	0	0	0	0	0	0	0	0	0	0	0	0	0	0	0	0	0
Rampelli_2020	SRR9654993	M	Urban	Europe	Southern Europe	Italy	32				0	0	0	0	0	0	0	0	0	0	0	0	0	0	0	0	0	0	0	0	0	0	0	0	0	0	0	0	0	0	0	0	0	0	0	0	0	0	0
Rampelli_2020	SRR9654994	F	Urban	Europe	Southern Europe	Italy	30				0	0	0	0	0	0	0	0	0	0	0	0	0	0	0	0	0	0	0	0	0	0	0	0	0	0	0	0	0	0	0	0	0	0	0	0	0	0	0
Rampelli_2020	SRR9654995	F	Urban	Europe	Southern Europe	Italy	32				0	0	0	0	0	0	0	0	0	0	0	0	0	0	0	0	0	0	0	0	0	0	0	0	0	0	0	0	0	0	0	0	0	0	0	0	0	0	0
Rampelli_2020	SRR9654996	M	Urban	Europe	Southern Europe	Italy	22				0	0	0	0	0	0	0	0	0	0	0	0	0	0	0	0	0	0	0	0	0	0	0	0	0	0	0	0	0	0	0	0	0	0	0	0	0	0	0
Rampelli_2020	SRR9654997	F	Urban	Europe	Southern Europe	Italy	109				0	0	0	0	0	0	0	0	0	0	0	0	0	0	0	0	0	0	0	0	0	0	0	0	0	0	0	0	0	0	0	0	0	0	0	0	0	0	0
Rampelli_2020	SRR9654998	M	Urban	Europe	Southern Europe	Italy	25				0	0	0	0	0	0	0	0	0	0	0	0	0	0	0	0	0	0	0	0	0	0	0	0	0	0	0	0	0	0	0	0	0	0	0	0	0	0	0
Rampelli_2020	SRR9654999	F	Urban	Europe	Southern Europe	Italy	37				0	0	0	0	0	0	0	0	0	0.0230548	0	0	0	0	0.0182517	0	0	0	0	0	0	0	0	0	0	0	0	0	0	0	0.0201729	0.0172911	0	0	0.0288184	0	0	0	0
Rampelli_2020	SRR9655000	F	Urban	Europe	Southern Europe	Italy	25				0	0	0	0	0	0	0	0	0	0	0	0	0	0	0	0	0	0	0	0	0	0	0	0	0	0	0	0	0	0	0	0	0	0	0	0	0	0	0
Rampelli_2020	SRR9655001	M	Urban	Europe	Southern Europe	Italy	32				0	0	0	0	0	0	0	0	0	0	0	0	0	0	0	0	0	0	0	0	0	0	0	0	0	0	0	0	0	0	0	0	0	0	0	0	0	0	0
Rampelli_2020	SRR9655002	F	Urban	Europe	Southern Europe	Italy	25				0	0	0	0	0	0	0	0	0	0	0	0	0	0	0	0	0	0	0	0	0	0	0	0	0	0	0	0	0	0	0	0	0	0	0	0	0	0	0
Rampelli_2020	SRR9655003	M	Urban	Europe	Southern Europe	Italy	48				0	0	0	0	0	0	0	0	0	0	0	0	0	0	0	0	0	0	0	0	0	0	0	0	0	0	0	0	0	0	0	0	0	0	0	0	0	0	0
Rampelli_2020	SRR9655004	M	Urban	Europe	Southern Europe	Italy	75				0	0	0	0	0	0	0	0	0	0	0	0	0	0	0	0	0	0	0	0	0	0	0	0	0	0	0	0	0	0	0	0	0	0	0	0	0	0	0
Rampelli_2020	SRR9655005	F	Urban	Europe	Southern Europe	Italy	100				0	0	0	0	0	0	0	0	0	0	0	0	0	0	0	0	0	0	0	0	0	0	0	0	0	0	0	0	0	0	0	0	0	0	0	0	0	0	0
Rampelli_2020	SRR9655006	M	Urban	Europe	Southern Europe	Italy	70				0	0	0	0	0	0	0	0	0	0	0	0	0	0	0	0	0	0	0	0	0	0	0	0	0	0	0	0	0	0	0	0	0	0	0	0	0	0	0
Rampelli_2020	SRR9655007	M	Urban	Europe	Southern Europe	Italy	75				0	0	0	0	0	0	0	0	0	0	0	0	0	0	0	0	0	0	0.0161638	0	0	0	0	0	0	0	0	0	0	0	0	0	0	0	0	0	0	0	0
Rampelli_2020	SRR9655008	F	Urban	Europe	Southern Europe	Italy	102				0	0	0.0166052	0	0	0	0	0	0	0	0	0	0	0	0	0	0	0.0258303	0	0	0	0	0	0	0	0	0	0	0	0	0	0	0	0	0	0	0	0	0
Rampelli_2020	SRR9655009	F	Urban	Europe	Southern Europe	Italy	100				0	0	0	0	0	0	0	0	0	0	0	0	0	0	0	0	0	0	0	0	0	0	0	0	0	0	0	0	0	0	0	0	0	0	0	0	0	0	0
Rampelli_2020	SRR9655010	M	Urban	Europe	Southern Europe	Italy	104				0	0	0	0	0	0	0	0	0	0	0	0	0	0	0	0	0	0	0	0	0	0	0	0	0	0	0	0	0	0	0	0	0	0	0	0	0	0	0
Rampelli_2020	SRR9655011	F	Urban	Europe	Southern Europe	Italy	99				0	0	0.00236178	0.00214707	0	0	0	0.00386473	0.00193237	0.00246914	0	0	0.00214707	0	0.00354267	0	0	0	0	0	0	0.00171766	0	0	0	0	0.00214707	0	0	0	0.00268384	0.00257649	0	0.00214707	0.00214707	0	0	0	0
Rampelli_2020	SRR9655012	M	Urban	Europe	Southern Europe	Italy	106				0	0	0	0	0	0	0	0	0	0	0	0	0	0	0	0	0	0	0	0	0	0	0	0	0	0	0	0	0	0	0	0	0	0	0	0	0	0	0
Rampelli_2020	SRR9655013	F	Urban	Europe	Southern Europe	Italy	106				0	0	0	0	0	0.00339152	0	0	0	0	0	0	0	0	0	0	0	0	0.00508728	0.00418953	0	0	0	0.00399002	0.0229426	0	0	0.0109726	0	0	0	0	0	0	0	0	0	0	0
Rampelli_2020	SRR9655014	F	Urban	Europe	Southern Europe	Italy	107				0	0	0.00475259	0.00615041	0	0	0	0	0	0.00503215	0	0	0.00391389	0	0	0	0.00391389	0	0	0	0	0	0	0	0	0	0	0	0	0	0.00559128	0.00615041	0	0	0.00419346	0	0	0	0
Rampelli_2020	SRR9655015	M	Urban	Europe	Southern Europe	Italy	105				0	0	0.0025393	0.00241838	0	0	0	0	0.00205562	0.00229746	0	0	0.00241838	0	0.00241838	0	0	0.0050786	0	0	0	0.00169287	0	0	0	0	0.00931076	0	0	0	0.00350665	0.00386941	0	0	0.00205562	0	0	0	0
Rampelli_2020	SRR9655016	M	Urban	Europe	Southern Europe	Italy	65				0	0	0	0	0	0	0	0	0	0	0	0	0	0	0	0	0	0	0	0	0	0	0	0	0	0	0	0	0	0	0	0	0	0	0	0	0	0	0
Rampelli_2020	SRR9655017	M	Urban	Europe	Southern Europe	Italy	76				0	0	0	0	0	0	0	0	0	0	0	0	0.00615822	0	0	0	0	0	0	0	0	0	0	0	0	0	0	0	0	0	0.00900047	0.00947418	0	0	0.00663193	0	0	0	0
Rampelli_2020	SRR9655018	F	Urban	Europe	Southern Europe	Italy	109				0	0	0	0	0	0	0	0	0	0	0	0	0	0	0	0	0	0	0	0	0	0	0	0	0	0	0	0	0	0	0	0	0	0	0	0	0	0	0
Rampelli_2020	SRR9655019	M	Urban	Europe	Southern Europe	Italy	105				0	0	0.00457201	0	0	0	0	0	0	0.00431801	0	0	0.00406401	0	0.00355601	0	0	0.00558801	0	0	0	0	0	0	0	0	0	0	0	0	0.00558801	0.00431801	0	0	0	0	0	0	0
Rampelli_2020	SRR9655020	F	Urban	Europe	Southern Europe	Italy	101				0	0	0	0	0	0	0	0	0	0	0	0	0	0	0	0	0	0	0	0	0	0	0	0	0	0	0	0	0	0	0	0	0	0	0	0	0	0	0
Rampelli_2020	SRR9655021	F	Urban	Europe	Southern Europe	Italy	100				0	0	0	0	0	0	0	0	0	0	0	0	0	0	0	0	0	0	0	0	0	0	0	0	0	0	0	0	0	0	0	0	0	0	0	0	0	0	0
Rampelli_2020	SRR9655022	F	Urban	Europe	Southern Europe	Italy	101				0	0	0	0	0	0	0	0	0	0	0	0	0	0	0	0	0	0	0.00695652	0	0	0	0	0.00626087	0.024	0	0	0.0114783	0	0	0	0	0	0	0	0	0	0	0
Rampelli_2020	SRR9655023	F	Urban	Europe	Southern Europe	Italy	100				0	0	0.00475135	0.00475135	0	0	0	0.00981945	0	0	0	0	0	0	0.00538486	0	0	0.0110865	0	0	0	0.00475135	0	0	0	0	0	0	0	0	0.00538486	0	0	0	0.0050681	0	0	0	0
Rampelli_2020	SRR9655024	F	Urban	Europe	Southern Europe	Italy	99				0	0	0	0	0	0	0	0	0	0	0	0	0	0	0	0	0	0	0	0	0	0	0	0	0	0	0	0	0	0	0	0	0	0	0	0	0	0	0
Rampelli_2020	SRR9655025	F	Urban	Europe	Southern Europe	Italy	101				0	0	0	0	0	0	0	0	0	0	0	0	0	0	0	0	0	0	0	0	0	0	0	0	0	0	0	0	0	0	0	0	0	0	0	0	0	0	0
Rampelli_2020	SRR9655026	F	Urban	Europe	Southern Europe	Italy	99				0	0	0	0	0	0	0	0	0	0	0	0	0	0	0	0	0	0	0	0	0	0	0	0	0	0	0	0	0	0	0	0	0	0	0	0	0	0	0
Rampelli_2020	SRR9655027	F	Urban	Europe	Southern Europe	Italy	98				0	0	0	0	0	0	0	0	0	0	0	0	0	0	0	0	0	0	0	0	0	0	0	0	0	0	0	0	0	0	0	0	0	0	0	0	0	0	0
Rampelli_2020	SRR9655028	F	Urban	Europe	Southern Europe	Italy	99				0	0	0	0	0	0	0	0	0	0	0	0	0	0	0	0	0	0	0	0	0	0	0	0	0	0	0	0	0	0	0	0	0	0	0	0	0	0	0
Rampelli_2020	SRR9655029	F	Urban	Europe	Southern Europe	Italy	100				0	0	0.00267412	0.00474049	0	0	0	0	0.00194482	0.00243102	0	0	0.00182326	0	0.00316033	0	0	0.00364653	0	0	0	0.00182326	0	0	0	0	0.00230947	0	0	0	0.00303877	0.00267412	0	0	0.00230947	0	0	0	0
Rampelli_2020	SRR9655030	M	Urban	Europe	Southern Europe	Italy	105				0	0	0	0	0	0	0	0	0	0	0	0	0	0	0	0	0	0	0	0	0	0	0	0	0	0	0	0	0	0	0	0	0	0	0	0	0	0	0
Rampelli_2020	SRR9655031	F	Urban	Europe	Southern Europe	Italy	46				0	0	0	0	0	0	0	0	0	0	0	0	0	0	0	0	0	0	0	0	0	0	0	0	0	0	0	0	0	0	0	0	0	0	0	0	0	0	0
Smits	SRR5763445	F	Rural	Africa	Africa	Tanzania	55				0	0	0	0	0	0	0	0	0	0	0	0	0	0	0	0	0	0	0	0	0	0	0	0	0	0	0	0	0	0	0	0	0	0	0	0	0	0	0
Smits	SRR5763446	F	Rural	Africa	Africa	Tanzania	7				0	0	0	0	0	0	0	0	0	0	0	0	0	0	0	0	0	0	0	0	0	0	0	0	0	0	0	0	0	0	0	0	0	0	0	0	0	0	0
Smits	SRR5763447		Rural	Africa	Africa	Tanzania	0				0	0	0	0	0	0	0	0	0	0	0	0	0	0	0	0	0	0	0	0	0	0	0	0	0	0	0	0	0	0	0	0	0	0	0	0	0	0	0
Smits	SRR5763448	M	Rural	Africa	Africa	Tanzania	0				0	0	0	0	0	0	0	0	0	0	0	0	0	0	0	0	0	0	0	0	0	0	0	0	0	0	0	0	0	0	0	0	0	0	0	0	0	0	0
Smits	SRR5763449		Rural	Africa	Africa	Tanzania	0				0	0	0	0	0	0	0	0	0	0	0	0	0	0	0	0	0	0	0	0	0	0	0	0	0	0	0	0	0	0	0	0	0	0	0	0	0	0	0
Smits	SRR5763450		Rural	Africa	Africa	Tanzania	0				0	0	0	0	0	0	0	0	0	0	0	0	0	0	0	0	0	0	0	0	0	0	0	0	0	0	0	0	0	0	0	0	0	0	0	0	0	0	0.0314815
Smits	SRR5763451		Rural	Africa	Africa	Tanzania	0				0	0	0	0	0	0	0	0	0	0	0	0	0	0	0	0	0	0	0	0	0	0	0	0	0	0	0	0	0	0	0	0	0	0	0	0	0	0	0
Smits	SRR5763452		Rural	Africa	Africa	Tanzania	0				0	0	0	0	0	0	0	0	0	0	0	0	0	0	0	0	0	0	0	0	0	0	0	0	0	0	0	0	0	0	0	0	0	0	0	0	0	0	0
Smits	SRR5763453	M	Rural	Africa	Africa	Tanzania	9				0	0	0	0	0	0	0	0	0	0	0	0	0	0	0	0	0	0	0	0	0	0	0	0	0	0	0	0	0	0	0	0	0	0	0	0	0	0	0
Smits	SRR5763454		Rural	Africa	Africa	Tanzania	0				0	0	0	0	0	0	0	0	0	0	0	0	0	0	0	0	0	0	0	0	0	0	0	0	0	0	0	0	0	0	0	0	0	0	0	0	0	0	0
Smits	SRR5763455	M	Rural	Africa	Africa	Tanzania	33				0	0	0	0	0	0	0	0	0	0	0	0	0	0	0	0	0	0	0	0	0	0	0	0	0	0	0	0	0	0	0	0	0	0	0	0	0	0	0
Smits	SRR5763456	F	Rural	Africa	Africa	Tanzania	48				0	0	0	0	0	0	0	0	0	0	0	0	0	0	0	0	0	0	0	0	0	0	0	0	0	0	0	0	0	0	0	0	0	0	0	0	0	0	0
Smits	SRR5763457	F	Rural	Africa	Africa	Tanzania	49				0	0	0	0	0	0	0	0	0	0	0	0	0	0	0	0	0	0	0	0	0	0	0	0	0	0	0	0	0	0	0	0	0	0	0	0	0	0	0
Smits	SRR5763458	F	Rural	Africa	Africa	Tanzania	55				0	0	0	0	0	0	0	0	0	0	0	0	0	0	0	0	0	0	0	0	0	0	0	0	0	0	0	0	0	0	0	0	0	0	0	0	0	0	0
Smits	SRR5763459	F	Rural	Africa	Africa	Tanzania	48				0	0	0	0	0	0	0	0	0	0	0	0	0	0	0	0	0	0	0	0	0	0	0	0	0	0	0	0	0	0	0	0	0	0	0	0	0	0	0
Smits	SRR5763460		Rural	Africa	Africa	Tanzania					0	0	0	0	0	0	0	0	0	0	0	0	0	0	0	0	0	0	0	0	0	0	0	0	0	0	0	0	0	0	0	0	0	0	0	0	0	0	0
Smits	SRR5763461		Rural	Africa	Africa	Tanzania					0	0	0	0	0	0	0	0	0	0	0	0	0	0	0	0	0	0	0	0	0	0	0	0	0	0	0	0	0	0	0	0	0	0	0	0	0	0	0
Smits	SRR5763462	F	Rural	Africa	Africa	Tanzania	6				0	0	0	0	0	0	0	0	0	0	0	0	0	0	0	0	0	0	0	0	0	0	0	0	0	0	0	0	0	0	0	0	0	0	0	0	0	0	0
Smits	SRR5763463	M	Rural	Africa	Africa	Tanzania	35				0	0	0	0	0	0	0	0	0	0	0	0	0	0	0	0	0	0	0	0	0.111111	0	0	0	0	0	0	0	0	0	0	0	0	0	0	0	0	0	0
Smits	SRR5763464		Rural	Africa	Africa	Tanzania					0	0	0	0	0	0	0	0	0	0	0	0	0	0	0	0	0	0	0	0	0	0	0	0	0	0	0	0	0	0.163934	0	0	0	0	0	0	0	0	0
Smits	SRR5763465		Rural	Africa	Africa	Tanzania					0	0	0	0	0	0	0	0	0	0	0	0	0	0	0	0	0	0	0	0	0	0	0	0	0	0	0	0	0	0	0	0	0	0	0	0	0	0	0
Smits	SRR5763466	M	Rural	Africa	Africa	Tanzania	40				0	0	0	0	0	0	0	0	0	0	0	0	0	0	0	0	0	0	0	0	0	0	0	0	0	0	0	0	0	0	0	0	0	0	0	0	0	0	0
Smits	SRR5763467	F	Rural	Africa	Africa	Tanzania	49				0	0	0	0	0	0	0	0	0	0	0	0	0	0	0	0	0	0	0	0	0	0	0	0	0	0	0	0	0	0	0	0	0	0	0	0	0	0	0
Smits	SRR5763468	M	Rural	Africa	Africa	Tanzania	40				0	0	0	0	0	0	0	0	0	0	0	0	0	0	0	0	0	0	0	0	0	0	0	0	0	0	0	0	0	0	0	0	0	0	0	0	0	0	0
Smits	SRR5763469	M	Rural	Africa	Africa	Tanzania	13				0	0	0	0	0	0	0	0	0	0	0	0	0	0	0	0	0	0	0	0	0	0	0	0	0	0	0	0	0	0	0	0	0	0	0	0	0	0	0
Smits	SRR5763470	M	Rural	Africa	Africa	Tanzania	13				0	0	0	0	0	0	0	0	0	0	0	0	0	0	0	0	0	0	0	0	0	0	0	0	0	0	0	0	0	0	0	0	0	0	0	0	0	0	0
Smits	SRR5763471	M	Rural	Africa	Africa	Tanzania	35				0	0	0	0	0	0	0	0	0	0	0	0	0	0	0	0	0	0	0	0	0	0	0	0	0	0	0	0	0	0	0	0	0	0	0	0	0	0	0
Smits	SRR5763472	F	Rural	Africa	Africa	Tanzania	5				0	0	0	0	0	0	0	0	0	0	0	0	0	0	0	0	0	0	0	0	0	0	0	0	0	0	0	0	0	0	0	0	0	0	0	0	0	0	0
Smits	SRR5763473	F	Rural	Africa	Africa	Tanzania	7				0	0	0	0	0	0	0	0	0	0	0	0	0	0	0	0	0	0	0	0	0	0	0	0	0	0	0	0	0	0	0	0	0	0	0	0	0	0	0
Smits	SRR5763474	M	Rural	Africa	Africa	Tanzania	32				0	0	0	0	0	0	0	0	0	0	0	0	0	0	0	0	0	0	0	0	0	0	0	0	0	0	0	0	0	0	0	0	0	0	0	0	0	0	0
Smits	SRR5763475	M	Rural	Africa	Africa	Tanzania	35				0	0	0	0	0	0	0	0	0	0	0	0	0	0	0	0	0	0	0	0	0	0	0	0	0	0	0	0	0	0	0	0	0	0	0	0	0	0	0
Smits	SRR5763476	F	Rural	Africa	Africa	Tanzania	55				0	0	0	0	0	0	0	0	0	0	0	0	0	0	0	0	0	0	0	0	0	0	0	0	0	0	0	0	0	0	0	0	0	0	0	0	0	0	0
Smits	SRR5763477		Rural	Africa	Africa	Tanzania					0	0	0	0	0	0	0	0	0	0	0	0	0	0	0	0	0	0	0	0	0.181818	0	0	0	0	0	0	0	0	0.272727	0	0	0	0	0	0	0	0	0
Smits	SRR5763478	M	Rural	Africa	Africa	Tanzania	0				0	0	0	0	0	0	0	0	0	0	0	0	0	0	0	0	0	0	0	0	0	0	0	0	0	0	0	0	0	0	0	0	0	0	0	0	0	0	0
Smits	SRR5763479	M	Rural	Africa	Africa	Tanzania	40				0	0	0	0	0	0	0	0	0	0	0	0	0	0	0	0	0	0	0	0	0	0	0	0	0	0	0	0	0	0	0	0	0	0	0	0	0	0	0
Smits	SRR5763480	F	Rural	Africa	Africa	Tanzania	4				0	0	0	0	0	0	0	0	0	0	0	0	0	0	0	0	0	0	0	0	0	0	0	0	0	0	0	0	0	0	0	0	0	0	0	0	0	0	0
Smits	SRR5763481	F	Rural	Africa	Africa	Tanzania	6				0	0	0	0	0	0	0	0	0	0	0	0	0	0	0	0	0	0	0	0	0	0	0	0	0	0	0	0	0	0	0	0	0	0	0	0	0	0	0
Smits	SRR5763482	F	Rural	Africa	Africa	Tanzania	48				0	0	0	0	0	0	0	0	0	0	0	0	0	0	0	0	0	0	0	0	0	0	0	0	0	0	0	0	0	0	0	0	0	0	0	0	0	0	0
Smits	SRR5763483	M	Rural	Africa	Africa	Tanzania	12				0	0	0	0	0	0	0	0	0	0	0	0	0	0	0	0	0	0	0	0	0	0	0	0	0	0	0	0	0	0	0	0	0	0	0	0	0	0	0
Smits	SRR5763484	M	Rural	Africa	Africa	Tanzania	33				0	0	0	0	0	0	0	0	0	0	0	0	0	0	0	0	0	0	0	0	0	0	0	0	0	0	0	0	0	0	0	0	0	0	0	0	0	0	0
Vatanen	SRR4305033	M		Europe	Northern Europe	Russia	1.35068	carrying HLA alleles			0	0	0	0	0	0	0	0	0	0	0	0	0	0	0	0	0	0	0	0	0	0	0	0	0	0	0	0	0	0	0	0	0	0	0	0	0	0	0
Vatanen	SRR4305056	M	Urban	Europe	Northern Europe	Finland	2.94521	carrying HLA alleles			0	0	0	0	0	0	0	0	0	0	0	0	0	0	0	0	0	0	0	0	0	0	0	0	0	0	0	0	0	0	0	0	0	0	0	0	0	0	0
Vatanen	SRR4305072	M		Europe	Northern Europe	Russia	1.09589	carrying HLA alleles			0	0	0	0	0	0	0	0	0	0	0	0	0	0	0	0	0	0	0	0	0	0	0	0	0	0	0	0	0	0	0	0	0	0	0	0	0	0	0
Vatanen	SRR4305073	M		Europe	Northern Europe	Russia	1.36438	carrying HLA alleles			0	0	0	0	0	0	0	0	0	0	0	0	0	0	0	0	0	0	0	0	0	0	0	0	0	0	0	0	0	0	0	0	0	0	0	0	0	0	0
Vatanen	SRR4305077	M		Europe	Northern Europe	Russia	0.583562	carrying HLA alleles			0	0	0	0	0	0	0	0	0	0	0	0	0	0	0	0	0	0	0	0	0	0	0	0	0	0	0	0	0	0	0	0	0	0	0	0	0	0	0
Vatanen	SRR4305097	M		Europe	Northern Europe	Russia	1.10959	carrying HLA alleles			0	0	0	0	0	0	0	0	0	0	0	0	0	0	0	0	0	0	0	0	0	0	0	0	0	0	0	0	0	0	0	0	0	0	0	0	0	0	0
Vatanen	SRR4305123	M		Europe	Northern Europe	Estonia	1.10137	carrying HLA alleles			0	0	0	0	0	0	0	0	0	0	0	0	0	0	0	0	0	0	0	0	0	0	0	0	0	0	0	0	0	0	0	0	0	0	0	0	0	0	0
Vatanen	SRR4305144	M		Europe	Northern Europe	Estonia	1.32877	carrying HLA alleles			0	0	0	0	0	0	0	0	0	0	0	0	0	0	0	0	0	0	0	0	0	0	0	0	0	0	0	0	0	0	0	0	0	0	0	0	0	0	0
Vatanen	SRR4305155	M		Europe	Northern Europe	Estonia	1.86849	carrying HLA alleles			0	0	0	0	0	0	0	0	0	0	0	0	0	0	0	0	0	0	0	0	0	0	0	0	0	0	0	0	0	0	0	0	0	0	0	0	0	0	0
Vatanen	SRR4305161	F	Urban	Europe	Northern Europe	Finland	1.86301	carrying HLA alleles			0	0	0	0	0	0	0	0	0	0	0	0	0	0	0	0	0	0	0	0	0	0	0	0	0	0	0	0	0	0	0	0	0	0	0	0	0	0	0
Vatanen	SRR4305166	F	Urban	Europe	Northern Europe	Finland	1.31233	carrying HLA alleles			0	0	0	0	0	0	0	0	0	0	0	0	0	0	0	0	0	0	0	0	0	0	0	0	0	0	0	0	0	0	0	0	0	0	0	0	0	0	0
Vatanen	SRR4305176	M		Europe	Northern Europe	Russia	0.561644	carrying HLA alleles			0	0	0	0	0	0	0	0	0	0	0	0	0	0	0	0	0	0	0	0	0	0	0	0	0	0	0	0	0	0	0	0	0	0	0	0	0	0	0
Vatanen	SRR4305186	M	Urban	Europe	Northern Europe	Finland	1.58082	carrying HLA alleles			0	0	0	0	0	0	0	0	0	0	0	0	0	0	0	0	0	0	0	0	0	0	0	0	0	0	0	0	0	0	0	0	0	0	0	0	0	0	0
Vatanen	SRR4305187	M		Europe	Northern Europe	Russia	0.545205	carrying HLA alleles			0	0	0	0	0	0	0	0	0	0	0	0	0	0	0	0	0	0	0	0	0	0	0	0	0	0	0	0	0	0	0	0	0	0	0	0	0	0	0
Vatanen	SRR4305190	F		Europe	Northern Europe	Russia	1.09589	carrying HLA alleles			0	0	0	0	0	0	0	0	0	0	0	0	0	0	0	0	0	0	0	0	0	0	0	0	0	0	0	0	0	0	0	0	0	0	0	0	0	0	0
Vatanen	SRR4305197	M		Europe	Northern Europe	Estonia	1.3726	carrying HLA alleles			0	0	0	0	0	0	0	0	0	0	0	0	0	0	0	0	0	0	0	0	0	0	0	0	0	0	0	0	0	0	0	0	0	0	0	0	0	0	0
Vatanen	SRR4305202	F	Urban	Europe	Northern Europe	Finland	0.263014	carrying HLA alleles			0	0	0	0	0	0	0	0	0	0	0	0	0	0	0	0	0	0	0	0	0	0	0	0	0	0	0	0	0	0	0	0	0	0	0	0	0	0	0
Vatanen	SRR4305204	M	Urban	Europe	Northern Europe	Finland	0.334247	carrying HLA alleles			0	0	0	0	0	0	0	0	0	0	0	0	0	0	0	0	0	0	0	0	0	0	0	0	0	0	0	0	0	0	0	0	0	0	0	0	0	0	0
Vatanen	SRR4305211	F	Urban	Europe	Northern Europe	Finland	1.8137	carrying HLA alleles			0	0	0	0	0	0	0	0	0	0	0	0	0	0	0	0	0	0	0	0	0	0	0	0	0	0	0	0	0	0	0	0	0	0	0	0	0	0	0
Vatanen	SRR4305213	M	Urban	Europe	Northern Europe	Finland	1.80822	carrying HLA alleles			0	0	0	0	0	0	0	0	0	0	0	0	0	0	0	0	0	0	0	0	0	0	0	0	0	0	0	0	0	0	0	0	0	0	0	0	0	0	0
Vatanen	SRR4305222	M		Europe	Northern Europe	Russia	0.843836	carrying HLA alleles			0	0	0	0	0	0	0	0	0	0	0	0	0	0	0	0	0	0	0	0	0	0	0	0	0	0	0	0	0	0	0	0	0	0	0	0	0	0	0
Vatanen	SRR4305227	F		Europe	Northern Europe	Russia	0.830137	carrying HLA alleles			0	0	0	0	0	0	0	0	0	0	0	0	0	0	0	0	0	0	0	0	0	0	0	0	0	0	0	0	0	0	0	0	0	0	0	0	0	0	0
Vatanen	SRR4305229	M		Europe	Northern Europe	Estonia	2.36986	carrying HLA alleles			0	0	0	0	0	0	0	0	0	0	0	0	0	0	0	0	0	0	0	0	0	0	0	0	0	0	0	0	0	0	0	0	0	0	0	0	0	0	0
Vatanen	SRR4305241	F	Urban	Europe	Northern Europe	Finland	1.56986	carrying HLA alleles			0	0	0	0	0	0	0	0	0	0	0	0	0	0	0	0	0	0	0	0	0	0	0	0	0	0	0	0	0	0	0	0	0	0	0	0	0	0	0
Vatanen	SRR4305254	F		Europe	Northern Europe	Russia	1.30137	carrying HLA alleles			0	0	0	0	0	0	0	0	0	0	0	0	0	0	0	0	0	0	0	0	0	0	0	0	0	0	0	0	0	0	0	0	0	0	0	0	0	0	0
Vatanen	SRR4305266	M		Europe	Northern Europe	Russia	1.01644	carrying HLA alleles			0	0	0	0	0	0	0	0	0	0	0	0	0	0	0	0	0	0	0	0	0	0	0	0	0	0	0	0	0	0	0	0	0	0	0	0	0	0	0
Vatanen	SRR4305267	M		Europe	Northern Europe	Russia	0.479452	carrying HLA alleles			0	0	0	0	0	0	0	0	0	0	0	0	0	0	0	0	0	0	0	0	0	0	0	0	0	0	0	0	0	0	0	0	0	0	0	0	0	0	0
Vatanen	SRR4305270	M		Europe	Northern Europe	Russia	0.791781	carrying HLA alleles			0	0	0	0	0	0	0	0	0	0	0	0	0	0	0	0	0	0	0	0	0	0	0	0	0	0	0	0	0	0	0	0	0	0	0	0	0	0	0
Vatanen	SRR4305272	M		Europe	Northern Europe	Russia	0.249315	carrying HLA alleles			0	0	0	0	0	0	0	0	0	0	0	0	0	0	0	0	0	0	0	0	0	0	0	0	0	0	0	0	0	0	0	0	0	0	0	0	0	0	0
Vatanen	SRR4305280	M	Urban	Europe	Northern Europe	Finland	1.07123	carrying HLA alleles			0	0	0	0	0	0	0	0	0	0	0	0	0	0	0	0	0	0	0	0	0	0	0	0	0	0	0	0	0	0	0	0	0	0	0	0	0	0	0
Vatanen	SRR4305285	M		Europe	Northern Europe	Russia	0.50411	carrying HLA alleles			0	0	0	0	0	0	0	0	0	0	0	0	0	0	0	0	0	0	0	0	0	0	0	0	0	0	0	0	0	0	0	0	0	0	0	0	0	0	0
Vatanen	SRR4305286	M		Europe	Northern Europe	Russia	0.421918	carrying HLA alleles			0	0	0	0	0	0	0	0	0	0	0	0	0	0	0	0	0	0	0	0	0	0	0	0	0	0	0	0	0	0	0	0	0	0	0	0	0	0	0
Vatanen	SRR4305287	M		Europe	Northern Europe	Russia	0.6	carrying HLA alleles			0	0	0	0	0	0	0	0	0	0	0	0	0	0	0	0	0	0	0	0	0	0	0	0	0	0	0	0	0	0	0	0	0	0	0	0	0	0	0
Vatanen	SRR4305300	F		Europe	Northern Europe	Estonia	1.33973	carrying HLA alleles			0	0	0	0	0	0	0	0	0	0	0	0	0	0	0	0	0	0	0	0	0	0	0	0	0	0	0	0	0	0	0	0	0	0	0	0	0	0	0
Vatanen	SRR4305303	F		Europe	Northern Europe	Russia	1.10959	carrying HLA alleles			0	0	0	0	0	0	0	0	0	0	0	0	0	0	0	0	0	0	0	0	0	0	0	0	0	0	0	0	0	0	0	0	0	0	0	0	0	0	0
Vatanen	SRR4305311	M		Europe	Northern Europe	Estonia	1.87123	carrying HLA alleles			0	0	0	0	0	0	0	0	0	0	0	0	0	0	0	0	0	0	0	0	0	0	0	0	0	0	0	0	0	0	0	0	0	0	0	0	0	0	0
Vatanen	SRR4305312	F		Europe	Northern Europe	Russia	1.29589	carrying HLA alleles			0	0	0	0	0	0	0	0	0	0	0	0	0	0	0	0	0	0	0	0	0	0	0	0	0	0	0	0	0	0	0	0	0	0	0	0	0	0	0
Vatanen	SRR4305321	F	Urban	Europe	Northern Europe	Finland	2.98356	carrying HLA alleles			0	0	0	0	0	0	0	0	0	0	0	0	0	0	0	0	0	0	0	0	0	0	0	0	0	0	0	0	0	0	0	0	0	0	0	0	0	0	0
Vatanen	SRR4305346	F		Europe	Northern Europe	Russia	0.643836	carrying HLA alleles			0	0	0	0	0	0	0	0	0	0	0	0	0	0	0	0	0	0	0	0	0	0	0	0	0	0	0	0	0	0	0	0	0	0	0	0	0	0	0
Vatanen	SRR4305348	F		Europe	Northern Europe	Russia	0.564384	carrying HLA alleles			0	0	0	0	0	0	0	0	0	0	0	0	0	0	0	0	0	0	0	0	0	0	0	0	0	0	0	0	0	0	0	0	0	0	0	0	0	0	0
Vatanen	SRR4305360	M		Europe	Northern Europe	Russia	1.50137	carrying HLA alleles			0	0	0	0	0	0	0	0	0	0	0	0	0	0	0	0	0	0	0	0	0	0	0	0	0	0	0	0	0	0	0	0	0	0	0	0	0	0	0
Vatanen	SRR4305392	M		Europe	Northern Europe	Estonia	1.35342	carrying HLA alleles			0	0	0	0	0	0	0	0	0	0	0	0	0	0	0	0	0	0	0	0	0	0	0	0	0	0	0	0	0	0	0	0	0	0	0	0	0	0	0
Vatanen	SRR4305405	M		Europe	Northern Europe	Russia	0.432877	carrying HLA alleles			0	0	0	0	0	0	0	0	0	0	0	0	0	0	0	0	0	0	0	0	0	0	0	0	0	0	0	0	0	0	0	0	0	0	0	0	0	0	0
Vatanen	SRR4305421	M		Europe	Northern Europe	Russia	1.05205	carrying HLA alleles			0	0	0	0	0	0	0	0	0	0	0	0	0	0	0	0	0	0	0	0	0	0	0	0	0	0	0	0	0	0	0	0	0	0	0	0	0	0	0
Vatanen	SRR4305425	M	Urban	Europe	Northern Europe	Finland	1.95068	carrying HLA alleles			0	0	0	0	0	0	0	0	0	0	0	0	0	0	0	0	0	0	0	0	0	0	0	0	0	0	0	0	0	0	0	0	0	0	0	0	0	0	0
Vatanen	SRR4305428	M	Urban	Europe	Northern Europe	Finland	1.08493	carrying HLA alleles			0	0	0	0	0	0	0	0	0	0	0	0	0	0	0	0	0	0	0	0	0	0	0	0	0	0	0	0	0	0	0	0	0	0	0	0	0	0	0
Vatanen	SRR4305430	M		Europe	Northern Europe	Russia	2.35068	carrying HLA alleles			0	0	0	0	0	0	0	0	0	0	0	0	0	0	0	0	0	0	0	0	0	0	0	0	0	0	0	0	0	0	0	0	0	0	0	0	0	0	0
Vatanen	SRR4305431	M	Urban	Europe	Northern Europe	Finland	2.30137	carrying HLA alleles			0	0	0	0	0	0	0	0	0	0	0	0	0	0	0	0	0	0	0	0	0	0	0	0	0	0	0	0	0	0	0	0	0	0	0	0	0	0	0
Vatanen	SRR4305432	M	Urban	Europe	Northern Europe	Finland	2.33151	carrying HLA alleles			0	0	0	0	0	0	0	0	0	0	0	0	0	0	0	0	0	0	0	0	0	0	0	0	0	0	0	0	0	0	0	0	0	0	0	0	0	0	0
Vatanen	SRR4305433	M		Europe	Northern Europe	Estonia	1.33973	carrying HLA alleles			0	0	0	0	0	0	0	0	0	0	0	0	0	0	0	0	0	0	0	0	0	0	0	0	0	0	0	0	0	0	0	0	0	0	0	0	0	0	0
Vatanen	SRR4305435	F		Europe	Northern Europe	Russia	1.74795	carrying HLA alleles			0	0	0	0	0	0	0	0	0	0	0	0	0	0	0	0	0	0	0	0	0	0	0	0	0	0	0	0	0	0	0	0	0	0	0	0	0	0	0
Vatanen	SRR4305437	M		Europe	Northern Europe	Estonia	1.3726	carrying HLA alleles			0	0	0	0	0	0	0	0	0	0	0	0	0	0	0	0	0	0	0	0	0	0	0	0	0	0	0	0	0	0	0	0	0	0	0	0	0	0	0
Vatanen	SRR4305438	M		Europe	Northern Europe	Russia	1.63836	carrying HLA alleles			0	0	0	0	0	0	0	0	0	0	0	0	0	0	0	0	0	0	0	0	0	0	0	0	0	0	0	0	0	0	0	0	0	0	0	0	0	0	0
Vatanen	SRR4305442	M	Urban	Europe	Northern Europe	Finland	1.37534	carrying HLA alleles			0	0	0	0	0	0	0	0	0	0	0	0	0	0	0	0	0	0	0	0	0	0	0	0	0	0	0	0	0	0	0	0	0	0	0	0	0	0	0
Vatanen	SRR4305444	M	Urban	Europe	Northern Europe	Finland	1.86849	carrying HLA alleles			0	0	0	0	0	0	0	0	0	0	0	0	0	0	0	0	0	0	0	0	0	0	0	0	0	0	0	0	0	0	0	0	0	0	0	0	0	0	0
Vatanen	SRR4305445	M		Europe	Northern Europe	Estonia	2.19452	carrying HLA alleles			0	0	0	0	0	0	0	0	0	0	0	0	0	0	0	0	0	0	0	0	0	0	0	0	0	0	0	0	0	0	0	0	0	0	0	0	0	0	0
Vatanen	SRR4305451	F		Europe	Northern Europe	Russia	0.915068	carrying HLA alleles			0	0	0	0	0	0	0	0	0	0	0	0	0	0	0	0	0	0	0	0	0	0	0	0	0	0	0	0	0	0	0	0	0	0	0	0	0	0	0
Vatanen	SRR4305452	M		Europe	Northern Europe	Russia	2.0137	carrying HLA alleles			0	0	0	0	0	0	0	0	0	0	0	0	0	0	0	0	0	0	0	0	0	0	0	0	0	0	0	0	0	0	0	0	0	0	0	0	0	0	0
Vatanen	SRR4305453	F	Urban	Europe	Northern Europe	Finland	1.33425	carrying HLA alleles			0	0	0	0	0	0	0	0	0	0	0	0	0	0	0	0	0	0	0	0	0	0	0	0	0	0	0	0	0	0	0	0	0	0	0	0	0	0	0
Vatanen	SRR4305454	M		Europe	Northern Europe	Russia	1.98082	carrying HLA alleles			0	0	0	0	0	0	0	0	0	0	0	0	0	0	0	0	0	0	0	0	0	0	0	0	0	0	0	0	0	0	0	0	0	0	0	0	0	0	0
Vatanen	SRR4305455	M	Urban	Europe	Northern Europe	Finland	3.01644	carrying HLA alleles			0	0	0	0	0	0	0	0	0	0	0	0	0	0	0	0	0	0	0	0	0	0	0	0	0	0	0	0	0	0	0	0	0	0	0	0	0	0	0
Vatanen	SRR4305456	M	Urban	Europe	Northern Europe	Finland	2.34521	carrying HLA alleles			0	0	0	0	0	0	0	0	0	0	0	0	0	0	0	0	0	0	0	0	0	0	0	0	0	0	0	0	0	0	0	0	0	0	0	0	0	0	0
Vatanen	SRR4305460	F		Europe	Northern Europe	Russia	0.980822	carrying HLA alleles			0	0	0	0	0	0	0	0	0	0	0	0	0	0	0	0	0	0	0	0	0	0	0	0	0	0	0	0	0	0	0	0	0	0	0	0	0	0	0
Vatanen	SRR4305461	F		Europe	Northern Europe	Estonia	3.01918	carrying HLA alleles			0	0	0	0	0	0	0	0	0	0	0	0	0	0	0	0	0	0	0	0	0	0	0	0	0	0	0	0	0	0	0	0	0	0	0	0	0	0	0
Vatanen	SRR4305462	M	Urban	Europe	Northern Europe	Finland	1.3863	carrying HLA alleles			0	0	0	0	0	0	0	0	0	0	0	0	0	0	0	0	0	0	0	0	0	0	0	0	0	0	0	0	0	0	0	0	0	0	0	0	0	0	0
Vatanen	SRR4305463	F		Europe	Northern Europe	Russia	2	carrying HLA alleles			0	0	0	0	0	0	0	0	0	0	0	0	0	0	0	0	0	0	0	0	0	0	0	0	0	0	0	0	0	0	0	0	0	0	0	0	0	0	0
Vatanen	SRR4305465	M		Europe	Northern Europe	Russia	1.58904	carrying HLA alleles			0	0	0	0	0	0	0	0	0	0	0	0	0	0	0	0	0	0	0	0	0	0	0	0	0	0	0	0	0	0	0	0	0	0	0	0	0	0	0
Vatanen	SRR4305466	F		Europe	Northern Europe	Russia	2.40822	carrying HLA alleles			0	0	0	0	0	0	0	0	0	0	0	0	0	0	0	0	0	0	0	0	0	0	0	0	0	0	0	0	0	0	0	0	0	0	0	0	0	0	0
Vatanen	SRR4305470	M	Urban	Europe	Northern Europe	Finland	1.56438	carrying HLA alleles			0	0	0	0	0	0	0	0	0	0	0	0	0	0	0	0	0	0	0	0	0	0	0	0	0	0	0	0	0	0	0	0	0	0	0	0	0	0	0
Vatanen	SRR4305473	F		Europe	Northern Europe	Russia	1.43288	carrying HLA alleles			0	0	0	0	0	0	0	0	0	0	0	0	0	0	0	0	0	0	0	0	0	0	0	0	0	0	0	0	0	0	0	0	0	0	0	0	0	0	0
Vatanen	SRR4305474	M	Urban	Europe	Northern Europe	Finland	1.33699	carrying HLA alleles			0	0	0	0	0	0	0	0	0	0	0	0	0	0	0	0	0	0	0	0	0	0	0	0	0	0	0	0	0	0	0	0	0	0	0	0	0	0	0
Vatanen	SRR4305481	M		Europe	Northern Europe	Russia	0.756164	carrying HLA alleles			0	0	0	0	0	0	0	0	0	0	0	0	0	0	0	0	0	0	0	0	0	0	0	0	0	0	0	0	0	0	0	0	0	0	0	0	0	0	0
Vatanen	SRR4305482	M		Europe	Northern Europe	Russia	1.85205	carrying HLA alleles			0	0	0	0	0	0	0	0	0	0	0	0	0	0	0	0	0	0	0	0	0	0	0	0	0	0	0	0	0	0	0	0	0	0	0	0	0	0	0
Vatanen	SRR4305484	F	Urban	Europe	Northern Europe	Finland	1.31781	carrying HLA alleles			0	0	0	0	0	0	0	0	0	0	0	0	0	0	0	0	0	0	0	0	0	0	0	0	0	0	0	0	0	0	0	0	0	0	0	0	0	0	0
Vatanen	SRR4305530	F		Europe	Northern Europe	Russia	3.01644	carrying HLA alleles			0	0	0	0	0	0	0	0	0	0	0	0	0	0	0	0	0	0.021097	0	0	0	0	0	0	0	0	0	0	0	0	0	0	0	0	0	0	0	0	0
Vatanen	SRR4408001	M	Urban	Europe	Northern Europe	Finland	3.03014	carrying HLA alleles			0	0	0	0	0	0	0	0	0	0	0	0	0	0	0	0	0	0	0	0	0	0	0	0	0	0	0	0	0	0	0	0	0	0	0	0	0	0	0
Vatanen	SRR4408005	M	Urban	Europe	Northern Europe	Finland	1.08219	carrying HLA alleles			0	0	0	0	0	0	0	0	0	0	0	0	0	0	0	0	0	0	0	0	0	0	0	0	0	0	0	0	0	0	0	0	0	0	0	0	0	0	0
Vatanen	SRR4408007	M	Urban	Europe	Northern Europe	Finland	2.24932	carrying HLA alleles			0	0	0	0	0	0	0	0	0	0	0	0	0	0	0	0	0	0	0	0	0	0	0	0	0	0	0	0	0	0	0	0	0	0	0	0	0	0	0
Vatanen	SRR4408017	F		Europe	Northern Europe	Estonia	3.01096	carrying HLA alleles			0	0	0	0	0	0	0	0	0	0	0	0	0	0	0	0	0	0	0	0	0	0	0	0	0	0	0	0	0	0	0	0	0	0	0	0	0	0	0
Vatanen	SRR4408018	M		Europe	Northern Europe	Russia	1.00822	carrying HLA alleles			0	0	0	0	0	0	0	0	0	0	0	0	0	0	0	0	0	0	0	0	0	0	0	0	0	0	0	0	0	0	0	0	0	0	0	0	0	0	0
Vatanen	SRR4408023	M		Europe	Northern Europe	Russia	1.3863	carrying HLA alleles			0	0	0	0	0	0	0	0	0	0	0	0	0	0	0	0	0	0	0	0	0	0	0	0	0	0	0	0	0	0	0	0	0	0	0	0	0	0	0
Vatanen	SRR4408028	M		Europe	Northern Europe	Estonia	1.86849	carrying HLA alleles			0	0	0	0	0	0	0	0	0	0	0	0	0	0	0	0	0	0	0	0	0	0	0	0	0	0	0	0	0	0	0	0	0	0	0	0	0	0	0
Vatanen	SRR4408030	M	Urban	Europe	Northern Europe	Finland	0.879452	carrying HLA alleles			0	0	0	0	0	0	0	0	0	0	0	0	0	0	0	0	0	0	0	0	0	0	0	0	0	0	0	0	0	0	0	0	0	0	0	0	0	0	0
Vatanen	SRR4408031	F	Urban	Europe	Northern Europe	Finland	2.34247	carrying HLA alleles			0	0	0	0	0	0	0	0	0	0	0	0	0	0	0	0	0	0	0	0	0	0	0	0	0	0	0	0	0	0	0	0	0	0	0	0	0	0	0
Vatanen	SRR4408044	F	Urban	Europe	Northern Europe	Finland	0.605479	carrying HLA alleles			0	0	0	0	0	0	0	0	0	0	0	0	0	0	0	0	0	0	0	0	0	0	0	0	0	0	0	0	0	0	0	0	0	0	0	0	0	0	0
Vatanen	SRR4408050	F		Europe	Northern Europe	Estonia	1.32877	carrying HLA alleles			0	0	0	0	0	0	0	0	0	0	0	0	0	0	0	0	0	0	0	0	0	0	0	0	0	0	0	0	0	0	0	0	0	0	0	0	0	0	0
Vatanen	SRR4408051	M		Europe	Northern Europe	Estonia	0.372603	carrying HLA alleles			0	0	0	0	0	0	0	0	0	0	0	0	0	0	0	0	0	0	0	0	0	0	0	0	0	0	0	0	0	0	0	0	0	0	0	0	0	0	0
Vatanen	SRR4408052	M	Urban	Europe	Northern Europe	Finland	0.123288	carrying HLA alleles			0	0	0	0	0	0	0	0	0	0	0	0	0	0	0	0	0	0	0	0	0	0	0	0	0	0	0	0	0	0	0	0	0	0	0	0	0	0	0
Vatanen	SRR4408053	F	Urban	Europe	Northern Europe	Finland	1.34795	carrying HLA alleles			0	0	0	0	0	0	0	0	0	0	0	0	0	0	0	0	0	0	0	0	0	0	0	0	0	0	0	0	0	0	0	0	0	0	0	0	0	0	0
Vatanen	SRR4408054	M		Europe	Northern Europe	Russia	0.534247	carrying HLA alleles			0	0	0	0	0	0	0	0	0	0	0	0	0	0	0	0	0	0	0	0	0	0	0	0	0	0	0	0	0	0	0	0	0	0	0	0	0	0	0
Vatanen	SRR4408059	M	Urban	Europe	Northern Europe	Finland	0.435616	carrying HLA alleles			0	0	0	0	0	0	0	0	0	0	0	0	0	0	0	0	0	0	0	0	0	0	0	0	0	0	0	0	0	0	0	0	0	0	0	0	0	0	0
Vatanen	SRR4408060	M		Europe	Northern Europe	Estonia	1.09315	carrying HLA alleles			0	0	0	0	0	0	0	0	0	0	0	0	0	0	0	0	0	0	0	0	0	0	0	0	0	0	0	0	0	0	0	0	0	0	0	0	0	0	0
Vatanen	SRR4408061	F	Urban	Europe	Northern Europe	Finland	1.01644	carrying HLA alleles			0	0	0	0	0	0	0	0	0	0	0	0	0	0	0	0	0	0	0	0	0	0	0	0	0	0	0	0	0	0	0	0	0	0	0	0	0	0	0
Vatanen	SRR4408063	M		Europe	Northern Europe	Estonia	0.863014	carrying HLA alleles			0	0	0	0	0	0	0	0	0	0	0	0	0	0	0	0	0	0	0	0	0	0	0	0	0	0	0	0	0	0	0	0	0	0	0	0	0	0	0
Vatanen	SRR4408066	F	Urban	Europe	Northern Europe	Finland	1.08493	carrying HLA alleles			0	0	0	0	0	0	0	0	0	0	0	0	0	0	0	0	0	0	0	0	0	0	0	0	0	0	0	0	0	0	0	0	0	0	0	0	0	0	0
Vatanen	SRR4408071	F		Europe	Northern Europe	Russia	2.70685	carrying HLA alleles			0	0	0	0	0	0	0	0	0	0	0	0	0	0	0	0	0	0	0	0	0	0	0	0	0	0	0	0	0	0	0	0	0	0	0	0	0	0	0
Vatanen	SRR4408072	M		Europe	Northern Europe	Estonia	0.29589	carrying HLA alleles			0	0	0	0	0	0	0	0	0	0	0	0	0	0	0	0	0	0	0	0	0	0	0	0	0	0	0	0	0	0	0	0	0	0	0	0	0	0	0
Vatanen	SRR4408074	F		Europe	Northern Europe	Estonia	0.120548	carrying HLA alleles			0	0	0	0	0	0	0	0	0	0	0	0	0	0	0	0	0	0	0	0	0	0	0	0	0	0	0	0	0	0	0	0	0	0	0	0	0	0	0
Vatanen	SRR4408077	F		Europe	Northern Europe	Estonia	0.112329	carrying HLA alleles			0	0	0	0	0	0	0	0	0	0	0	0	0	0	0	0	0	0	0	0	0	0	0	0	0	0	0	0	0	0	0	0	0	0	0	0	0	0	0
Vatanen	SRR4408078	M	Urban	Europe	Northern Europe	Finland	0.619178	carrying HLA alleles			0	0	0	0	0	0	0	0	0	0	0	0	0	0	0	0	0	0	0	0	0	0	0	0	0	0	0	0	0	0	0	0	0	0	0	0	0	0	0
Vatanen	SRR4408081	M		Europe	Northern Europe	Estonia	0.484932	carrying HLA alleles			0	0	0	0	0	0	0	0	0	0	0	0	0	0	0	0	0	0	0	0	0	0	0	0	0	0	0	0	0	0	0	0	0	0	0	0	0	0	0
Vatanen	SRR4408084	F	Urban	Europe	Northern Europe	Finland	0.115068	carrying HLA alleles			0	0	0	0	0	0	0	0	0	0	0	0	0	0	0	0	0	0	0	0	0	0	0	0	0	0	0	0	0	0	0	0	0	0	0	0	0	0	0
Vatanen	SRR4408085	M	Urban	Europe	Northern Europe	Finland	0.326027	carrying HLA alleles			0	0	0	0	0	0	0	0	0	0	0	0	0	0	0	0	0	0	0	0	0	0	0	0	0	0	0	0	0	0	0	0	0	0	0	0	0	0	0
Vatanen	SRR4408090	M	Urban	Europe	Northern Europe	Finland	0.591781	carrying HLA alleles			0	0	0	0	0	0	0	0	0	0	0	0	0	0	0	0	0	0	0	0	0	0	0	0	0	0	0	0	0	0	0	0	0	0	0	0	0	0	0
Vatanen	SRR4408091	M		Europe	Northern Europe	Estonia	1.82466	carrying HLA alleles			0	0	0	0	0	0	0	0	0	0	0	0	0	0	0	0	0	0	0	0	0	0	0	0	0	0	0	0	0	0	0	0	0	0	0	0	0	0	0
Vatanen	SRR4408095	M		Europe	Northern Europe	Estonia	0.328767	carrying HLA alleles			0	0	0	0	0	0	0	0	0	0	0	0	0	0	0	0	0	0	0	0	0	0	0	0	0	0	0	0	0	0	0	0	0	0	0	0	0	0	0
Vatanen	SRR4408096	M		Europe	Northern Europe	Estonia	1.85753	carrying HLA alleles			0	0	0	0	0	0	0	0	0	0	0	0	0	0	0	0	0	0	0	0	0	0	0	0	0	0	0	0	0	0	0	0	0	0	0	0	0	0	0
Vatanen	SRR4408097	F		Europe	Northern Europe	Estonia	0.591781	carrying HLA alleles			0	0	0	0	0	0	0	0	0	0	0	0	0	0	0	0	0	0	0	0	0	0	0	0	0	0	0	0	0	0	0	0	0	0	0	0	0	0	0
Vatanen	SRR4408098	M	Urban	Europe	Northern Europe	Finland	0.539726	carrying HLA alleles			0	0	0	0	0	0	0	0	0	0	0	0	0	0	0	0	0	0	0	0	0	0	0	0	0	0	0	0	0	0	0	0	0	0	0	0	0	0	0
Vatanen	SRR4408106	M	Urban	Europe	Northern Europe	Finland	0.287671	carrying HLA alleles			0	0	0	0	0	0	0	0	0	0	0	0	0	0	0	0	0	0	0	0	0	0	0	0	0	0	0	0	0	0	0	0	0	0	0	0	0	0	0
Vatanen	SRR4408107	M		Europe	Northern Europe	Estonia	0.873973	carrying HLA alleles			0	0	0	0	0	0	0	0	0	0	0	0	0	0	0	0	0	0	0	0	0	0	0	0	0	0	0	0	0	0	0	0	0	0	0	0	0	0	0
Vatanen	SRR4408117	M		Europe	Northern Europe	Estonia	0.169863	carrying HLA alleles			0	0	0	0	0	0	0	0	0	0	0	0	0	0	0	0	0	0	0	0	0	0	0	0	0	0	0	0	0	0	0	0	0	0	0	0	0	0	0
Vatanen	SRR4408119	M		Europe	Northern Europe	Russia	2.47123	carrying HLA alleles			0	0	0	0	0	0	0	0	0	0	0	0	0	0	0	0	0	0	0	0	0	0	0	0	0	0	0	0	0	0	0	0	0	0	0	0	0	0	0
Vatanen	SRR4408120	F		Europe	Northern Europe	Russia	1.50685	carrying HLA alleles			0	0	0	0	0	0	0	0	0	0	0	0	0	0	0	0	0	0	0	0	0	0	0	0	0	0	0	0	0	0	0	0	0	0	0	0	0	0	0
Vatanen	SRR4408121	F		Europe	Northern Europe	Estonia	1.6137	carrying HLA alleles			0	0	0	0	0	0	0	0	0	0	0	0	0	0	0	0	0	0	0	0	0	0	0	0	0	0	0	0	0	0	0	0	0	0	0	0	0	0	0
Vatanen	SRR4408122	F	Urban	Europe	Northern Europe	Finland	0.873973	carrying HLA alleles			0	0	0	0	0	0	0	0	0	0	0	0	0	0	0	0	0	0	0	0	0	0	0	0	0	0	0	0	0	0	0	0	0	0	0	0	0	0	0
Vatanen	SRR4408125	F	Urban	Europe	Northern Europe	Finland	0.142466	carrying HLA alleles			0	0	0	0	0	0	0	0	0	0	0	0	0	0	0	0	0	0	0	0	0	0	0	0	0	0	0	0	0	0	0	0	0	0	0	0	0	0	0
Vatanen	SRR4408127	F		Europe	Northern Europe	Estonia	0.331507	carrying HLA alleles			0	0	0	0	0	0	0	0	0	0	0	0	0	0	0	0	0	0	0	0	0	0	0	0	0	0	0	0	0	0	0	0	0	0	0	0	0	0	0
Vatanen	SRR4408128	M	Urban	Europe	Northern Europe	Finland	0.854795	carrying HLA alleles			0	0	0	0	0	0	0	0	0	0	0	0	0	0	0	0	0	0	0	0	0	0	0	0	0	0	0	0	0	0	0	0	0	0	0	0	0	0	0
Vatanen	SRR4408133	F	Urban	Europe	Northern Europe	Finland	1.35068	carrying HLA alleles			0	0	0	0	0	0	0	0	0	0	0	0	0	0	0	0	0	0	0	0	0	0	0	0	0	0	0	0	0	0	0	0	0	0	0	0	0	0	0
Vatanen	SRR4408134	F	Urban	Europe	Northern Europe	Finland	0.334247	carrying HLA alleles			0	0	0	0	0	0	0	0	0	0	0	0	0	0	0	0	0	0	0	0	0	0	0	0	0	0	0	0	0	0	0	0	0	0	0	0	0	0	0
Vatanen	SRR4408135	M	Urban	Europe	Northern Europe	Finland	0.569863	carrying HLA alleles			0	0	0	0	0	0	0	0	0	0	0	0	0	0	0	0	0	0	0	0	0	0	0	0	0	0	0	0	0	0	0	0	0	0	0	0	0	0	0
Vatanen	SRR4408141	F	Urban	Europe	Northern Europe	Finland	0.939726	carrying HLA alleles			0	0	0	0	0	0	0	0	0	0	0	0	0	0	0	0	0	0	0	0	0	0	0	0	0	0	0	0	0	0	0	0	0	0	0	0	0	0	0
Vatanen	SRR4408142	F	Urban	Europe	Northern Europe	Finland	1.50411	carrying HLA alleles			0	0	0	0	0	0	0	0	0	0	0	0	0	0	0	0	0	0	0	0	0	0	0	0	0	0	0	0	0	0	0	0	0	0	0	0	0	0	0
Vatanen	SRR4408149	M	Urban	Europe	Northern Europe	Finland	0.372603	carrying HLA alleles			0	0	0	0	0	0	0	0	0	0	0	0	0	0	0	0	0	0	0	0	0	0	0	0	0	0	0	0	0	0	0	0	0	0	0	0	0	0	0
Vatanen	SRR4408150	M		Europe	Northern Europe	Russia	1.00548	carrying HLA alleles			0	0	0	0	0	0	0	0	0	0	0	0	0	0	0	0	0	0	0	0	0	0	0	0	0	0	0	0	0	0	0	0	0	0	0	0	0	0	0
Vatanen	SRR4408151	F		Europe	Northern Europe	Russia	1.00274	carrying HLA alleles			0	0	0	0	0	0	0	0	0	0	0	0	0	0	0	0	0	0	0	0	0	0	0	0	0	0	0	0	0	0	0	0	0	0	0	0	0	0	0
Vatanen	SRR4408152	F	Urban	Europe	Northern Europe	Finland	0.331507	carrying HLA alleles			0	0	0	0	0	0	0	0	0	0	0	0	0	0	0	0	0	0	0	0	0	0	0	0	0	0	0	0	0	0	0	0	0	0	0	0	0	0	0
Vatanen	SRR4408154	M		Europe	Northern Europe	Estonia	2.3589	carrying HLA alleles			0	0	0	0	0	0	0	0	0	0	0	0	0	0	0	0	0	0	0	0	0	0	0	0	0	0	0	0	0	0	0	0	0	0	0	0	0	0	0
Vatanen	SRR4408159	M	Urban	Europe	Northern Europe	Finland	0.128767	carrying HLA alleles			0	0	0	0	0	0	0	0	0	0	0	0	0	0	0	0	0	0	0	0	0	0	0	0	0	0	0	0	0	0	0	0	0	0	0	0	0	0	0
Vatanen	SRR4408200	M		Europe	Northern Europe	Russia	0.786301	carrying HLA alleles			0	0	0	0	0	0	0	0	0	0	0	0	0	0	0	0	0	0	0	0	0	0	0	0	0	0	0	0	0	0	0	0	0	0	0	0	0	0	0
Vatanen	SRR4408207	F	Urban	Europe	Northern Europe	Finland	0.583562	carrying HLA alleles			0	0	0	0	0	0	0	0	0	0	0	0	0	0	0	0	0	0	0	0	0	0	0	0	0	0	0	0	0	0	0	0	0	0	0	0	0	0	0
Vatanen	SRR4408208	M		Europe	Northern Europe	Estonia	0.893151	carrying HLA alleles			0	0	0	0	0	0	0	0	0	0	0	0	0	0	0	0	0	0	0	0	0	0	0	0	0	0	0	0	0	0	0	0	0	0	0	0	0	0	0
Vatanen	SRR4408211	M		Europe	Northern Europe	Russia	1.01096	carrying HLA alleles			0	0	0	0	0	0	0	0	0	0	0	0	0	0	0	0	0	0	0	0	0	0	0	0	0	0	0	0	0	0	0	0	0	0	0	0	0	0	0
Vatanen	SRR4408216	M		Europe	Northern Europe	Russia	1.30685	carrying HLA alleles			0	0	0	0	0	0	0	0	0	0	0	0	0	0	0	0	0	0	0	0	0	0	0	0	0	0	0	0	0	0	0	0	0	0	0	0	0	0	0
Vatanen	SRR4408218	F		Europe	Northern Europe	Russia	1.91507	carrying HLA alleles			0	0	0	0	0	0	0	0	0	0	0	0	0	0	0	0	0	0	0	0	0	0	0	0	0	0	0	0	0	0	0	0	0	0	0	0	0	0	0
Vatanen	SRR4408219	M	Urban	Europe	Northern Europe	Finland	1.58356	carrying HLA alleles			0	0	0	0	0	0	0	0	0	0	0	0	0	0	0	0	0	0	0	0	0	0	0	0	0	0	0	0	0	0	0	0	0	0	0	0	0	0	0
Vatanen	SRR4408220	M		Europe	Northern Europe	Estonia	2.36438	carrying HLA alleles			0	0	0	0	0	0	0	0	0	0	0	0	0	0	0	0	0	0	0	0	0	0	0	0	0	0	0	0	0	0	0	0	0	0	0	0	0	0	0
Vatanen	SRR4408223	M	Urban	Europe	Northern Europe	Finland	1.36438	carrying HLA alleles			0	0	0	0	0	0	0	0	0	0	0	0	0	0	0	0	0	0	0	0	0	0	0	0	0	0	0	0	0	0	0	0	0	0	0	0	0	0	0
Vatanen	SRR4408232	M		Europe	Northern Europe	Russia	0.873973	carrying HLA alleles			0	0	0	0	0	0	0	0	0	0	0	0	0	0	0	0	0	0	0	0	0	0	0	0	0	0	0	0	0	0	0	0	0	0	0	0	0	0	0
Vatanen	SRR4408233	F		Europe	Northern Europe	Russia	1.37808	carrying HLA alleles			0	0	0	0	0	0	0	0	0	0	0	0	0	0	0	0	0	0	0	0	0	0	0	0	0	0	0	0	0	0	0	0	0	0	0	0	0	0	0
Vatanen	SRR4408240	F		Europe	Northern Europe	Estonia	1.24932	carrying HLA alleles			0	0	0	0	0	0	0	0	0	0	0	0	0	0	0	0	0	0	0	0	0	0	0	0	0	0	0	0	0	0	0	0	0	0	0	0	0	0	0
Vatanen	SRR4408243	M	Urban	Europe	Northern Europe	Finland	1.09315	carrying HLA alleles			0	0	0	0	0	0	0	0	0	0	0	0	0	0	0	0	0	0	0	0	0	0	0	0	0	0	0	0	0	0	0	0	0	0	0	0	0	0	0
Vatanen	SRR4408246	M		Europe	Northern Europe	Estonia	2.40548	carrying HLA alleles			0	0	0	0	0	0	0	0	0	0	0	0	0	0	0	0	0	0	0	0	0	0	0	0	0	0	0	0	0	0	0	0	0	0	0	0	0	0	0
Vatanen	SRR4408253	F		Europe	Northern Europe	Russia	1.50685	carrying HLA alleles			0	0	0	0	0	0	0	0	0	0	0	0	0	0	0	0	0	0	0	0	0	0	0	0	0	0	0	0	0	0	0	0	0	0	0	0	0	0	0
Vatanen	SRR4408254	F		Europe	Northern Europe	Estonia	1.61644	carrying HLA alleles			0	0	0	0	0	0	0	0	0	0	0	0	0	0	0	0	0	0	0	0	0	0	0	0	0	0	0	0	0	0	0	0	0	0	0	0	0	0	0
Vatanen	SRR4408257	F	Urban	Europe	Northern Europe	Finland	3.03836	carrying HLA alleles			0	0	0	0	0	0	0	0	0	0	0	0	0	0	0	0	0	0	0	0	0	0	0	0	0	0	0	0	0	0	0	0	0	0	0	0	0	0	0
Vatanen	SRR4408260	F		Europe	Northern Europe	Estonia	0.857534	carrying HLA alleles			0	0	0	0	0	0	0	0	0	0	0	0	0	0	0	0	0	0	0	0	0	0	0	0	0	0	0	0	0	0	0	0	0	0	0	0	0	0	0
Vatanen	SRR4408268	M		Europe	Northern Europe	Russia	2.04658	carrying HLA alleles			0	0	0	0	0	0	0	0	0	0	0	0	0	0	0	0	0	0	0	0	0	0	0	0	0	0	0	0	0	0	0	0	0	0	0	0	0	0	0
Vatanen	SRR4408272	M		Europe	Northern Europe	Russia	2.28219	carrying HLA alleles			0	0	0	0	0	0	0	0	0	0	0	0	0	0	0	0	0	0	0	0	0	0	0	0	0	0	0	0	0	0	0	0	0	0	0	0	0	0	0
Vatanen	SRR4408273	M		Europe	Northern Europe	Estonia	1.35068	carrying HLA alleles			0	0	0	0	0	0	0	0	0	0	0	0	0	0	0	0	0	0	0	0	0	0	0	0	0	0	0	0	0	0	0	0	0	0	0	0	0	0	0
Vatanen	SRR4408276	F		Europe	Northern Europe	Russia	1.68493	carrying HLA alleles			0	0	0	0	0	0	0	0	0	0	0	0	0	0	0	0	0	0	0	0	0	0	0	0	0	0	0	0	0	0	0	0	0	0	0	0	0	0	0
Vatanen	SRR4408279	F		Europe	Northern Europe	Russia	1.31781	carrying HLA alleles			0	0	0	0	0	0	0	0	0	0	0	0	0	0	0	0	0	0	0	0	0	0	0	0	0	0	0	0	0	0	0	0	0	0	0	0	0	0	0
Vatanen	SRR4408286	F		Europe	Northern Europe	Russia	1.41918	carrying HLA alleles			0	0	0	0	0	0	0	0	0	0	0	0	0	0	0	0	0	0	0	0	0	0	0	0	0	0	0	0	0	0	0	0	0	0	0	0	0	0	0
Vatanen	SRR4408287	F	Urban	Europe	Northern Europe	Finland	1.32877	carrying HLA alleles			0	0	0	0	0	0	0	0	0	0	0	0	0	0	0	0	0	0	0	0	0	0	0	0	0	0	0	0	0	0	0	0	0	0	0	0	0	0	0
Vatanen	SRR4408288	M		Europe	Northern Europe	Russia	1.53699	carrying HLA alleles			0	0	0	0	0	0	0	0	0	0	0	0	0	0	0	0	0	0	0	0	0	0	0	0	0	0	0	0	0	0	0	0	0	0	0	0	0	0	0
Vatanen	SRR4408291	F		Europe	Northern Europe	Russia	1.81644	carrying HLA alleles			0	0	0	0	0	0	0	0	0	0	0	0	0	0	0	0	0	0	0	0	0	0	0	0	0	0	0	0	0	0	0	0	0	0	0	0	0	0	0
Vatanen	SRR4408292	F		Europe	Northern Europe	Estonia	1.84384	carrying HLA alleles			0	0	0	0	0	0	0	0	0	0	0	0	0	0	0	0	0	0	0	0	0	0	0	0	0	0	0	0	0	0	0	0	0	0	0	0	0	0	0
Vatanen	SRR4408293	M	Urban	Europe	Northern Europe	Finland	2.99452	carrying HLA alleles			0	0	0	0	0	0	0	0	0	0	0	0	0	0	0	0	0	0	0	0	0	0	0	0	0	0	0	0	0	0	0	0	0	0	0	0	0	0	0
Zeller	CCIS00146684ST-4-0	F		Europe	Western Europe	France	72	Normal	25	overweight	0	0	0	0	0	0	0	0	0	0	0	0	0	0	0	0	0	0	0	0	0	0	0	0	0	0	0	0	0	0	0	0	0	0	0	0	0	0	0
Zeller	CCIS00281083ST-3-0	M		Europe	Western Europe	France	53	Normal	32	obesity	0	0	0	0	0	0	0	0	0	0	0	0	0	0	0	0	0	0	0	0	0	0	0	0	0	0	0	0	0	0	0	0	0	0	0	0	0	0	0
Zeller	CCIS02124300ST-4-0	M		Europe	Western Europe	France	35	Normal	23	normal	0	0	0	0	0	0	0	0	0	0	0	0	0	0	0	0	0	0	0	0	0	0	0	0	0	0	0	0	0	0	0	0	0	0	0	0	0	0	0
Zeller	CCIS02379307ST-4-0	M		Europe	Western Europe	France	67	Cancer	28	overweight	0	0	0	0	0	0	0	0	0	0	0	0	0	0	0	0	0	0	0	0	0	0	0	0	0	0	0	0	0	0	0	0	0	0	0	0	0	0	0
Zeller	CCIS02856720ST-4-0	M		Europe	Western Europe	France	74	Normal	27	overweight	0	0	0	0	0	0	0	0	0	0	0	0	0	0	0	0	0	0	0	0	0	0	0	0	0	0	0	0	0	0	0	0	0	0	0	0	0	0	0
Zeller	CCIS03473770ST-4-0	M		Europe	Western Europe	France	29	Normal	24.49	normal	0	0	0	0	0	0	0	0	0	0	0	0	0	0	0	0	0	0	0	0	0	0	0	0	0	0	0	0	0	0	0	0	0	0	0	0	0	0	0
Zeller	CCIS03857607ST-4-0	M		Europe	Western Europe	France	61	Normal	23	normal	0	0	0	0	0	0	0	0	0	0	0	0	0	0	0	0	0	0	0	0	0	0	0	0	0	0	0	0	0	0	0	0	0	0	0	0	0	0	0
Zeller	CCIS05314658ST-4-0	F		Europe	Western Europe	France	65	Normal	24	normal	0	0	0	0	0	0	0	0	0	0	0	0	0	0	0	0	0	0	0	0	0	0	0	0	0	0	0	0	0	0	0	0	0	0	0	0	0	0	0
Zeller	CCIS06260551ST-3-0	M		Europe	Western Europe	France	58	Cancer	24	normal	0.00192476	0	0.00209974	0.00174978	0	0	0	0.00148731	0.00166229	0.00174978	0	0	0.0015748	0	0.00183727	0	0.0015748	0.0023622	0	0	0	0.00139983	0	0	0	0	0.00166229	0	0	0	0.00192476	0.00244969	0	0.00183727	0.00166229	0	0	0	0
Zeller	CCIS07277498ST-4-0	M		Europe	Western Europe	France	63	Normal			0	0	0	0	0	0	0	0	0	0	0	0	0	0	0	0	0	0	0	0	0	0	0	0	0	0	0	0	0	0	0	0	0	0	0	0	0	0	0
Zeller	CCIS07539127ST-4-0	F		Europe	Western Europe	France	77	Normal	22	normal	0	0	0	0	0	0	0	0	0	0	0	0	0	0.0343228	0	0	0	0	0	0	0	0	0	0	0	0	0	0	0	0	0	0	0	0	0	0	0	0	0
Zeller	CCIS07648107ST-4-0	F		Europe	Western Europe	France	62	Normal	21	normal	0	0	0	0	0	0	0	0	0	0	0	0	0	0	0	0	0	0	0	0	0	0	0	0	0	0	0	0	0	0	0	0	0	0	0	0	0	0	0
Zeller	CCIS08668806ST-3-0	M		Europe	Western Europe	France	63	Small adenoma	26	overweight	0	0	0	0	0	0	0	0	0	0	0	0	0	0	0	0	0	0	0	0	0	0	0	0	0	0	0	0	0	0	0	0	0	0	0	0	0	0	0
Zeller	CCIS09568613ST-4-0	M		Europe	Western Europe	France	67	Normal	21	normal	0	0	0	0	0	0	0	0	0	0	0	0	0	0	0	0	0	0	0	0	0	0	0	0	0	0	0	0	0	0	0	0	0	0	0	0	0	0	0
Zeller	CCIS10706551ST-3-0	M		Europe	Western Europe	France	25	Normal	24.15	normal	0	0	0	0	0	0	0	0	0	0	0	0	0	0	0	0	0	0	0	0	0	0	0	0	0	0	0	0	0	0	0	0	0	0	0	0	0	0	0
Zeller	CCIS10793554ST-4-0	M		Europe	Western Europe	France	64	Small adenoma	26	overweight	0	0	0	0	0	0	0	0	0	0	0	0	0	0	0	0	0	0	0	0	0	0	0	0	0	0	0	0	0	0	0	0	0	0	0	0	0	0	0
Zeller	CCIS11015875ST-4-0	M		Europe	Western Europe	France	62	Cancer	26	overweight	0	0	0	0	0	0	0	0	0	0	0	0	0	0	0	0	0	0	0	0	0	0	0	0	0	0	0	0	0	0	0	0	0	0	0	0	0	0	0
Zeller	CCIS11019776ST-4-0	M		Europe	Western Europe	France	58	Large adenoma	22	normal	0	0	0	0	0	0	0	0	0	0	0	0	0	0	0	0	0	0	0	0	0	0	0	0	0	0	0	0	0	0	0	0	0	0	0	0	0	0	0
Zeller	CCIS11354283ST-4-0	M		Europe	Western Europe	France	67	Normal	27	overweight	0	0	0	0	0	0	0	0	0	0	0	0	0	0	0	0	0	0	0	0	0	0	0	0	0	0	0	0	0	0	0	0	0	0	0	0	0	0	0
Zeller	CCIS11362406ST-4-0	F		Europe	Western Europe	France	44	Normal	26	overweight	0	0	0	0	0	0.00305283	0	0	0	0	0	0	0	0	0	0	0	0	0.00597292	0.00411468	0	0	0	0.00371649	0	0	0	0.00464561	0	0	0	0	0	0	0	0	0	0	0
Zeller	CCIS11558985ST-4-0	F		Europe	Western Europe	France	56	Normal			0	0	0	0	0	0	0	0	0	0	0	0	0	0	0	0	0	0	0	0	0	0	0	0	0	0	0	0	0	0	0	0	0	0	0	0	0	0	0
Zeller	CCIS12370844ST-4-0	F		Europe	Western Europe	France	81	Cancer	38.71	obesity	0	0	0	0	0	0	0	0	0	0	0	0	0	0	0	0	0	0	0	0	0	0	0	0	0	0	0	0	0	0	0	0	0	0	0	0	0	0	0
Zeller	CCIS12656533ST-4-0	M		Europe	Western Europe	France	51	Cancer	30	overweight	0	0	0.0018734	0.00562019	0	0	0	0	0.0022678	0.0018734	0	0	0.001479	0	0.0017748	0	0.0017748	0.0021692	0	0	0	0.0013804	0	0	0	0	0.001972	0	0	0	0.001972	0.0020706	0	0.0017748	0.0016762	0	0	0	0
Zeller	CCIS13047523ST-4-0	M		Europe	Western Europe	France	70	Normal	22	normal	0	0	0	0	0	0	0	0	0	0	0	0	0	0	0	0	0	0	0	0	0	0	0	0	0	0	0	0	0	0	0	0	0	0	0	0	0	0	0
Zeller	CCIS14449628ST-4-0	F		Europe	Western Europe	France	59	Cancer	20	normal	0	0	0	0	0	0	0	0	0	0	0	0	0	0	0	0	0	0	0	0	0	0	0	0	0	0	0	0	0	0	0	0	0	0	0	0	0	0	0
Zeller	CCIS15704761ST-4-0	F		Europe	Western Europe	France	56	Cancer			0	0	0	0	0	0	0	0	0	0	0	0	0	0	0	0	0	0	0	0	0	0	0	0	0	0	0	0	0	0	0	0	0	0	0	0	0	0	0
Zeller	CCIS15794887ST-4-0	F		Europe	Western Europe	France	37	Normal	18	underweight	0	0	0	0	0	0	0	0	0	0	0	0	0	0	0	0	0	0	0	0	0	0	0	0	0	0	0	0	0	0	0	0	0	0	0	0	0	0	0
Zeller	CCIS16326685ST-4-0	F		Europe	Western Europe	France	46	Normal	29	overweight	0	0	0	0	0	0	0	0	0	0	0	0	0	0	0	0	0	0	0	0	0	0	0	0	0	0	0	0	0	0	0	0	0	0	0	0	0	0	0
Zeller	CCIS16383318ST-4-0	F		Europe	Western Europe	France	61	Normal	24	normal	0	0	0	0	0	0	0	0	0	0	0	0	0	0	0	0	0	0	0	0	0	0	0	0	0	0	0	0	0	0	0	0	0	0	0	0	0	0	0
Zeller	CCIS16561622ST-4-0	M		Europe	Western Europe	France	54	Normal	26	overweight	0	0	0	0	0	0	0	0	0	0	0	0	0	0	0	0	0	0	0	0	0	0	0	0	0	0	0	0	0	0	0	0	0	0	0	0	0	0	0
Zeller	CCIS17669415ST-4-0	F		Europe	Western Europe	France	72	Cancer	37	obesity	0	0	0	0	0	0	0	0	0	0	0	0	0	0	0	0	0	0	0	0	0	0	0	0	0	0	0	0	0	0	0	0	0	0	0	0	0	0	0
Zeller	CCIS19142497ST-3-0	M		Europe	Western Europe	France	68	Large adenoma	23	normal	0	0	0	0	0	0	0	0	0	0	0	0	0	0	0	0	0	0	0	0	0	0	0	0	0	0	0	0	0	0	0	0	0	0	0	0	0	0	0
Zeller	CCIS20795251ST-4-0	F		Europe	Western Europe	France	71	Normal	23	normal	0	0	0.00456994	0	0	0	0	0	0.00244818	0.00261139	0	0	0.00228497	0	0.0027746	0	0.00261139	0.00587563	0	0	0	0	0	0	0	0	0	0	0	0	0	0.00244818	0	0	0.00228497	0	0	0	0
Zeller	CCIS21126322ST-4-0	M		Europe	Western Europe	France	59	Normal	25	overweight	0	0	0	0	0	0	0	0	0	0	0	0	0	0	0	0	0	0	0	0	0	0	0	0	0	0	0	0	0	0	0	0	0	0	0	0	0	0	0
Zeller	CCIS21278152ST-4-0	M		Europe	Western Europe	France	63	Cancer	25	overweight	0	0	0.00319262	0.00319262	0	0	0	0	0.00266052	0.00301525	0	0	0.00266052	0	0.00319262	0	0	0.00461156	0	0	0	0	0	0	0	0	0	0	0	0	0.00336999	0.00319262	0	0	0.00266052	0	0	0	0
Zeller	CCIS22275061ST-4-0	M		Europe	Western Europe	France	62	Large adenoma	29	overweight	0	0	0	0	0	0	0	0	0	0	0	0	0	0	0	0	0	0	0	0	0	0	0	0	0	0	0	0	0	0	0	0	0	0	0	0	0	0	0
Zeller	CCIS22416007ST-4-0	M		Europe	Western Europe	France	82	Cancer	24.49	normal	0	0	0	0	0	0	0	0	0	0	0	0	0	0	0	0	0	0	0	0	0	0	0	0	0	0	0	0	0	0	0	0	0	0	0	0	0	0	0
Zeller	CCIS22906510ST-20-0	M		Europe	Western Europe	France	77	Small adenoma	23	normal	0	0	0	0	0	0	0	0	0	0	0	0	0	0	0	0	0	0	0	0	0	0	0	0	0	0	0	0	0	0	0	0	0	0	0	0	0	0	0
Zeller	CCIS22958137ST-20-0	M		Europe	Western Europe	France	60	Cancer	26	overweight	0	0	0	0	0	0	0	0	0	0	0	0	0	0	0	0	0	0	0	0	0	0	0	0	0	0	0	0	0	0	0	0	0	0	0	0	0	0	0
Zeller	CCIS23164343ST-4-0	M		Europe	Western Europe	France	62	Normal	23	normal	0	0	0	0	0	0	0	0	0	0	0	0	0	0	0	0	0	0	0	0	0	0	0	0	0	0	0	0	0	0	0	0	0	0	0	0	0	0	0
Zeller	CCIS24254057ST-4-0	F		Europe	Western Europe	France	69	Cancer	24	normal	0	0	0	0	0	0	0	0	0	0	0	0	0	0	0	0	0	0	0	0	0	0	0	0	0	0	0	0	0	0	0	0	0	0	0	0	0	0	0
Zeller	CCIS24898163ST-4-0	M		Europe	Western Europe	France	59	Small adenoma	31	obesity	0	0	0	0	0	0	0	0	0	0	0	0	0	0	0	0	0	0	0	0	0	0	0	0	0	0	0	0	0	0	0	0	0	0	0	0	0	0	0
Zeller	CCIS25399172ST-4-0	M		Europe	Western Europe	France	60	Small adenoma	27	overweight	0	0	0	0	0	0	0.0867052	0	0	0	0	0	0	0	0	0	0	0	0	0	0	0	0	0	0	0	0	0	0	0	0	0	0	0	0	0	0	0	0
Zeller	CCIS27304052ST-3-0	F		Europe	Western Europe	France	52	Normal	20	normal	0	0	0	0	0	0	0	0	0	0	0	0	0	0	0	0	0	0	0	0	0	0	0	0	0	0	0	0	0	0	0	0	0	0	0	0	0	0	0
Zeller	CCIS27927933ST-4-0	M		Europe	Western Europe	France	72	Normal	24	normal	0	0	0	0	0	0	0	0	0	0	0	0	0	0	0	0	0	0	0	0	0	0	0	0	0	0	0	0	0	0	0	0	0	0	0	0	0	0	0
Zeller	CCIS28384594ST-4-0	M		Europe	Western Europe	France	89	Large adenoma	24	normal	0	0	0	0	0	0	0	0	0	0	0	0	0	0	0	0	0	0	0	0	0	0	0	0	0	0	0	0	0	0	0	0	0	0	0	0	0	0	0
Zeller	CCIS29210128ST-4-0	M		Europe	Western Europe	France	64	Normal	27	overweight	0	0	0	0	0	0	0	0	0	0	0	0	0	0	0	0	0	0	0	0	0	0	0	0	0	0	0	0	0	0	0	0	0	0	0	0	0	0	0
Zeller	CCIS29688262ST-20-0	M		Europe	Western Europe	France	50	Normal	25	overweight	0	0	0	0	0	0	0	0	0	0	0	0	0	0	0	0	0	0	0	0	0	0	0	0	0	0	0	0	0	0	0	0	0	0	0	0	0	0	0
Zeller	CCIS31434951ST-20-0	M		Europe	Western Europe	France	66	Small adenoma	24	normal	0	0	0	0	0	0	0	0	0	0	0	0	0	0	0	0	0	0	0	0	0	0	0	0	0	0	0	0	0	0	0	0	0	0	0	0	0	0	0
Zeller	CCIS32105356ST-4-0	M		Europe	Western Europe	France	53	Small adenoma	30	overweight	0	0	0	0	0	0	0	0	0	0	0	0	0	0	0	0	0	0	0	0	0	0	0	0	0	0	0	0	0	0	0	0	0	0	0	0	0	0	0
Zeller	CCIS32452666ST-4-0	M		Europe	Western Europe	France	68	Normal	26	overweight	0	0	0	0	0	0	0	0	0	0	0	0	0	0	0	0	0	0	0	0	0	0	0	0	0	0	0	0	0	0	0	0	0	0	0	0	0	0	0
Zeller	CCIS33816588ST-4-0	M		Europe	Western Europe	France	64	Cancer	21	normal	0	0	0.00320877	0.00160439	0	0	0	0	0.00127014	0.00140384	0	0	0.00113644	0	0.00140384	0	0.00133699	0.00481316	0	0	0	0.00106959	0	0	0.0051474	0	0.00127014	0	0	0	0.00153754	0.00147069	0	0.00120329	0.00113644	0	0	0	0
Zeller	CCIS34055159ST-4-0	M		Europe	Western Europe	France	80	Cancer	29.4	overweight	0	0	0	0	0	0	0	0	0	0	0	0	0	0	0	0	0	0	0	0	0	0	0	0	0	0	0	0	0	0	0	0	0	0	0	0	0	0	0
Zeller	CCIS34604008ST-4-0	F		Europe	Western Europe	France	63	Normal	27	overweight	0	0	0	0	0	0	0	0	0	0	0	0	0	0	0	0	0	0	0	0	0	0	0	0	0	0	0	0	0	0	0	0	0	0	0	0	0	0	0
Zeller	CCIS35092938ST-4-0	F		Europe	Western Europe	France	62	Small adenoma	21	normal	0	0	0	0	0	0	0	0	0	0	0	0	0	0	0	0	0	0	0	0	0	0	0	0	0	0	0	0	0	0	0	0	0	0	0	0	0	0	0
Zeller	CCIS35100175ST-4-0	M		Europe	Western Europe	France	73	Cancer	40	obesity	0	0	0	0	0	0	0	0	0	0	0	0	0	0	0	0	0	0	0	0	0	0	0	0	0	0	0	0	0	0	0	0	0	0	0	0	0	0	0
Zeller	CCIS36699628ST-4-0	F		Europe	Western Europe	France	68	Normal	25	overweight	0	0	0	0	0	0	0	0	0	0	0	0	0	0	0	0	0	0	0	0	0	0	0	0	0	0	0	0	0	0	0	0	0	0	0	0	0	0	0
Zeller	CCIS36797902ST-4-0	M		Europe	Western Europe	France	63	Normal	25	overweight	0.00169683	0	0.0020362	0.00169683	0	0	0	0.00169683	0.00192308	0.00169683	0	0	0.00135747	0	0.00158371	0	0.00164027	0.00378959	0	0	0	0.00135747	0	0	0	0	0.00180995	0	0	0	0.00214932	0.00175339	0.000961538	0.00158371	0.00147059	0	0	0	0
Zeller	CCIS37250421ST-4-0	F		Europe	Western Europe	France	59	Small adenoma	21	normal	0	0	0	0	0	0	0	0	0	0	0	0	0	0	0	0	0	0	0	0	0	0	0	0	0	0	0	0	0	0	0	0	0	0	0	0	0	0	0
Zeller	CCIS38765456ST-20-0	F		Europe	Western Europe	France	79	Cancer	22	normal	0	0	0.00234018	0.0022338	0	0	0	0	0.00170195	0.00372301	0	0	0.00180832	0	0.0022338	0	0.00138283	0.00265929	0	0	0	0.00170195	0	0	0.00574407	0	0.00202106	0	0	0	0.00244655	0.0022338	0	0.00287203	0.00170195	0	0	0	0
Zeller	CCIS40244499ST-3-0	F		Europe	Western Europe	France	87	Cancer	32.42	obesity	0	0	0	0	0	0	0	0	0	0	0	0	0	0	0	0	0	0	0	0	0	0	0	0	0	0	0	0	0	0	0	0	0	0	0	0	0	0	0
Zeller	CCIS41222843ST-4-0	F		Europe	Western Europe	France	73	Cancer	24	normal	0	0	0	0	0	0	0	0	0	0	0	0	0.00634921	0	0	0	0	0.00907029	0	0	0	0	0	0	0	0	0	0	0	0	0	0	0	0	0	0	0	0	0
Zeller	CCIS41288781ST-4-0	F		Europe	Western Europe	France	74	Cancer	19	normal	0	0	0	0	0	0	0	0	0	0	0	0	0	0	0	0	0	0	0	0	0	0	0	0	0	0	0	0	0	0	0	0	0	0	0	0	0	0	0
Zeller	CCIS41548810ST-4-0	M		Europe	Western Europe	France	78	Cancer	19	normal	0	0	0	0	0	0	0	0	0	0	0	0	0	0	0	0	0	0	0	0	0	0	0	0	0	0	0	0	0	0	0	0	0	0	0	0	0	0	0
Zeller	CCIS41692898ST-4-0	F		Europe	Western Europe	France	67	Normal	28	overweight	0	0	0	0	0	0	0	0	0	0	0	0	0	0	0	0	0	0	0	0	0	0	0	0	0	0	0	0	0	0	0	0	0	0	0	0	0	0	0
Zeller	CCIS41806458ST-4-0	F		Europe	Western Europe	France	59	Small adenoma			0	0	0.0025978	0.00275061	0	0	0	0	0.00244499	0.00275061	0	0	0.00229218	0	0.0025978	0	0	0.00336186	0	0	0	0.00244499	0	0	0	0	0.00244499	0	0	0	0.00275061	0.0025978	0	0.00305623	0.00229218	0	0	0	0
Zeller	CCIS44093303ST-4-0	F		Europe	Western Europe	France	62	Normal	20	normal	0	0	0	0	0	0	0	0	0	0	0	0	0	0	0	0	0	0	0	0	0	0	0	0	0	0	0	0	0	0	0	0	0	0	0	0	0	0	0
Zeller	CCIS44676181ST-4-0	F		Europe	Western Europe	France	48	Small adenoma	21	normal	0	0	0	0	0	0	0	0	0	0	0	0	0	0	0	0	0	0	0	0	0	0	0	0	0	0	0	0	0	0	0	0	0	0	0	0	0	0	0
Zeller	CCIS44743950ST-4-0	M		Europe	Western Europe	France	66	Small adenoma	22	normal	0	0	0	0	0	0	0	0	0	0	0	0	0	0	0	0	0	0	0	0	0	0	0	0	0	0	0	0	0	0	0	0	0	0	0	0	0	0	0
Zeller	CCIS44757994ST-4-0	M		Europe	Western Europe	France	75	Cancer	37	obesity	0	0	0	0	0	0	0	0	0	0	0	0	0	0	0	0	0	0	0	0	0	0	0	0	0	0	0	0	0	0	0	0	0	0	0	0	0	0	0
Zeller	CCIS45571137ST-3-0	F		Europe	Western Europe	France	55	Normal	20	normal	0	0	0	0	0	0	0	0	0	0	0	0	0	0	0	0	0	0	0	0	0	0	0	0	0	0	0	0	0	0	0	0	0	0	0	0	0	0	0
Zeller	CCIS45793747ST-4-0	M		Europe	Western Europe	France	67	Normal	25	overweight	0	0	0	0	0	0	0	0	0	0	0	0	0	0	0	0	0	0	0	0	0	0	0	0	0	0	0	0	0	0	0	0	0	0	0	0	0	0	0
Zeller	CCIS46047672ST-4-0	M		Europe	Western Europe	France	65	Cancer	24	normal	0	0	0	0	0	0	0	0	0	0	0	0	0	0	0	0	0	0	0	0	0	0	0	0	0	0	0	0	0	0	0	0	0	0	0	0	0	0	0
Zeller	CCIS46467422ST-4-0	F		Europe	Western Europe	France	54	Cancer	22	normal	0	0	0	0	0	0	0	0	0	0	0	0	0	0	0	0	0	0	0	0	0	0	0	0	0	0	0	0	0	0	0	0	0	0	0	0	0	0	0
Zeller	CCIS47284573ST-4-0	M		Europe	Western Europe	France	67	Cancer	25	overweight	0	0	0	0	0	0	0	0	0	0	0	0	0	0	0	0	0	0	0	0	0	0	0	0	0	0	0	0	0	0	0	0	0	0	0	0	0	0	0
Zeller	CCIS47745468ST-4-0	M		Europe	Western Europe	France	63	Large adenoma	27	overweight	0	0	0	0	0	0	0	0	0	0	0	0	0	0	0	0	0	0	0	0	0	0	0	0	0	0	0	0	0	0	0	0	0	0	0	0	0	0	0
Zeller	CCIS48174381ST-4-0	M		Europe	Western Europe	France	66	Normal	25	overweight	0	0	0	0	0	0	0	0	0	0	0	0	0	0	0	0	0	0	0	0	0	0	0	0	0	0	0	0	0	0	0	0	0	0	0	0	0	0	0
Zeller	CCIS48507077ST-4-0	F		Europe	Western Europe	France	72	Small adenoma	32	obesity	0	0	0	0	0	0	0	0	0	0	0	0	0	0	0	0	0	0	0	0	0	0	0	0	0	0	0	0	0	0	0	0	0	0	0	0	0	0	0
Zeller	CCIS48579360ST-4-0	F		Europe	Western Europe	France	52	Small adenoma	23	normal	0	0	0	0	0	0	0	0	0	0	0	0	0	0	0	0	0	0	0	0	0	0	0	0	0	0	0	0	0	0	0	0	0	0	0	0	0	0	0
Zeller	CCIS48725289ST-4-0	F		Europe	Western Europe	France	62	Cancer	21	normal	0	0	0	0	0	0	0	0	0	0	0	0	0	0	0	0	0	0	0	0	0	0	0	0	0	0	0	0	0	0	0	0	0	0	0	0	0	0	0
Zeller	CCIS50003399ST-4-0	F		Europe	Western Europe	France	66	Normal	28	overweight	0	0	0	0	0	0	0	0	0	0	0	0	0	0	0	0	0	0	0	0	0	0	0	0	0	0	0	0	0	0	0	0	0	0	0	0	0	0	0
Zeller	CCIS50148151ST-4-0	F		Europe	Western Europe	France	87	Cancer	15.15	underweight	0	0	0	0	0	0	0	0	0	0	0	0	0	0	0	0	0	0	0	0	0	0	0	0	0	0	0	0	0	0	0	0	0	0	0	0	0	0	0
Zeller	CCIS50369211ST-20-0	F		Europe	Western Europe	France	53	Small adenoma	33	obesity	0	0	0	0	0	0	0	0	0	0	0	0	0	0	0	0	0	0	0	0	0	0	0	0	0	0	0	0	0	0	0	0	0	0	0	0	0	0	0
Zeller	CCIS50471204ST-4-0	F		Europe	Western Europe	France	61	Normal	23	normal	0	0	0	0	0	0	0	0	0	0	0	0	0	0	0	0	0	0	0.00539084	0	0	0	0	0.00505391	0	0	0	0.00606469	0	0	0	0	0	0	0	0	0	0	0
Zeller	CCIS50561855ST-4-0	F		Europe	Western Europe	France	60	Large adenoma	26	overweight	0	0	0	0	0	0	0	0	0	0	0	0	0	0	0	0	0	0	0	0	0	0	0	0	0	0	0	0	0	0	0	0	0	0	0	0	0	0	0
Zeller	CCIS51595129ST-4-0	F		Europe	Western Europe	France	63	Normal	22	normal	0	0	0	0	0	0	0	0	0	0	0	0	0	0	0	0	0	0	0	0	0	0	0	0	0	0	0	0	0	0	0	0	0	0	0	0	0	0	0
Zeller	CCIS51667829ST-4-0	M		Europe	Western Europe	France	63	Small adenoma	26	overweight	0	0	0	0	0	0	0	0	0	0	0	0	0	0	0	0	0	0	0	0	0	0	0	0	0	0	0	0	0	0	0	0	0	0	0	0	0	0	0
Zeller	CCIS52234160ST-4-0	M		Europe	Western Europe	France	64	Large adenoma	28	overweight	0	0	0	0	0	0	0	0	0	0	0	0	0	0	0	0	0	0	0	0	0	0	0	0	0	0	0	0	0	0	0	0	0	0	0	0	0	0	0
Zeller	CCIS52370277ST-4-0	M		Europe	Western Europe	France	53	Cancer	25	overweight	0	0	0	0	0	0	0	0	0	0	0	0	0	0	0	0	0	0	0	0	0	0	0	0	0	0	0	0	0	0	0	0	0	0	0	0	0	0	0
Zeller	CCIS53043478ST-4-0	M		Europe	Western Europe	France	72	Cancer	22	normal	0	0	0	0	0	0	0	0	0	0	0	0	0	0	0	0	0	0	0	0	0	0	0	0	0	0	0	0	0	0	0	0	0	0	0	0	0	0	0
Zeller	CCIS53355328ST-4-0	M		Europe	Western Europe	France	76	Cancer			0	0	0.00538406	0	0	0	0	0	0	0.00646088	0	0	0.00466619	0	0	0	0	0	0	0	0	0	0	0	0	0	0	0	0	0	0.005743	0.005743	0	0	0.00538406	0	0	0	0
Zeller	CCIS53557295ST-4-0	M		Europe	Western Europe	France	45	Small adenoma	24	normal	0	0	0	0	0	0	0	0	0	0	0	0	0	0	0	0	0	0	0	0	0	0	0	0	0	0	0	0	0	0	0	0	0	0	0	0	0	0	0
Zeller	CCIS54027808ST-4-0	M		Europe	Western Europe	France	52	Small adenoma	33	obesity	0	0	0	0	0	0	0	0	0	0	0	0	0	0	0	0	0	0	0	0	0	0	0	0	0	0	0	0	0	0	0	0	0	0	0	0	0	0	0
Zeller	CCIS55230578ST-4-0	M		Europe	Western Europe	France	64	Cancer	30	overweight	0	0	0.00571646	0.00571646	0	0	0	0	0	0	0	0	0	0	0.00533537	0	0	0	0	0	0	0	0	0	0	0	0	0	0	0	0.00609756	0.00609756	0	0.0125762	0	0	0	0	0
Zeller	CCIS55531770ST-4-0	F		Europe	Western Europe	France	45	Small adenoma	24	normal	0	0	0	0	0	0	0	0	0	0	0	0	0	0	0	0	0	0	0	0	0	0	0	0	0	0	0	0	0	0	0	0	0	0	0	0	0	0	0
Zeller	CCIS56503244ST-3-0	M		Europe	Western Europe	France	68	Large adenoma	21	normal	0	0	0	0	0	0	0	0	0	0	0	0	0	0	0	0	0	0	0	0	0	0	0	0	0	0	0	0	0	0	0	0	0	0	0	0	0	0	0
Zeller	CCIS58234805ST-4-0	F		Europe	Western Europe	France	70	Cancer	26	overweight	0	0	0	0	0	0	0	0	0	0	0	0	0	0	0	0	0	0	0	0	0	0	0	0	0	0	0	0	0	0	0	0	0	0	0	0	0	0	0
Zeller	CCIS59132091ST-4-0	F		Europe	Western Europe	France	80	Cancer	23.19	normal	0	0	0.00383142	0	0	0.0182448	0	0	0	0	0	0	0	0	0	0	0	0.00383142	0.0056559	0.00456121	0	0	0	0.00474366	0.0200693	0	0	0.00456121	0	0	0	0	0	0	0	0	0	0	0
Zeller	CCIS59903910ST-4-0	F		Europe	Western Europe	France	76	Small adenoma	34	obesity	0	0	0	0	0	0	0	0	0	0	0	0	0	0	0	0	0	0	0	0	0	0	0	0	0	0	0	0	0	0	0	0	0	0	0	0	0	0	0
Zeller	CCIS61287323ST-4-0	M		Europe	Western Europe	France	76	Cancer	25	overweight	0	0	0	0	0	0	0	0	0	0	0	0	0	0	0	0	0	0	0	0	0	0	0	0	0	0	0	0	0	0	0	0	0	0	0	0	0	0	0
Zeller	CCIS62605362ST-3-0	F		Europe	Western Europe	France	56	Cancer	23	normal	0	0	0.00954294	0	0	0	0	0	0	0	0	0	0	0	0	0	0	0.00904068	0	0	0	0	0	0	0	0	0	0	0	0	0	0	0	0	0	0	0	0	0
Zeller	CCIS62794166ST-4-0	M		Europe	Western Europe	France	68	Cancer	23	normal	0	0	0	0	0	0	0	0	0	0	0	0	0	0	0	0	0	0	0	0	0	0	0	0	0	0	0	0	0	0	0	0	0	0	0	0	0	0	0
Zeller	CCIS63448910ST-4-0	F		Europe	Western Europe	France	61	Normal	34	obesity	0	0	0	0	0	0	0	0	0	0	0	0	0	0	0	0	0	0	0	0	0	0	0	0	0	0	0	0	0	0	0	0	0	0	0	0	0	0	0
Zeller	CCIS63468405ST-4-0	F		Europe	Western Europe	France	69	Normal	25	overweight	0	0	0	0	0	0	0	0	0	0	0	0	0	0	0	0	0	0	0	0	0	0	0	0	0	0	0	0	0	0	0	0	0	0	0	0	0	0	0
Zeller	CCIS63910149ST-4-0	F		Europe	Western Europe	France	49	Normal	23	normal	0	0	0	0	0	0	0	0	0	0	0	0	0	0	0	0	0	0	0	0	0	0	0	0	0	0	0	0	0	0	0	0	0	0	0	0	0	0	0
Zeller	CCIS64773582ST-4-0	F		Europe	Western Europe	France	63	Normal	23	normal	0	0	0	0	0	0	0	0	0	0	0	0	0	0	0	0	0	0.0132075	0	0	0	0	0	0	0	0	0	0	0	0	0	0	0	0	0	0	0	0	0
Zeller	CCIS64785924ST-20-0	F		Europe	Western Europe	France	59	Normal	25	overweight	0	0	0	0	0	0	0	0	0	0	0	0	0	0	0	0	0	0	0	0	0	0	0	0	0	0	0	0	0	0	0	0	0	0	0	0	0	0	0
Zeller	CCIS65479369ST-4-0	F		Europe	Western Europe	France	69	Cancer	25	overweight	0	0	0	0	0	0	0	0	0	0	0	0	0	0	0	0	0	0	0	0	0	0	0	0	0	0	0	0	0	0	0	0	0	0	0	0	0	0	0
Zeller	CCIS70398272ST-4-0	M		Europe	Western Europe	France	55	Small adenoma	24	normal	0	0	0	0	0	0	0	0	0	0	0	0	0	0	0	0	0	0	0	0	0	0	0	0	0	0	0	0	0	0	0	0	0	0	0	0	0	0	0
Zeller	CCIS71301801ST-4-0	F		Europe	Western Europe	France	50	Cancer	24	normal	0	0	0	0	0	0	0	0	0	0	0	0	0	0	0	0	0	0	0	0	0	0	0	0	0	0	0	0	0	0	0	0	0	0	0	0	0	0	0
Zeller	CCIS71578391ST-4-0	M		Europe	Western Europe	France	70	Normal	25	overweight	0	0	0	0	0	0	0	0	0	0	0	0	0	0	0	0	0	0	0	0	0	0	0	0	0	0	0	0	0	0	0	0	0	0	0	0	0	0	0
Zeller	CCIS72607085ST-4-0	F		Europe	Western Europe	France	74	Cancer	26	overweight	0	0	0	0	0	0	0	0	0	0	0	0	0	0	0	0	0	0	0	0	0	0	0	0	0	0	0	0	0	0	0	0	0	0	0	0	0	0	0
Zeller	CCIS74239020ST-4-0	M		Europe	Western Europe	France	62	Normal	24	normal	0	0	0	0	0	0	0	0	0	0	0	0	0	0	0	0	0	0	0	0	0	0	0	0	0	0	0	0	0	0	0	0	0	0	0	0	0	0	0
Zeller	CCIS74726977ST-3-0	M		Europe	Western Europe	France	66	Small adenoma	24	normal	0	0	0	0	0	0	0	0	0	0	0	0	0	0	0	0	0	0	0	0	0	0	0	0	0	0	0	0	0	0	0.0115335	0	0	0	0	0	0	0	0
Zeller	CCIS76563044ST-4-0	M		Europe	Western Europe	France	68	Small adenoma	36	obesity	0	0	0	0	0	0	0	0	0	0	0	0	0	0	0	0	0	0	0	0	0	0	0	0	0	0	0	0	0	0	0	0	0	0	0	0	0	0	0
Zeller	CCIS76845094ST-20-0	M		Europe	Western Europe	France	44	Cancer	20	normal	0	0	0	0	0	0	0	0	0	0	0	0	0	0	0	0	0	0	0	0	0	0	0	0	0	0	0	0	0	0	0	0	0	0	0	0	0	0	0
Zeller	CCIS77100899ST-4-0	M		Europe	Western Europe	France	73	Large adenoma	26	overweight	0	0	0	0	0	0	0	0	0	0	0	0	0	0	0	0	0	0	0	0	0	0	0	0	0	0	0	0	0	0	0	0	0	0	0	0	0	0	0
Zeller	CCIS77252613ST-4-0	M		Europe	Western Europe	France	65	Cancer	26	overweight	0	0	0	0	0	0	0	0	0	0	0	0	0	0	0	0	0	0	0	0	0	0	0	0	0	0	0	0	0	0	0	0	0	0	0	0	0	0	0
Zeller	CCIS78100604ST-4-0	F		Europe	Western Europe	France	64	Normal	30	overweight	0	0	0	0	0	0	0	0	0	0	0	0	0	0	0	0	0	0	0	0	0	0	0	0	0	0	0	0	0	0	0	0	0	0	0	0	0	0	0
Zeller	CCIS78318719ST-4-0	F		Europe	Western Europe	France	69	Cancer	30	overweight	0	0	0	0	0	0	0	0	0	0	0	0	0	0	0	0	0	0	0	0	0	0	0	0	0	0	0	0	0	0	0	0	0	0	0	0	0	0	0
Zeller	CCIS79210440ST-3-0	M		Europe	Western Europe	France	65	Normal	30	overweight	0	0	0	0	0	0	0	0	0	0	0.0177196	0	0	0	0	0	0	0	0.0100154	0	0	0	0	0	0	0	0	0	0	0	0	0	0	0	0	0	0	0	0
Zeller	CCIS80834637ST-4-0	F		Europe	Western Europe	France	60	Normal	28	overweight	0	0	0	0	0	0	0	0	0	0	0	0	0	0	0	0	0	0	0	0	0	0	0	0	0	0	0	0	0	0	0	0	0	0	0	0	0	0	0
Zeller	CCIS81139242ST-4-0	F		Europe	Western Europe	France	64	Normal	20	normal	0	0	0	0	0	0	0	0	0	0	0	0	0	0	0	0	0	0	0	0	0	0	0	0	0	0	0	0	0	0	0	0	0	0	0	0	0	0	0
Zeller	CCIS81710917ST-20-0	M		Europe	Western Europe	France	49	Small adenoma	20	normal	0	0	0	0	0	0.00303964	0	0	0	0	0	0	0	0	0	0	0	0	0.00479942	0.00383954	0	0	0	0.00383954	0.00479942	0	0	0.00439947	0	0	0	0	0	0	0	0	0	0	0
Zeller	CCIS81735969ST-20-0	M		Europe	Western Europe	France	68	Large adenoma	26	overweight	0	0	0	0	0	0	0	0	0	0	0	0	0	0	0	0	0	0	0	0	0	0	0	0	0	0	0	0	0	0	0	0	0	0	0	0	0	0	0
Zeller	CCIS81887263ST-4-0	M		Europe	Western Europe	France	59	Cancer	27	overweight	0	0	0.00316122	0.00333685	0	0	0	0	0.00245873	0.00333685	0	0	0	0	0.0029856	0	0.00333685	0.00421496	0	0	0	0	0	0	0	0	0	0	0	0	0.0029856	0.0029856	0	0	0.00245873	0	0	0	0
Zeller	CCIS82146115ST-4-0	M		Europe	Western Europe	France	51	Cancer	24	normal	0	0	0	0	0	0	0	0	0	0	0	0	0	0	0	0	0	0	0	0	0	0	0	0	0	0	0	0	0	0	0	0	0	0	0	0	0	0	0
Zeller	CCIS82507866ST-3-0	M		Europe	Western Europe	France	57	Normal	24	normal	0	0	0	0	0	0	0	0	0	0	0	0	0	0	0	0	0	0	0	0	0	0	0	0	0	0	0	0	0	0	0	0	0	0	0	0	0	0	0
Zeller	CCIS82944710ST-20-0	F		Europe	Western Europe	France	38	Normal	22	normal	0	0	0	0	0	0	0	0	0	0	0	0	0	0	0	0	0	0	0	0	0	0	0	0	0	0	0	0	0	0	0	0	0	0	0	0	0	0	0
Zeller	CCIS83445808ST-4-0	M		Europe	Western Europe	France	66	Small adenoma	29	overweight	0	0	0	0	0	0	0	0	0	0	0	0	0	0	0	0	0	0	0	0	0	0	0	0	0	0	0	0	0	0	0	0	0	0	0	0	0	0	0
Zeller	CCIS83574003ST-4-0	M		Europe	Western Europe	France	60	Large adenoma	24	normal	0	0	0	0	0	0	0	0	0	0	0	0	0	0	0	0	0	0	0	0	0	0	0	0	0	0	0	0	0	0	0	0	0	0	0	0	0	0	0
Zeller	CCIS83870198ST-4-0	F		Europe	Western Europe	France	48	Cancer	24	normal	0	0	0	0	0	0	0	0	0	0	0	0	0	0	0	0	0	0	0	0	0	0	0	0	0	0	0	0	0	0	0	0	0	0	0	0	0	0	0
Zeller	CCIS84543192ST-4-0	F		Europe	Western Europe	France	45	Cancer	28	overweight	0	0	0	0	0	0	0	0	0	0	0	0	0	0	0	0	0	0	0	0	0	0	0	0	0	0	0	0	0	0	0	0	0	0	0	0	0	0	0
Zeller	CCIS85214191ST-3-0	M		Europe	Western Europe	France	63	Cancer	22	normal	0	0	0	0	0	0	0	0	0	0	0	0	0	0	0	0	0	0	0	0	0	0	0	0	0	0	0	0	0	0	0	0	0	0	0	0	0	0	0
Zeller	CCIS87116798ST-4-0	F		Europe	Western Europe	France	85	Cancer	20.31	normal	0	0	0.00635728	0	0	0	0	0	0	0	0	0	0	0	0	0	0	0.00921805	0	0	0	0	0	0	0	0	0	0	0	0	0	0	0	0	0	0	0	0	0
Zeller	CCIS87167916ST-4-0	M		Europe	Western Europe	France	79	Cancer	30	overweight	0	0	0	0	0	0	0	0	0	0	0	0	0	0	0	0	0	0	0	0	0	0	0	0	0	0	0	0	0	0	0	0	0	0	0	0	0	0	0
Zeller	CCIS87252800ST-4-0	M		Europe	Western Europe	France	73	Cancer	17	underweight	0	0	0	0	0	0	0	0	0	0	0	0	0	0	0	0	0	0	0	0	0	0	0	0	0	0	0	0	0	0	0	0	0	0	0	0	0	0	0
Zeller	CCIS87290971ST-4-0	M		Europe	Western Europe	France	71	Large adenoma	29	overweight	0	0	0	0	0	0	0	0	0	0	0	0	0	0	0	0	0	0	0	0	0	0	0	0	0	0	0	0	0	0	0	0	0	0	0	0	0	0	0
Zeller	CCIS87605453ST-4-0	F		Europe	Western Europe	France	73	Cancer	26	overweight	0	0	0	0	0	0	0	0	0	0	0	0	0	0	0	0	0	0	0	0	0	0	0	0	0	0	0	0	0	0	0	0	0	0	0	0	0	0	0
Zeller	CCIS88007743ST-4-0	F		Europe	Western Europe	France	67	Normal	23	normal	0	0	0	0	0	0	0	0	0	0	0	0	0	0	0	0	0	0	0	0	0	0	0	0	0	0	0	0	0	0	0	0	0	0	0	0	0	0	0
Zeller	CCIS88317640ST-4-0	M		Europe	Western Europe	France	74	Normal	27	overweight	0	0	0	0	0	0	0	0	0	0	0	0	0	0	0	0	0	0	0.00998004	0	0	0	0	0	0	0	0	0.0106454	0	0	0	0	0	0	0	0	0	0	0
Zeller	CCIS90164298ST-4-0	M		Europe	Western Europe	France	84	Normal	23	normal	0	0	0	0	0	0	0	0	0	0	0.031185	0	0	0	0	0	0	0	0	0	0	0	0	0	0	0	0	0	0	0	0	0	0	0	0	0	0	0	0
Zeller	CCIS90166425ST-4-0	F		Europe	Western Europe	France	78	Large adenoma	23	normal	0	0	0	0	0	0	0	0	0	0	0	0	0	0	0	0	0	0	0	0	0	0	0	0	0	0	0	0	0	0	0	0	0	0	0	0	0	0	0
Zeller	CCIS90443472ST-4-0	M		Europe	Western Europe	France	63	Large adenoma	30	overweight	0	0	0	0	0	0	0	0	0	0	0	0	0	0	0	0	0	0	0	0	0	0	0	0	0	0	0	0	0	0	0	0	0	0	0	0	0	0	0
Zeller	CCIS90903952ST-3-0	F		Europe	Western Europe	France	71	Large adenoma	22	normal	0	0	0	0	0	0	0	0	0	0	0	0	0	0	0	0	0	0	0	0	0	0	0	0	0	0	0	0	0	0	0	0	0	0	0	0	0	0	0
Zeller	CCIS91228662ST-4-0	M		Europe	Western Europe	France	63	Cancer	31	obesity	0	0	0	0	0	0	0	0	0	0	0	0	0	0	0	0	0	0	0	0	0	0	0	0	0	0	0	0	0	0	0	0	0	0	0	0	0	0	0
Zeller	CCIS93040568ST-20-0	M		Europe	Western Europe	France	65	Normal	30	overweight	0	0	0	0	0	0	0	0	0	0	0	0	0	0	0	0	0	0	0	0	0	0	0	0	0	0	0	0	0	0	0	0	0	0	0	0	0	0	0
Zeller	CCIS94417875ST-3-0	F		Europe	Western Europe	France	59	Normal	25	overweight	0	0	0.00895804	0	0	0	0	0	0	0	0	0	0	0	0	0	0	0.0127298	0	0	0	0	0	0	0	0	0	0	0	0	0	0	0	0	0	0	0	0	0
Zeller	CCIS94496512ST-4-0	M		Europe	Western Europe	France	64	Small adenoma	28	overweight	0	0	0	0	0	0	0	0	0	0	0	0	0	0	0	0	0	0	0	0	0	0	0	0	0	0	0	0	0	0	0	0	0	0	0	0	0	0	0
Zeller	CCIS94603952ST-4-0	F		Europe	Western Europe	France	80	Normal	21	normal	0	0	0	0	0	0	0	0	0	0	0	0	0	0	0	0	0	0	0	0	0	0	0	0	0	0	0	0	0	0	0	0	0	0	0	0	0	0	0
Zeller	CCIS95097901ST-4-0	M		Europe	Western Europe	France	52	Normal	24	normal	0	0	0	0	0	0	0	0	0	0	0	0	0	0	0	0	0	0	0	0	0	0	0	0	0	0	0	0	0	0	0	0	0	0	0	0	0	0	0
Zeller	CCIS95409808ST-4-0	F		Europe	Western Europe	France	63	Normal	21	normal	0	0	0.0034524	0.00212455	0	0	0	0	0.00199177	0.00212455	0	0	0	0	0.00239012	0	0.00185898	0.00703758	0	0	0	0	0	0	0.0059753	0	0	0	0	0	0.00239012	0.00239012	0	0	0	0	0	0	0
Zeller	CCIS96387239ST-4-0	M		Europe	Western Europe	France	66	Small adenoma	20	normal	0	0	0	0	0	0	0	0	0	0	0	0	0	0	0	0	0	0	0	0	0	0	0	0	0	0	0	0	0	0	0	0	0	0	0	0	0	0	0
Zeller	CCIS98482370ST-3-0	F		Europe	Western Europe	France	53	Normal	30	overweight	0	0	0	0	0	0	0	0	0	0	0	0	0	0	0	0	0	0	0	0	0	0	0	0	0	0	0	0	0	0	0	0	0	0	0	0	0	0	0
Zeller	CCIS98512455ST-4-0	M		Europe	Western Europe	France	63	Cancer	29	overweight	0	0	0	0	0	0	0	0	0	0	0	0	0	0	0	0	0	0	0	0	0	0	0	0	0	0	0	0	0	0	0	0	0	0	0	0	0	0	0
Zeller	CCIS98832363ST-4-0	F		Europe	Western Europe	France	55	Cancer	25	overweight	0	0	0	0	0	0	0	0	0	0	0	0	0	0	0	0	0	0	0	0	0	0	0	0	0	0	0	0	0	0	0	0	0	0	0	0	0	0	0
Zeller	CCMD11006829ST-21-0	F		Europe	Central Europe	Germany	42	Cancer	34.8	obesity	0	0	0	0	0	0	0	0	0	0	0	0	0	0	0	0	0	0	0	0	0	0	0	0	0	0	0	0	0	0	0	0	0	0	0	0	0	0	0
Zeller	CCMD12232071ST-21-0	M		Europe	Central Europe	Germany	75	Cancer	27.8	overweight	0	0	0	0	0	0	0	0	0	0	0	0	0	0	0	0	0	0	0	0	0	0	0	0	0	0	0	0	0	0	0	0	0	0	0	0	0	0	0
Zeller	CCMD13071240ST-21-0	F		Europe	Central Europe	Germany	66	Cancer	23	normal	0	0	0	0	0	0	0	0	0	0	0	0	0	0	0	0	0	0	0	0	0	0	0	0	0	0	0	0	0	0	0	0	0	0	0	0	0	0	0
Zeller	CCMD13934959ST-21-0	M		Europe	Central Europe	Germany	56	Cancer	26.8	overweight	0	0	0	0	0	0	0	0	0	0	0	0	0	0	0	0	0	0	0	0	0	0	0	0	0	0	0	0	0	0	0	0	0	0	0	0	0	0	0
Zeller	CCMD14479708ST-21-0	M		Europe	Central Europe	Germany	74	Cancer	25.5	overweight	0	0	0	0	0	0	0	0	0	0	0	0	0	0	0	0	0	0	0	0	0	0	0	0	0	0	0	0	0	0	0	0	0	0	0	0	0	0	0
Zeller	CCMD18872694ST-21-0	M		Europe	Central Europe	Germany	63	Cancer	25.3	overweight	0	0	0	0	0	0	0	0	0	0	0	0	0	0	0	0	0	0	0	0	0	0	0	0	0	0	0	0	0	0	0	0	0	0	0	0	0	0	0
Zeller	CCMD19497912ST-21-0	F		Europe	Central Europe	Germany	53	Cancer	32	obesity	0	0	0	0	0	0	0	0	0	0	0	0	0	0	0	0	0	0	0	0	0	0	0	0	0	0	0	0	0	0	0	0	0	0	0	0	0	0	0
Zeller	CCMD23101338ST-21-0	M		Europe	Central Europe	Germany	69	Cancer	27.8	overweight	0	0	0	0	0	0	0	0	0	0	0	0	0	0	0	0	0	0	0	0	0	0	0	0	0	0	0	0	0	0	0	0	0	0	0	0	0	0	0
Zeller	CCMD25511638ST-21-0	F		Europe	Central Europe	Germany	72	Cancer	24.3	normal	0	0	0	0	0	0	0	0	0	0	0	0	0	0	0	0	0	0	0	0	0	0	0	0	0	0	0	0	0	0	0	0	0	0	0	0	0	0	0
Zeller	CCMD25963797ST-21-0	M		Europe	Central Europe	Germany	62	Cancer	21.7	normal	0	0	0	0	0	0	0	0	0	0	0	0	0	0	0	0	0	0	0	0	0	0	0	0	0	0	0	0	0	0	0	0	0	0	0	0	0	0	0
Zeller	CCMD26709089ST-21-0	M		Europe	Central Europe	Germany	66	Cancer	25.5	overweight	0	0	0	0	0	0	0	0	0	0	0	0	0	0	0	0	0	0	0	0	0	0	0	0	0	0	0	0	0	0	0	0	0	0	0	0	0	0	0
Zeller	CCMD26925580ST-21-0	M		Europe	Central Europe	Germany	42	Cancer	27.4	overweight	0	0	0	0	0	0	0	0	0	0	0	0	0	0	0	0	0	0	0	0	0	0	0	0	0	0	0	0	0	0	0	0	0	0	0	0	0	0	0
Zeller	CCMD34381688ST-21-0	M		Europe	Central Europe	Germany	41	Cancer	21.9	normal	0	0	0	0	0	0	0	0	0	0	0	0	0	0	0	0	0	0	0	0	0	0	0	0	0	0	0	0	0	0	0	0	0	0	0	0	0	0	0
Zeller	CCMD35802077ST-21-0	M		Europe	Central Europe	Germany	71	Cancer	29.7	overweight	0	0	0	0	0	0	0	0	0	0	0	0	0	0	0	0	0	0	0	0	0	0	0	0	0	0	0	0	0	0	0	0	0	0	0	0	0	0	0
Zeller	CCMD40701343ST-21-0	M		Europe	Central Europe	Germany	65	Cancer	27.7	overweight	0	0	0	0	0	0	0	0	0	0	0	0	0	0	0	0	0	0	0	0	0	0	0	0	0	0	0	0	0	0	0	0	0	0	0	0	0	0	0
Zeller	CCMD42428553ST-21-0	M		Europe	Central Europe	Germany	87	Cancer	22	normal	0	0	0	0	0	0	0	0	0	0	0	0	0	0	0	0	0	0	0	0	0	0	0	0	0	0	0	0	0	0	0	0	0	0	0	0	0	0	0
Zeller	CCMD45988061ST-21-0	F		Europe	Central Europe	Germany	62	Cancer	26.6	overweight	0	0	0	0	0	0	0	0	0	0	0	0	0	0	0	0	0	0	0	0	0	0	0	0	0	0	0	0	0	0	0	0	0	0	0	0	0	0	0
Zeller	CCMD46222674ST-21-0	M		Europe	Central Europe	Germany	59	Cancer	23.7	normal	0	0	0	0	0	0	0	0	0	0	0	0	0	0	0	0	0	0	0	0	0	0	0	0	0	0	0	0	0	0	0	0	0	0	0	0	0	0	0
Zeller	CCMD46947453ST-21-0	M		Europe	Central Europe	Germany	69	Cancer	24.3072	normal	0	0	0	0	0	0	0	0	0	0	0	0	0	0	0	0	0	0	0	0	0	0	0	0	0	0	0	0	0	0	0	0	0	0	0	0	0	0	0
Zeller	CCMD48236717ST-21-0	F		Europe	Central Europe	Germany	58	Cancer	32.4	obesity	0	0	0	0	0	0	0	0	0	0	0	0	0	0	0	0	0	0	0	0	0	0	0	0	0	0	0	0	0	0	0	0	0	0	0	0	0	0	0
Zeller	CCMD50071957ST-21-0	F		Europe	Central Europe	Germany	35	Cancer	22.3	normal	0	0	0	0	0	0	0	0	0	0	0	0	0	0	0	0	0	0	0	0	0	0	0	0	0	0	0	0	0	0	0	0	0	0	0	0	0	0	0
Zeller	CCMD51864103ST-21-0	M		Europe	Central Europe	Germany	58	Cancer	25.2	overweight	0	0	0	0	0	0	0	0	0	0	0	0	0	0	0	0	0	0	0	0	0	0	0	0	0	0	0	0	0	0	0	0	0	0	0	0	0	0	0
Zeller	CCMD60079086ST-21-0	F		Europe	Central Europe	Germany	73	Cancer	22.4	normal	0	0	0	0	0	0	0	0	0	0	0	0	0	0	0	0	0	0	0	0	0	0	0	0	0	0	0	0	0	0	0	0	0	0	0	0	0	0	0
Zeller	CCMD63399960ST-21-0	M		Europe	Central Europe	Germany	51	Cancer	27.7489	overweight	0	0	0	0	0	0	0	0	0	0	0	0	0	0	0	0	0	0	0	0	0	0	0	0	0	0	0	0	0	0	0	0	0	0	0	0	0	0	0
Zeller	CCMD64503764ST-21-0	M		Europe	Central Europe	Germany	66	Cancer	31.1	obesity	0	0	0	0	0	0	0	0	0	0	0	0	0	0	0	0	0	0	0	0	0	0	0	0	0	0	0	0	0	0	0	0	0	0	0	0	0	0	0
Zeller	CCMD64776337ST-21-0	F		Europe	Central Europe	Germany	79	Cancer	26.4	overweight	0	0	0	0	0	0	0	0	0	0	0	0	0	0	0	0	0	0	0	0	0	0	0	0	0	0	0	0	0	0	0	0	0	0	0	0	0	0	0
Zeller	CCMD72895164ST-21-0	M		Europe	Central Europe	Germany	34	Cancer	26.8	overweight	0	0	0	0	0	0	0	0	0	0	0	0	0	0	0	0	0	0	0	0	0	0	0	0	0	0	0	0	0	0	0	0	0	0	0	0	0	0	0
Zeller	CCMD74930188ST-21-0	M		Europe	Central Europe	Germany	67	Cancer	30.1	obesity	0	0	0	0	0	0	0	0	0	0	0	0	0	0	0	0	0	0	0	0	0	0	0	0	0	0	0	0	0	0	0	0	0	0	0	0	0	0	0
Zeller	CCMD79987997ST-21-0	M		Europe	Central Europe	Germany	70	Cancer	25.2	overweight	0	0	0	0	0	0	0	0	0	0	0	0	0	0	0	0	0	0	0	0	0	0	0	0	0	0	0	0	0	0	0	0	0	0	0	0	0	0	0
Zeller	CCMD82866709ST-21-0	F		Europe	Central Europe	Germany	77	Cancer	26.2	overweight	0	0	0	0	0	0	0	0	0	0	0	0	0	0	0	0	0	0	0	0	0	0	0	0	0	0	0	0	0	0	0	0	0	0	0	0	0	0	0
Zeller	CCMD86114146ST-21-0	M		Europe	Central Europe	Germany	68	Cancer	22.7	normal	0	0	0	0	0	0	0	0	0	0	0	0	0	0	0	0	0	0	0.0059786	0	0	0	0	0.00440529	0.0163625	0	0	0.00660793	0	0	0	0	0	0	0	0	0	0	0
Zeller	CCMD86707194ST-21-0	F		Europe	Central Europe	Germany	53	Cancer	30.5	obesity	0	0	0	0	0	0	0	0	0	0	0	0	0	0	0	0	0	0	0	0	0	0	0	0	0	0	0	0	0	0	0	0	0	0	0	0	0	0	0
Zeller	CCMD87156761ST-21-0	M		Europe	Central Europe	Germany	55	Cancer	27.5	overweight	0	0	0	0	0	0	0	0	0	0	0	0	0	0	0	0	0	0	0	0	0	0	0	0	0	0	0	0	0	0	0	0	0	0	0	0	0	0	0
Zeller	CCMD88272491ST-21-0	M		Europe	Central Europe	Germany	72	Cancer	27.7	overweight	0	0	0	0	0	0	0	0	0	0	0	0	0	0	0	0	0	0	0	0	0	0	0	0	0	0	0	0	0	0	0	0	0	0	0	0	0	0	0
Zeller	CCMD90311071ST-21-0	F		Europe	Central Europe	Germany	43	Cancer	22.1	normal	0	0	0	0	0	0	0	0	0	0	0	0	0	0	0	0	0	0	0	0	0	0	0	0	0	0	0	0	0	0	0	0	0	0	0	0	0	0	0
Zeller	CCMD93344354ST-21-0	M		Europe	Central Europe	Germany	51	Cancer	29.7	overweight	0	0	0	0	0	0	0	0	0	0	0	0	0	0	0	0	0	0	0	0	0	0	0	0	0	0	0	0	0	0	0	0	0	0	0	0	0	0	0
Zeller	CCMD95433940ST-21-0	F		Europe	Central Europe	Germany	49	Cancer	30.3	obesity	0	0	0	0	0	0	0	0	0	0	0	0	0	0	0	0	0	0	0	0	0	0	0	0	0	0	0	0	0	0	0	0	0	0	0	0	0	0	0
Zeller	CCMD96553385ST-21-0	M		Europe	Central Europe	Germany	90	Cancer	27.7	overweight	0	0	0	0	0	0	0	0	0	0	0	0	0	0	0	0	0	0	0	0	0	0	0	0	0	0	0	0	0	0	0	0	0	0	0	0	0	0	0
Zeller	MMPU29365221ST	M		Europe	Central Europe	Germany	34	Normal	23.3	normal	0	0	0	0	0	0	0	0	0	0	0	0	0	0	0	0	0	0	0	0	0	0	0	0	0	0	0	0	0	0	0	0	0	0	0	0	0	0	0
Zeller	MMPU68403337ST	M		Europe	Central Europe	Germany	30	Normal	31.2	obesity	0	0	0	0	0	0	0	0	0	0	0	0	0	0	0	0	0	0	0	0	0	0	0	0	0	0	0	0	0	0	0	0	0	0	0	0	0	0	0
Zeller	MMPU72854103ST	M		Europe	Central Europe	Germany	34	Normal	21.1	normal	0	0	0	0	0	0	0	0	0	0	0	0	0	0	0	0	0	0	0	0	0	0	0	0	0	0	0	0	0	0	0	0	0	0	0	0	0	0	0
Zeller	MMPU84450604ST	M		Europe	Central Europe	Germany	37	Normal	25	overweight	0	0	0	0	0	0	0	0	0	0	0	0	0	0	0	0	0	0	0	0	0	0	0	0	0	0	0	0	0	0	0	0	0	0	0	0	0	0	0
Zeller	MMPU99077057ST	M		Europe	Central Europe	Germany	49	Normal	26.3	overweight	0	0	0	0	0	0	0	0	0	0	0	0	0	0	0	0	0	0	0	0	0	0	0	0	0	0	0	0	0	0	0	0	0	0	0	0	0	0	0
Zhang	ERR589440			Asia	Asia	China					0	0	0	0	0	0	0	0	0	0	0	0	0	0	0	0	0	0	0	0	0	0	0	0	0	0	0	0	0	0	0	0	0	0	0	0	0	0	0
Zhang	ERR589441			Asia	Asia	China					0	0	0	0	0	0	0	0	0	0	0	0	0	0	0	0	0	0	0	0	0	0	0	0	0	0	0	0	0	0	0	0	0	0	0	0	0	0	0
Zhang	ERR589442			Asia	Asia	China					0	0	0	0	0	0	0	0	0	0	0	0	0	0	0	0	0	0	0	0	0	0	0	0	0	0	0	0	0	0	0	0	0	0	0	0	0	0	0
Zhang	ERR589443			Asia	Asia	China					0	0	0	0	0	0	0	0	0	0	0	0	0	0	0	0	0	0.0159902	0	0	0	0	0	0	0	0	0	0	0	0	0	0	0	0	0	0	0	0	0
Zhang	ERR589448			Asia	Asia	China					0	0	0	0	0	0	0	0	0	0	0	0	0	0	0	0	0	0	0	0	0	0	0	0	0	0	0	0	0	0	0	0	0	0	0	0	0	0	0
Zhang	ERR589452			Asia	Asia	China					0	0	0	0	0	0	0	0	0	0	0	0	0	0	0	0	0	0	0	0	0	0	0	0	0	0	0	0	0	0	0	0	0	0	0	0	0	0	0
Zhang	ERR589485			Asia	Asia	China					0	0	0	0	0	0	0	0	0	0	0	0	0	0	0	0	0	0	0	0	0	0	0	0	0	0	0	0	0	0	0	0	0	0	0	0	0	0	0
Zhang	ERR589501			Asia	Asia	China					0	0	0	0	0	0	0	0	0	0	0	0	0	0	0	0	0	0	0	0	0	0	0	0	0	0	0	0	0	0	0	0	0	0	0	0	0	0	0
Zhang	ERR589502			Asia	Asia	China					0	0	0	0	0	0	0	0	0	0	0	0	0	0	0	0	0	0	0	0	0	0	0	0	0	0	0	0	0	0	0	0	0	0	0	0	0	0	0
Zhang	ERR589503			Asia	Asia	China					0	0	0	0	0	0	0	0	0	0	0	0	0	0	0	0	0	0	0	0	0	0	0	0	0	0	0	0	0	0	0	0	0	0	0	0	0	0	0
Zhang	ERR589504			Asia	Asia	China					0	0	0	0	0	0	0	0	0	0	0	0	0	0	0	0	0	0	0	0	0	0	0	0	0	0	0	0	0	0	0	0	0	0	0	0	0	0	0
Zhang	ERR589505			Asia	Asia	China					0	0	0	0	0	0	0	0	0	0	0	0	0	0	0	0	0	0	0	0	0	0	0	0	0	0	0	0	0	0	0	0	0	0	0	0	0	0	0
Zhang	ERR589506			Asia	Asia	China					0	0	0	0	0	0	0	0	0	0	0	0	0	0	0	0	0	0	0	0	0	0	0	0	0	0	0	0	0	0	0	0	0	0	0	0	0	0	0
Zhang	ERR589507			Asia	Asia	China					0	0	0	0	0	0	0	0	0	0	0	0	0	0	0	0	0	0	0	0	0	0	0	0	0	0	0	0	0	0	0	0	0	0	0	0	0	0	0
Zhang	ERR589508			Asia	Asia	China					0	0	0	0	0	0	0	0	0	0	0	0	0	0	0	0	0	0	0	0	0	0	0	0	0	0	0	0	0	0	0	0	0	0	0	0	0	0	0
Zhang	ERR589509			Asia	Asia	China					0	0	0	0	0	0	0	0	0	0	0	0	0	0	0	0	0	0	0	0	0	0	0	0	0	0	0	0	0	0	0	0	0	0	0	0	0	0	0
Zhang	ERR589510			Asia	Asia	China					0	0	0	0	0	0	0	0	0	0	0	0	0	0	0	0	0	0	0	0	0	0	0	0	0	0	0	0	0	0	0	0	0	0	0	0	0	0	0
Zhang	ERR589511			Asia	Asia	China					0	0	0	0	0	0	0	0	0	0	0	0	0	0	0	0	0	0	0	0	0	0	0	0	0	0	0	0	0	0	0	0	0	0	0	0	0	0	0
Zhang	ERR589512			Asia	Asia	China					0	0	0	0	0	0	0	0	0	0	0	0	0	0	0	0	0	0	0	0	0	0	0	0	0	0	0	0	0	0	0	0	0	0	0	0	0	0	0
Zhang	ERR589513			Asia	Asia	China					0	0	0	0	0	0	0	0	0	0	0	0	0	0	0	0	0	0	0	0	0	0	0	0	0	0	0	0	0	0	0	0	0	0	0	0	0	0	0
Zhang	ERR589527			Asia	Asia	China					0	0	0	0	0	0	0	0	0	0	0	0	0	0	0	0	0	0	0	0	0	0	0	0	0	0	0	0	0	0	0	0	0	0	0	0	0	0	0
Zhang	ERR589528			Asia	Asia	China					0	0	0	0	0	0	0	0	0	0	0	0	0	0	0	0	0	0	0	0	0	0	0	0	0	0	0	0	0	0	0	0	0	0	0	0	0	0	0
Zhang	ERR589529			Asia	Asia	China					0	0	0	0	0	0	0	0	0	0	0	0	0	0	0	0	0	0	0	0	0	0	0	0	0	0	0	0	0	0	0	0	0	0	0	0	0	0	0
Zhang	ERR589530			Asia	Asia	China					0	0	0	0	0	0	0	0	0	0	0	0	0	0	0	0	0	0	0	0	0	0	0	0	0	0	0	0	0	0	0	0	0	0	0	0	0	0	0
Zhang	ERR589531			Asia	Asia	China					0	0	0	0	0	0	0	0	0	0	0	0	0	0	0	0	0	0	0	0	0	0	0	0	0	0	0	0	0	0	0	0	0	0	0	0	0	0	0
Zhang	ERR589532			Asia	Asia	China					0	0	0	0	0	0	0	0	0	0	0	0	0	0	0	0	0	0	0	0	0	0	0	0	0	0	0	0	0	0	0	0	0	0	0	0	0	0	0
Zhang	ERR589533			Asia	Asia	China					0	0	0	0	0	0	0	0	0	0	0	0	0	0	0	0	0	0	0	0	0	0	0	0	0	0	0	0	0	0	0	0	0	0	0	0	0	0	0
Zhang	ERR589534			Asia	Asia	China					0	0	0	0	0	0	0	0	0	0	0	0	0	0	0	0	0	0	0	0	0	0	0	0	0	0	0	0	0	0	0	0	0	0	0	0	0	0	0
Zhang	ERR589535			Asia	Asia	China					0	0	0	0	0	0	0	0	0	0	0	0	0	0	0	0	0	0	0	0	0	0	0	0	0	0	0	0	0	0	0	0	0	0	0	0	0	0	0
Zhang	ERR589536			Asia	Asia	China					0	0	0	0	0	0	0	0	0	0	0	0	0	0	0	0	0	0	0	0	0	0	0	0	0	0	0	0	0	0	0	0	0	0	0	0	0	0	0
Zhang	ERR589537			Asia	Asia	China					0	0	0	0	0	0	0	0	0	0	0	0	0	0	0	0	0	0	0	0	0	0	0	0	0	0	0	0	0	0	0	0	0	0	0	0	0	0	0
Zhang	ERR589538			Asia	Asia	China					0	0	0	0	0	0	0	0	0	0	0	0	0	0	0	0	0	0	0	0	0	0	0	0	0	0	0	0	0	0	0	0	0	0	0	0	0	0	0
Zhang	ERR589539			Asia	Asia	China					0	0	0	0	0	0	0	0	0	0	0	0	0	0	0	0	0	0	0	0	0	0	0	0	0	0	0	0	0	0	0	0	0	0	0	0	0	0	0
Zhang	ERR589540			Asia	Asia	China					0	0	0	0	0	0	0	0	0	0	0	0	0	0	0	0	0	0	0	0	0	0	0	0	0	0	0	0	0	0	0	0	0	0	0	0	0	0	0
Zhang	ERR589542			Asia	Asia	China					0	0	0	0	0	0	0	0	0	0	0	0	0	0	0	0	0	0	0	0	0	0	0	0	0	0	0	0	0	0	0	0	0	0	0	0	0	0	0
Zhang	ERR589543			Asia	Asia	China					0	0	0.00262861	0.00250344	0	0	0	0	0.0022531	0.00287896	0	0	0.00212793	0	0.0022531	0	0.00175241	0	0	0	0	0.00200275	0	0	0	0	0.00237827	0	0	0.00337965	0.00275379	0.00250344	0	0	0.00200275	0	0	0	0
Zhang	ERR589544			Asia	Asia	China					0	0	0	0	0	0	0	0	0	0	0	0	0	0	0	0	0	0	0	0	0	0	0	0	0	0	0	0	0	0	0	0	0	0	0	0	0	0	0
Zhang	ERR589545			Asia	Asia	China					0	0	0	0	0	0	0	0	0	0	0	0	0	0	0	0	0	0	0	0	0	0	0	0	0	0	0	0	0	0	0	0	0	0	0	0	0	0	0
Zhang	ERR589546			Asia	Asia	China					0	0	0	0	0	0	0	0	0	0	0	0	0	0	0	0	0	0	0	0	0	0	0	0	0	0	0	0	0	0	0	0	0	0	0	0	0	0	0
Zhang	ERR589547			Asia	Asia	China					0	0	0	0	0	0	0	0	0	0	0	0	0	0	0	0	0	0	0	0	0	0	0	0	0	0	0	0	0	0	0	0	0	0	0	0	0	0	0
Zhang	ERR589548			Asia	Asia	China					0	0	0	0	0	0	0	0	0	0	0	0	0	0	0	0	0	0	0	0	0	0	0	0	0	0	0	0	0	0	0	0	0	0	0	0	0	0	0
Zhang	ERR589549			Asia	Asia	China					0	0	0	0	0	0	0	0	0	0	0	0	0	0	0	0	0	0	0	0	0	0	0	0	0	0	0	0	0	0	0	0	0	0	0	0	0	0	0
Zhang	ERR589550			Asia	Asia	China					0	0	0	0	0	0	0	0	0	0	0	0	0	0	0	0	0	0	0	0	0	0	0	0	0	0	0	0	0	0	0	0	0	0	0	0	0	0	0
Zhang	ERR589551			Asia	Asia	China					0	0	0	0	0	0	0	0	0	0	0	0	0	0	0	0	0	0	0	0	0	0	0	0	0	0	0	0	0	0	0	0	0	0	0	0	0	0	0
Zhang	ERR589552			Asia	Asia	China					0	0	0	0	0	0	0	0	0	0	0	0	0	0	0	0	0	0	0	0	0	0	0	0	0	0	0	0	0	0	0	0	0	0	0	0	0	0	0
Zhang	ERR589553			Asia	Asia	China					0	0	0	0	0	0	0	0	0	0	0	0	0	0	0	0	0	0	0	0	0	0	0	0	0	0	0	0	0	0	0	0	0	0	0	0	0	0	0
Zhang	ERR589554			Asia	Asia	China					0	0	0	0	0	0	0	0	0	0	0	0	0	0	0	0	0	0	0	0	0	0	0	0	0	0	0	0	0	0	0	0	0	0	0	0	0	0	0
Zhang	ERR589555			Asia	Asia	China					0	0	0	0	0	0	0	0	0	0	0	0	0	0	0	0	0	0	0	0	0	0	0	0	0	0	0	0	0	0	0	0	0	0	0	0	0	0	0
Zhang	ERR589556			Asia	Asia	China					0	0	0	0	0	0	0	0	0	0	0	0	0	0	0	0	0	0	0	0	0	0	0	0	0	0	0	0	0	0	0	0	0	0	0	0	0	0	0
Zhang	ERR589557			Asia	Asia	China					0	0	0	0	0	0	0	0	0	0	0	0	0	0	0	0	0	0	0	0	0	0	0	0	0	0	0	0	0	0	0	0	0	0	0	0	0	0	0
Zhang	ERR589558			Asia	Asia	China					0	0	0	0	0	0	0	0	0	0	0	0	0	0	0	0	0	0	0	0	0	0	0	0	0	0	0	0	0	0	0	0	0	0	0	0	0	0	0
Zhang	ERR589559			Asia	Asia	China					0	0	0	0	0	0	0	0	0	0	0	0	0	0	0	0	0	0	0	0	0	0	0	0	0	0	0	0	0	0	0	0	0	0	0	0	0	0	0
Zhang	ERR589560			Asia	Asia	China					0	0	0	0	0	0	0	0	0	0	0	0	0	0	0	0	0	0	0	0	0	0	0	0	0	0	0	0	0	0	0	0	0	0	0	0	0	0	0
Zhang	ERR589561			Asia	Asia	China					0	0	0	0	0	0	0	0	0	0	0	0	0	0	0	0	0	0	0	0	0	0	0	0	0	0	0	0	0	0	0	0	0	0	0	0	0	0	0
Zhang	ERR589562			Asia	Asia	China					0	0	0	0	0	0	0	0	0	0	0	0	0	0	0	0	0	0	0	0	0	0	0	0	0	0	0	0	0	0	0	0	0	0	0	0	0	0	0
Zhang	ERR589563			Asia	Asia	China					0	0	0	0	0	0	0	0	0	0	0	0	0	0	0	0	0	0	0	0	0	0	0	0	0	0	0	0	0	0	0	0	0	0	0	0	0	0	0
Zhang	ERR589564			Asia	Asia	China					0	0	0	0	0	0	0	0	0	0	0	0	0	0	0	0	0	0	0	0	0	0	0	0	0	0	0	0	0	0	0	0	0	0	0	0	0	0	0
Zhang	ERR589565			Asia	Asia	China					0	0	0	0	0	0	0	0	0	0	0	0	0	0	0	0	0	0	0	0	0	0	0	0	0	0	0	0	0	0	0	0	0	0	0	0	0	0	0
Zhang	ERR589566			Asia	Asia	China					0	0	0	0	0	0	0	0	0	0	0	0	0	0	0	0	0	0	0	0	0	0	0	0	0	0	0	0	0	0	0	0	0	0	0	0	0	0	0
Zhang	ERR589567			Asia	Asia	China					0	0	0	0	0	0	0	0	0	0	0	0	0	0	0	0	0	0	0	0	0	0	0	0	0	0	0	0	0	0	0	0	0	0	0	0	0	0	0
Zhang	ERR589568			Asia	Asia	China					0	0	0	0	0	0	0	0	0	0	0	0	0	0	0	0	0	0	0	0	0	0	0	0	0	0	0	0	0	0	0	0	0	0	0	0	0	0	0
Zhang	ERR589569			Asia	Asia	China					0	0	0	0	0	0	0	0	0	0	0	0	0	0	0	0	0	0	0	0	0	0	0	0	0	0	0	0	0	0	0	0	0	0	0	0	0	0	0
Zhang	ERR589570			Asia	Asia	China					0	0	0	0	0	0	0	0	0	0	0	0	0	0	0	0	0	0	0	0	0	0	0	0	0	0	0	0	0	0	0	0	0	0	0	0	0	0	0
Zhang	ERR589571			Asia	Asia	China					0	0	0	0	0	0	0	0	0	0	0	0	0	0	0	0	0	0	0	0	0	0	0	0	0	0	0	0	0	0	0	0	0	0	0	0	0	0	0
Zhang	ERR589572			Asia	Asia	China					0	0	0	0	0	0	0	0	0	0	0	0	0	0	0	0	0	0	0	0	0	0	0	0	0	0	0	0	0	0	0	0	0	0	0	0	0	0	0
Zhang	ERR589573			Asia	Asia	China					0	0	0	0	0	0	0	0	0	0	0	0	0	0	0	0	0	0	0	0	0	0	0	0	0	0	0	0	0	0	0	0	0	0	0	0	0	0	0
Zhang	ERR589574			Asia	Asia	China					0	0	0	0	0	0	0	0	0	0	0	0	0	0	0	0	0	0	0	0	0	0	0	0	0	0	0	0	0	0	0	0	0	0	0	0	0	0	0
Zhang	ERR589575			Asia	Asia	China					0	0	0	0	0	0	0	0	0	0	0	0	0	0	0	0	0	0	0	0	0	0	0	0	0	0	0	0	0	0	0	0	0	0	0	0	0	0	0
Zhang	ERR589576			Asia	Asia	China					0	0	0	0	0	0	0	0	0	0	0	0	0	0	0	0	0	0	0	0	0	0	0	0	0	0	0	0	0	0	0	0	0	0	0	0	0	0	0
Zhang	ERR589577			Asia	Asia	China					0	0	0	0	0	0	0	0	0	0	0	0	0	0	0	0	0	0	0	0	0	0	0	0	0	0	0	0	0	0	0	0	0	0	0	0	0	0	0
Zhang	ERR589578			Asia	Asia	China					0	0	0	0	0	0	0	0	0	0	0	0	0	0	0	0	0	0	0	0	0	0	0	0	0	0	0	0	0	0	0	0	0	0	0	0	0	0	0
Zhang	ERR589579			Asia	Asia	China					0	0	0	0	0	0	0	0	0	0	0	0	0	0	0	0	0	0	0	0	0	0	0	0	0	0	0	0	0	0	0	0	0	0	0	0	0	0	0
Zhang	ERR589580			Asia	Asia	China					0	0	0	0	0	0	0	0	0	0	0	0	0	0	0	0	0	0	0	0	0	0	0	0	0	0	0	0	0	0	0	0	0	0	0	0	0	0	0
Zhang	ERR589581			Asia	Asia	China					0	0	0	0	0	0	0	0	0	0	0	0	0	0	0	0	0	0	0	0	0	0	0	0	0	0	0	0	0	0	0	0	0	0	0	0	0	0	0
Zhang	ERR589582			Asia	Asia	China					0	0	0	0	0	0	0	0	0	0	0	0	0	0	0	0	0	0	0	0	0	0	0	0	0	0	0	0	0	0	0	0	0	0	0	0	0	0	0
Zhang	ERR589583			Asia	Asia	China					0	0	0	0	0	0	0	0	0	0	0	0	0	0	0	0	0	0	0	0	0	0	0	0	0	0	0	0	0	0	0	0	0	0	0	0	0	0	0
Zhang	ERR589584			Asia	Asia	China					0	0	0	0	0	0	0	0	0	0	0	0	0	0	0	0	0	0	0	0	0	0	0	0	0	0	0	0	0	0	0	0	0	0	0	0	0	0	0
Zhang	ERR589585			Asia	Asia	China					0	0	0	0	0	0	0	0	0	0	0	0	0	0	0	0	0	0	0	0	0	0	0	0	0	0	0	0	0	0	0	0	0	0	0	0	0	0	0
Zhang	ERR589586			Asia	Asia	China					0	0	0	0	0	0	0	0	0	0	0	0	0	0	0	0	0	0	0	0	0	0	0	0	0	0	0	0	0	0	0	0	0	0	0	0	0	0	0
Zhang	ERR589587			Asia	Asia	China					0	0	0	0	0	0	0	0	0	0	0	0	0	0	0	0	0	0	0	0	0	0	0	0	0	0	0	0	0	0	0	0	0	0	0	0	0	0	0
Zhang	ERR589588			Asia	Asia	China					0	0	0	0	0	0	0	0	0	0	0	0	0	0	0	0	0	0	0	0	0	0	0	0	0	0	0	0	0	0	0	0	0	0	0	0	0	0	0
Zhang	ERR589589			Asia	Asia	China					0	0	0	0	0	0	0	0	0	0	0	0	0	0	0	0	0	0	0	0	0	0	0	0	0	0	0	0	0	0	0	0	0	0	0	0	0	0	0
Zhang	ERR589590			Asia	Asia	China					0	0	0	0	0	0	0	0	0	0	0	0	0	0	0	0	0	0	0	0	0	0	0	0	0	0	0	0	0	0	0	0	0	0	0	0	0	0	0
Zhang	ERR589591			Asia	Asia	China					0	0	0	0	0	0	0	0	0	0	0	0	0	0	0	0	0	0	0	0	0	0	0	0	0	0	0	0	0	0	0	0	0	0	0	0	0	0	0
Zhang	ERR589592			Asia	Asia	China					0	0	0	0	0	0	0	0	0	0	0	0	0	0	0	0	0	0	0	0	0	0	0	0	0	0	0	0	0	0	0	0	0	0	0	0	0	0	0
Zhang	ERR589593			Asia	Asia	China					0	0	0	0	0	0	0	0	0	0	0	0	0	0	0	0	0	0	0	0	0	0	0	0	0	0	0	0	0	0	0	0	0	0	0	0	0	0	0
Zhang	ERR589594			Asia	Asia	China					0	0	0	0	0	0	0	0	0	0	0	0	0	0	0	0	0	0	0	0	0	0	0	0	0	0	0	0	0	0	0	0	0	0	0	0	0	0	0
Zhang	ERR589595			Asia	Asia	China					0	0	0	0	0	0	0	0	0	0	0	0	0	0	0	0	0	0	0	0	0	0	0	0	0	0	0	0	0	0	0	0	0	0	0	0	0	0	0
Zhang	ERR589732			Asia	Asia	China					0	0	0	0	0	0	0	0	0	0	0	0	0	0	0	0	0	0	0	0	0	0	0	0	0	0	0	0	0	0	0	0	0	0	0	0	0	0	0
Zhang	ERR589733			Asia	Asia	China					0	0	0	0	0	0	0	0	0	0	0	0	0	0	0	0	0	0	0	0	0	0	0	0	0	0	0	0	0	0	0	0	0	0	0	0	0	0	0
Zhang	ERR589734			Asia	Asia	China					0	0	0	0	0	0	0	0	0	0	0	0	0	0	0	0	0	0	0	0	0	0	0	0	0	0	0	0	0	0	0	0	0	0	0	0	0	0	0
Zhang	ERR589735			Asia	Asia	China					0	0	0	0	0	0	0	0	0	0	0	0	0	0	0	0	0	0	0	0	0	0	0	0	0	0	0	0	0	0	0	0	0	0	0	0	0	0	0
Zhang	ERR589736			Asia	Asia	China					0	0	0	0	0	0	0	0	0	0	0	0	0	0	0	0	0	0	0	0	0	0	0	0	0	0	0	0	0	0	0	0	0	0	0	0	0	0	0
Zhang	ERR589737			Asia	Asia	China					0	0	0	0	0	0	0	0	0	0	0	0	0	0	0	0	0	0	0	0	0	0	0	0	0	0	0	0	0	0	0	0	0	0	0	0	0	0	0
Zhang	ERR589738			Asia	Asia	China					0	0	0	0	0	0	0	0	0	0	0	0	0	0	0	0	0	0	0	0	0	0	0	0	0	0	0	0	0	0	0	0	0	0	0	0	0	0	0
Zhang	ERR589739			Asia	Asia	China					0	0	0	0	0	0	0	0	0	0	0	0	0	0	0	0	0	0	0	0	0	0	0	0	0	0	0	0	0	0	0	0	0	0	0	0	0	0	0
Zhang	ERR589740			Asia	Asia	China					0	0	0	0	0	0	0	0	0	0	0	0	0	0	0	0	0	0	0	0	0	0	0	0	0	0	0	0	0	0	0	0	0	0	0	0	0	0	0
Zhang	ERR589741			Asia	Asia	China					0	0	0	0	0	0	0	0	0	0	0	0	0	0	0	0	0	0	0	0	0	0	0	0	0	0	0	0	0	0	0	0	0	0	0	0	0	0	0
Zhang	ERR589742			Asia	Asia	China					0	0	0	0	0	0	0	0	0	0	0	0	0	0	0	0	0	0	0	0	0	0	0	0	0	0	0	0	0	0	0	0	0	0	0	0	0	0	0
Zhang	ERR589743			Asia	Asia	China					0	0	0	0	0	0	0	0	0	0	0	0	0	0	0	0	0	0	0	0	0	0	0	0	0	0	0	0	0	0	0	0	0	0	0	0	0	0	0
Zhang	ERR589744			Asia	Asia	China					0	0	0	0	0	0	0	0	0	0	0	0	0	0	0	0	0	0	0	0	0	0	0	0	0	0	0	0	0	0	0	0	0	0	0	0	0	0	0
Zhang	ERR589745			Asia	Asia	China					0	0	0	0	0	0	0	0	0	0	0	0	0	0	0	0	0	0	0	0	0	0	0	0	0	0	0	0	0	0	0	0	0	0	0	0	0	0	0
Zhang	ERR589746			Asia	Asia	China					0	0	0	0	0	0	0	0	0	0	0	0	0	0	0	0	0	0	0	0	0	0	0	0	0	0	0	0	0	0	0	0	0	0	0	0	0	0	0
Zhang	ERR589747			Asia	Asia	China					0	0	0	0	0	0	0	0	0	0	0	0	0	0	0	0	0	0	0	0	0	0	0	0	0	0	0	0	0	0	0	0	0	0	0	0	0	0	0
Zhang	ERR589748			Asia	Asia	China					0	0	0	0	0	0	0	0	0	0	0	0	0	0	0	0	0	0	0	0	0	0	0	0	0	0	0	0	0	0	0	0	0	0	0	0	0	0	0
Zhang	ERR589749			Asia	Asia	China					0	0	0	0	0	0	0	0	0	0	0	0	0	0	0	0	0	0	0	0	0	0	0	0	0	0	0	0	0	0	0	0	0	0	0	0	0	0	0
Zhang	ERR589750			Asia	Asia	China					0	0	0	0	0	0	0	0	0	0	0	0	0	0	0	0	0	0	0	0	0	0	0	0	0	0	0	0	0	0	0	0	0	0	0	0	0	0	0
Zhang	ERR589751			Asia	Asia	China					0	0	0	0	0	0	0	0	0	0	0	0	0	0	0	0	0	0	0	0	0	0	0	0	0	0	0	0	0	0	0	0	0	0	0	0	0	0	0
Zhang	ERR589752			Asia	Asia	China					0	0	0	0	0	0	0	0	0	0	0	0	0	0	0	0	0	0	0	0	0	0	0	0	0	0	0	0	0	0	0	0	0	0	0	0	0	0	0
Zhang	ERR589753			Asia	Asia	China					0	0	0	0	0	0	0	0	0	0	0	0	0	0	0	0	0	0	0	0	0	0	0	0	0	0	0	0	0	0	0	0	0	0	0	0	0	0	0
Zhang	ERR589754			Asia	Asia	China					0	0	0	0	0	0	0	0	0	0	0	0	0	0	0	0	0	0	0	0	0	0	0	0	0	0	0	0	0	0	0	0	0	0	0	0	0	0	0
Zhang	ERR589755			Asia	Asia	China					0	0	0	0	0	0	0	0	0	0	0	0	0	0	0	0	0	0	0	0	0	0	0	0	0	0	0	0	0	0	0	0	0	0	0	0	0	0	0
Zhang	ERR589756			Asia	Asia	China					0	0	0	0	0	0	0	0	0	0	0	0	0	0	0	0	0	0	0	0	0	0	0	0	0	0	0	0	0	0	0	0	0	0	0	0	0	0	0
Zhang	ERR589757			Asia	Asia	China					0	0	0	0	0	0	0	0	0	0	0	0	0	0	0	0	0	0	0	0	0	0	0	0	0	0	0	0	0	0	0	0	0	0	0	0	0	0	0
Zhang	ERR589758			Asia	Asia	China					0	0	0	0	0	0	0	0	0	0	0	0	0	0	0	0	0	0	0	0	0	0	0	0	0	0	0	0	0	0	0	0	0	0	0	0	0	0	0
Zhang	ERR589759			Asia	Asia	China					0	0	0	0	0	0	0	0	0	0	0	0	0	0	0	0	0	0	0	0	0	0	0	0	0	0	0	0	0	0	0	0	0	0	0	0	0	0	0
Zhang	ERR589760			Asia	Asia	China					0	0	0	0	0	0	0	0	0	0	0	0	0	0	0	0	0	0	0	0	0	0	0	0	0	0	0	0	0	0	0	0	0	0	0	0	0	0	0
Zhang	ERR589761			Asia	Asia	China					0	0	0	0	0	0	0	0	0	0	0	0	0	0	0	0	0	0	0	0	0	0	0	0	0	0	0	0	0	0	0	0	0	0	0	0	0	0	0
Zhang	ERR589762			Asia	Asia	China					0	0	0	0	0	0	0	0	0	0	0	0	0	0	0	0	0	0	0	0	0	0	0	0	0	0	0	0	0	0	0	0	0	0	0	0	0	0	0
Zhang	ERR589763			Asia	Asia	China					0	0	0	0	0	0	0	0	0	0	0	0	0	0	0	0	0	0	0	0	0	0	0	0	0	0	0	0	0	0	0	0	0	0	0	0	0	0	0
Zhang	ERR589764			Asia	Asia	China					0	0	0	0	0	0	0	0	0	0	0	0	0	0	0	0	0	0	0	0	0	0	0	0	0	0	0	0	0	0	0	0	0	0	0	0	0	0	0
Zhang	ERR589765			Asia	Asia	China					0	0	0	0	0	0	0	0	0	0	0	0	0	0	0	0	0	0	0	0	0	0	0	0	0	0	0	0	0	0	0	0	0	0	0	0	0	0	0
Zhang	ERR589766			Asia	Asia	China					0	0	0	0	0	0	0	0	0	0	0	0	0	0	0	0	0	0	0	0	0	0	0	0	0	0	0	0	0	0	0	0	0	0	0	0	0	0	0
Zhang	ERR589767			Asia	Asia	China					0	0	0	0	0	0	0	0	0	0	0	0	0	0	0	0	0	0	0	0	0	0	0	0	0	0	0	0	0	0	0	0	0	0	0	0	0	0	0
Zhang	ERR589768			Asia	Asia	China					0	0	0	0	0	0	0	0	0	0	0	0	0	0	0	0	0	0	0	0	0	0	0	0	0	0	0	0	0	0	0	0	0	0	0	0	0	0	0
Zhang	ERR589769			Asia	Asia	China					0	0	0	0	0	0	0	0	0	0	0	0	0	0	0	0	0.00694444	0	0	0	0	0	0	0	0	0	0	0	0	0	0.00801282	0.00801282	0	0	0	0	0	0	0
Zhang	ERR589770			Asia	Asia	China					0	0	0	0	0	0	0	0	0	0	0	0	0	0	0	0	0	0	0	0	0	0	0	0	0	0	0	0	0	0	0	0	0	0	0	0	0	0	0
Zhang	ERR589771			Asia	Asia	China					0	0	0	0	0	0	0	0	0	0	0	0	0	0	0	0	0	0	0	0	0	0	0	0	0	0	0	0	0	0	0	0	0	0	0	0	0	0	0
Zhang	ERR589772			Asia	Asia	China					0	0	0	0	0	0	0	0	0	0	0	0	0	0	0	0	0	0	0	0	0	0	0	0	0	0	0	0	0	0	0	0	0	0	0	0	0	0	0
Zhang	ERR589773			Asia	Asia	China					0	0	0	0	0	0	0	0	0	0	0	0	0	0	0	0	0	0	0	0	0	0	0	0	0	0	0	0	0	0	0	0	0	0	0	0	0	0	0
Zhang	ERR589774			Asia	Asia	China					0	0	0	0	0	0	0	0	0	0	0	0	0	0	0	0	0	0	0	0	0	0	0	0	0	0	0	0	0	0	0	0	0	0	0	0	0	0	0
Zhang	ERR589775			Asia	Asia	China					0	0	0	0	0	0	0	0	0	0	0	0	0	0	0	0	0	0	0	0	0	0	0	0	0	0	0	0	0	0	0	0	0	0	0	0	0	0	0
Zhang	ERR589776			Asia	Asia	China					0	0	0	0	0	0	0	0	0	0	0	0	0	0	0	0	0	0	0	0	0	0	0	0	0	0	0	0	0	0	0	0	0	0	0	0	0	0	0
Zhang	ERR589777			Asia	Asia	China					0	0	0	0	0	0	0	0	0	0	0	0	0	0	0	0	0	0	0	0	0	0	0	0	0	0	0	0	0	0	0	0	0	0	0	0	0	0	0
Zhang	ERR589778			Asia	Asia	China					0	0	0	0	0	0	0	0	0	0	0	0	0	0	0	0	0	0	0	0	0	0	0	0	0	0	0	0	0	0	0	0	0	0	0	0	0	0	0
Zhang	ERR589779			Asia	Asia	China					0	0	0	0	0	0	0	0	0	0	0	0	0	0	0	0	0	0	0	0	0	0	0	0	0	0	0	0	0	0	0	0	0	0	0	0	0	0	0
Zhang	ERR589780			Asia	Asia	China					0	0	0	0	0	0	0	0	0	0	0	0	0	0	0	0	0	0	0	0	0	0	0	0	0	0	0	0	0	0	0	0	0	0	0	0	0	0	0
Zhang	ERR589781			Asia	Asia	China					0	0	0	0	0	0	0	0	0	0	0	0	0	0	0	0	0	0	0	0	0	0	0	0	0	0	0	0	0	0	0	0	0	0	0	0	0	0	0
Zhang	ERR589782			Asia	Asia	China					0	0	0	0	0	0	0	0	0	0	0	0	0	0	0	0	0	0	0	0	0	0	0	0	0	0	0	0	0	0	0	0	0	0	0	0	0	0	0
Zhang	ERR589783			Asia	Asia	China					0	0	0	0	0	0	0	0	0	0	0	0	0	0	0	0	0	0	0	0	0	0	0	0	0	0	0	0	0	0	0	0	0	0	0	0	0	0	0
Zhang	ERR589784			Asia	Asia	China					0	0	0	0	0	0	0	0	0	0	0	0	0	0	0	0	0	0	0	0	0	0	0	0	0	0	0	0	0	0	0	0	0	0	0	0	0	0	0
Zhang	ERR589785			Asia	Asia	China					0	0	0	0	0	0	0	0	0	0	0	0	0	0	0	0	0	0	0	0	0	0	0	0	0	0	0	0	0	0	0	0	0	0	0	0	0	0	0
Zhang	ERR589786			Asia	Asia	China					0	0	0	0	0	0	0	0	0	0	0	0	0	0	0	0	0	0	0	0	0	0	0	0	0	0	0	0	0	0	0	0	0	0	0	0	0	0	0
Zhang	ERR589787			Asia	Asia	China					0	0	0	0	0	0	0	0	0	0	0	0	0	0	0	0	0	0	0	0	0	0	0	0	0	0	0	0	0	0	0	0	0	0	0	0	0	0	0
Zhang	ERR589788			Asia	Asia	China					0	0	0	0	0	0	0	0	0	0	0	0	0	0	0	0	0	0	0	0	0	0	0	0	0	0	0	0	0	0	0	0	0	0	0	0	0	0	0
Zhang	ERR589789			Asia	Asia	China					0	0	0	0	0	0	0	0	0	0	0	0	0	0	0	0	0	0	0	0	0	0	0	0	0	0	0	0	0	0	0	0	0	0	0	0	0	0	0
Zhang	ERR589790			Asia	Asia	China					0	0	0	0	0	0	0	0	0	0	0	0	0	0	0	0	0	0	0	0	0	0	0	0	0	0	0	0	0	0	0	0	0	0	0	0	0	0	0
Zhang	ERR589791			Asia	Asia	China					0	0	0	0	0	0	0	0	0	0	0	0	0	0	0	0	0	0	0	0	0	0	0	0	0	0	0	0	0	0	0	0	0	0	0	0	0	0	0
Zhang	ERR589792			Asia	Asia	China					0	0	0	0	0	0	0	0	0	0	0	0	0	0	0	0	0	0	0	0	0	0	0	0	0	0	0	0	0	0	0	0	0	0	0	0	0	0	0
Zhang	ERR589793			Asia	Asia	China					0	0	0	0	0	0	0	0	0	0	0	0	0	0	0	0	0	0	0	0	0	0	0	0	0	0	0	0	0	0	0	0	0	0	0	0	0	0	0
Zhang	ERR589794			Asia	Asia	China					0	0	0	0	0	0	0	0	0	0	0	0	0	0	0	0	0	0	0	0	0	0	0	0	0	0	0	0	0	0	0	0	0	0	0	0	0	0	0
Zhang	ERR589795			Asia	Asia	China					0	0	0	0	0	0	0	0	0	0	0	0	0	0	0	0	0	0	0	0	0	0	0	0	0	0	0	0	0	0	0	0	0	0	0	0	0	0	0
Zhang	ERR589796			Asia	Asia	China					0	0	0	0	0	0	0	0	0	0	0	0	0	0	0	0	0	0	0	0	0	0	0	0	0	0	0	0	0	0	0	0	0	0	0	0	0	0	0
Zhang	ERR589797			Asia	Asia	China					0	0	0	0	0	0	0	0	0	0	0	0	0	0	0	0	0	0	0	0	0	0	0	0	0	0	0	0	0	0	0	0	0	0	0	0	0	0	0
Zhang	ERR589798			Asia	Asia	China					0	0	0	0	0	0	0	0	0	0	0	0	0	0	0	0	0	0	0	0	0	0	0	0	0	0	0	0	0	0	0	0	0	0	0	0	0	0	0
Zhang	ERR589799			Asia	Asia	China					0	0	0	0	0	0	0	0	0	0	0	0	0	0	0	0	0	0	0	0	0	0	0	0	0	0	0	0	0	0	0	0	0	0	0	0	0	0	0
Zhang	ERR589800			Asia	Asia	China					0	0	0	0	0	0	0	0	0	0	0	0	0	0	0	0	0	0	0	0	0	0	0	0	0	0	0	0	0	0	0	0	0	0	0	0	0	0	0
Zhang	ERR589801			Asia	Asia	China					0	0	0	0	0	0	0	0	0	0	0	0	0	0	0	0	0	0	0	0	0	0	0	0	0	0	0	0	0	0	0	0	0	0	0	0	0	0	0
Zhang	ERR589802			Asia	Asia	China					0	0	0	0	0	0	0	0	0	0	0	0	0	0	0	0	0	0	0	0	0	0	0	0	0	0	0	0	0	0	0	0	0	0	0	0	0	0	0
Zhang	ERR589803			Asia	Asia	China					0	0	0	0	0	0	0	0	0	0	0	0	0	0	0	0	0	0	0	0	0	0	0	0	0	0	0	0	0	0	0	0	0	0	0	0	0	0	0
Zhang	ERR589804			Asia	Asia	China					0	0	0	0	0	0	0	0	0	0	0	0	0	0	0	0	0	0	0	0	0	0	0	0	0	0	0	0	0	0	0	0	0	0	0	0	0	0	0
Zhang	ERR589805			Asia	Asia	China					0	0	0	0	0	0	0	0	0	0	0	0	0	0	0	0	0	0	0	0	0	0	0	0	0	0	0	0	0	0	0	0	0	0	0	0	0	0	0
Zhang	ERR589806			Asia	Asia	China					0	0	0	0	0	0	0	0	0	0	0	0	0	0	0	0	0	0	0	0	0	0	0	0	0	0	0	0	0	0	0	0	0	0	0	0	0	0	0
Zhang	ERR589807			Asia	Asia	China					0	0	0	0	0	0	0	0	0	0	0	0	0	0	0	0	0	0	0	0	0	0	0	0	0	0	0	0	0	0	0	0	0	0	0	0	0	0	0
Zhang	ERR589808			Asia	Asia	China					0	0	0	0	0	0	0	0	0	0	0	0	0	0	0	0	0	0	0	0	0	0	0	0	0	0	0	0	0	0	0	0	0	0	0	0	0	0	0
Zhang	ERR589809			Asia	Asia	China					0	0	0	0	0	0	0	0	0	0	0	0	0	0	0	0	0	0	0	0	0	0	0	0	0	0	0	0	0	0	0	0	0	0	0	0	0	0	0
Zhang	ERR589810			Asia	Asia	China					0	0	0	0	0	0	0	0	0	0	0	0	0	0	0	0	0	0	0	0	0	0	0	0	0	0	0	0	0	0	0	0	0	0	0	0	0	0	0
Zhang	ERR589811			Asia	Asia	China					0	0	0	0	0	0	0	0	0	0	0	0	0	0	0	0	0	0	0	0	0	0	0	0	0	0	0	0	0	0	0	0	0	0	0	0	0	0	0
Zhang	ERR589812			Asia	Asia	China					0	0	0	0	0	0	0	0	0	0	0	0	0	0	0	0	0	0	0	0	0	0	0	0	0	0	0	0	0	0	0	0	0	0	0	0	0	0	0
Zhang	ERR589813			Asia	Asia	China					0	0	0.00503694	0.00537273	0	0	0	0	0	0.00570853	0	0	0.00470114	0	0	0	0	0	0	0	0	0	0	0	0	0	0	0	0	0	0.00570853	0.00503694	0	0	0	0	0	0	0
Zhang	ERR589814			Asia	Asia	China					0	0	0	0	0	0	0	0	0	0	0	0	0	0	0	0	0	0	0	0	0	0	0	0	0	0	0	0	0	0	0	0	0	0	0	0	0	0	0
Zhang	ERR589815			Asia	Asia	China					0	0	0	0	0	0	0	0	0	0	0	0	0	0	0	0	0	0	0	0	0	0	0	0	0	0	0	0	0	0	0	0	0	0	0	0	0	0	0
Zhang	ERR589816			Asia	Asia	China					0	0	0	0	0	0	0	0	0	0	0	0	0	0	0	0	0	0	0	0	0	0	0	0	0	0	0	0	0	0	0	0	0	0	0	0	0	0	0
Zhang	ERR589817			Asia	Asia	China					0	0	0	0	0	0	0	0	0	0	0	0	0	0	0	0	0	0	0	0	0	0	0	0	0	0	0	0	0	0	0	0	0	0	0	0	0	0	0
Zhang	ERR589818			Asia	Asia	China					0	0	0	0	0	0	0	0	0	0	0	0	0	0	0	0	0	0	0	0	0	0	0	0	0	0	0	0	0	0	0	0	0	0	0	0	0	0	0
Zhang	ERR589819			Asia	Asia	China					0	0	0	0	0	0	0	0	0	0	0	0	0	0	0	0	0	0	0	0	0	0	0	0	0	0	0	0	0	0	0	0	0	0	0	0	0	0	0
Zhang	ERR589820			Asia	Asia	China					0	0	0	0	0	0	0	0	0	0	0	0	0	0	0	0	0	0	0	0	0	0	0	0	0	0	0	0	0	0	0	0	0	0	0	0	0	0	0
Zhang	ERR589821			Asia	Asia	China					0	0	0	0	0	0	0	0	0	0	0	0	0	0	0	0	0	0	0	0	0	0	0	0	0	0	0	0	0	0	0	0	0	0	0	0	0	0	0
Zhang	ERR589822			Asia	Asia	China					0	0	0	0	0	0	0	0	0	0	0	0	0	0	0	0	0	0	0	0	0	0	0	0	0	0	0	0	0	0	0	0	0	0	0	0	0	0	0
Zhang	ERR589823			Asia	Asia	China					0	0	0	0	0	0	0	0	0	0	0	0	0	0	0	0	0	0	0	0	0	0	0	0	0	0	0	0	0	0	0	0	0	0	0	0	0	0	0
Zhang	ERR589824			Asia	Asia	China					0	0	0	0	0	0	0	0	0	0	0	0	0	0	0	0	0	0	0	0	0	0	0	0	0	0	0	0	0	0	0	0	0	0	0	0	0	0	0
Zhang	ERR589825			Asia	Asia	China					0	0	0	0	0	0	0	0	0	0	0	0	0	0	0	0	0	0	0	0	0	0	0	0	0	0	0	0	0	0	0	0	0	0	0	0	0	0	0
Zhang	ERR589826			Asia	Asia	China					0	0	0	0	0	0	0	0	0	0	0	0	0	0	0	0	0	0.011544	0	0	0	0	0	0	0	0	0	0	0	0	0.011544	0.0122655	0	0	0	0	0	0	0
Zhang	ERR589827			Asia	Asia	China					0	0	0	0	0	0	0	0	0	0	0	0	0	0	0	0	0	0	0	0	0	0	0	0	0	0	0	0	0	0	0	0	0	0	0	0	0	0	0
Zhang	ERR589828			Asia	Asia	China					0	0	0	0	0	0	0	0	0	0	0	0	0	0	0	0	0	0	0	0	0	0	0	0	0	0	0	0	0	0	0	0	0	0	0	0	0	0	0
Zhang	ERR589829			Asia	Asia	China					0	0	0	0	0	0	0	0	0	0	0	0	0	0	0	0	0	0	0	0	0	0	0	0	0	0	0	0	0	0	0	0	0	0	0	0	0	0	0
Zhang	ERR589830			Asia	Asia	China					0	0	0	0	0	0	0	0	0	0	0	0	0	0	0	0	0	0	0	0	0	0	0	0	0	0	0	0	0	0	0	0	0	0	0	0	0	0	0
Zhang	ERR589831			Asia	Asia	China					0	0	0	0	0	0	0	0	0	0	0	0	0	0	0	0	0	0	0	0	0	0	0	0	0	0	0	0	0	0	0	0	0	0	0	0	0	0	0
Zhang	ERR589832			Asia	Asia	China					0	0	0	0	0	0	0	0	0	0	0	0	0	0	0	0	0	0	0	0	0	0	0	0	0	0	0	0	0	0	0	0	0	0	0	0	0	0	0
Zhang	ERR589833			Asia	Asia	China					0	0	0	0	0	0	0	0	0	0	0	0	0	0	0	0	0	0	0	0	0	0	0	0	0	0	0	0	0	0	0	0	0	0	0	0	0	0	0
Zhang	ERR589834			Asia	Asia	China					0	0	0	0	0	0	0	0	0	0	0	0	0	0	0	0	0	0	0	0	0	0	0	0	0	0	0	0	0	0	0	0	0	0	0	0	0	0	0
Zhang	ERR589835			Asia	Asia	China					0	0	0	0	0	0	0	0	0	0	0	0	0	0	0	0	0	0	0	0	0	0	0	0	0	0	0	0	0	0	0	0	0	0	0	0	0	0	0
Zhang	ERR589836			Asia	Asia	China					0	0	0	0	0	0	0	0	0	0	0	0	0	0	0	0	0	0	0	0	0	0	0	0	0	0	0	0	0	0	0	0	0	0	0	0	0	0	0
Zhang	ERR589837			Asia	Asia	China					0	0	0	0	0	0	0	0	0	0	0	0	0	0	0	0	0	0	0	0	0	0	0	0	0	0	0	0	0	0	0	0	0	0	0	0	0	0	0
Zhang	ERR589838			Asia	Asia	China					0	0	0	0	0	0	0	0	0	0	0	0	0	0	0	0	0	0	0	0	0	0	0	0	0	0	0	0	0	0	0	0	0	0	0	0	0	0	0
Zhang	ERR589839			Asia	Asia	China					0	0	0	0	0	0	0	0	0	0	0	0	0	0	0	0	0	0	0	0	0	0	0	0	0	0	0	0	0	0	0	0	0	0	0	0	0	0	0
Zhang	ERR589840			Asia	Asia	China					0	0	0	0	0	0	0	0	0	0	0	0	0	0	0	0	0	0	0	0	0	0	0	0	0	0	0	0	0	0	0	0	0	0	0	0	0	0	0
Zhang	ERR589841			Asia	Asia	China					0	0	0	0	0	0	0	0	0	0	0	0	0	0	0	0	0	0	0	0	0	0	0	0	0	0	0	0	0	0	0	0	0	0	0	0	0	0	0
Zhang	ERR589842			Asia	Asia	China					0	0	0	0	0	0	0	0	0	0	0	0	0	0	0	0	0	0	0	0	0	0	0	0	0	0	0	0	0	0	0	0	0	0	0	0	0	0	0
Zhang	ERR589843			Asia	Asia	China					0	0	0	0	0	0	0	0	0	0	0	0	0	0	0	0	0	0	0	0	0	0	0	0	0	0	0	0	0	0	0	0	0	0	0	0	0	0	0
Zhang	ERR589844			Asia	Asia	China					0	0	0	0	0	0	0	0	0	0	0	0	0	0	0	0	0	0	0	0	0	0	0	0	0	0	0	0	0	0	0	0	0	0	0	0	0	0	0
Zhang	ERR589845			Asia	Asia	China					0	0	0	0	0	0	0	0	0	0	0	0	0	0	0	0	0	0	0	0	0	0	0	0	0	0	0	0	0	0	0	0	0	0	0	0	0	0	0
Zhang	ERR589846			Asia	Asia	China					0	0	0	0	0	0	0	0	0	0	0	0	0	0	0	0	0	0	0	0	0	0	0	0	0	0	0	0	0	0	0	0	0	0	0	0	0	0	0
Zhang	ERR589847			Asia	Asia	China					0	0	0	0	0	0	0	0	0	0	0	0	0	0	0	0	0	0	0	0	0	0	0	0	0	0	0	0	0	0	0	0	0	0	0	0	0	0	0
Zhang	ERR589848			Asia	Asia	China					0	0	0	0	0	0	0	0	0	0	0	0	0	0	0	0	0	0	0	0	0	0	0	0	0	0	0	0	0	0	0	0	0	0	0	0	0	0	0
Zhang	ERR589849			Asia	Asia	China					0	0	0	0	0	0	0	0	0	0	0	0	0	0	0	0	0	0	0	0	0	0	0	0	0	0	0	0	0	0	0	0	0	0	0	0	0	0	0
Zhang	ERR589850			Asia	Asia	China					0	0	0	0	0	0	0	0	0	0	0	0	0	0	0	0	0	0	0	0	0	0	0	0	0	0	0	0	0	0	0	0	0	0	0	0	0	0	0
Zhang	ERR589851			Asia	Asia	China					0	0	0	0	0	0	0	0	0	0	0	0	0	0	0	0	0	0	0	0	0	0	0	0	0	0	0	0	0	0	0	0	0	0	0	0	0	0	0
Zhang	ERR589852			Asia	Asia	China					0	0	0	0	0	0	0	0	0	0	0	0	0	0	0	0	0	0	0	0	0	0	0	0	0	0	0	0	0	0	0	0	0	0	0	0	0	0	0
Zhang	ERR589853			Asia	Asia	China					0	0	0	0	0	0	0	0	0	0	0	0	0	0	0	0	0	0	0	0	0	0	0	0	0	0	0	0	0	0	0	0	0	0	0	0	0	0	0
Zhang	ERR589854			Asia	Asia	China					0	0	0	0	0	0	0	0	0	0	0	0	0	0	0	0	0	0	0	0	0	0	0	0	0	0	0	0	0	0	0	0	0	0	0	0	0	0	0
Zhang	ERR589855			Asia	Asia	China					0	0	0	0	0	0	0	0	0	0	0	0	0	0	0	0	0	0.0482759	0	0	0	0	0	0	0	0	0	0	0	0	0	0	0	0	0	0	0	0	0
Zhang	ERR589856			Asia	Asia	China					0	0	0	0	0	0	0	0	0	0	0	0	0	0	0	0	0	0	0	0	0	0	0	0	0	0	0	0	0	0	0	0	0	0	0	0	0	0	0
Zhang	ERR589857			Asia	Asia	China					0	0	0	0	0	0	0	0	0	0	0	0	0	0	0	0	0	0	0	0	0	0	0	0	0	0	0	0	0	0	0	0	0	0	0	0	0	0	0
Zhang	ERR589858			Asia	Asia	China					0	0	0	0	0	0	0	0	0	0	0	0	0	0	0	0	0	0	0	0	0	0	0	0	0	0	0	0	0	0	0	0	0	0	0	0	0	0	0
Zhang	ERR589859			Asia	Asia	China					0	0	0	0	0	0	0	0	0	0	0	0	0	0	0	0	0	0	0	0	0	0	0	0	0	0	0	0	0	0	0	0	0	0	0	0	0	0	0
Zhang	ERR589860			Asia	Asia	China					0	0	0	0	0	0	0	0	0	0	0	0	0	0	0	0	0	0	0	0	0	0	0	0	0	0	0	0	0	0	0	0	0	0	0	0	0	0	0
Zhang	ERR589861			Asia	Asia	China					0	0	0	0	0	0	0	0	0	0	0	0	0	0	0	0	0	0	0	0	0	0	0	0	0	0	0	0	0	0	0	0	0	0	0	0	0	0	0
Zhang	ERR589862			Asia	Asia	China					0	0	0	0	0	0	0	0	0	0	0	0	0	0	0	0	0	0	0	0	0	0	0	0	0	0	0	0	0	0	0	0	0	0	0	0	0	0	0
Zhang	ERR589863			Asia	Asia	China					0	0	0	0	0	0	0	0	0	0	0	0	0	0	0	0	0	0	0	0	0	0	0	0	0	0	0	0	0	0	0	0	0	0	0	0	0	0	0
Zhang	ERR589864			Asia	Asia	China					0	0	0	0	0	0	0	0	0	0	0	0	0	0	0	0	0	0	0	0	0	0	0	0	0	0	0	0	0	0	0	0	0	0	0	0	0	0	0
Zhang	ERR589865			Asia	Asia	China					0	0	0	0	0	0	0	0	0	0	0	0	0	0	0	0	0	0	0	0	0	0	0	0	0	0	0	0	0	0	0	0	0	0	0	0	0	0	0
Zhang	ERR589866			Asia	Asia	China					0	0	0	0	0	0	0	0	0	0	0	0	0	0	0	0	0	0	0	0	0	0	0	0	0	0	0	0	0	0	0	0	0	0	0	0	0	0	0
Zhang	ERR589867			Asia	Asia	China					0	0	0	0	0	0	0	0	0	0	0	0	0	0	0	0	0	0	0	0	0	0	0	0	0	0	0	0	0	0	0	0	0	0	0	0	0	0	0
Zhang	ERR589868			Asia	Asia	China					0	0	0	0	0	0	0	0	0	0	0	0	0	0	0	0	0	0	0	0	0	0	0	0	0	0	0	0	0	0	0	0	0	0	0	0	0	0	0
Zhang	ERR589869			Asia	Asia	China					0	0	0	0	0	0	0	0	0	0	0	0	0	0	0	0	0	0	0	0	0	0	0	0	0	0	0	0	0	0	0	0	0	0	0	0	0	0	0
Zhang	ERR589870			Asia	Asia	China					0	0	0	0	0	0	0	0	0	0	0	0	0	0	0	0	0	0	0	0	0	0	0	0	0	0	0	0	0	0	0	0	0	0	0	0	0	0	0
Zhang	ERR589871			Asia	Asia	China					0	0	0	0	0	0	0	0	0	0	0	0	0	0	0	0	0	0	0	0	0	0	0	0	0	0	0	0	0	0	0	0	0	0	0	0	0	0	0
Zhang	ERR589872			Asia	Asia	China					0	0	0	0	0	0	0	0	0	0	0	0	0	0	0	0	0	0	0	0	0	0	0	0	0	0	0	0	0	0	0	0	0	0	0	0	0	0	0
Zhang	ERR589873			Asia	Asia	China					0	0	0	0	0	0	0	0	0	0	0	0	0	0	0	0	0	0	0	0	0	0	0	0	0	0	0	0	0	0	0	0	0	0	0	0	0	0	0
Zhang	ERR589874			Asia	Asia	China					0	0	0.00420389	0.00394115	0	0	0	0	0.00998424	0.00420389	0	0	0.0036784	0	0	0	0.00341566	0	0	0	0	0.0036784	0	0	0	0	0	0	0	0	0.00472937	0.00472937	0	0	0.0036784	0	0	0	0
Zhang	ERR589875			Asia	Asia	China					0	0	0	0	0	0	0	0	0	0	0	0	0	0	0	0	0	0	0	0	0	0	0	0	0	0	0	0	0	0	0	0	0	0	0	0	0	0	0
HMP	SRS011061	F		North America	North America	America		healthy			0	0	0	0	0	0	0	0	0	0	0	0	0	0	0	0	0	0	0	0	0	0	0	0	0	0	0	0	0	0	0	0	0	0	0	0	0	0	0
HMP	SRS011134	M		North America	North America	America		healthy			0	0	0	0	0.012945	0	0	0	0	0	0	0.0153722	0	0	0	0	0	0	0	0	0	0	0.0250809	0	0	0	0	0	0	0	0	0	0.0145631	0	0	0.0161812	0	0	0
HMP	SRS011239	F		North America	North America	America		healthy			0	0	0	0	0	0	0	0	0	0	0	0	0	0	0	0	0	0	0	0	0	0	0	0	0	0	0	0	0	0	0	0	0	0	0	0	0	0	0
HMP	SRS011271	M		North America	North America	America		healthy			0	0	0	0	0	0	0	0	0	0	0	0	0	0	0	0	0	0	0	0	0	0	0	0	0	0	0	0	0	0	0	0	0	0	0	0	0	0	0
HMP	SRS011452	M		North America	North America	America		healthy			0	0	0	0	0	0	0	0	0	0	0	0	0	0	0	0	0	0	0	0	0	0	0	0	0	0	0	0	0	0	0	0	0	0	0	0	0	0	0
HMP	SRS011529	M		North America	North America	America		healthy			0	0	0	0	0	0	0	0	0	0	0	0	0	0	0	0	0	0	0	0	0	0	0	0	0	0	0	0	0	0	0	0	0	0	0	0	0	0	0
HMP	SRS011586	F		North America	North America	America		healthy			0	0	0	0	0	0	0	0	0	0	0	0	0	0	0	0	0	0	0	0	0	0	0	0	0	0	0	0	0	0	0	0	0	0	0	0	0	0	0
HMP	SRS012273	F		North America	North America	America		healthy			0	0	0	0	0	0	0	0	0	0	0	0	0	0	0	0	0	0	0	0	0	0	0	0	0	0	0	0	0	0	0	0	0	0	0	0	0	0	0
HMP	SRS012849	M		North America	North America	America		healthy			0	0	0	0	0	0	0	0	0	0	0	0	0	0	0	0	0	0	0	0	0	0	0	0	0	0	0	0	0	0	0	0	0	0	0	0	0	0	0
HMP	SRS012902	F		North America	North America	America		healthy			0	0	0	0	0	0	0	0	0	0	0	0	0	0	0	0	0	0	0	0	0	0	0	0	0	0	0	0	0	0	0	0	0	0	0	0	0	0	0
HMP	SRS013098	F		North America	North America	America		healthy			0	0	0	0	0	0	0	0	0	0	0	0	0	0	0	0	0	0	0	0	0	0	0	0	0	0	0	0	0	0	0	0	0	0	0	0	0	0	0
HMP	SRS013158	M		North America	North America	America		healthy			0	0	0	0	0	0	0	0	0	0	0	0	0	0	0	0	0	0	0	0	0	0	0	0	0	0	0	0	0	0	0	0	0	0	0	0	0	0	0
HMP	SRS013382	M		North America	North America	America		healthy			0	0	0	0	0	0	0	0	0	0	0	0	0	0	0	0	0	0	0	0	0	0	0	0	0	0	0	0	0	0	0	0	0	0	0	0	0	0	0
HMP	SRS013476	M		North America	North America	America		healthy			0	0	0	0	0	0	0	0	0	0	0	0	0	0	0	0	0	0	0	0	0	0	0	0	0	0	0	0	0	0	0	0	0	0	0	0	0	0	0
HMP	SRS013521	F		North America	North America	America		healthy			0	0	0	0	0	0	0	0	0	0	0	0	0	0	0	0	0	0	0	0	0	0	0	0	0	0	0	0	0	0	0	0	0	0	0	0	0	0	0
HMP	SRS013638	M		North America	North America	America		healthy			0	0	0	0	0	0	0	0	0	0	0	0	0	0	0	0	0	0	0	0	0	0	0	0	0	0	0	0	0	0	0	0	0	0	0	0	0	0	0
HMP	SRS013687	M		North America	North America	America		healthy			0	0	0	0	0	0	0	0	0	0	0	0	0	0	0	0	0	0	0	0	0	0	0	0	0	0	0	0	0	0	0	0	0	0	0	0	0	0	0
HMP	SRS013940	M		North America	North America	America		healthy			0	0	0	0	0	0	0	0	0	0	0	0	0	0	0	0	0	0	0	0	0	0	0	0	0	0	0	0	0	0	0	0	0	0	0	0	0	0	0
HMP	SRS014235	M		North America	North America	America		healthy			0	0	0	0	0	0	0	0	0	0	0	0	0	0	0	0	0	0	0	0	0	0	0	0	0	0	0	0	0	0	0	0	0	0	0	0	0	0.018981	0
HMP	SRS014287	M		North America	North America	America		healthy			0	0	0	0	0	0	0	0	0	0	0	0	0	0	0	0	0	0	0	0	0	0	0	0	0	0	0	0	0	0	0	0	0	0	0	0	0	0	0
HMP	SRS014412	F		North America	North America	America		healthy			0	0	0	0	0	0	0	0	0	0	0	0	0	0	0	0	0	0	0	0	0	0	0	0	0	0	0	0	0	0	0	0	0	0	0	0	0	0	0
HMP	SRS014534	F		North America	North America	America		healthy			0	0	0	0	0	0	0	0	0	0	0	0	0	0	0	0	0	0	0	0	0	0	0	0	0	0	0	0	0	0	0	0	0	0	0	0	0	0	0
HMP	SRS014736	F		North America	North America	America		healthy			0	0	0	0	0	0	0	0	0	0	0	0	0	0	0	0	0	0	0	0	0	0	0	0	0	0	0	0	0	0	0	0	0	0	0	0	0	0	0
HMP	SRS014948	M		North America	North America	America		healthy			0	0	0	0	0	0	0	0	0	0	0	0	0	0	0	0	0	0	0	0	0	0	0	0	0	0	0	0	0	0	0	0	0	0	0	0	0	0	0
HMP	SRS014979	F		North America	North America	America		healthy			0	0	0	0	0	0	0	0	0	0	0	0	0	0	0	0	0	0	0	0	0	0	0	0	0	0	0	0	0	0	0	0	0	0	0	0	0	0	0
HMP	SRS015065	F		North America	North America	America		healthy			0	0	0	0	0	0	0	0	0	0	0	0	0	0	0	0	0	0	0	0	0	0	0	0	0	0	0	0	0	0	0	0	0	0	0	0	0	0	0
HMP	SRS015133	F		North America	North America	America		healthy			0	0	0	0	0	0	0	0	0	0	0	0	0	0	0	0	0	0	0	0	0	0	0	0	0	0	0	0	0	0	0	0	0	0	0	0	0	0	0
HMP	SRS015190	F		North America	North America	America		healthy			0	0	0	0	0	0	0	0	0	0	0	0	0	0	0	0	0	0	0	0	0	0	0	0	0	0	0	0	0	0	0	0	0	0	0	0	0	0	0
HMP	SRS015264	M		North America	North America	America		healthy			0	0	0	0	0	0	0	0	0	0	0	0	0	0	0	0	0	0	0	0	0	0	0	0	0	0	0	0	0	0	0	0	0	0	0	0	0	0	0
HMP	SRS015369	F		North America	North America	America		healthy			0	0	0	0	0	0	0	0	0	0	0	0	0	0	0	0	0	0	0	0	0	0	0	0	0	0	0	0	0	0	0	0	0	0	0	0	0	0	0
HMP	SRS015486	F		North America	North America	America		healthy			0	0	0	0	0	0	0	0	0	0	0	0	0	0	0	0	0	0	0	0	0	0	0	0	0	0	0	0	0	0	0	0	0	0	0	0	0	0	0
HMP	SRS015578	M		North America	North America	America		healthy			0	0	0	0	0	0	0	0	0	0	0	0	0	0	0	0	0	0	0	0	0	0	0	0	0	0	0	0	0	0	0	0	0	0	0	0	0	0	0
HMP	SRS015579	F		North America	North America	America		healthy			0	0	0	0	0	0	0	0	0	0	0	0	0	0	0	0	0	0	0	0	0	0	0	0	0	0	0	0	0	0	0	0	0	0	0	0	0	0	0
HMP	SRS015794	M		North America	North America	America		healthy			0	0	0	0	0	0	0	0	0	0	0	0	0	0	0	0	0	0	0	0	0	0	0	0	0	0	0	0	0	0	0	0	0	0	0	0	0	0	0
HMP	SRS015854	M		North America	North America	America		healthy			0	0	0	0	0	0	0	0	0	0	0	0	0	0	0	0	0	0	0	0	0	0	0	0	0	0	0	0	0	0	0	0	0	0	0	0	0	0	0
HMP	SRS015890	M		North America	North America	America		healthy			0	0	0	0	0	0	0	0	0	0	0	0	0	0	0	0	0	0	0	0	0	0	0	0	0	0	0	0	0	0	0	0	0	0	0	0	0	0	0
HMP	SRS015960	M		North America	North America	America		healthy			0	0	0	0	0	0	0	0	0	0	0	0	0	0	0	0	0	0	0	0	0	0	0	0	0	0	0	0	0	0	0	0	0	0	0	0	0	0	0
HMP	SRS016095	F		North America	North America	America		healthy			0	0	0	0	0	0	0	0	0	0	0	0	0	0	0	0	0	0	0	0	0	0	0	0	0	0	0	0	0	0	0	0	0	0	0	0	0	0	0
HMP	SRS016132	F		North America	North America	America		healthy			0	0	0	0	0	0	0	0	0	0	0	0	0	0	0	0	0	0	0	0	0	0	0	0	0	0	0	0	0	0	0	0	0	0	0	0	0	0	0
HMP	SRS016335	M		North America	North America	America		healthy			0	0	0	0	0	0	0	0	0	0	0	0	0	0	0	0	0	0	0	0	0	0	0	0	0	0	0	0	0	0	0	0	0	0	0	0	0	0	0
HMP	SRS016381	M		North America	North America	America		healthy			0	0	0	0	0	0	0	0	0	0	0	0	0	0	0	0	0	0	0	0	0	0	0	0	0	0	0	0	0	0	0	0	0	0	0	0	0	0	0
HMP	SRS016438	M		North America	North America	America		healthy			0	0	0	0	0	0	0	0	0	0	0	0	0	0	0	0	0	0	0	0	0	0	0	0	0	0	0	0	0	0	0	0	0	0	0	0	0	0	0
HMP	SRS016495	F		North America	North America	America		healthy			0	0	0	0	0	0	0	0	0	0	0	0	0	0	0	0	0	0	0	0	0	0	0	0	0	0	0	0	0	0	0	0	0	0	0	0	0	0	0
HMP	SRS016585	F		North America	North America	America		healthy			0	0	0	0	0	0	0	0	0	0	0	0	0	0	0	0	0	0	0	0	0	0	0	0	0	0	0	0	0	0	0	0	0	0	0	0	0	0	0
HMP	SRS016629	F		North America	North America	America		healthy			0	0	0	0	0	0	0	0	0	0	0	0	0	0	0	0	0	0	0	0	0	0	0	0	0	0	0	0	0	0	0	0	0	0	0	0	0	0	0
HMP	SRS016753	M		North America	North America	America		healthy			0	0	0	0	0	0	0	0	0	0	0	0	0	0	0	0	0	0	0	0	0	0	0	0	0	0	0	0	0	0	0	0	0	0	0	0	0	0	0
HMP	SRS016840	M		North America	North America	America		healthy			0	0	0	0	0	0	0	0	0	0	0	0	0	0	0	0	0	0	0	0	0	0	0	0	0	0	0	0	0	0	0	0	0	0	0	0	0	0	0
HMP	SRS016897	M		North America	North America	America		healthy			0	0	0	0	0	0	0	0	0	0	0	0	0	0	0	0	0	0	0	0	0	0	0	0	0	0	0	0	0	0	0	0	0	0	0	0	0	0	0
HMP	SRS016954	M		North America	North America	America		healthy			0	0	0	0	0	0	0	0	0	0	0	0	0	0	0	0	0	0	0	0	0	0	0	0	0	0	0	0	0	0	0	0	0	0	0	0	0	0	0
HMP	SRS017191	M		North America	North America	America		healthy			0	0	0	0	0	0	0	0	0	0	0	0	0	0	0	0	0	0	0	0	0	0	0	0	0	0	0	0	0	0	0	0	0	0	0	0	0	0	0
HMP	SRS017247	M		North America	North America	America		healthy			0	0	0	0	0	0	0	0	0	0	0	0	0	0	0	0	0	0	0	0	0	0	0	0	0	0	0	0	0	0	0	0	0	0	0	0	0	0	0
HMP	SRS017248	M		North America	North America	America		healthy			0	0	0	0	0	0	0	0	0	0	0	0	0	0	0	0	0	0	0	0	0	0	0	0	0	0	0	0	0	0	0	0	0	0	0	0	0	0	0
HMP	SRS017307	M		North America	North America	America		healthy			0	0	0	0	0	0	0	0	0	0	0	0	0	0	0	0	0	0	0	0	0	0	0	0	0	0	0	0	0	0	0	0	0	0	0	0	0	0	0
HMP	SRS017375	M		North America	North America	America		healthy			0	0	0	0	0	0	0	0	0	0	0	0	0	0	0	0	0	0	0	0	0	0	0	0	0	0	0	0	0	0	0	0	0	0	0	0	0	0	0
HMP	SRS017433	F		North America	North America	America		healthy			0	0	0	0	0	0	0	0	0	0	0	0	0	0	0	0	0	0	0	0	0	0	0	0	0	0	0	0	0	0	0	0	0	0	0	0	0	0	0
HMP	SRS017521	F		North America	North America	America		healthy			0	0	0	0	0	0	0	0	0	0	0	0	0	0	0	0	0	0	0	0	0	0	0	0	0	0	0	0	0	0	0	0	0	0	0	0	0	0	0
HMP	SRS017622	M		North America	North America	America		healthy			0	0	0	0	0	0	0	0	0	0	0	0	0	0	0	0	0	0	0	0	0	0	0	0	0	0	0	0	0	0	0	0	0	0	0	0	0	0	0
HMP	SRS017701	F		North America	North America	America		healthy			0	0	0	0	0	0	0	0	0	0	0	0	0	0	0	0	0	0	0	0	0	0	0	0	0	0	0	0	0	0	0	0	0	0	0	0	0	0	0
HMP	SRS017745	M		North America	North America	America		healthy			0	0	0	0	0	0	0	0	0	0	0	0	0	0	0	0	0	0	0	0	0	0	0	0	0	0	0	0	0	0	0	0	0	0	0	0	0	0	0
HMP	SRS017859	M		North America	North America	America		healthy			0	0	0	0	0	0	0	0	0	0	0	0	0	0	0	0	0	0	0	0	0	0	0	0	0	0	0	0	0	0	0	0	0	0	0	0	0	0	0
HMP	SRS017916	M		North America	North America	America		healthy			0	0	0	0	0	0	0	0	0	0	0	0	0	0	0	0	0	0	0	0	0	0	0	0	0	0	0	0	0	0	0	0	0	0	0	0	0	0	0
HMP	SRS018049	M		North America	North America	America		healthy			0	0	0	0	0	0	0	0	0	0	0	0	0	0	0	0	0	0	0	0	0	0	0	0	0	0	0	0	0	0	0	0	0	0	0	0	0	0	0
HMP	SRS018351	M		North America	North America	America		healthy			0	0	0	0	0	0	0	0	0	0	0	0	0	0	0	0	0	0	0	0	0	0	0	0	0	0	0	0	0	0	0	0	0	0	0	0	0	0	0
HMP	SRS018541	F		North America	North America	America		healthy			0	0	0	0	0	0	0	0	0	0	0	0	0	0	0	0	0	0	0	0	0	0	0	0	0	0	0	0	0	0	0	0	0	0	0	0	0	0	0
HMP	SRS018575	M		North America	North America	America		healthy			0	0	0	0	0	0	0	0	0	0	0	0	0	0	0	0	0	0	0	0	0	0	0	0	0	0	0	0	0	0	0	0	0	0	0	0	0	0	0
HMP	SRS018623	M		North America	North America	America		healthy			0	0	0	0	0	0	0	0	0	0	0	0	0	0	0	0	0	0	0	0	0	0	0	0	0	0	0	0	0	0	0	0	0	0	0	0	0	0	0
HMP	SRS018656	F		North America	North America	America		healthy			0	0	0	0	0	0	0	0	0	0	0	0	0	0	0	0	0	0	0	0	0	0	0	0	0	0	0	0	0	0	0	0	0	0	0	0	0	0	0
HMP	SRS018836	F		North America	North America	America		healthy			0	0	0	0	0	0	0	0	0	0	0	0	0	0	0	0	0	0	0	0	0	0	0	0	0	0	0	0	0	0	0	0	0	0	0	0	0	0	0
HMP	SRS019030	M		North America	North America	America		healthy			0	0	0	0	0	0	0	0	0	0	0	0	0	0	0	0	0	0	0	0	0	0	0	0	0	0	0	0	0	0	0	0	0	0	0	0	0	0	0
HMP	SRS019068	M		North America	North America	America		healthy			0	0	0	0	0	0	0	0	0	0	0	0	0	0	0	0	0	0	0	0	0	0	0	0	0	0	0	0	0	0	0	0	0	0	0	0	0	0	0
HMP	SRS019161	M		North America	North America	America		healthy			0	0	0	0	0	0	0	0	0	0	0	0	0	0	0	0	0	0	0	0	0	0	0	0	0	0	0	0	0	0	0	0	0	0	0	0	0	0	0
HMP	SRS019178	M		North America	North America	America		healthy			0	0	0	0	0	0	0	0	0	0	0	0	0	0	0	0	0	0	0	0	0	0	0	0	0	0	0	0	0	0	0	0	0	0	0	0	0	0	0
HMP	SRS019286	F		North America	North America	America		healthy			0	0	0	0	0	0	0	0	0	0	0	0	0	0	0	0	0	0	0	0	0	0	0	0	0	0	0	0	0	0	0	0	0	0	0	0	0	0	0
HMP	SRS019381	F		North America	North America	America		healthy			0	0	0	0	0	0	0	0	0	0	0	0	0	0	0	0	0	0	0	0	0	0	0	0	0	0	0	0	0	0	0	0	0	0	0	0	0	0	0
HMP	SRS019397	M		North America	North America	America		healthy			0	0	0	0	0	0	0	0	0	0	0	0	0	0	0	0	0	0	0	0	0	0	0	0	0	0	0	0	0	0	0	0	0	0	0	0	0	0	0
HMP	SRS019445	M		North America	North America	America		healthy			0	0	0	0	0	0	0	0	0	0	0	0	0	0	0	0	0	0	0	0	0	0	0	0	0	0	0	0	0	0	0	0	0	0	0	0	0	0	0
HMP	SRS019496	F		North America	North America	America		healthy			0	0	0	0	0	0	0	0	0	0	0	0	0	0	0	0	0	0	0	0	0	0	0	0	0	0	0	0	0	0	0	0	0	0	0	0	0	0	0
HMP	SRS019582	M		North America	North America	America		healthy			0	0	0	0	0	0	0	0	0	0	0	0	0	0	0	0	0	0	0	0	0	0	0.0133432	0	0	0	0	0	0	0	0	0	0.0140845	0	0	0.0111193	0	0	0
HMP	SRS019601	F		North America	North America	America		healthy			0	0	0	0	0	0	0	0	0	0	0	0	0	0	0	0	0	0	0	0	0	0	0	0	0	0	0	0	0	0	0	0	0	0	0	0	0	0	0
HMP	SRS019787	M		North America	North America	America		healthy			0	0	0	0	0	0	0	0	0	0	0	0	0	0	0	0	0	0	0	0	0	0	0	0	0	0	0	0	0	0	0	0	0	0	0	0	0	0	0
HMP	SRS019808	F		North America	North America	America		healthy			0	0	0	0	0	0	0	0	0	0	0	0	0	0	0	0	0	0	0	0	0	0	0	0	0	0	0	0	0	0	0	0	0	0	0	0	0	0	0
HMP	SRS019910	M		North America	North America	America		healthy			0	0	0	0	0	0	0	0	0	0	0	0	0	0	0	0	0	0	0	0	0	0	0	0	0	0	0	0	0	0	0	0	0	0	0	0	0	0	0
HMP	SRS019968	F		North America	North America	America		healthy			0	0	0	0	0	0	0	0	0	0	0	0	0	0	0	0	0	0	0	0	0	0	0	0	0	0	0	0	0	0	0	0	0	0	0	0	0	0	0
HMP	SRS020233	M		North America	North America	America		healthy			0	0	0	0	0	0	0	0	0	0	0	0	0	0	0	0	0	0	0	0	0	0	0	0	0	0	0	0	0	0	0	0	0	0	0	0	0	0	0
HMP	SRS020271	M		North America	North America	America		healthy			0	0	0	0	0	0	0	0	0	0	0	0	0	0	0	0	0	0	0	0	0	0	0	0	0	0	0	0	0	0	0	0	0	0	0	0	0	0	0
HMP	SRS020394	M		North America	North America	America		healthy			0	0	0	0	0	0	0	0	0	0	0	0	0	0	0	0	0	0	0	0	0	0	0	0	0	0	0	0	0	0	0	0	0	0	0	0	0	0	0
HMP	SRS020508	M		North America	North America	America		healthy			0	0	0	0	0	0	0	0	0	0	0	0	0	0	0	0	0	0	0	0	0	0	0	0	0	0	0	0	0	0	0	0	0	0	0	0	0	0	0
HMP	SRS020622	M		North America	North America	America		healthy			0	0	0	0	0	0	0	0	0	0	0	0	0	0	0	0	0	0	0	0	0	0	0	0	0	0	0	0	0	0	0	0	0	0	0	0	0	0	0
HMP	SRS020869	M		North America	North America	America		healthy			0	0	0	0	0	0	0	0	0	0	0	0	0	0	0	0	0	0	0	0	0	0	0	0	0	0	0	0	0	0	0	0	0	0	0	0	0	0	0
HMP	SRS021153	F		North America	North America	America		healthy			0	0	0	0	0	0	0	0	0	0	0	0	0	0	0	0	0	0	0	0	0	0	0	0	0	0	0	0	0	0	0	0	0	0	0	0	0	0	0
HMP	SRS021219	F		North America	North America	America		healthy			0	0	0	0	0	0	0	0	0	0	0	0	0	0	0	0	0	0	0	0	0	0	0	0	0	0	0	0	0	0	0	0	0	0	0	0	0	0	0
HMP	SRS021484	M		North America	North America	America		healthy			0	0	0	0	0	0	0	0	0	0	0	0	0	0	0	0	0	0	0	0	0	0	0	0	0	0	0	0	0	0	0	0	0	0	0	0	0	0	0
HMP	SRS021948	F		North America	North America	America		healthy			0	0	0	0	0	0	0	0	0	0	0	0	0	0	0	0	0	0	0	0	0	0	0	0	0	0	0	0	0	0	0	0	0	0	0	0	0	0	0
HMP	SRS022137	F		North America	North America	America		healthy			0	0	0	0	0	0	0	0	0	0	0	0	0	0	0	0	0	0	0	0	0	0	0	0	0	0	0	0	0	0	0	0	0	0	0	0	0	0	0
HMP	SRS022524	F		North America	North America	America		healthy			0	0	0	0	0	0	0	0	0	0	0	0	0	0	0	0	0	0	0	0	0	0	0	0	0	0	0	0	0	0	0	0	0	0	0	0	0	0	0
HMP	SRS023176	M		North America	North America	America		healthy			0	0	0	0	0	0	0	0	0	0	0	0	0	0	0	0	0	0	0	0	0	0	0	0	0	0	0	0	0	0	0	0	0	0	0	0	0	0	0
HMP	SRS023346	F		North America	North America	America		healthy			0	0	0	0	0	0	0	0	0	0	0	0	0	0	0	0	0	0	0	0	0	0	0	0	0	0	0	0	0	0	0	0	0	0	0	0	0	0	0
HMP	SRS023583	F		North America	North America	America		healthy			0	0	0	0	0	0	0	0	0	0	0	0	0	0	0	0	0	0	0	0	0	0	0	0	0	0	0	0	0	0	0	0	0	0	0	0	0	0	0
HMP	SRS023715	M		North America	North America	America		healthy			0	0	0	0	0	0	0	0	0	0	0	0	0	0	0	0	0	0	0	0	0	0	0	0	0	0	0	0	0	0	0	0	0	0	0	0	0	0	0
HMP	SRS024009	F		North America	North America	America		healthy			0	0	0	0	0	0	0	0	0	0	0	0	0	0	0	0	0	0	0	0	0	0	0	0	0	0	0	0	0	0	0	0	0	0	0	0	0	0	0
HMP	SRS024076	M		North America	North America	America		healthy			0	0	0	0	0	0	0	0	0	0	0	0	0	0	0	0	0	0	0	0	0	0	0	0	0	0	0	0	0	0	0	0	0	0	0	0	0	0	0
HMP	SRS024132	M		North America	North America	America		healthy			0	0	0	0	0	0	0	0	0	0	0	0	0	0	0	0	0	0	0	0	0	0	0	0	0	0	0	0	0	0	0	0	0	0	0	0	0	0	0
HMP	SRS024265	F		North America	North America	America		healthy			0	0	0	0	0	0	0	0	0	0	0	0	0	0	0	0	0	0	0	0	0	0	0	0	0	0	0	0	0	0	0	0	0	0	0	0	0	0	0
HMP	SRS024331	M		North America	North America	America		healthy			0	0	0	0	0	0	0	0	0	0	0	0	0	0	0	0	0	0	0	0	0	0	0	0	0	0	0	0	0	0	0	0	0	0	0	0	0	0	0
HMP	SRS024388	F		North America	North America	America		healthy			0	0	0	0	0	0	0	0	0	0	0	0	0	0	0	0	0	0	0	0	0	0	0	0	0	0	0	0	0	0	0	0	0	0	0	0	0	0	0
HMP	SRS024435	M		North America	North America	America		healthy			0	0.011886	0	0	0.00681699	0	0	0	0	0	0	0.00716658	0	0	0	0	0	0	0	0	0	0	0.00786576	0	0	0	0	0	0	0	0	0	0.00751617	0	0	0.0244712	0	0	0
HMP	SRS024549	M		North America	North America	America		healthy			0	0	0	0	0	0	0	0	0	0	0	0	0	0	0	0	0	0	0	0	0	0	0	0	0	0	0	0	0	0	0	0	0	0	0	0	0	0	0
HMP	SRS024663	M		North America	North America	America		healthy			0	0	0	0	0	0	0	0	0	0	0	0	0	0	0	0	0	0	0	0	0	0	0	0	0	0	0	0	0	0	0	0	0	0	0	0	0	0	0
HMP	SRS042231	M		North America	North America	America		healthy			0	0	0	0	0	0	0	0	0	0	0	0	0	0	0	0	0	0	0	0	0	0	0	0	0	0	0	0	0	0	0	0	0	0	0	0	0	0	0
HMP	SRS042284	F		North America	North America	America		healthy			0	0	0	0	0	0	0	0	0	0	0	0	0	0	0	0	0	0	0	0	0	0	0	0	0	0	0	0	0	0	0	0	0	0	0	0	0	0	0
HMP	SRS042600	F		North America	North America	America		healthy			0	0	0	0	0	0	0	0	0	0	0	0	0	0	0	0	0	0	0	0	0	0	0	0	0	0	0	0	0	0	0	0	0	0	0	0	0	0	0
HMP	SRS042628	M		North America	North America	America		healthy			0	0	0	0	0	0	0	0	0	0	0	0	0	0	0	0	0	0	0	0	0	0	0	0	0	0	0	0	0	0	0	0	0	0	0	0	0	0	0
HMP	SRS042690	M		North America	North America	America		healthy			0	0	0	0	0	0	0	0	0	0	0	0	0	0	0	0	0	0	0	0	0	0	0	0	0	0	0	0	0	0	0	0	0	0	0	0	0	0	0
HMP	SRS042893	F		North America	North America	America		healthy			0	0	0	0	0	0	0	0	0	0	0	0	0	0	0	0	0	0	0	0	0	0	0	0	0	0	0	0	0	0	0	0	0	0	0	0	0	0	0
HMP	SRS042966	F		North America	North America	America		healthy			0	0	0	0	0	0	0	0	0	0	0	0	0	0	0	0	0	0	0	0	0	0	0	0	0	0	0	0	0	0	0	0	0	0	0	0	0	0	0
HMP	SRS043667	M		North America	North America	America		healthy			0	0	0	0	0	0	0	0	0	0	0	0	0	0	0	0	0	0	0	0	0	0	0	0	0	0	0	0	0	0	0	0	0	0	0	0	0	0	0
HMP	SRS044365	M		North America	North America	America		healthy			0	0	0	0	0	0	0	0	0	0	0	0	0	0	0	0	0	0	0	0	0	0	0	0	0	0	0	0	0	0	0	0	0	0	0	0	0	0	0
HMP	SRS044535	M		North America	North America	America		healthy			0	0	0	0	0	0	0	0	0	0	0	0	0	0	0	0	0	0	0	0	0	0	0	0	0	0	0	0	0	0	0	0	0	0	0	0	0	0	0
HMP	SRS044973	M		North America	North America	America		healthy			0	0	0	0	0	0	0	0	0	0	0	0	0	0	0	0	0	0	0	0	0	0	0	0	0	0	0	0	0	0	0	0	0	0	0	0	0	0	0
HMP	SRS045324	F		North America	North America	America		healthy			0	0	0	0	0	0	0	0	0	0	0	0	0	0	0	0	0	0	0	0	0	0	0	0	0	0	0	0	0	0	0	0	0	0	0	0	0	0	0
HMP	SRS045645	M		North America	North America	America		healthy			0	0	0	0	0	0	0	0	0	0	0	0	0	0	0	0	0	0	0	0	0	0	0	0	0	0	0	0	0	0	0	0	0	0	0	0	0	0	0
HMP	SRS045713	M		North America	North America	America		healthy			0	0	0	0	0	0	0	0	0	0	0	0	0	0	0	0	0	0	0	0	0	0	0	0	0	0	0	0	0	0	0	0	0	0	0	0	0	0	0
HMP	SRS045739	M		North America	North America	America		healthy			0	0	0	0	0	0	0	0	0	0	0	0	0	0	0	0	0	0	0	0	0	0	0	0	0	0	0	0	0	0	0	0	0	0	0	0	0	0	0
HMP	SRS045826	F		North America	North America	America		healthy			0	0	0	0	0	0	0	0	0	0	0	0	0	0	0	0	0	0	0	0	0	0	0	0	0	0	0	0	0	0	0	0	0	0	0	0	0	0	0
HMP	SRS045936	M		North America	North America	America		healthy			0	0	0	0	0	0	0	0	0	0	0	0	0	0	0	0	0	0	0	0	0	0	0	0	0	0	0	0	0	0	0	0	0	0	0	0	0	0	0
HMP	SRS045938	M		North America	North America	America		healthy			0	0	0	0	0	0	0	0	0	0	0	0	0	0	0	0	0	0	0	0	0	0	0	0	0	0	0	0	0	0	0	0	0	0	0	0	0	0	0
HMP	SRS046717	M		North America	North America	America		healthy			0	0	0	0	0	0	0	0	0	0	0	0	0	0	0	0	0	0	0	0	0	0	0	0	0	0	0	0	0	0	0	0	0	0	0	0	0	0	0
HMP	SRS046810	M		North America	North America	America		healthy			0	0	0	0	0	0	0	0	0	0	0	0	0	0	0	0	0	0	0	0	0	0	0	0	0	0	0	0	0	0	0	0	0	0	0	0	0	0	0
HMP	SRS047014	M		North America	North America	America		healthy			0	0	0	0	0	0	0	0	0	0	0	0	0	0	0	0	0	0	0	0	0	0	0	0	0	0	0	0	0	0	0	0	0	0	0	0	0	0	0
HMP	SRS047433	F		North America	North America	America		healthy			0	0	0	0	0	0	0	0	0	0	0	0	0	0	0	0	0	0	0	0	0	0	0	0	0	0	0	0	0	0	0	0	0	0	0	0	0	0	0
HMP	SRS048060	F		North America	North America	America		healthy			0	0	0	0	0	0	0	0	0	0	0	0	0	0	0	0	0	0	0	0	0	0	0	0	0	0	0	0	0	0	0	0	0	0	0	0	0	0	0
HMP	SRS048164	M		North America	North America	America		healthy			0	0	0	0	0	0	0	0	0	0	0	0	0	0	0	0	0	0	0	0	0	0	0	0	0	0	0	0	0	0	0	0	0	0	0	0	0	0	0
HMP	SRS048654	F		North America	North America	America		healthy			0	0	0	0	0	0	0	0	0	0	0	0	0	0	0	0	0	0	0	0	0	0	0	0	0	0	0	0	0	0	0	0	0	0	0	0	0	0	0
HMP	SRS048870	F		North America	North America	America		healthy			0	0	0	0	0	0	0	0	0	0	0	0	0	0	0	0	0	0	0	0	0	0	0	0	0	0	0	0	0	0	0	0	0	0	0	0	0	0	0
HMP	SRS048981	M		North America	North America	America		healthy			0	0	0	0	0	0	0	0	0	0	0	0	0	0	0	0	0	0	0	0	0	0	0	0	0	0	0	0	0	0	0	0	0	0	0	0	0	0	0
HMP	SRS049402	F		North America	North America	America		healthy			0	0	0	0	0	0	0	0	0	0	0	0	0	0	0	0	0	0	0	0	0	0	0	0	0	0	0	0	0	0	0	0	0	0	0	0	0	0	0
HMP	SRS049712	M		North America	North America	America		healthy			0	0	0	0	0	0	0	0	0	0	0	0	0	0	0	0	0	0	0	0	0	0	0	0	0	0	0	0	0	0	0	0	0	0	0	0	0	0	0
HMP	SRS049900	M		North America	North America	America		healthy			0	0	0	0	0	0	0	0	0	0	0	0	0	0	0	0	0	0	0	0	0	0	0	0	0	0	0	0	0	0	0	0	0	0	0	0	0	0	0
HMP	SRS049995	F		North America	North America	America		healthy			0	0	0	0	0	0	0	0	0	0	0	0	0	0	0	0	0	0	0	0	0	0	0	0	0	0	0	0	0	0	0	0	0	0	0	0	0	0	0
HMP	SRS050422	M		North America	North America	America		healthy			0	0	0	0	0	0	0	0	0	0	0	0	0	0	0	0	0	0	0	0	0	0	0	0	0	0	0	0	0	0	0	0	0	0	0	0	0	0	0
HMP	SRS050520	F		North America	North America	America		healthy			0	0	0	0	0	0	0	0	0	0	0	0	0	0	0	0	0	0	0	0	0	0	0	0	0	0	0	0	0	0	0	0	0	0	0	0	0	0	0
HMP	SRS050801	M		North America	North America	America		healthy			0	0	0	0	0	0	0	0	0	0	0	0	0	0	0	0	0	0	0	0	0	0	0	0	0	0	0	0	0	0	0	0	0	0	0	0	0	0	0
HMP	SRS051031	M		North America	North America	America		healthy			0	0	0	0	0	0	0	0	0	0	0	0	0	0	0	0	0	0	0	0	0	0	0	0	0	0	0	0	0	0	0	0	0	0	0	0	0	0	0
HMP	SRS051610	F		North America	North America	America		healthy			0	0	0	0	0	0	0	0	0	0	0	0	0	0	0	0	0	0	0	0	0	0	0	0	0	0	0	0	0	0	0	0	0	0	0	0	0	0	0
HMP	SRS051882	F		North America	North America	America		healthy			0	0	0	0	0	0	0	0	0	0	0	0	0	0	0	0	0	0	0	0	0	0	0	0	0	0	0	0	0	0	0	0	0	0	0	0	0	0	0
HMP	SRS052027	M		North America	North America	America		healthy			0	0	0	0	0	0	0	0	0	0	0	0	0	0	0	0	0	0	0	0	0	0	0	0	0	0	0	0	0	0	0	0	0	0	0	0	0	0	0
HMP	SRS052078	M		North America	North America	America		healthy			0	0	0	0	0	0	0	0	0	0	0	0	0	0	0	0	0	0	0	0	0	0	0	0	0	0	0	0	0	0	0	0	0	0	0	0	0	0	0
HMP	SRS052697	F		North America	North America	America		healthy			0	0	0	0	0	0	0	0	0	0	0	0	0	0	0	0	0	0	0	0	0	0	0	0	0	0	0	0	0	0	0	0	0	0	0	0	0	0	0
HMP	SRS053087	F		North America	North America	America		healthy			0	0	0	0	0	0	0	0	0	0	0	0	0	0	0	0	0	0	0	0	0	0	0	0	0	0	0	0	0	0	0	0	0	0	0	0	0	0	0
HMP	SRS053290	F		North America	North America	America		healthy			0	0	0	0	0	0	0	0	0	0	0	0	0	0	0	0	0	0	0	0	0	0	0	0	0	0	0	0	0	0	0	0	0	0	0	0	0	0	0
HMP	SRS053356	M		North America	North America	America		healthy			0	0	0	0	0	0	0	0	0	0	0	0	0	0	0	0	0	0	0	0	0	0	0	0	0	0	0	0	0	0	0	0	0	0	0	0	0	0	0
HMP	SRS053398	F		North America	North America	America		healthy			0	0	0	0	0	0	0	0	0	0	0	0	0	0	0	0	0	0	0	0	0	0	0	0	0	0	0	0	0	0	0	0	0	0	0	0	0	0	0
HMP	SRS053573	M		North America	North America	America		healthy			0	0	0	0	0	0	0	0	0	0	0	0	0	0	0	0	0	0	0	0	0	0	0	0	0	0	0	0	0	0	0	0	0	0	0	0	0	0	0
HMP	SRS053587	M		North America	North America	America		healthy			0	0	0	0	0	0	0	0	0	0	0	0	0	0	0	0	0	0	0	0	0	0	0	0	0	0	0	0	0	0	0	0	0	0	0	0	0	0	0
HMP	SRS054352	M		North America	North America	America		healthy			0	0	0	0	0	0	0	0	0	0	0	0	0	0	0	0	0	0	0	0	0	0	0	0	0	0	0	0	0	0	0	0	0	0	0	0	0	0	0
HMP	SRS054590	F		North America	North America	America		healthy			0	0	0	0	0	0	0	0	0	0	0	0	0	0	0	0	0	0	0	0	0	0	0	0	0	0	0	0	0	0	0	0	0	0	0	0	0	0	0
HMP	SRS054753	F		North America	North America	America		healthy			0	0	0	0	0	0	0	0	0	0	0	0	0	0	0	0	0	0	0	0	0	0	0	0	0	0	0	0	0	0	0	0	0	0	0	0	0	0	0
HMP	SRS054869	M		North America	North America	America		healthy			0	0	0	0	0	0	0	0	0	0	0	0	0	0	0	0	0	0	0	0	0	0	0	0	0	0	0	0	0	0	0	0	0	0	0	0	0	0	0
HMP	SRS054905	F		North America	North America	America		healthy			0	0	0	0	0	0	0	0	0	0	0	0	0	0	0	0	0	0	0	0	0	0	0	0	0	0	0	0	0	0	0	0	0	0	0	0	0	0	0
HMP	SRS055017	M		North America	North America	America		healthy			0	0	0	0	0	0	0	0	0	0	0	0	0	0	0	0	0	0	0	0	0	0	0	0	0	0	0	0	0	0	0	0	0	0	0	0	0	0	0
HMP	SRS055533	M		North America	North America	America		healthy			0	0	0	0	0	0	0	0	0	0	0	0	0	0	0	0	0	0	0	0	0	0	0	0	0	0	0	0	0	0	0	0	0	0	0	0	0	0	0
HMP	SRS055982	F		North America	North America	America		healthy			0	0	0	0	0	0	0	0	0	0	0	0	0	0	0	0	0	0	0	0	0	0	0	0	0	0	0	0	0	0	0	0	0	0	0	0	0	0	0
HMP	SRS056273	M		North America	North America	America		healthy			0	0	0	0	0	0	0	0	0	0	0	0	0	0	0	0	0	0	0	0	0	0	0	0	0	0	0	0	0	0	0	0	0	0	0	0	0	0	0
HMP	SRS057478	F		North America	North America	America		healthy			0	0	0	0	0	0	0	0	0	0	0	0	0	0	0	0	0	0	0	0	0	0	0	0	0	0	0	0	0	0	0	0	0	0	0	0	0	0	0
HMP	SRS057480	F		North America	North America	America		healthy			0	0	0	0	0	0	0	0	0	0	0	0	0	0	0	0	0	0	0	0	0	0	0	0	0	0	0	0	0	0	0	0	0	0	0	0	0	0	0
HMP	SRS057717	F		North America	North America	America		healthy			0	0	0	0	0	0	0	0	0	0	0	0	0	0	0	0	0	0	0	0	0	0	0	0	0	0	0	0	0	0	0	0	0	0	0	0	0	0	0
HMP	SRS058070	M		North America	North America	America		healthy			0	0	0	0	0	0	0	0	0	0	0	0	0	0	0	0	0	0	0	0	0	0	0	0	0	0	0	0	0	0	0	0	0	0	0	0	0	0	0
HMP	SRS058268	M		North America	North America	America		healthy			0	0	0	0	0	0	0	0	0	0	0	0	0	0	0	0	0	0	0	0	0	0	0	0	0	0	0	0	0	0	0	0	0	0	0	0	0	0	0
HMP	SRS058723	F		North America	North America	America		healthy			0	0	0	0	0	0	0	0	0	0	0	0	0	0	0	0	0	0	0	0	0	0	0	0	0	0	0	0	0	0	0	0	0	0	0	0	0	0	0
HMP	SRS058770	M		North America	North America	America		healthy			0	0	0	0	0	0	0	0	0	0	0	0	0	0	0	0	0	0	0	0	0	0	0	0	0	0	0	0	0	0	0	0	0	0	0	0	0	0	0
HMP	SRS062654	F		North America	North America	America		healthy			0	0	0	0	0	0	0	0	0	0	0	0	0	0	0	0	0	0	0	0	0	0	0	0	0	0	0	0	0	0	0	0	0	0	0	0	0	0	0
HMP	SRS062701	F		North America	North America	America		healthy			0	0	0	0	0	0	0	0	0	0	0	0	0	0	0	0	0	0	0	0	0	0	0	0	0	0	0	0	0	0	0	0	0	0	0	0	0	0	0
HMP	SRS062716	F		North America	North America	America		healthy			0	0	0	0	0	0	0	0	0	0	0	0	0	0	0	0	0	0	0	0	0	0	0	0	0	0	0	0	0	0	0	0	0	0	0	0	0	0	0
HMP	SRS063040	F		North America	North America	America		healthy			0	0	0	0	0	0	0	0	0	0	0	0	0	0	0	0	0	0	0	0	0	0	0	0	0	0	0	0	0	0	0	0	0	0	0	0	0	0	0
HMP	SRS063127	M		North America	North America	America		healthy			0	0	0	0	0	0	0	0	0	0	0	0	0	0	0	0	0	0	0	0	0	0	0	0	0	0	0	0	0	0	0	0	0	0	0	0	0	0	0
HMP	SRS063190	F		North America	North America	America		healthy			0	0	0	0	0	0	0	0	0	0	0	0	0	0	0	0	0	0	0	0	0	0	0	0	0	0	0	0	0	0	0	0	0	0	0	0	0	0	0
HMP	SRS063489	F		North America	North America	America		healthy			0	0	0	0	0	0	0	0	0	0	0	0	0	0	0	0	0	0	0	0	0	0	0	0	0	0	0	0	0	0	0	0	0	0	0	0	0	0	0
HMP	SRS063518	F		North America	North America	America		healthy			0	0	0	0	0	0	0	0	0	0	0	0	0	0	0	0	0	0	0	0	0	0	0	0	0	0	0	0	0	0	0	0	0	0	0	0	0	0	0
HMP	SRS063813	M		North America	North America	America		healthy			0	0	0	0	0	0	0	0	0	0	0	0	0	0	0	0	0	0	0	0	0	0	0	0	0	0	0	0	0	0	0	0	0	0	0	0	0	0	0
HMP	SRS063928	F		North America	North America	America		healthy			0	0	0	0	0	0	0	0	0	0	0	0	0	0	0	0	0	0	0	0	0	0	0	0	0	0	0	0	0	0	0	0	0	0	0	0	0	0	0
HMP	SRS063985	F		North America	North America	America		healthy			0	0	0	0	0	0	0	0	0	0	0	0	0	0	0	0	0	0	0	0	0	0	0	0	0	0	0	0	0	0	0	0	0	0	0	0	0	0	0
HMP	SRS064232	F		North America	North America	America		healthy			0	0	0	0	0	0	0	0	0	0	0	0	0	0	0	0	0	0	0	0	0	0	0	0	0	0	0	0	0	0	0	0	0	0	0	0	0	0	0
HMP	SRS064276	F		North America	North America	America		healthy			0	0	0	0	0	0	0	0	0	0	0	0	0	0	0	0	0	0	0	0	0	0	0	0	0	0	0	0	0	0	0	0	0	0	0	0	0	0	0
HMP	SRS064645	M		North America	North America	America		healthy			0	0	0	0	0	0	0	0	0	0	0	0	0	0	0	0	0	0	0	0	0	0	0	0	0	0	0	0	0	0	0	0	0	0	0	0	0	0	0
HMP	SRS064662	F		North America	North America	America		healthy			0	0	0	0	0	0	0	0	0	0	0	0	0	0	0	0	0	0	0	0	0	0	0	0	0	0	0	0	0	0	0	0	0	0	0	0	0	0	0
HMP	SRS064757	F		North America	North America	America		healthy			0	0	0	0	0	0	0	0	0	0	0	0	0	0	0	0	0	0	0	0	0	0	0	0	0	0	0	0	0	0	0	0	0	0	0	0	0	0	0
HMP	SRS064973	M		North America	North America	America		healthy			0	0	0	0	0	0	0	0	0	0	0	0	0	0	0	0	0	0	0	0	0	0	0	0	0	0	0	0	0	0	0	0	0	0	0	0	0	0	0
HMP	SRS065176	F		North America	North America	America		healthy			0	0	0	0	0	0	0	0	0	0	0	0	0	0	0	0	0	0	0	0	0	0	0	0	0	0	0	0	0	0	0	0	0	0	0	0	0	0	0
HMP	SRS065397	F		North America	North America	America		healthy			0	0	0	0	0	0	0	0	0	0	0	0	0	0	0	0	0	0	0	0	0	0	0	0	0	0	0	0	0	0	0	0	0	0	0	0	0	0	0
HMP	SRS074586	F		North America	North America	America		healthy			0	0	0	0	0	0	0	0	0	0	0	0	0	0	0	0	0	0	0	0	0	0	0	0	0	0	0	0	0	0	0	0	0	0	0	0	0	0	0
HMP	SRS074964	M		North America	North America	America		healthy			0	0	0	0	0	0	0	0	0	0	0	0	0	0	0	0	0	0	0	0	0	0	0	0	0	0	0	0	0	0	0	0	0	0	0	0	0	0	0
HMP	SRS075341	M		North America	North America	America		healthy			0	0	0	0	0	0	0	0	0	0	0	0	0	0	0	0	0	0	0	0	0	0	0	0	0	0	0	0	0	0	0	0	0	0	0	0	0	0	0
HMP	SRS075398	F		North America	North America	America		healthy			0	0	0	0	0	0	0	0	0	0	0	0	0	0	0	0	0	0	0	0	0	0	0	0	0	0	0	0	0	0	0	0	0	0	0	0	0	0	0
HMP	SRS075399	F		North America	North America	America		healthy			0	0	0	0	0	0	0	0	0	0	0	0	0	0	0	0	0	0	0	0	0	0	0	0	0	0	0	0	0	0	0	0	0	0	0	0	0	0	0
HMP	SRS075716	F		North America	North America	America		healthy			0	0	0	0	0	0	0	0	0	0	0	0	0	0	0	0	0	0	0	0	0	0	0	0	0	0	0	0	0	0	0	0	0	0	0	0	0	0	0
HMP	SRS075773	M		North America	North America	America		healthy			0	0	0	0	0	0	0	0	0	0	0	0	0	0	0	0	0	0	0	0	0	0	0	0	0	0	0	0	0	0	0	0	0	0	0	0	0	0	0
HMP	SRS075878	F		North America	North America	America		healthy			0	0	0	0	0	0	0	0	0	0	0	0	0	0	0	0	0	0	0	0	0	0	0	0	0	0	0	0	0	0	0	0	0	0	0	0	0	0	0
HMP	SRS075984	F		North America	North America	America		healthy			0	0	0	0	0	0	0	0	0	0	0	0	0	0	0	0	0	0	0	0	0	0	0	0	0	0	0	0	0	0	0	0	0	0	0	0	0	0	0
HMP	SRS076756	M		North America	North America	America		healthy			0	0	0	0	0	0	0	0	0	0	0	0	0	0	0	0	0	0	0	0	0	0	0	0	0	0	0	0	0	0	0	0	0	0	0	0	0	0	0
HMP	SRS076804	F		North America	North America	America		healthy			0	0	0	0	0	0	0	0	0	0	0	0	0	0	0	0	0	0	0	0	0	0	0	0	0	0	0	0	0	0	0	0	0	0	0	0	0	0	0
HMP	SRS076876	M		North America	North America	America		healthy			0	0	0	0	0	0	0	0	0	0	0	0	0	0	0	0	0	0	0	0	0	0	0	0	0	0	0	0	0	0	0	0	0	0	0	0	0	0	0
HMP	SRS076976	M		North America	North America	America		healthy			0	0	0	0	0	0	0	0	0	0	0	0	0	0	0	0	0	0	0	0	0	0	0	0	0	0	0	0	0	0	0	0	0	0	0	0	0	0	0
HMP	SRS077127	F		North America	North America	America		healthy			0	0	0	0	0	0	0	0	0	0	0	0	0	0	0	0	0	0	0	0	0	0	0	0	0	0	0	0	0	0	0	0	0	0	0	0	0	0	0
HMP	SRS077194	F		North America	North America	America		healthy			0	0	0	0	0	0	0	0	0	0	0	0	0	0	0	0	0	0	0	0	0	0	0	0	0	0	0	0	0	0	0	0	0	0	0	0	0	0	0
HMP	SRS077231	M		North America	North America	America		healthy			0	0	0	0	0	0	0	0	0	0	0	0	0	0	0	0	0	0	0	0	0	0	0	0	0	0	0	0	0	0	0	0	0	0	0	0	0	0	0
HMP	SRS077294	M		North America	North America	America		healthy			0	0	0	0	0	0	0	0	0	0	0	0	0	0	0	0	0	0	0	0	0	0	0	0	0	0	0	0	0	0	0	0	0	0	0	0	0	0	0
HMP	SRS077335	F		North America	North America	America		healthy			0	0	0	0	0	0	0	0	0	0	0	0	0	0	0	0	0	0	0	0	0	0	0	0	0	0	0	0	0	0	0	0	0	0	0	0	0	0	0
HMP	SRS077392	F		North America	North America	America		healthy			0	0	0	0	0	0	0	0	0	0	0	0	0	0	0	0	0	0	0	0	0	0	0	0	0	0	0	0	0	0	0	0	0	0	0	0	0	0	0
HMP	SRS077454	M		North America	North America	America		healthy			0	0	0	0	0	0	0	0	0	0	0	0	0	0	0	0	0	0	0	0	0	0	0	0	0	0	0	0	0	0	0	0	0	0	0	0	0	0	0
HMP	SRS077552	M		North America	North America	America		healthy			0	0	0	0	0	0	0	0	0	0	0	0	0	0	0	0	0	0	0	0	0	0	0	0	0	0	0	0	0	0	0	0	0	0	0	0	0	0	0
HMP	SRS077589	M		North America	North America	America		healthy			0	0	0	0	0	0	0	0	0	0	0	0	0	0	0	0	0	0	0	0	0	0	0	0	0	0	0	0	0	0	0	0	0	0	0	0	0	0	0
HMP	SRS077641	F		North America	North America	America		healthy			0	0	0	0	0	0	0	0	0	0	0	0	0	0	0	0	0	0	0	0	0	0	0	0	0	0	0	0	0	0	0	0	0	0	0	0	0	0	0
HMP	SRS077730	F		North America	North America	America		healthy			0	0	0	0	0	0	0	0	0	0	0	0	0	0	0	0	0	0	0	0	0	0	0	0	0	0	0	0	0	0	0	0	0	0	0	0	0	0	0
HMP	SRS077731	F		North America	North America	America		healthy			0	0	0	0	0	0	0	0	0	0	0	0	0	0	0	0	0	0	0	0	0	0	0	0	0	0	0	0	0	0	0	0	0	0	0	0	0	0	0
HMP	SRS077849	M		North America	North America	America		healthy			0	0	0	0	0	0	0	0	0	0	0	0	0	0	0	0	0	0	0	0	0	0	0	0	0	0	0	0	0	0	0	0	0	0	0	0	0	0	0
HMP	SRS077991	M		North America	North America	America		healthy			0	0	0	0	0	0	0	0	0	0	0	0	0	0	0	0	0	0	0	0	0	0	0	0	0	0	0	0	0	0	0	0	0	0	0	0	0	0	0
HMP	SRS078177	F		North America	North America	America		healthy			0	0	0	0	0	0	0	0	0	0	0	0	0	0	0	0	0	0	0	0	0	0	0	0	0	0	0	0	0	0	0	0	0	0	0	0	0	0	0
HMP	SRS078242	F		North America	North America	America		healthy			0	0	0	0	0	0	0	0	0	0	0	0	0	0	0	0	0	0	0	0	0	0	0	0	0	0	0	0	0	0	0	0	0	0	0	0	0	0	0
HMP	SRS078665	F		North America	North America	America		healthy			0	0	0	0	0	0	0	0	0	0	0	0	0	0	0	0	0	0	0	0	0	0	0	0	0	0	0	0	0	0	0	0	0	0	0	0	0	0	0
HMP	SRS097889	F		North America	North America	America		healthy			0	0	0	0	0	0	0	0	0	0	0	0	0	0	0	0	0	0	0	0	0	0	0	0	0	0	0	0	0	0	0	0	0	0	0	0	0	0	0
HMP	SRS097958	M		North America	North America	America		healthy			0	0	0	0	0	0	0	0	0	0	0	0	0	0	0	0	0	0	0	0	0	0	0	0	0	0	0	0	0	0	0	0	0	0	0	0	0	0	0
HMP	SRS098073	F		North America	North America	America		healthy			0	0	0	0	0	0	0	0	0	0	0	0	0	0	0	0	0	0	0	0	0	0	0	0	0	0	0	0	0	0	0	0	0	0	0	0	0	0	0
HMP	SRS098571	F		North America	North America	America		healthy			0	0	0	0	0	0	0	0	0	0	0	0	0	0	0	0	0	0	0	0	0	0	0	0	0	0	0	0	0	0	0	0	0	0	0	0	0	0	0
HMP	SRS098644	F		North America	North America	America		healthy			0	0	0	0	0	0	0	0	0	0	0	0	0	0	0	0	0	0	0	0	0	0	0	0	0	0	0	0	0	0	0	0	0	0	0	0	0	0	0
HMP	SRS098655	F		North America	North America	America		healthy			0	0	0	0	0	0	0	0	0	0	0	0	0	0	0	0	0	0	0	0	0	0	0	0	0	0	0	0	0	0	0	0	0	0	0	0	0	0	0
HMP	SRS098827	F		North America	North America	America		healthy			0	0	0	0	0	0	0	0	0	0	0	0	0	0	0	0	0	0	0	0	0	0	0	0	0	0	0	0	0	0	0	0	0	0	0	0	0	0	0
HMP	SRS098881	M		North America	North America	America		healthy			0	0	0	0	0	0	0	0	0	0	0	0	0	0	0	0	0	0	0	0	0	0	0	0	0	0	0	0	0	0	0	0	0	0	0	0	0	0	0
HMP	SRS100907	F		North America	North America	America		healthy			0	0	0	0	0	0	0	0	0	0	0	0	0	0	0	0	0	0	0	0	0	0	0	0	0	0	0	0	0	0	0	0	0	0	0	0	0	0	0
HMP	SRS101376	M		North America	North America	America		healthy			0	0	0	0	0	0	0	0	0	0	0	0	0	0	0	0	0	0	0	0	0	0	0	0	0	0	0	0	0	0	0	0	0	0	0	0	0	0	0
HMP	SRS104036	M		North America	North America	America		healthy			0	0	0	0	0	0	0	0	0	0	0	0	0	0	0	0	0	0	0	0	0	0	0	0	0	0	0	0	0	0	0	0	0	0	0	0	0	0	0
HMP	SRS104084	F		North America	North America	America		healthy			0	0	0	0	0	0	0	0	0	0	0	0	0	0	0	0	0	0	0	0	0	0	0	0	0	0	0	0	0	0	0	0	0	0	0	0	0	0	0
HMP	SRS1041033	M		North America	North America	America		healthy			0	0	0	0	0	0	0	0	0	0	0	0	0	0	0	0	0	0	0	0	0	0	0	0	0	0	0	0	0	0	0	0	0	0	0	0	0	0	0
HMP	SRS1041037	F		North America	North America	America		healthy			0	0	0	0	0	0	0	0	0	0	0	0	0	0	0	0	0	0	0	0	0	0	0	0	0	0	0	0	0	0	0	0	0	0	0	0	0	0	0
HMP	SRS1041038	F		North America	North America	America		healthy			0	0	0	0	0	0	0	0	0	0	0	0	0	0	0	0	0	0	0	0	0	0	0	0	0	0	0	0	0	0	0	0	0	0	0	0	0	0	0
HMP	SRS1041091	M		North America	North America	America		healthy			0	0	0	0	0	0	0	0	0	0	0	0	0	0	0	0	0	0	0	0	0	0	0	0	0	0	0	0	0	0	0	0	0	0	0	0	0	0	0
HMP	SRS1041092	F		North America	North America	America		healthy			0	0	0	0	0	0	0	0	0	0	0	0	0	0	0	0	0	0	0	0	0	0	0	0	0	0	0	0	0	0	0	0	0	0	0	0	0	0	0
HMP	SRS1041093	F		North America	North America	America		healthy			0	0	0	0	0	0	0	0	0	0	0	0	0	0	0	0	0	0	0	0	0	0	0	0	0	0	0	0	0	0	0	0	0	0	0	0	0	0	0
HMP	SRS1041094	F		North America	North America	America		healthy			0	0	0	0	0	0	0	0	0	0	0	0	0	0	0	0	0	0	0	0	0	0	0	0	0	0	0	0	0	0	0	0	0	0	0	0	0	0	0
HMP	SRS1041095	M		North America	North America	America		healthy			0	0	0	0	0	0	0	0	0	0	0	0	0	0	0	0	0	0	0	0	0	0	0	0	0	0	0	0	0	0	0	0	0	0	0	0	0	0	0
HMP	SRS1041112	M		North America	North America	America		healthy			0	0	0	0	0	0	0	0	0	0	0	0	0	0	0	0	0	0	0	0	0	0	0	0	0	0	0	0	0	0	0	0	0	0	0	0	0	0	0
HMP	SRS1041113	F		North America	North America	America		healthy			0	0	0	0	0	0	0	0	0	0	0	0	0	0	0	0	0	0	0	0	0	0	0	0	0	0	0	0	0	0	0	0	0	0	0	0	0	0	0
HMP	SRS1041118	M		North America	North America	America		healthy			0	0	0	0	0	0	0	0	0	0	0	0	0	0	0	0	0	0	0	0	0	0	0	0	0	0	0	0	0	0	0	0	0	0	0	0	0	0	0
HMP	SRS1041122	M		North America	North America	America		healthy			0	0	0	0	0	0	0	0	0	0	0	0	0	0	0	0	0	0	0	0	0	0	0	0	0	0	0	0	0	0	0	0	0	0	0	0	0	0	0
HMP	SRS1041124	F		North America	North America	America		healthy			0	0	0	0	0	0	0	0	0	0	0	0	0	0	0	0	0	0	0	0	0	0	0	0	0	0	0	0	0	0	0	0	0	0	0	0	0	0	0
HMP	SRS1041134	M		North America	North America	America		healthy			0	0	0	0	0	0	0	0	0	0	0	0	0	0	0	0	0	0	0	0	0	0	0	0	0	0	0	0	0	0	0	0	0	0	0	0	0	0	0
HMP	SRS1041137	M		North America	North America	America		healthy			0	0	0	0	0	0	0	0	0	0	0	0	0	0	0	0	0	0	0	0	0	0	0	0	0	0	0	0	0	0	0	0	0	0	0	0	0	0	0
HMP	SRS1041139	M		North America	North America	America		healthy			0	0	0	0	0	0	0	0	0	0	0	0	0	0	0	0	0	0	0	0	0	0	0	0	0	0	0	0	0	0	0	0	0	0	0	0	0	0	0
HMP	SRS1041140	M		North America	North America	America		healthy			0	0	0	0	0	0	0	0	0	0	0	0	0	0	0	0	0	0	0	0	0	0	0	0	0	0	0	0	0	0	0	0	0	0	0	0	0	0	0
HMP	SRS1041142	F		North America	North America	America		healthy			0	0	0	0	0	0	0	0	0	0	0	0	0	0	0	0	0	0	0	0	0	0	0	0	0	0	0	0	0	0	0	0	0	0	0	0	0	0	0
HMP	SRS1041143	F		North America	North America	America		healthy			0	0	0	0	0	0	0	0	0	0	0	0	0	0	0	0	0	0	0	0	0	0	0	0	0	0	0	0	0	0	0	0	0	0	0	0	0	0	0
HMP	SRS1041144	F		North America	North America	America		healthy			0	0	0	0	0	0	0	0	0	0	0	0	0	0	0	0	0	0	0	0	0	0	0	0	0	0	0	0	0	0	0	0	0	0	0	0	0	0	0
HMP	SRS1041146	M		North America	North America	America		healthy			0	0	0	0	0	0	0	0	0	0	0	0	0	0	0	0	0	0	0	0	0	0	0	0	0	0	0	0	0	0	0	0	0	0	0	0	0	0	0
HMP	SRS1041149	F		North America	North America	America		healthy			0	0	0	0	0	0	0	0	0	0	0	0	0	0	0	0	0	0	0	0	0	0	0	0	0	0	0	0	0	0	0	0	0	0	0	0	0	0	0
HMP	SRS1041157	F		North America	North America	America		healthy			0	0	0	0	0	0	0	0	0	0	0	0	0	0	0	0	0	0	0	0	0	0	0	0	0	0	0	0	0	0	0	0	0	0	0	0	0	0	0
HMP	SRS104197	F		North America	North America	America		healthy			0	0	0	0	0	0	0	0	0	0	0	0	0	0	0	0	0	0	0	0	0	0	0	0	0	0	0	0	0	0	0	0	0	0	0	0	0	0	0
HMP	SRS104327	M		North America	North America	America		healthy			0	0	0	0	0	0	0	0	0	0	0	0	0	0	0	0	0	0	0	0	0	0	0	0	0	0	0	0	0	0	0	0	0	0	0	0	0	0	0
HMP	SRS104400	F		North America	North America	America		healthy			0	0	0	0	0	0	0	0	0	0	0	0	0	0	0	0	0	0	0	0	0	0	0	0	0	0	0	0	0	0	0	0	0	0	0	0	0	0	0
HMP	SRS104636	F		North America	North America	America		healthy			0	0	0	0	0	0	0	0	0	0	0	0	0	0	0	0	0	0	0	0	0	0	0	0	0	0	0	0	0	0	0	0	0	0	0	0	0	0	0
HMP	SRS104975	M		North America	North America	America		healthy			0	0	0	0	0	0	0	0	0	0	0	0	0	0	0	0	0	0	0	0	0	0	0	0	0	0	0	0	0	0	0	0	0	0	0	0	0	0	0
HMP	SRS105082	M		North America	North America	America		healthy			0	0	0	0	0	0	0	0	0	0	0	0	0	0	0	0	0	0	0	0	0	0	0	0	0	0	0	0	0	0	0	0	0	0	0	0	0	0	0
HMP	SRS1054691	F		North America	North America	America		healthy			0	0	0	0	0	0	0	0	0	0	0	0	0	0	0	0	0	0	0	0	0	0	0	0	0	0	0	0	0	0	0	0	0	0	0	0	0	0	0
HMP	SRS1054716	M		North America	North America	America		healthy			0	0	0	0	0	0	0	0	0	0	0	0	0	0	0	0	0	0	0	0	0	0	0	0	0	0	0	0	0	0	0	0	0	0	0	0	0	0	0
HMP	SRS1054928	F		North America	North America	America		healthy			0	0	0	0	0	0	0	0	0	0	0	0	0	0	0	0	0	0	0	0	0	0	0	0	0	0	0	0	0	0	0	0	0	0	0	0	0	0	0
HMP	SRS1054929	M		North America	North America	America		healthy			0	0	0	0	0	0	0	0	0	0	0	0	0	0	0	0	0	0	0	0	0	0	0	0	0	0	0	0	0	0	0	0	0	0	0	0	0	0	0
HMP	SRS1055022	F		North America	North America	America		healthy			0	0	0	0	0	0	0	0	0	0	0	0	0	0	0	0	0	0	0	0	0	0	0	0	0	0	0	0	0	0	0	0	0	0	0	0	0	0	0
HMP	SRS1055034	M		North America	North America	America		healthy			0	0	0	0	0	0	0	0	0	0	0	0	0	0	0	0	0	0	0	0	0	0	0	0	0	0	0	0	0	0	0	0	0	0	0	0	0	0	0
HMP	SRS1055049	F		North America	North America	America		healthy			0	0	0	0	0	0	0	0	0	0	0	0	0	0	0	0	0	0	0	0	0	0	0	0	0	0	0	0	0	0	0	0	0	0	0	0	0	0	0
HMP	SRS1055056	F		North America	North America	America		healthy			0	0	0	0	0	0	0	0	0	0	0	0	0	0	0	0	0	0	0	0	0	0	0	0	0	0	0	0	0	0	0	0	0	0	0	0	0	0	0
HMP	SRS1055067	F		North America	North America	America		healthy			0	0	0	0	0	0	0	0	0	0	0	0	0	0	0	0	0	0	0	0	0	0	0	0	0	0	0	0	0	0	0	0	0	0	0	0	0	0	0
HMP	SRS1055083	F		North America	North America	America		healthy			0	0	0	0	0	0	0	0	0	0	0	0	0	0	0	0	0	0	0	0	0	0	0	0	0	0	0	0	0	0	0	0	0	0	0	0	0	0	0
HMP	SRS1055095	M		North America	North America	America		healthy			0	0	0	0	0	0	0	0	0	0	0	0	0	0	0	0	0	0	0	0	0	0	0	0	0	0	0	0	0	0	0	0	0	0	0	0	0	0	0
HMP	SRS1055099	F		North America	North America	America		healthy			0	0	0	0	0	0	0	0	0	0	0	0	0	0	0	0	0	0	0	0	0	0	0	0	0	0	0	0	0	0	0	0	0	0	0	0	0	0	0
HMP	SRS142505	F		North America	North America	America		healthy			0	0	0	0	0	0	0	0	0	0	0	0	0	0	0	0	0	0	0	0	0	0	0	0	0	0	0	0	0	0	0	0	0	0	0	0	0	0	0
HMP	SRS142599	F		North America	North America	America		healthy			0	0	0	0	0	0	0	0	0	0	0	0	0	0	0	0	0	0	0	0	0	0	0	0	0	0	0	0	0	0	0	0	0	0	0	0	0	0	0
HMP	SRS142923	F		North America	North America	America		healthy			0	0	0	0	0	0	0	0	0	0	0	0	0	0	0	0	0	0	0	0	0	0	0	0	0	0	0	0	0	0	0	0	0	0	0	0	0	0	0
HMP	SRS142980	F		North America	North America	America		healthy			0	0	0	0	0	0	0	0	0	0	0	0	0	0	0	0	0	0	0	0	0	0	0	0	0	0	0	0	0	0	0	0	0	0	0	0	0	0	0
HMP	SRS143070	M		North America	North America	America		healthy			0	0	0	0	0	0	0	0	0	0	0	0	0	0	0	0	0	0	0	0	0	0	0	0	0	0	0	0	0	0	0	0	0	0	0	0	0	0	0
HMP	SRS143085	M		North America	North America	America		healthy			0	0	0	0	0	0	0	0	0	0	0	0	0	0	0	0	0	0	0	0	0	0	0	0	0	0	0	0	0	0	0	0	0	0	0	0	0	0	0
HMP	SRS143148	M		North America	North America	America		healthy			0	0	0	0	0	0	0	0	0	0	0	0	0	0	0	0	0	0	0	0	0	0	0	0	0	0	0	0	0	0	0	0	0	0	0	0	0	0	0
HMP	SRS143181	M		North America	North America	America		healthy			0	0	0	0	0	0	0	0	0	0	0	0	0	0	0	0	0	0	0	0	0	0	0	0	0	0	0	0	0	0	0	0	0	0	0	0	0	0	0
HMP	SRS143342	F		North America	North America	America		healthy			0	0	0	0	0	0	0	0	0	0	0	0	0	0	0	0	0	0	0	0	0	0	0	0	0	0	0	0	0	0	0	0	0	0	0	0	0	0	0
HMP	SRS143372	F		North America	North America	America		healthy			0	0	0	0	0	0	0	0	0	0	0	0	0	0	0	0	0	0	0	0	0	0	0	0	0	0	0	0	0	0	0	0	0	0	0	0	0	0	0
HMP	SRS143417	M		North America	North America	America		healthy			0	0	0	0	0	0	0	0	0	0	0	0	0	0	0	0	0	0	0	0	0	0	0	0	0	0	0	0	0	0	0	0	0	0	0	0	0	0	0
HMP	SRS143466	F		North America	North America	America		healthy			0	0	0	0	0	0	0	0	0	0	0	0	0	0	0	0	0	0	0	0	0	0	0	0	0	0	0	0	0	0	0	0	0	0	0	0	0	0	0
HMP	SRS143598	F		North America	North America	America		healthy			0	0	0	0	0	0	0	0	0	0	0	0	0	0	0	0	0	0	0	0	0	0	0	0	0	0	0	0	0	0	0	0	0	0	0	0	0	0	0
HMP	SRS143991	M		North America	North America	America		healthy			0	0	0	0	0	0	0	0	0	0	0	0	0	0	0	0	0	0	0	0	0	0	0	0	0	0	0	0	0	0	0	0	0	0	0	0	0	0	0
HMP	SRS144135	M		North America	North America	America		healthy			0	0	0	0	0	0	0	0	0	0	0	0	0	0	0	0	0	0	0	0	0	0	0	0	0	0	0	0	0	0	0	0	0	0	0	0	0	0	0
HMP	SRS144183	F		North America	North America	America		healthy			0	0	0	0	0	0	0	0	0	0	0	0	0	0	0	0	0	0	0	0	0	0	0	0	0	0	0	0	0	0	0	0	0	0	0	0	0	0	0
HMP	SRS144297	M		North America	North America	America		healthy			0	0	0	0	0	0	0	0	0	0	0	0	0	0	0	0	0	0	0	0	0	0	0	0	0	0	0	0	0	0	0	0	0	0	0	0	0	0	0
HMP	SRS144362	M		North America	North America	America		healthy			0	0	0	0	0	0	0	0	0	0	0	0	0	0	0	0	0	0	0	0	0	0	0	0	0	0	0	0	0	0	0	0	0	0	0	0	0	0	0
HMP	SRS144506	M		North America	North America	America		healthy			0	0	0	0	0	0	0	0	0	0	0	0	0	0	0	0.0182149	0	0	0	0	0	0	0	0	0	0	0	0	0	0	0	0	0	0	0	0	0	0	0
HMP	SRS144537	M		North America	North America	America		healthy			0	0	0	0	0	0	0	0	0	0	0	0	0	0	0	0	0	0	0	0	0	0	0	0	0	0	0	0	0	0	0	0	0	0	0	0	0	0	0
HMP	SRS144603	F		North America	North America	America		healthy			0	0	0	0	0	0	0	0	0	0	0	0	0	0	0	0	0	0	0	0	0	0	0	0	0	0	0	0	0	0	0	0	0	0	0	0	0	0	0
HMP	SRS145308	M		North America	North America	America		healthy			0	0	0	0	0	0	0	0	0	0	0	0	0	0	0	0	0	0	0	0	0	0	0	0	0	0	0	0	0	0	0	0	0	0	0	0	0	0	0
HMP	SRS145497	F		North America	North America	America		healthy			0	0	0	0	0	0	0	0	0	0	0	0	0	0	0	0	0	0	0	0	0	0	0	0	0	0	0	0	0	0	0	0	0	0	0	0	0	0	0
HMP	SRS146888	F		North America	North America	America		healthy			0	0	0	0	0	0	0	0	0	0	0	0	0	0	0	0	0	0	0	0	0	0	0	0	0	0	0	0	0	0	0	0	0	0	0	0	0	0	0
HMP	SRS147022	M		North America	North America	America		healthy			0	0	0	0	0	0	0	0	0	0	0	0	0	0	0	0	0	0	0	0	0	0	0	0	0	0	0	0	0	0	0	0	0	0	0	0	0	0	0
HMP	SRS147039	M		North America	North America	America		healthy			0	0	0	0	0	0	0	0	0	0	0	0	0	0	0	0	0	0	0	0	0	0	0	0	0	0	0	0	0	0	0	0	0	0	0	0	0	0	0
HMP	SRS147088	M		North America	North America	America		healthy			0	0	0	0	0	0	0	0	0	0	0	0	0	0	0	0	0	0	0	0	0	0	0	0	0	0	0	0	0	0	0	0	0	0	0	0	0	0	0
HMP	SRS147272	F		North America	North America	America		healthy			0	0	0	0	0	0	0	0	0	0	0	0	0	0	0	0	0	0	0	0	0	0	0	0	0	0	0	0	0	0	0	0	0	0	0	0	0	0	0
HMP	SRS147377	M		North America	North America	America		healthy			0	0	0	0	0	0	0	0	0	0	0	0	0	0	0	0	0	0	0	0	0	0	0	0	0	0	0	0	0	0	0	0	0	0	0	0	0	0	0
HMP	SRS147425	F		North America	North America	America		healthy			0	0	0	0	0	0	0	0	0	0	0	0	0	0	0	0	0	0	0	0	0	0	0	0	0	0	0	0	0	0	0	0	0	0	0	0	0	0	0
HMP	SRS147614	F		North America	North America	America		healthy			0	0	0	0	0	0	0	0	0	0	0	0	0	0	0	0	0	0	0	0	0	0	0	0	0	0	0	0	0	0	0	0	0	0	0	0	0	0	0
HMP	SRS147766	F		North America	North America	America		healthy			0	0	0	0	0	0	0	0	0	0	0	0	0	0	0	0	0	0	0	0	0	0	0	0	0	0	0	0	0	0	0	0	0	0	0	0	0	0	0
HMP	SRS147919	F		North America	North America	America		healthy			0	0	0	0	0	0	0	0	0	0	0	0	0	0	0	0	0	0	0	0	0	0	0	0	0	0	0	0	0	0	0	0	0	0	0	0	0	0	0
HMP	SRS147977	F		North America	North America	America		healthy			0	0	0	0	0	0	0	0	0	0	0	0	0	0	0	0	0	0	0	0	0	0	0	0	0	0	0	0	0	0	0	0	0	0	0	0	0	0	0
HMP	SRS148091	M		North America	North America	America		healthy			0	0	0	0	0	0	0	0	0	0	0	0	0	0	0	0	0	0	0	0	0	0	0	0	0	0	0	0	0	0	0	0	0	0	0	0	0	0	0
HMP	SRS148196	F		North America	North America	America		healthy			0	0	0	0	0	0	0	0	0	0	0	0	0	0	0	0	0	0	0	0	0	0	0	0	0	0	0	0	0	0	0	0	0	0	0	0	0	0	0
HMP	SRS148319	F		North America	North America	America		healthy			0	0	0	0	0	0	0	0	0	0	0	0	0	0	0	0	0	0	0	0	0	0	0	0	0	0	0	0	0	0	0	0	0	0	0	0	0	0	0
HMP	SRS148511	F		North America	North America	America		healthy			0	0	0	0	0	0	0	0	0	0	0	0	0	0	0	0	0	0	0	0	0	0	0	0	0	0	0	0	0	0	0	0	0	0	0	0	0	0	0
HMP	SRS148721	M		North America	North America	America		healthy			0	0	0	0	0	0	0	0	0	0	0	0	0	0	0	0	0	0	0	0	0	0	0	0	0	0	0	0	0	0	0	0	0	0	0	0	0	0	0
HMP	SRS148784	M		North America	North America	America		healthy			0	0	0	0	0	0	0	0	0	0	0	0	0	0	0	0	0	0	0	0	0	0	0	0	0	0	0	0	0	0	0	0	0	0	0	0	0	0	0
HMP	SRS148817	F		North America	North America	America		healthy			0	0	0	0	0	0	0	0	0	0	0	0	0	0	0	0	0	0	0	0	0	0	0	0	0	0	0	0	0	0	0	0	0	0	0	0	0	0	0
HMP	SRS148874	M		North America	North America	America		healthy			0	0	0	0	0	0	0	0	0	0	0	0	0	0	0	0	0	0	0	0	0	0	0	0	0	0	0	0	0	0	0	0	0	0	0	0	0	0	0
HMP	SRS148970	M		North America	North America	America		healthy			0	0	0	0	0	0	0	0	0	0	0	0	0	0	0	0	0	0	0	0	0	0	0	0	0	0	0	0	0	0	0	0	0	0	0	0	0	0	0
HMP	SRS149075	F		North America	North America	America		healthy			0	0	0	0	0	0	0	0	0	0	0	0	0	0	0	0	0	0	0	0	0	0	0	0	0	0	0	0	0	0	0	0	0	0	0	0	0	0	0
HMP	SRS149181	M		North America	North America	America		healthy			0	0	0	0	0	0	0	0	0	0	0	0	0	0	0	0	0	0	0	0	0	0	0	0	0	0	0	0	0	0	0	0	0	0	0	0	0	0	0
HMP	SRS149244	M		North America	North America	America		healthy			0	0	0	0	0	0	0	0	0	0	0	0	0	0	0	0	0	0	0	0	0	0	0	0	0	0	0	0	0	0	0	0	0	0	0	0	0	0	0
HMP	SRS149325	F		North America	North America	America		healthy			0	0	0	0	0	0	0	0	0	0	0	0	0	0	0	0	0	0	0	0	0	0	0	0	0	0	0	0	0	0	0	0	0	0	0	0	0	0	0
HMP	SRS149784	F		North America	North America	America		healthy			0	0	0	0	0	0	0	0	0	0	0	0	0	0	0	0	0	0	0	0	0	0	0	0	0	0	0	0	0	0	0	0	0	0	0	0	0	0	0
HMP	SRS149879	F		North America	North America	America		healthy			0	0	0	0	0	0	0	0	0	0	0	0	0	0	0	0	0	0	0	0	0	0	0	0	0	0	0	0	0	0	0	0	0	0	0	0	0	0	0
HMP	SRS150029	M		North America	North America	America		healthy			0	0	0	0	0	0	0	0	0	0	0	0	0	0	0	0	0	0	0	0	0	0	0	0	0	0	0	0	0	0	0	0	0	0	0	0	0	0	0
HMP	SRS886701	F		North America	North America	America		healthy			0	0	0	0	0	0	0	0	0	0	0	0	0	0	0	0	0	0	0	0	0	0	0	0	0	0	0	0	0	0	0	0	0	0	0	0	0	0	0
HMP	SRS892882	F		North America	North America	America		healthy			0	0	0	0	0	0	0	0	0	0	0	0	0	0	0	0	0	0	0	0	0	0	0	0	0	0	0	0	0	0	0	0	0	0	0	0	0	0	0
HMP	SRS893009	F		North America	North America	America		healthy			0	0	0	0	0	0	0	0	0	0	0	0	0	0	0	0	0	0	0	0	0	0	0	0	0	0	0	0	0	0	0	0	0	0	0	0	0	0	0
HMP	SRS893170	F		North America	North America	America		healthy			0	0	0	0	0	0	0	0	0	0	0	0	0	0	0	0	0	0	0	0	0	0	0	0	0	0	0	0	0	0	0	0	0	0	0	0	0	0	0
HMP	SRS893187	F		North America	North America	America		healthy			0	0	0	0	0	0	0	0	0	0	0	0	0	0	0	0	0	0	0	0	0	0	0	0	0	0	0	0	0	0	0	0	0	0	0	0	0	0	0
HMP	SRS893230	F		North America	North America	America		healthy			0	0	0	0	0	0	0	0	0	0	0	0	0	0	0	0	0	0	0	0	0	0	0	0	0	0	0	0	0	0	0	0	0	0	0	0	0	0	0
HMP	SRS893231	F		North America	North America	America		healthy			0	0	0	0	0	0	0	0	0	0	0	0	0	0	0	0	0	0	0	0	0	0	0	0	0	0	0	0	0	0	0	0	0	0	0	0	0	0	0
HMP	SRS893252	M		North America	North America	America		healthy			0	0	0	0	0	0	0	0	0	0	0	0	0	0	0	0	0	0	0	0	0	0	0	0	0	0	0	0	0	0	0	0	0	0	0	0	0	0	0
HMP	SRS893253	F		North America	North America	America		healthy			0	0	0	0	0	0	0	0	0	0	0	0	0	0	0	0	0	0	0	0	0	0	0	0	0	0	0	0	0	0	0	0	0	0	0	0	0	0	0
HMP	SRS893259	M		North America	North America	America		healthy			0	0	0	0	0	0	0	0	0	0	0	0	0	0	0	0	0	0	0	0	0	0	0	0	0	0	0	0	0	0	0	0	0	0	0	0	0	0	0
HMP	SRS893279	M		North America	North America	America		healthy			0	0	0	0	0	0	0	0	0	0	0	0	0	0	0	0	0	0	0	0	0	0	0	0	0	0	0	0	0	0	0	0	0	0	0	0	0	0	0
HMP	SRS893285	F		North America	North America	America		healthy			0	0	0	0	0	0	0	0	0	0	0	0	0	0	0	0	0	0	0	0	0	0	0	0	0	0	0	0	0	0	0	0	0	0	0	0	0	0	0
HMP	SRS893295	M		North America	North America	America		healthy			0	0	0	0	0	0	0	0	0	0	0	0	0	0	0	0	0	0	0	0	0	0	0	0	0	0	0	0	0	0	0	0	0	0	0	0	0	0	0
HMP	SRS893300	M		North America	North America	America		healthy			0	0	0	0	0	0	0	0	0	0	0	0	0	0	0	0	0	0	0	0	0	0	0	0	0	0	0	0	0	0	0	0	0	0	0	0	0	0	0
HMP	SRS893327	M		North America	North America	America		healthy			0	0	0	0	0	0	0	0	0	0	0	0	0	0	0	0	0	0	0	0	0	0	0	0	0	0	0	0	0	0	0	0	0	0	0	0	0	0	0
HMP	SRS893342	F		North America	North America	America		healthy			0	0	0	0	0	0	0	0	0	0	0	0	0	0	0	0	0	0	0	0	0	0	0	0	0	0	0	0	0	0	0	0	0	0	0	0	0	0	0
HMP	SRS893366	F		North America	North America	America		healthy			0	0	0	0	0	0	0	0	0	0	0	0	0	0	0	0	0	0	0	0	0	0	0	0	0	0	0	0	0	0	0	0	0	0	0	0	0	0	0
HMP	SRS893369	F		North America	North America	America		healthy			0	0	0	0	0	0	0	0	0	0	0	0	0	0	0	0	0	0	0	0	0	0	0	0	0	0	0	0	0	0	0	0	0	0	0	0	0	0	0
HMP	SRS893378	F		North America	North America	America		healthy			0	0	0	0	0	0	0	0	0	0	0	0	0	0	0	0	0	0	0	0	0	0	0	0	0	0	0	0	0	0	0	0	0	0	0	0	0	0	0
HMP	SRS893380	M		North America	North America	America		healthy			0	0	0	0	0	0	0	0	0	0	0	0	0	0	0	0	0	0	0	0	0	0	0	0	0	0	0	0	0	0	0	0	0	0	0	0	0	0	0
HMP	SRS893382	M		North America	North America	America		healthy			0	0	0	0	0	0	0	0	0	0	0	0	0	0	0	0	0	0	0	0	0	0	0	0	0	0	0	0	0	0	0	0	0	0	0	0	0	0	0
HMP	SRS971276	F		North America	North America	America		healthy			0	0	0	0	0	0	0	0	0	0	0	0	0	0	0	0	0	0	0	0	0	0	0	0	0	0	0	0	0	0	0	0	0	0	0	0	0	0	0
[truncated: 1,240 more columns]
