# Supplementary material for: Metagenomic analysis reveals unexplored diversity of archaeal virome in the human gut
Source: Nat Commun. 2022 Dec 29;13:7978. doi: 10.1038/s41467-022-35735-y (PMC9800368; doi:10.1038/s41467-022-35735-y)
Supplement: Supplementary file 18 — Data 14 [file 41467_2022_35735_MOESM18_ESM.xlsx]

## Sheet: Sheet1
Batch	Sample	Country	Continent	Sum of bacterial viral abundance	Sum of archaeal viral abundance	Sum of viral abundance in human gut virome	The percentage of archaeal virus
twins	35365	UK	Europe	26915.5	44.6	26960.1	0.0016543
twins	35366	UK	Europe	35627.8	103.6	35731.4	0.00289941
twins	35387	UK	Europe	33671.5	984.1	34655.6	0.0283966
twins	35388	UK	Europe	31659.5	62.9	31722.4	0.00198283
twins	35389	UK	Europe	37618	112.6	37730.6	0.00298432
twins	35390	UK	Europe	29990.3	3.9	29994.2	0.000130025
twins	35391	UK	Europe	28330.2	14.5	28344.7	0.000511559
twins	35392	UK	Europe	30976.4	85.3	31061.7	0.00274615
twins	35505	UK	Europe	35668.8	122.4	35791.2	0.00341984
twins	35506	UK	Europe	28295.4	82.1	28377.5	0.00289314
twins	35511	UK	Europe	23201.3	100.5	23301.8	0.00431297
twins	35512	UK	Europe	29242	54.5	29296.5	0.00186029
twins	35515	UK	Europe	23158.8	270	23428.8	0.0115243
twins	35516	UK	Europe	36006.4	7.8	36014.2	0.000216581
twins	35519	UK	Europe	23483.2	81	23564.2	0.00343742
twins	35520	UK	Europe	18671.3	69.2	18740.5	0.00369254
twins	35523	UK	Europe	36372.6	47.2	36419.8	0.001296
twins	35524	UK	Europe	25706.3	9	25715.3	0.000349986
twins	35541	UK	Europe	29924.8	36.9	29961.7	0.00123157
twins	35542	UK	Europe	33154.1	7.7	33161.8	0.000232195
twins	35549	UK	Europe	29479.7	70	29549.7	0.00236889
twins	35550	UK	Europe	36338.1	75.8	36413.9	0.00208162
twins	35551	UK	Europe	31147.7	98	31245.7	0.00313643
twins	35552	UK	Europe	26744.6	9.5	26754.1	0.000355086
twins	35561	UK	Europe	20954.4	2.8	20957.2	0.000133606
twins	35562	UK	Europe	34783.5	427	35210.5	0.0121271
twins	35563	UK	Europe	38492.4	243.8	38736.2	0.00629385
twins	35564	UK	Europe	31821.4	67.3	31888.7	0.00211047
twins	35577	UK	Europe	28725.6	36.3	28761.9	0.00126209
twins	35578	UK	Europe	30683.7	12.4	30696.1	0.00040396
twins	35583	UK	Europe	24512.7	35.7	24548.4	0.00145427
twins	35629	UK	Europe	29379.7	77.3	29457	0.00262416
twins	35630	UK	Europe	43897.8	200.7	44098.5	0.00455118
twins	35635	UK	Europe	31176.4	35.3	31211.7	0.00113099
twins	35636	UK	Europe	23374.9	334.9	23709.8	0.014125
twins	35653	UK	Europe	39974.1	38.5	40012.6	0.000962197
twins	35654	UK	Europe	21604	1214.1	22818.1	0.0532078
twins	35657	UK	Europe	28501.7	85	28586.7	0.00297341
twins	35658	UK	Europe	27455	32.8	27487.8	0.00119326
twins	35665	UK	Europe	37154.1	107.2	37261.3	0.00287698
twins	35666	UK	Europe	35673.3	56	35729.3	0.00156734
twins	35697	UK	Europe	23187.8	23.6	23211.4	0.00101674
twins	35698	UK	Europe	30690.6	85.7	30776.3	0.00278461
twins	35703	UK	Europe	55337.6	209.3	55546.9	0.00376799
twins	35704	UK	Europe	41191	13.2	41204.2	0.000320356
twins	35705	UK	Europe	23622.1	40.9	23663	0.00172844
twins	35706	UK	Europe	28617.5	36	28653.5	0.00125639
twins	35707	UK	Europe	23046.2	107.1	23153.3	0.00462569
twins	35708	UK	Europe	39581.9	93.5	39675.4	0.00235662
twins	35712	UK	Europe	25668.9	45.1	25714	0.00175391
twins	35723	UK	Europe	26222.4	384	26606.4	0.0144326
twins	35724	UK	Europe	26634.1	41.4	26675.5	0.00155199
twins	35733	UK	Europe	24598.9	40.6	24639.5	0.00164776
twins	35734	UK	Europe	28816.8	64.7	28881.5	0.00224019
twins	35739	UK	Europe	28720.8	72.8	28793.6	0.00252834
twins	35740	UK	Europe	23415.3	45.8	23461.1	0.00195217
twins	35741	UK	Europe	19747.2	16	19763.2	0.000809585
twins	35742	UK	Europe	29367.1	38.8	29405.9	0.00131946
twins	35837	UK	Europe	31694.1	38	31732.1	0.00119753
twins	35838	UK	Europe	31066.8	33.3	31100.1	0.00107074
twins	35979	UK	Europe	27934.9	16.2	27951.1	0.000579584
twins	35980	UK	Europe	23909.2	171.8	24081	0.00713426
twins	35989	UK	Europe	23514.8	329.5	23844.3	0.0138188
twins	35990	UK	Europe	29262.6	354.3	29616.9	0.0119628
twins	35991	UK	Europe	23119.9	49	23168.9	0.0021149
twins	35992	UK	Europe	18210.4	1203.3	19413.7	0.061982
twins	35999	UK	Europe	25860.4	956.4	26816.8	0.0356642
twins	36000	UK	Europe	31442.8	196.8	31639.6	0.00622005
twins	36005	UK	Europe	26541.1	327.5	26868.6	0.0121889
twins	36006	UK	Europe	27116	122.4	27238.4	0.00449366
twins	36007	UK	Europe	40267	12.9	40279.9	0.000320259
twins	36008	UK	Europe	43724.1	239.7	43963.8	0.00545221
twins	36011	UK	Europe	23504.4	25	23529.4	0.0010625
twins	36012	UK	Europe	24431.2	1385.9	25817.1	0.0536815
twins	36019	UK	Europe	33850.7	32	33882.7	0.000944435
twins	36020	UK	Europe	28603	26	28629	0.00090817
twins	36033	UK	Europe	28266.4	111	28377.4	0.00391156
twins	36034	UK	Europe	23748.8	83.6	23832.4	0.00350783
twins	36049	UK	Europe	35200	39.4	35239.4	0.00111807
twins	36050	UK	Europe	29948.4	66	30014.4	0.00219894
twins	36051	UK	Europe	29601.8	37.6	29639.4	0.00126858
twins	36052	UK	Europe	50591.6	167.8	50759.4	0.00330579
twins	36055	UK	Europe	23202	1493.2	24695.2	0.0604652
twins	36056	UK	Europe	38872.1	141	39013.1	0.00361417
twins	36057	UK	Europe	32808.4	117	32925.4	0.00355349
twins	36058	UK	Europe	24960.7	133.8	25094.5	0.00533185
twins	36116	UK	Europe	17778.8	403.1	18181.9	0.0221704
twins	36117	UK	Europe	25386.8	9.5	25396.3	0.00037407
twins	36118	UK	Europe	26263.2	31.3	26294.5	0.00119036
twins	36119	UK	Europe	24690.9	31.7	24722.6	0.00128223
twins	36157	UK	Europe	31057.2	147.8	31205	0.00473642
twins	36158	UK	Europe	31441.3	126.7	31568	0.00401356
twins	36211	UK	Europe	30491	87.4	30578.4	0.00285823
twins	36212	UK	Europe	28201.7	65.9	28267.6	0.00233129
twins	36243	UK	Europe	22691.9	67	22758.9	0.0029439
twins	36244	UK	Europe	19935.8	396.8	20332.6	0.0195155
twins	36389	UK	Europe	23754.3	5.4	23759.7	0.000227276
twins	36390	UK	Europe	28206.5	53.9	28260.4	0.00190726
twins	36439	UK	Europe	34888.2	134.9	35023.1	0.00385174
twins	36440	UK	Europe	49234	36	49270	0.000730668
twins	36453	UK	Europe	20417.3	28.1	20445.4	0.00137439
twins	36454	UK	Europe	35789.5	124.5	35914	0.00346661
twins	36473	UK	Europe	28852.9	30.9	28883.8	0.0010698
twins	36474	UK	Europe	30141.9	10.8	30152.7	0.000358177
twins	36521	UK	Europe	22519	306.7	22825.7	0.0134366
twins	36522	UK	Europe	27698.5	206.2	27904.7	0.00738944
twins	36525	UK	Europe	22567.8	66.8	22634.6	0.00295123
twins	36526	UK	Europe	21248.7	134.9	21383.6	0.00630857
twins	36533	UK	Europe	30094.9	322.8	30417.7	0.0106122
twins	36534	UK	Europe	20932	142.5	21074.5	0.00676173
twins	36587	UK	Europe	24896.3	47.3	24943.6	0.00189628
twins	36588	UK	Europe	28448.2	245.4	28693.6	0.00855243
twins	36666	UK	Europe	23450.3	49.2	23499.5	0.00209366
twins	36667	UK	Europe	25855.1	39.5	25894.6	0.00152541
twins	36674	UK	Europe	23384.7	9.1	23393.8	0.000388992
twins	36675	UK	Europe	19511.1	22.9	19534	0.00117231
twins	36694	UK	Europe	25091.5	51.7	25143.2	0.00205622
twins	36695	UK	Europe	27020.7	1286.1	28306.8	0.0454343
twins	36696	UK	Europe	30946	59.6	31005.6	0.00192223
twins	36697	UK	Europe	13687.1	15.6	13702.7	0.00113846
twins	36698	UK	Europe	23406.1	10.6	23416.7	0.000452668
twins	36699	UK	Europe	16889.2	2546.3	19435.5	0.131013
twins	36702	UK	Europe	31596.4	86.9	31683.3	0.00274277
twins	36703	UK	Europe	15590.5	41.1	15631.6	0.00262929
twins	36794	UK	Europe	27816.9	47.7	27864.6	0.00171185
twins	36795	UK	Europe	28599.7	32.3	28632	0.00112811
twins	36981	UK	Europe	40069.2	42.8	40112	0.00106701
twins	36982	UK	Europe	29379	83.4	29462.4	0.00283073
twins	37096	UK	Europe	28293.4	108.9	28402.3	0.0038342
twins	37097	UK	Europe	25997	235.1	26232.1	0.0089623
twins	37100	UK	Europe	24106.6	104.4	24211	0.00431209
twins	37101	UK	Europe	18930.7	302.4	19233.1	0.0157229
twins	37102	UK	Europe	31316.7	51.5	31368.2	0.00164179
twins	37103	UK	Europe	23832.2	33.7	23865.9	0.00141206
twins	37105	UK	Europe	21237.2	225.1	21462.3	0.0104882
twins	37126	UK	Europe	38580.8	65.9	38646.7	0.00170519
twins	37127	UK	Europe	44013.9	157.9	44171.8	0.00357468
twins	37133	UK	Europe	21295.7	15.4	21311.1	0.000722628
twins	37134	UK	Europe	31490.4	19.9	31510.3	0.00063154
twins	37135	UK	Europe	19418	26.3	19444.3	0.00135258
twins	37136	UK	Europe	25897.8	20	25917.8	0.00077167
twins	37137	UK	Europe	22339.4	1059.4	23398.8	0.0452758
twins	37138	UK	Europe	35734.4	1272.4	37006.8	0.0343829
twins	37171	UK	Europe	16211.8	23.7	16235.5	0.00145976
twins	37172	UK	Europe	25676.5	121.2	25797.7	0.00469809
twins	37173	UK	Europe	28355.8	89.9	28445.7	0.00316041
twins	37174	UK	Europe	39220.8	12.1	39232.9	0.000308415
twins	37175	UK	Europe	32248.5	76.6	32325.1	0.00236968
twins	37176	UK	Europe	31588.5	43.7	31632.2	0.0013815
twins	37179	UK	Europe	28821.6	40	28861.6	0.00138592
twins	37181	UK	Europe	32838.3	1726	34564.3	0.0499359
twins	37182	UK	Europe	29799.4	1529.7	31329.1	0.0488268
twins	37189	UK	Europe	35413.9	141	35554.9	0.0039657
twins	37190	UK	Europe	36229.8	133.5	36363.3	0.00367128
twins	37191	UK	Europe	25146.2	85	25231.2	0.00336884
twins	37192	UK	Europe	28563	987.8	29550.8	0.0334272
twins	37193	UK	Europe	21044.4	129.2	21173.6	0.00610194
twins	37194	UK	Europe	30762.1	22.8	30784.9	0.000740623
twins	37195	UK	Europe	35413.3	172.2	35585.5	0.00483905
twins	37196	UK	Europe	23343	235.1	23578.1	0.00997112
twins	37197	UK	Europe	20244.8	40.1	20284.9	0.00197684
twins	37198	UK	Europe	25499.3	95.8	25595.1	0.0037429
twins	37199	UK	Europe	22969.5	29	22998.5	0.00126095
twins	37200	UK	Europe	37344.3	131.7	37476	0.00351425
twins	37201	UK	Europe	18705	1465.8	20170.8	0.0726694
twins	37202	UK	Europe	34717.5	98.5	34816	0.00282916
twins	37203	UK	Europe	26824.3	52.5	26876.8	0.00195336
twins	37204	UK	Europe	34752	87.8	34839.8	0.00252011
twins	37205	UK	Europe	27253.8	4.1	27257.9	0.000150415
twins	37206	UK	Europe	25926	151	26077	0.00579054
twins	37207	UK	Europe	25414.4	17	25431.4	0.000668465
twins	37208	UK	Europe	28256.7	783.6	29040.3	0.0269832
twins	37209	UK	Europe	30767.2	1002.9	31770.1	0.0315674
twins	37210	UK	Europe	30920.9	2730.3	33651.2	0.0811353
twins	37222	UK	Europe	24545.9	41.6	24587.5	0.00169192
twins	37223	UK	Europe	18028.2	3269.1	21297.3	0.153498
twins	37228	UK	Europe	33791.7	38.3	33830	0.00113213
twins	37229	UK	Europe	38532.4	1133.4	39665.8	0.0285737
twins	37232	UK	Europe	25278.9	199.9	25478.8	0.00784574
twins	37233	UK	Europe	41924.6	1080.6	43005.2	0.0251272
twins	37254	UK	Europe	29031.5	624.8	29656.3	0.021068
twins	37255	UK	Europe	23322.1	307.8	23629.9	0.0130259
twins	37264	UK	Europe	32418.8	279.2	32698	0.00853875
twins	37265	UK	Europe	17532	106.9	17638.9	0.00606047
twins	37268	UK	Europe	34442.8	0	34442.8	0
twins	37269	UK	Europe	35688.3	64.1	35752.4	0.00179289
twins	37270	UK	Europe	23715.6	29.6	23745.2	0.00124657
twins	37271	UK	Europe	45938.1	123.4	46061.5	0.00267903
twins	37276	UK	Europe	25473.9	3.3	25477.2	0.000129528
twins	37277	UK	Europe	34588.4	114.6	34703	0.00330231
twins	37282	UK	Europe	33725.7	9.5	33735.2	0.000281605
twins	37283	UK	Europe	35812.7	12	35824.7	0.000334964
twins	37284	UK	Europe	11626.5	2.3	11628.8	0.000197785
twins	37285	UK	Europe	30176.5	0	30176.5	0
twins	37286	UK	Europe	20338.2	208	20546.2	0.0101235
twins	37287	UK	Europe	26398.1	503.7	26901.8	0.0187237
twins	37292	UK	Europe	36149.7	155.1	36304.8	0.00427216
twins	37293	UK	Europe	22818.5	45	22863.5	0.0019682
twins	37296	UK	Europe	28131	339	28470	0.0119073
twins	37297	UK	Europe	27650.4	172.9	27823.3	0.00621422
twins	37298	UK	Europe	30944.9	48.1	30993	0.00155196
twins	37299	UK	Europe	34834.6	109	34943.6	0.00311931
twins	37304	UK	Europe	25601.6	252	25853.6	0.00974719
twins	37305	UK	Europe	28536	25.4	28561.4	0.000889312
twins	37308	UK	Europe	42691.9	113.9	42805.8	0.00266085
twins	37309	UK	Europe	28065.5	27.9	28093.4	0.000993116
twins	37314	UK	Europe	31687.1	190.2	31877.3	0.00596663
twins	37315	UK	Europe	30926.7	130	31056.7	0.00418589
twins	37316	UK	Europe	20947.1	1094.4	22041.5	0.0496518
twins	37317	UK	Europe	33696.9	32.6	33729.5	0.000966513
twins	37322	UK	Europe	35798.6	109.1	35907.7	0.00303835
twins	37323	UK	Europe	38154.6	223.4	38378	0.00582104
twins	37330	UK	Europe	32057.7	38.8	32096.5	0.00120885
twins	37331	UK	Europe	26283.5	880.4	27163.9	0.0324107
twins	37332	UK	Europe	31580.7	48.3	31629	0.00152708
twins	37333	UK	Europe	25537.8	23.4	25561.2	0.00091545
twins	37336	UK	Europe	34924	82.5	35006.5	0.00235671
twins	37337	UK	Europe	31390.2	482.5	31872.7	0.0151383
twins	37348	UK	Europe	35692.3	357.6	36049.9	0.00991958
twins	37349	UK	Europe	33594.7	446.8	34041.5	0.0131252
twins	37352	UK	Europe	24282.8	38.7	24321.5	0.00159118
twins	37353	UK	Europe	28819.9	90.2	28910.1	0.00312002
twins	37393	UK	Europe	30130.9	266.9	30397.8	0.00878024
twins	37394	UK	Europe	23544.9	32	23576.9	0.00135726
twins	37399	UK	Europe	31728.3	48.5	31776.8	0.00152627
twins	37400	UK	Europe	44402.2	0	44402.2	0
twins	37405	UK	Europe	23547.9	29.2	23577.1	0.00123849
twins	37406	UK	Europe	24928.1	179.3	25107.4	0.00714132
twins	37461	UK	Europe	29274.5	25.7	29300.2	0.000877127
twins	37462	UK	Europe	27769.2	333.9	28103.1	0.0118813
twins	37543	UK	Europe	53421.6	387.3	53808.9	0.00719769
twins	37544	UK	Europe	34765.6	139.2	34904.8	0.00398799
twins	37545	UK	Europe	28963.7	180.4	29144.1	0.00618993
twins	37546	UK	Europe	30244.6	52.7	30297.3	0.00173943
twins	37583	UK	Europe	23986.7	148.5	24135.2	0.00615284
twins	37584	UK	Europe	29365.6	27.4	29393	0.000932195
twins	37647	UK	Europe	34261.7	59	34320.7	0.00171908
twins	37648	UK	Europe	34810.6	149.6	34960.2	0.00427915
twins	37651	UK	Europe	32564.8	153.3	32718.1	0.00468548
twins	37652	UK	Europe	25179.4	61.9	25241.3	0.00245233
twins	37753	UK	Europe	28507.3	704.8	29212.1	0.024127
twins	37754	UK	Europe	28060.2	27.7	28087.9	0.00098619
twins	37797	UK	Europe	27451.8	54	27505.8	0.00196322
twins	37798	UK	Europe	28116.9	195.8	28312.7	0.00691562
twins	37829	UK	Europe	28805.3	75	28880.3	0.00259693
twins	37830	UK	Europe	23691.1	29.7	23720.8	0.00125207
twins	37877	UK	Europe	34282.1	80.2	34362.3	0.00233395
twins	37878	UK	Europe	24259.8	31.7	24291.5	0.00130498
twins	37879	UK	Europe	25830.9	149	25979.9	0.0057352
twins	37880	UK	Europe	35825.6	112.7	35938.3	0.00313593
Enteritis	CJR0607	China	Asia	46864.2	10	46874.2	0.000213337
Enteritis	DCY0308	China	Asia	23640.9	41.7	23682.6	0.00176079
Enteritis	DK0307	China	Asia	40701.1	10.7	40711.8	0.000262823
Enteritis	DXZ0206	China	Asia	25405.7	37.7	25443.4	0.00148172
Enteritis	FGL0209	China	Asia	53774.6	320	54094.6	0.00591556
Enteritis	GFC0307	China	Asia	34509.4	145.5	34654.9	0.00419854
Enteritis	HFS0223	China	Asia	16574.4	17	16591.4	0.00102463
Enteritis	HLT0605	China	Asia	40048.2	77	40125.2	0.00191899
Enteritis	JSZ0202	China	Asia	30156	19.6	30175.6	0.000649531
Enteritis	KL0213	China	Asia	52540.5	240	52780.5	0.00454713
Enteritis	LBZ0426	China	Asia	36318.9	37.8	36356.7	0.0010397
Enteritis	LCR0131	China	Asia	57227.7	357.8	57585.5	0.00621337
Enteritis	LDG0202	China	Asia	40281.6	78.4	40360	0.00194252
Enteritis	LJD0426	China	Asia	11354.2	2.8	11357	0.000246544
Enteritis	LJS0605	China	Asia	58225.1	71	58296.1	0.00121792
Enteritis	LJZ0228	China	Asia	43490.5	26.5	43517	0.000608957
Enteritis	LLY0530	China	Asia	33731.2	34.3	33765.5	0.00101583
Enteritis	LMR0315	China	Asia	40448.9	190	40638.9	0.00467532
Enteritis	LQR0426	China	Asia	49535.1	5.7	49540.8	0.000115057
Enteritis	LRH0523	China	Asia	34263	104.7	34367.7	0.00304647
Enteritis	LSW0213	China	Asia	39668.2	27.7	39695.9	0.000697805
Enteritis	LY0604	China	Asia	35538.7	80.6	35619.3	0.00226282
Enteritis	LYX0319	China	Asia	48649	0	48649	0
Enteritis	LZH0301	China	Asia	26019	16.8	26035.8	0.000645265
Enteritis	SCL0409	China	Asia	31203.5	12.9	31216.4	0.000413244
Enteritis	SQ0308	China	Asia	16149	31	16180	0.00191595
Enteritis	WKS0327	China	Asia	50932.2	471.1	51403.3	0.00916478
Enteritis	WXJ0412	China	Asia	30470.9	30.9	30501.8	0.00101305
Enteritis	XBQ0305	China	Asia	44472.6	180	44652.6	0.00403112
Enteritis	YJP0213	China	Asia	41731.5	170	41901.5	0.00405713
Feng	ERR688505	Austria	Europe	14303.9	22.1	14326	0.00154265
Feng	ERR688506	Austria	Europe	18083.5	85.3	18168.8	0.00469486
Feng	ERR688507	Austria	Europe	18281.3	7	18288.3	0.000382758
Feng	ERR688508	Austria	Europe	13827.5	20.2	13847.7	0.00145873
Feng	ERR688509	Austria	Europe	14965.6	12.7	14978.3	0.000847893
Feng	ERR688510	Austria	Europe	11057.1	6.7	11063.8	0.000605579
Feng	ERR688511	Austria	Europe	9644.6	5.6	9650.2	0.000580299
Feng	ERR688512	Austria	Europe	13984.9	0	13984.9	0
Feng	ERR688513	Austria	Europe	11661.1	69	11730.1	0.0058823
Feng	ERR688514	Austria	Europe	11968.9	6.5	11975.4	0.000542779
Feng	ERR688515	Austria	Europe	13399.2	40.2	13439.4	0.0029912
Feng	ERR688516	Austria	Europe	13558.4	19.2	13577.6	0.00141409
Feng	ERR688517	Austria	Europe	10162	969.6	11131.6	0.0871034
Feng	ERR688518	Austria	Europe	16303.6	14.1	16317.7	0.000864092
Feng	ERR688519	Austria	Europe	16046.4	44.4	16090.8	0.00275934
Feng	ERR688520	Austria	Europe	18192.9	18.3	18211.2	0.00100488
Feng	ERR688521	Austria	Europe	11598.1	4.9	11603	0.000422305
Feng	ERR688522	Austria	Europe	15320.5	3.1	15323.6	0.000202302
Feng	ERR688523	Austria	Europe	15913.2	1.7	15914.9	0.000106818
Feng	ERR688524	Austria	Europe	11553.2	63.6	11616.8	0.00547483
Feng	ERR688525	Austria	Europe	14953	340.8	15293.8	0.0222835
Feng	ERR688526	Austria	Europe	18636.2	27.6	18663.8	0.0014788
Feng	ERR688527	Austria	Europe	21376	56.9	21432.9	0.0026548
Feng	ERR688528	Austria	Europe	17525.1	18.2	17543.3	0.00103743
Feng	ERR688529	Austria	Europe	17915.2	14.4	17929.6	0.000803141
Feng	ERR688530	Austria	Europe	18511.7	6.2	18517.9	0.000334811
Feng	ERR688531	Austria	Europe	12439.9	0	12439.9	0
Feng	ERR688532	Austria	Europe	14854.3	11	14865.3	0.000739978
Feng	ERR688533	Austria	Europe	17892.1	27.4	17919.5	0.00152906
Feng	ERR688534	Austria	Europe	18061.2	122.4	18183.6	0.00673134
Feng	ERR688535	Austria	Europe	18440	11.8	18451.8	0.000639504
Feng	ERR688536	Austria	Europe	15505.9	16.3	15522.2	0.00105011
Feng	ERR688537	Austria	Europe	18023.5	0	18023.5	0
Feng	ERR688538	Austria	Europe	20335.2	33.9	20369.1	0.00166429
Feng	ERR688539	Austria	Europe	15827	19	15846	0.00119904
Feng	ERR688540	Austria	Europe	14180.5	251	14431.5	0.0173925
Feng	ERR688541	Austria	Europe	27923.5	92.1	28015.6	0.00328745
Feng	ERR688542	Austria	Europe	20251.4	23.2	20274.6	0.00114429
Feng	ERR688543	Austria	Europe	15644.8	101	15745.8	0.00641441
Feng	ERR688544	Austria	Europe	15607.6	8.8	15616.4	0.00056351
Feng	ERR688545	Austria	Europe	16187.6	33.4	16221	0.00205906
Feng	ERR688546	Austria	Europe	22634.6	0	22634.6	0
Feng	ERR688547	Austria	Europe	14669.4	428.6	15098	0.0283879
Feng	ERR688548	Austria	Europe	18170.3	83.7	18254	0.0045853
Feng	ERR688549	Austria	Europe	22799.8	23.4	22823.2	0.00102527
Feng	ERR688550	Austria	Europe	15601.2	8.6	15609.8	0.000550936
Feng	ERR688551	Austria	Europe	18498.7	28.2	18526.9	0.00152211
Feng	ERR688552	Austria	Europe	12614.8	3	12617.8	0.000237759
Feng	ERR688553	Austria	Europe	16995.7	53.8	17049.5	0.00315552
Feng	ERR688554	Austria	Europe	12945.2	0	12945.2	0
Feng	ERR688555	Austria	Europe	15922.4	82.7	16005.1	0.0051671
Feng	ERR688556	Austria	Europe	13204.1	134.5	13338.6	0.0100835
Feng	ERR688557	Austria	Europe	12614	37	12651	0.00292467
Feng	ERR688558	Austria	Europe	13732	1996.8	15728.8	0.126952
Feng	ERR688559	Austria	Europe	23642.4	57.3	23699.7	0.00241775
Feng	ERR688560	Austria	Europe	10456.7	113	10569.7	0.0106909
Feng	ERR688561	Austria	Europe	16083.1	0	16083.1	0
Feng	ERR688562	Austria	Europe	14467.8	44.6	14512.4	0.00307323
Feng	ERR688563	Austria	Europe	12205.4	11.3	12216.7	0.000924963
Feng	ERR688564	Austria	Europe	17285.8	494.9	17780.7	0.0278335
Feng	ERR688565	Austria	Europe	16118.7	17.7	16136.4	0.0010969
Feng	ERR688566	Austria	Europe	14023.9	3.9	14027.8	0.000278019
Feng	ERR688567	Austria	Europe	11230	574.5	11804.5	0.0486679
Feng	ERR688568	Austria	Europe	12452.7	3	12455.7	0.000240854
Feng	ERR688569	Austria	Europe	14237.5	1828.7	16066.2	0.113823
Feng	ERR688570	Austria	Europe	20249.7	17	20266.7	0.000838814
Feng	ERR688571	Austria	Europe	17131.5	0	17131.5	0
Feng	ERR688572	Austria	Europe	20961.8	9.6	20971.4	0.000457766
Feng	ERR688573	Austria	Europe	19049.9	25.3	19075.2	0.00132633
Feng	ERR688574	Austria	Europe	14828.4	148	14976.4	0.00988221
Feng	ERR688575	Austria	Europe	24161	65.6	24226.6	0.00270777
Feng	ERR688576	Austria	Europe	20303.8	28.8	20332.6	0.00141644
Feng	ERR688577	Austria	Europe	19327.7	80.7	19408.4	0.00415799
Feng	ERR688578	Austria	Europe	23152	44.9	23196.9	0.0019356
Feng	ERR688579	Austria	Europe	15665.9	23.7	15689.6	0.00151055
Feng	ERR688580	Austria	Europe	14740.7	164.9	14905.6	0.011063
Feng	ERR688581	Austria	Europe	26150.9	79.4	26230.3	0.00302703
Feng	ERR688582	Austria	Europe	17881.4	35.1	17916.5	0.00195909
Feng	ERR688583	Austria	Europe	39503	128.4	39631.4	0.00323986
Feng	ERR688584	Austria	Europe	11515.8	29	11544.8	0.00251195
Feng	ERR688585	Austria	Europe	10200.4	233.1	10433.5	0.0223415
Feng	ERR688586	Austria	Europe	20928.8	61.8	20990.6	0.00294418
Feng	ERR688587	Austria	Europe	18956.9	96.1	19053	0.00504383
Feng	ERR688588	Austria	Europe	17154	36.2	17190.2	0.00210585
Feng	ERR688589	Austria	Europe	12652.2	2289.1	14941.3	0.153206
Feng	ERR688590	Austria	Europe	14255.3	17.4	14272.7	0.00121911
Feng	ERR688591	Austria	Europe	11512.8	0	11512.8	0
Feng	ERR688592	Austria	Europe	18429.6	748	19177.6	0.0390038
Feng	ERR688593	Austria	Europe	14307.5	282	14589.5	0.019329
Feng	ERR688594	Austria	Europe	10886.8	18	10904.8	0.00165065
Feng	ERR688595	Austria	Europe	12073	49	12122	0.00404224
Feng	ERR688596	Austria	Europe	14669.9	3.7	14673.6	0.000252154
Feng	ERR688597	Austria	Europe	19428.2	13.1	19441.3	0.000673823
Feng	ERR688598	Austria	Europe	11199.6	0	11199.6	0
Feng	ERR688599	Austria	Europe	13605.2	19.9	13625.1	0.00146054
Feng	ERR688600	Austria	Europe	14870.2	5.5	14875.7	0.000369731
Feng	ERR688601	Austria	Europe	19775.9	20.4	19796.3	0.0010305
Feng	ERR688602	Austria	Europe	16557	6.2	16563.2	0.000374324
Feng	ERR688603	Austria	Europe	16581.9	26	16607.9	0.00156552
Feng	ERR688604	Austria	Europe	19211.6	547.5	19759.1	0.0277088
Feng	ERR688605	Austria	Europe	11997.4	365.8	12363.2	0.0295878
Feng	ERR688606	Austria	Europe	16851.8	8.5	16860.3	0.000504143
Feng	ERR688607	Austria	Europe	11011.7	0	11011.7	0
Feng	ERR688608	Austria	Europe	15373.5	30.4	15403.9	0.00197353
Feng	ERR688609	Austria	Europe	9105.5	4.5	9110	0.000493963
Feng	ERR688610	Austria	Europe	14443.1	1025.6	15468.7	0.0663016
Feng	ERR688611	Austria	Europe	14865.1	275.9	15141	0.018222
Feng	ERR688612	Austria	Europe	9687.7	43.3	9731	0.0044497
Feng	ERR688613	Austria	Europe	22892.2	12.3	22904.5	0.000537012
Feng	ERR688614	Austria	Europe	15011.4	4.8	15016.2	0.000319655
Feng	ERR688615	Austria	Europe	12680.5	4.5	12685	0.00035475
Feng	ERR688616	Austria	Europe	13086.1	18	13104.1	0.00137362
Feng	ERR688617	Austria	Europe	12572.4	4.3	12576.7	0.000341902
Feng	ERR688618	Austria	Europe	16236.2	827.3	17063.5	0.0484836
Feng	ERR688619	Austria	Europe	24060.3	14.3	24074.6	0.000593987
Feng	ERR688620	Austria	Europe	24811.1	2.9	24814	0.00011687
Feng	ERR688621	Austria	Europe	16861.4	6.2	16867.6	0.000367569
Feng	ERR688622	Austria	Europe	11769.9	15	11784.9	0.00127282
Feng	ERR688623	Austria	Europe	14388	311	14699	0.0211579
Feng	ERR688624	Austria	Europe	18207.9	75.2	18283.1	0.00411309
Feng	ERR688625	Austria	Europe	19873.3	2.9	19876.2	0.000145903
Feng	ERR688626	Austria	Europe	17418.1	785.3	18203.4	0.0431403
Feng	ERR688627	Austria	Europe	16519.8	48.5	16568.3	0.00292728
Feng	ERR688628	Austria	Europe	21909	42	21951	0.00191335
Feng	ERR688629	Austria	Europe	18999.8	57	19056.8	0.00299106
Feng	ERR688630	Austria	Europe	17720.9	10.6	17731.5	0.000597806
Feng	ERR688631	Austria	Europe	11955.7	24.1	11979.8	0.00201172
Feng	ERR688632	Austria	Europe	15193.9	1166.8	16360.7	0.0713172
Feng	ERR688633	Austria	Europe	25921.7	65.8	25987.5	0.00253199
Feng	ERR688634	Austria	Europe	19009.3	25.2	19034.5	0.00132391
Feng	ERR688635	Austria	Europe	15780	140.3	15920.3	0.00881265
Feng	ERR688636	Austria	Europe	17185.3	8.6	17193.9	0.000500177
Feng	ERR688637	Austria	Europe	45766.2	15.8	45782	0.000345114
Feng	ERR688638	Austria	Europe	21036.5	180	21216.5	0.00848396
Feng	ERR688639	Austria	Europe	21672.5	64.9	21737.4	0.00298564
Feng	ERR688640	Austria	Europe	12882.9	9.6	12892.5	0.000744619
Feng	ERR688641	Austria	Europe	14348.5	10.3	14358.8	0.00071733
Feng	ERR688642	Austria	Europe	23464.3	836.8	24301.1	0.0344347
Feng	ERR688643	Austria	Europe	30003.9	10	30013.9	0.000333179
Feng	ERR688644	Austria	Europe	25035.7	58.3	25094	0.00232326
Feng	ERR688645	Austria	Europe	10822.2	14.5	10836.7	0.00133805
Feng	ERR688646	Austria	Europe	22343.6	26.6	22370.2	0.00118908
Feng	ERR688647	Austria	Europe	19148.1	16.2	19164.3	0.000845322
Feng	ERR688648	Austria	Europe	34898.3	320	35218.3	0.00908619
Feng	ERR688649	Austria	Europe	19208.6	66.7	19275.3	0.00346039
Feng	ERR688650	Austria	Europe	32616.6	77.3	32693.9	0.00236436
Feng	ERR688651	Austria	Europe	11444.2	19.8	11464	0.00172715
Feng	ERR710424	Austria	Europe	15668.4	266.9	15935.3	0.016749
Feng	ERR710425	Austria	Europe	19287.3	19	19306.3	0.000984135
Feng	ERR710426	Austria	Europe	10662.9	0	10662.9	0
Feng	ERR710427	Austria	Europe	19473.3	35.4	19508.7	0.00181458
Feng	ERR710428	Austria	Europe	17399	14.1	17413.1	0.000809735
Feng	ERR710429	Austria	Europe	15638	21.6	15659.6	0.00137935
Feng	ERR710430	Austria	Europe	8862.9	7.8	8870.7	0.000879299
Feng	ERR710431	Austria	Europe	14688.6	17.8	14706.4	0.00121036
Feng	ERR710432	Austria	Europe	17970.6	1175.3	19145.9	0.0613865
Li	MH0192_101007	Danish	Europe	13951.7	20	13971.7	0.00143147
Li	MH0221_101031	Danish	Europe	34296.6	9.1	34305.7	0.000265262
Li	MH0222_101031	Danish	Europe	21782.2	145.7	21927.9	0.0066445
Li	MH0234_101031	Danish	Europe	29427.8	62.5	29490.3	0.00211934
Li	MH0238_101031	Danish	Europe	18634.5	15.6	18650.1	0.000836457
Li	MH0245_101031	Danish	Europe	19003.8	109.3	19113.1	0.00571859
Li	MH0246_101007	Danish	Europe	20756.5	3.4	20759.9	0.000163777
Li	MH0252_101031	Danish	Europe	16551.4	43	16594.4	0.00259124
Li	MH0259_101007	Danish	Europe	22562.8	164.6	22727.4	0.00724236
Li	MH0260_101031	Danish	Europe	39656.4	179.1	39835.5	0.00449599
Li	MH0261_101007	Danish	Europe	40467.9	0	40467.9	0
Li	MH0262_101031	Danish	Europe	12851.4	39.7	12891.1	0.00307964
Li	MH0264_101031	Danish	Europe	30744.8	211.1	30955.9	0.00681938
Li	MH0265_101031	Danish	Europe	18507.4	137.1	18644.5	0.00735337
Li	MH0266_101031	Danish	Europe	30205.9	55	30260.9	0.00181753
Li	MH0268_101031	Danish	Europe	30900.6	115.1	31015.7	0.00371102
Li	MH0270_101031	Danish	Europe	21644.3	171	21815.3	0.00783854
Li	MH0271_101205	Danish	Europe	16589.6	66.8	16656.4	0.00401047
Li	MH0280_101031	Danish	Europe	20937.2	15.2	20952.4	0.000725454
Li	MH0281_101031	Danish	Europe	22003.4	8.3	22011.7	0.000377072
Li	MH0283_101207	Danish	Europe	36666.3	207	36873.3	0.00561382
Li	MH0284_101031	Danish	Europe	28450.6	441.6	28892.2	0.0152844
Li	MH0290_101102	Danish	Europe	19528.3	29.3	19557.6	0.00149814
Li	MH0293_101007	Danish	Europe	17664.7	76	17740.7	0.00428393
Li	MH0297_101102	Danish	Europe	24423.9	55	24478.9	0.00224683
Li	MH0298_101102	Danish	Europe	15514.6	20.1	15534.7	0.00129388
Li	MH0299_101007	Danish	Europe	43587.6	27.9	43615.5	0.000639681
Li	MH0301_101102	Danish	Europe	22347.1	211.1	22558.2	0.00935802
Li	MH0303_101007	Danish	Europe	15718	1.8	15719.8	0.000114505
Li	MH0308_101031	Danish	Europe	23286.4	19	23305.4	0.000815262
Li	MH0309_101007	Danish	Europe	17527.6	41.6	17569.2	0.00236778
Li	MH0310_101031	Danish	Europe	30475	76.2	30551.2	0.00249417
Li	MH0311_101007	Danish	Europe	28783.7	74	28857.7	0.00256431
Li	MH0314_101102	Danish	Europe	17530.7	30.3	17561	0.00172541
Li	MH0315_101102	Danish	Europe	15391.9	135.4	15527.3	0.00872013
Li	MH0319_101031	Danish	Europe	35622.7	270.1	35892.8	0.00752519
Li	MH0323_101031	Danish	Europe	22398.6	30.2	22428.8	0.00134648
Li	MH0325_101007	Danish	Europe	21958.3	282.6	22240.9	0.0127063
Li	MH0326_101031	Danish	Europe	24692	536.9	25228.9	0.0212811
Li	MH0327_101007	Danish	Europe	25323.2	370.8	25694	0.0144314
Li	MH0328_101007	Danish	Europe	18595.7	72.5	18668.2	0.00388361
Li	MH0329_101031	Danish	Europe	19337.7	23.5	19361.2	0.00121377
Li	MH0330_101031	Danish	Europe	22862.7	293.5	23156.2	0.0126748
Li	MH0332_101031	Danish	Europe	35170.4	2.3	35172.7	6.53916e-05
Li	MH0334_101101	Danish	Europe	30453	33.4	30486.4	0.00109557
Li	MH0335_101101	Danish	Europe	25791.9	52	25843.9	0.00201208
Li	MH0336_101008	Danish	Europe	14704.8	47.1	14751.9	0.00319281
Li	MH0337_101008	Danish	Europe	21806.1	41.8	21847.9	0.00191323
Li	MH0338_101009	Danish	Europe	15749.2	55.2	15804.4	0.0034927
Li	MH0339_101009	Danish	Europe	21796.5	57.9	21854.4	0.00264935
Li	MH0340_101102	Danish	Europe	24116.9	59.7	24176.6	0.00246933
Li	MH0341_101009	Danish	Europe	43066.4	280.4	43346.8	0.00646876
Li	MH0342_101009	Danish	Europe	34079.6	113.6	34193.2	0.0033223
Li	MH0343_101009	Danish	Europe	21597.3	50.1	21647.4	0.00231437
Li	MH0345_101009	Danish	Europe	23317.9	59.8	23377.7	0.00255799
Li	MH0346_101009	Danish	Europe	22578.2	337.3	22915.5	0.0147193
Li	MH0347_101101	Danish	Europe	22876.9	143	23019.9	0.00621202
Li	MH0348_101101	Danish	Europe	22335.4	68.7	22404.1	0.0030664
Li	MH0349_101009	Danish	Europe	22125.4	30.7	22156.1	0.00138562
Li	MH0350_101009	Danish	Europe	25241.2	50.8	25292	0.00200854
Li	MH0351_101102	Danish	Europe	14486.2	27.6	14513.8	0.00190164
Li	MH0354_101101	Danish	Europe	25910	620.5	26530.5	0.0233882
Li	MH0355_101009	Danish	Europe	21066.6	28.5	21095.1	0.00135102
Li	MH0356_101101	Danish	Europe	22679.2	170.3	22849.5	0.00745312
Li	MH0357_101009	Danish	Europe	24631.6	138	24769.6	0.00557135
Li	MH0358_101009	Danish	Europe	24438.5	5.4	24443.9	0.000220914
Li	MH0359_101009	Danish	Europe	23555.7	82.7	23638.4	0.00349854
Li	MH0360_101009	Danish	Europe	31882.5	152	32034.5	0.00474488
Li	MH0361_101009	Danish	Europe	33488	48	33536	0.0014313
Li	MH0362_101009	Danish	Europe	24016.3	22.7	24039	0.000944299
Li	MH0363_101009	Danish	Europe	32294.8	44.7	32339.5	0.00138221
Li	MH0364_101111	Danish	Europe	21891.4	29.5	21920.9	0.00134575
Li	MH0365_101102	Danish	Europe	33570.9	20.9	33591.8	0.000622176
Li	MH0366_101111	Danish	Europe	15161.1	10.8	15171.9	0.000711842
Li	MH0367_101009	Danish	Europe	22614	4.6	22618.6	0.000203372
Li	MH0368_101009	Danish	Europe	25894.3	50.2	25944.5	0.0019349
Li	MH0369_101111	Danish	Europe	19067.6	23.1	19090.7	0.00121001
Li	MH0370_101009	Danish	Europe	26406.5	77.2	26483.7	0.002915
Li	MH0371_101009	Danish	Europe	27720.9	154.2	27875.1	0.00553182
Li	MH0372_101009	Danish	Europe	22548.4	208.2	22756.6	0.00914899
Li	MH0373_101009	Danish	Europe	19396.6	113.7	19510.3	0.00582769
Li	MH0374_101009	Danish	Europe	23376	165.6	23541.6	0.00703436
Li	MH0375_101102	Danish	Europe	17402.4	0	17402.4	0
Li	MH0376_101009	Danish	Europe	19610.9	43.5	19654.4	0.00221324
Li	MH0377_101009	Danish	Europe	19821.9	212.6	20034.5	0.0106117
Li	MH0378_101009	Danish	Europe	31302.1	28.3	31330.4	0.000903276
Li	MH0379_101009	Danish	Europe	27683.8	62.3	27746.1	0.00224536
Li	MH0381_101102	Danish	Europe	13601.4	25.8	13627.2	0.00189327
Li	MH0382_101111	Danish	Europe	17683.2	55.3	17738.5	0.00311751
Li	MH0383_101009	Danish	Europe	36077.5	134.6	36212.1	0.00371699
Li	MH0384_101009	Danish	Europe	33100.2	18.2	33118.4	0.000549543
Li	MH0385_101009	Danish	Europe	19272.9	6.8	19279.7	0.000352703
Li	MH0386_101009	Danish	Europe	20697.6	32.3	20729.9	0.00155814
Li	MH0387_101009	Danish	Europe	40776.9	194.4	40971.3	0.00474478
Li	MH0388_101111	Danish	Europe	26733.6	95.6	26829.2	0.00356328
Li	MH0389_101101	Danish	Europe	22245	18.1	22263.1	0.000813004
Li	MH0390_101009	Danish	Europe	18284.2	28.5	18312.7	0.0015563
Li	MH0391_101009	Danish	Europe	21283.7	45.1	21328.8	0.00211451
Li	MH0392_101009	Danish	Europe	25173.9	34.7	25208.6	0.00137651
Li	MH0393_101101	Danish	Europe	27432.6	73.3	27505.9	0.00266488
Li	MH0394_101009	Danish	Europe	20704.3	53.6	20757.9	0.00258215
Li	MH0395_101009	Danish	Europe	27533.9	80	27613.9	0.00289709
Li	MH0396_101031	Danish	Europe	22501.1	45.1	22546.2	0.00200034
Li	MH0397_101101	Danish	Europe	22284.9	16.4	22301.3	0.000735383
Li	MH0398_101101	Danish	Europe	22490.9	62.5	22553.4	0.0027712
Li	MH0399_101031	Danish	Europe	27996.2	125.5	28121.7	0.00446275
Li	MH0400_101101	Danish	Europe	32985.9	188.6	33174.5	0.00568509
Li	MH0401_101102	Danish	Europe	20580.1	256.1	20836.2	0.0122911
Li	MH0402_101111	Danish	Europe	16246.3	17.1	16263.4	0.00105144
Li	O2.CD1-0_110821	Spanish	Europe	40459.5	94.7	40554.2	0.00233515
Li	O2.CD1-0-PT_110821	Spanish	Europe	30705	121.8	30826.8	0.00395111
Li	O2.CD2-0_110820	Spanish	Europe	44900.9	218.6	45119.5	0.00484491
Li	O2.CD2-0-PT_110821	Spanish	Europe	41046.3	136	41182.3	0.00330239
Li	O2.CD3-0-PT_110820	Spanish	Europe	21953.7	64.7	22018.4	0.00293845
Li	O2.UC11-1_111207	Spanish	Europe	36147.4	44	36191.4	0.00121576
Li	O2.UC1-1_111207	Spanish	Europe	38347	20.9	38367.9	0.000544726
Li	O2.UC12-1_111207	Spanish	Europe	31930.8	205.8	32136.6	0.00640391
Li	O2.UC13-1_111207	Spanish	Europe	30427.2	13.9	30441.1	0.00045662
Li	O2.UC14-1_111207	Spanish	Europe	28647.3	23.4	28670.7	0.000816164
Li	O2.UC15-0_100908	Spanish	Europe	43495.7	99	43594.7	0.00227092
Li	O2.UC15-1_111207	Spanish	Europe	20574.4	18.7	20593.1	0.000908071
Li	O2.UC15-2_100908	Spanish	Europe	37566.5	31.4	37597.9	0.000835153
Li	O2.UC16-1_111213	Spanish	Europe	45387.9	262.9	45650.8	0.00575894
Li	O2.UC17-1_111207	Spanish	Europe	41797.4	168.7	41966.1	0.00401991
Li	O2.UC18-1_111207	Spanish	Europe	35776.4	145.4	35921.8	0.00404768
Li	O2.UC19-1_111207	Spanish	Europe	26237.5	83.6	26321.1	0.00317616
Li	O2.UC20-1_111207	Spanish	Europe	21745.9	29	21774.9	0.00133181
Li	O2.UC21-1_111207	Spanish	Europe	34514.6	55.9	34570.5	0.00161699
Li	O2.UC2-1_111207	Spanish	Europe	26021.7	16.5	26038.2	0.000633684
Li	O2.UC22-1_111206	Spanish	Europe	25056.3	63	25119.3	0.00250803
Li	O2.UC23-1_111206	Spanish	Europe	11561.6	10.2	11571.8	0.000881453
Li	O2.UC24-1_111206	Spanish	Europe	39664.6	36.2	39700.8	0.00091182
Li	O2.UC26-1_111206	Spanish	Europe	39682.9	230	39912.9	0.00576255
Li	O2.UC27-1_111207	Spanish	Europe	19418.9	47.4	19466.3	0.00243498
Li	O2.UC28-0_100908	Spanish	Europe	20076.5	56.7	20133.2	0.00281624
Li	O2.UC28-1_111207	Spanish	Europe	22543.8	42.9	22586.7	0.00189935
Li	O2.UC28-2_100908	Spanish	Europe	18305	195	18500	0.0105405
Li	O2.UC29-1_111207	Spanish	Europe	19721.9	29.8	19751.7	0.00150873
Li	O2.UC30-1_111207	Spanish	Europe	33747	59	33806	0.00174525
Li	O2.UC31-1_111207	Spanish	Europe	22371.7	32.2	22403.9	0.00143725
Li	O2.UC3-1_111207	Spanish	Europe	31949.5	78.4	32027.9	0.00244787
Li	O2.UC32-1_111207	Spanish	Europe	32507.2	19.3	32526.5	0.000593362
Li	O2.UC35-1_111207	Spanish	Europe	28249.4	48.9	28298.3	0.00172802
Li	O2.UC36-0_100902	Spanish	Europe	17642.4	26	17668.4	0.00147155
Li	O2.UC36-1_111207	Spanish	Europe	31357.5	75.9	31433.4	0.00241463
Li	O2.UC37-1_111207	Spanish	Europe	38589.3	64.8	38654.1	0.00167641
Li	O2.UC38-1_111207	Spanish	Europe	28095.8	80.9	28176.7	0.00287117
Li	O2.UC40-1_111207	Spanish	Europe	25961.4	43.4	26004.8	0.00166892
Li	O2.UC41-1_111207	Spanish	Europe	33232.5	85.2	33317.7	0.0025572
Li	O2.UC4-1_111207	Spanish	Europe	29299	63.6	29362.6	0.00216602
Li	O2.UC43-1_111206	Spanish	Europe	44499.3	413	44912.3	0.0091957
Li	O2.UC44-1_111206	Spanish	Europe	30437.8	28.9	30466.7	0.000948577
Li	O2.UC46-1_111206	Spanish	Europe	36162.9	12	36174.9	0.000331722
Li	O2.UC47-1_111206	Spanish	Europe	19774.3	118.3	19892.6	0.00594694
Li	O2.UC48-1_111213	Spanish	Europe	40417.6	51	40468.6	0.00126024
Li	O2.UC5-1_111207	Spanish	Europe	42312.7	81.4	42394.1	0.00192008
Li	O2.UC6-0_100908	Spanish	Europe	32072.7	6.3	32079	0.00019639
Li	O2.UC6-1_111207	Spanish	Europe	36638.4	4.8	36643.2	0.000130993
Li	O2.UC6-2_100908	Spanish	Europe	28310	2.4	28312.4	8.47685e-05
Li	O2.UC7-0_111207	Spanish	Europe	25003.1	22.9	25026	0.000915048
Li	O2.UC7-1_111207	Spanish	Europe	17290	36.8	17326.8	0.00212388
Li	O2.UC8-0_100908	Spanish	Europe	26784	22.4	26806.4	0.000835621
Li	O2.UC8-1_111207	Spanish	Europe	25413.5	16.7	25430.2	0.0006567
Li	O2.UC8-2_100908	Spanish	Europe	25903.7	38.7	25942.4	0.00149177
Li	O2.UC9-1_111207	Spanish	Europe	35961.3	80.4	36041.7	0.00223075
Li	V1.CD1-0-PN_101220	Spanish	Europe	30116.4	53.3	30169.7	0.00176667
Li	V1.CD1-0-PT_110820	Spanish	Europe	31663.2	59.6	31722.8	0.00187877
Li	V1.CD12-3_100902	Spanish	Europe	24045.8	95	24140.8	0.00393525
Li	V1.CD1-3-PN_101220	Spanish	Europe	32412.8	58.5	32471.3	0.00180159
Li	V1.CD20-0_100902	Spanish	Europe	19622.2	42	19664.2	0.00213586
Li	V1.CD2-0-PN_101220	Spanish	Europe	31434.5	66	31500.5	0.0020952
Li	V1.CD2-0-PT_110820	Spanish	Europe	23509	21	23530	0.000892478
Li	V1.CD3-0-PN_101220	Spanish	Europe	18360.9	18.9	18379.8	0.0010283
Li	V1.CD3-0-PT_110820	Spanish	Europe	21703.3	110	21813.3	0.00504279
Li	V1.CD32-0_100902	Spanish	Europe	15827.2	15.5	15842.7	0.000978369
Li	V1.CD32-4_100902	Spanish	Europe	18807.9	15.3	18823.2	0.000812827
Li	V1.CD3-3-PN_101220	Spanish	Europe	26973.5	69	27042.5	0.00255154
Li	V1.CD37-4_101218	Spanish	Europe	34306	113	34419	0.00328307
Li	V1.CD40-0_100902	Spanish	Europe	24856	12.1	24868.1	0.000486567
Li	V1.CD4-0-PN_101220	Spanish	Europe	22224.1	34.5	22258.6	0.00154996
Li	V1.CD4-0-PT_110820	Spanish	Europe	26106.5	28	26134.5	0.00107138
Li	V1.CD43-0_101218	Spanish	Europe	35706.1	19.9	35726	0.000557017
Li	V1.CD44-0_100902	Spanish	Europe	31368.7	54.5	31423.2	0.00173439
Li	V1.CD44-4_110821	Spanish	Europe	48744.7	151	48895.7	0.00308821
Li	V1.CD45-0_100902	Spanish	Europe	29592.6	2	29594.6	6.75799e-05
Li	V1.CD46-0_100902	Spanish	Europe	13996.2	51	14047.2	0.00363062
Li	V1.CD48-0_100902	Spanish	Europe	17471.9	90.6	17562.5	0.00515872
Li	V1.CD49-0_101218	Spanish	Europe	27530.1	60.2	27590.3	0.00218193
Li	V1.CD50-0_101218	Spanish	Europe	29869.2	65.4	29934.6	0.00218476
Li	V1.CD5-0-PN_101220	Spanish	Europe	11170.6	14.7	11185.3	0.00131422
Li	V1.CD51-0_110821	Spanish	Europe	28414.6	75.6	28490.2	0.00265354
Li	V1.CD52-0_110821	Spanish	Europe	36582.2	63.7	36645.9	0.00173826
Li	V1.CD53-0_110821	Spanish	Europe	46358.7	247.6	46606.3	0.00531259
Li	V1.CD54-0_110820	Spanish	Europe	16472.8	10.3	16483.1	0.000624882
Li	V1.CD55-0_110820	Spanish	Europe	30078.2	58.3	30136.5	0.00193453
Li	V1.CD6-0-PN_101220	Spanish	Europe	20552.2	37.7	20589.9	0.00183099
Li	V1.CD6-0-PT_110820	Spanish	Europe	31933.3	195.5	32128.8	0.00608488
Li	V1.CD7-0-PN_101220	Spanish	Europe	8301.5	23	8324.5	0.00276293
Li	V1.CD8-0-PN_101220	Spanish	Europe	26867.3	39.1	26906.4	0.00145319
Li	V1.FI01_110821	Spanish	Europe	32973.1	57.3	33030.4	0.00173477
Li	V1.FI02_110820	Spanish	Europe	47081.7	52.9	47134.6	0.00112232
Li	V1.FI03_110820	Spanish	Europe	35444.1	40.1	35484.2	0.00113008
Li	V1.FI04_110822	Spanish	Europe	33522.6	678	34200.6	0.0198242
Li	V1.FI05_110822	Spanish	Europe	24008.2	29.3	24037.5	0.00121893
Li	V1.FI06_110822	Spanish	Europe	35183.8	336.4	35520.2	0.00947067
Li	V1.FI07_110821	Spanish	Europe	28564.3	35.3	28599.6	0.00123428
Li	V1.FI08_110821	Spanish	Europe	33234.5	60	33294.5	0.0018021
Li	V1.FI09_110821	Spanish	Europe	34779.1	111.7	34890.8	0.00320142
Li	V1.FI10_110821	Spanish	Europe	40208.8	13.8	40222.6	0.000343091
Li	V1.FI11_110821	Spanish	Europe	28524.4	71.1	28595.5	0.00248641
Li	V1.FI12_110821	Spanish	Europe	33841.5	12	33853.5	0.000354469
Li	V1.FI13_110821	Spanish	Europe	30385	88.6	30473.6	0.00290743
Li	V1.FI14_110821	Spanish	Europe	23914.2	77.8	23992	0.00324275
Li	V1.FI15_110821	Spanish	Europe	28219.1	43.6	28262.7	0.00154267
Li	V1.FI16_110821	Spanish	Europe	32857.9	56.2	32914.1	0.00170747
Li	V1.FI17_110822	Spanish	Europe	18149.6	761.3	18910.9	0.0402572
Li	V1.FI18_110822	Spanish	Europe	28809.8	42	28851.8	0.00145572
Li	V1.FI19_110822	Spanish	Europe	29117.8	25.3	29143.1	0.00086813
Li	V1.FI20_110822	Spanish	Europe	30641.1	67.8	30708.9	0.00220783
Li	V1.FI21_110822	Spanish	Europe	15808.9	0	15808.9	0
Li	V1.FI22_110822	Spanish	Europe	33239	86.3	33325.3	0.00258962
Li	V1.FI23_110822	Spanish	Europe	32808.2	207.6	33015.8	0.0062879
Li	V1.FI24_110822	Spanish	Europe	60935.4	195.6	61131	0.00319969
Li	V1.FI25_110822	Spanish	Europe	34089.3	69	34158.3	0.00202001
Li	V1.FI26_110822	Spanish	Europe	33403.7	33.5	33437.2	0.00100188
Li	V1.FI27_110822	Spanish	Europe	31752	85.8	31837.8	0.00269491
Li	V1.FI28_110822	Spanish	Europe	27208.3	44.8	27253.1	0.00164385
Li	V1.FI29_110822	Spanish	Europe	22586.7	272.1	22858.8	0.0119035
Li	V1.FI30_110822	Spanish	Europe	33477.7	37	33514.7	0.00110399
Li	V1.FI31_110822	Spanish	Europe	37886.7	10.8	37897.5	0.000284979
Li	V1.FI32_110822	Spanish	Europe	35380.9	6.4	35387.3	0.000180856
Li	V1.FI33_110822	Spanish	Europe	31215.6	11	31226.6	0.000352264
Li	V1.FI34_110822	Spanish	Europe	33437.6	51.5	33489.1	0.00153781
Li	V1.FI35_110822	Spanish	Europe	35964.9	110	36074.9	0.00304921
Li	V1.FI36_110822	Spanish	Europe	36511.5	20	36531.5	0.000547473
Li	V1.FI37_110822	Spanish	Europe	25074.5	28.2	25102.7	0.00112339
Li	V1.UC22-1_100902	Spanish	Europe	14852.8	35.6	14888.4	0.00239112
Li	V1.UC38-4_100902	Spanish	Europe	21456.3	98	21554.3	0.00454666
Li	V1.UC39-4_101220	Spanish	Europe	20531.5	16	20547.5	0.000778684
Li	V1.UC40-1_100816	Spanish	Europe	10312.8	12.9	10325.7	0.00124931
Li	V1.UC47-4_101220	Spanish	Europe	25137.6	81.1	25218.7	0.00321587
Li	V1.UC54-4_101220	Spanish	Europe	36743.8	13.9	36757.7	0.000378152
Li	V1.UC56-1_100816	Spanish	Europe	2579.1	0	2579.1	0
Li	V1.UC58-4_110821	Spanish	Europe	24932.7	56	24988.7	0.00224101
Li	V1.UC59-0_100816	Spanish	Europe	25710	64.8	25774.8	0.00251408
Li	V1.UC59-4_110821	Spanish	Europe	3103	0	3103	0
Li	V1.UC60-0_100811	Spanish	Europe	12157.4	23.1	12180.5	0.00189647
Li	V1.UC63-0_101005	Spanish	Europe	12502.9	14	12516.9	0.00111849
Li	V1.UC64-0_101220	Spanish	Europe	23402	32.5	23434.5	0.00138684
Qin	SRR341581	China	Asia	22442.6	49.1	22491.7	0.00218303
Qin	SRR341582	China	Asia	9091.5	8.2	9099.7	0.000901129
Qin	SRR341583	China	Asia	10682.9	27.3	10710.2	0.00254897
Qin	SRR341584	China	Asia	18357	17.3	18374.3	0.000941532
Qin	SRR341585	China	Asia	12222.3	5.3	12227.6	0.000433446
Qin	SRR341586	China	Asia	10485.6	26.9	10512.5	0.00255886
Qin	SRR341587	China	Asia	15538.1	55.3	15593.4	0.00354637
Qin	SRR341588	China	Asia	10808.1	32.1	10840.2	0.0029612
Qin	SRR341589	China	Asia	8282.4	10.7	8293.1	0.00129023
Qin	SRR341590	China	Asia	13107.3	12.3	13119.6	0.000937529
Qin	SRR341591	China	Asia	9957	16.6	9973.6	0.00166439
Qin	SRR341592	China	Asia	14011.1	56	14067.1	0.00398092
Qin	SRR341593	China	Asia	12215.3	22.8	12238.1	0.00186303
Qin	SRR341594	China	Asia	16008.4	75.7	16084.1	0.00470651
Qin	SRR341595	China	Asia	9199.8	11	9210.8	0.00119425
Qin	SRR341596	China	Asia	9085.9	1.9	9087.8	0.000209072
Qin	SRR341597	China	Asia	11000.4	13.5	11013.9	0.00122572
Qin	SRR341598	China	Asia	14040.6	44	14084.6	0.00312398
Qin	SRR341599	China	Asia	8757.1	16.2	8773.3	0.00184651
Qin	SRR341600	China	Asia	17304.9	15	17319.9	0.000866056
Qin	SRR341601	China	Asia	10619	12	10631	0.00112877
Qin	SRR341602	China	Asia	6395.7	7.6	6403.3	0.00118689
Qin	SRR341603	China	Asia	11689.9	25	11714.9	0.00213403
Qin	SRR341604	China	Asia	6324	9.7	6333.7	0.00153149
Qin	SRR341605	China	Asia	11647.4	38.4	11685.8	0.00328604
Qin	SRR341606	China	Asia	12474.9	21	12495.9	0.00168055
Qin	SRR341607	China	Asia	12563.5	0	12563.5	0
Qin	SRR341608	China	Asia	8915.1	12.2	8927.3	0.00136659
Qin	SRR341609	China	Asia	10287.2	12.3	10299.5	0.00119423
Qin	SRR341610	China	Asia	15357.7	31	15388.7	0.00201447
Qin	SRR341611	China	Asia	9579.4	12	9591.4	0.00125112
Qin	SRR341612	China	Asia	13633.4	16	13649.4	0.00117221
Qin	SRR341613	China	Asia	16120.6	17	16137.6	0.00105344
Qin	SRR341614	China	Asia	12990.3	29.7	13020	0.00228111
Qin	SRR341615	China	Asia	9712.4	4.4	9716.8	0.000452824
Qin	SRR341616	China	Asia	11682.1	37.5	11719.6	0.00319977
Qin	SRR341617	China	Asia	11187.9	31	11218.9	0.00276319
Qin	SRR341618	China	Asia	12861.2	17	12878.2	0.00132006
Qin	SRR341619	China	Asia	13439.6	0	13439.6	0
Qin	SRR341620	China	Asia	10568.8	9.9	10578.7	0.000935843
Qin	SRR341621	China	Asia	11301.7	32	11333.7	0.00282344
Qin	SRR341622	China	Asia	14545	80.2	14625.2	0.00548369
Qin	SRR341623	China	Asia	12721.2	31.8	12753	0.00249353
Qin	SRR341624	China	Asia	17083.3	43.1	17126.4	0.00251658
Qin	SRR341625	China	Asia	8954.1	9.5	8963.6	0.00105984
Qin	SRR341626	China	Asia	14603.2	76.2	14679.4	0.00519095
Qin	SRR341627	China	Asia	14225.6	56	14281.6	0.00392113
Qin	SRR341628	China	Asia	13653.9	0	13653.9	0
Qin	SRR341629	China	Asia	15964.5	90.6	16055.1	0.00564307
Qin	SRR341630	China	Asia	13955.1	36.2	13991.3	0.00258732
Qin	SRR341631	China	Asia	24044.1	53	24097.1	0.00219943
Qin	SRR341632	China	Asia	26822.1	50.2	26872.3	0.00186809
Qin	SRR341633	China	Asia	23971.6	36	24007.6	0.00149953
Qin	SRR341634	China	Asia	15536.3	88.9	15625.2	0.00568953
Qin	SRR341635	China	Asia	9215.8	23.2	9239	0.00251109
Qin	SRR341636	China	Asia	11885.7	7	11892.7	0.000588596
Qin	SRR341637	China	Asia	9250	12	9262	0.00129562
Qin	SRR341638	China	Asia	11021.7	4.2	11025.9	0.000380921
Qin	SRR341639	China	Asia	13730.8	41.5	13772.3	0.00301329
Qin	SRR341640	China	Asia	15090.9	68.6	15159.5	0.00452522
Qin	SRR341641	China	Asia	11456.4	15.6	11472	0.00135983
Qin	SRR341642	China	Asia	9937.9	9.8	9947.7	0.000985152
Qin	SRR341643	China	Asia	14991.3	17.6	15008.9	0.00117264
Qin	SRR341644	China	Asia	16142.4	88	16230.4	0.00542192
Qin	SRR341645	China	Asia	11351.9	4.4	11356.3	0.00038745
Qin	SRR341646	China	Asia	20981.2	52	21033.2	0.00247228
Qin	SRR341647	China	Asia	11939.4	4.7	11944.1	0.0003935
Qin	SRR341648	China	Asia	13344.6	36	13380.6	0.00269046
Qin	SRR341649	China	Asia	17216.4	47	17263.4	0.00272252
Qin	SRR341650	China	Asia	16775.5	27	16802.5	0.0016069
Qin	SRR341651	China	Asia	13547.6	53	13600.6	0.00389689
Qin	SRR341652	China	Asia	10006	36.3	10042.3	0.00361471
Qin	SRR341653	China	Asia	13167.1	33.1	13200.2	0.00250754
Qin	SRR341654	China	Asia	6460.1	46	6506.1	0.00707029
Qin	SRR341655	China	Asia	12784.4	34.1	12818.5	0.00266022
Qin	SRR341656	China	Asia	10326.6	13.9	10340.5	0.00134423
Qin	SRR341657	China	Asia	8600.1	33	8633.1	0.0038225
Qin	SRR341658	China	Asia	16129.8	20.1	16149.9	0.00124459
Qin	SRR341659	China	Asia	18668.4	41.6	18710	0.00222341
Qin	SRR341660	China	Asia	4894.1	17.8	4911.9	0.00362385
Qin	SRR341661	China	Asia	12180	2	12182	0.000164177
Qin	SRR341662	China	Asia	12148.8	34.4	12183.2	0.00282356
Qin	SRR341663	China	Asia	17043.8	28	17071.8	0.00164013
Qin	SRR341664	China	Asia	16037.2	24.2	16061.4	0.00150672
Qin	SRR341665	China	Asia	18395.8	22.6	18418.4	0.00122703
Qin	SRR341666	China	Asia	12386.9	1.2	12388.1	9.68672e-05
Qin	SRR341667	China	Asia	9140.9	5.9	9146.8	0.000645034
Qin	SRR341668	China	Asia	17063.5	1	17064.5	5.86012e-05
Qin	SRR341669	China	Asia	14307.3	0	14307.3	0
Qin	SRR341670	China	Asia	15716.9	362.4	16079.3	0.0225383
Qin	SRR341671	China	Asia	14388.6	29	14417.6	0.00201143
Qin	SRR341672	China	Asia	8183.3	73	8256.3	0.00884173
Qin	SRR341673	China	Asia	16808.1	92.5	16900.6	0.00547318
Qin	SRR341674	China	Asia	11662.9	13	11675.9	0.0011134
Qin	SRR341675	China	Asia	15742.4	27.5	15769.9	0.00174383
Qin	SRR341676	China	Asia	16919.3	29.3	16948.6	0.00172876
Qin	SRR341677	China	Asia	22619.7	120	22739.7	0.00527711
Qin	SRR341678	China	Asia	9341.2	10.1	9351.3	0.00108006
Qin	SRR341679	China	Asia	14299.3	26.2	14325.5	0.00182891
Qin	SRR341680	China	Asia	20293.9	26.2	20320.1	0.00128936
Qin	SRR341681	China	Asia	14621.8	0	14621.8	0
Qin	SRR341682	China	Asia	19960	33	19993	0.00165058
Qin	SRR341683	China	Asia	16459.2	45.7	16504.9	0.00276887
Qin	SRR341684	China	Asia	15073	0	15073	0
Qin	SRR341685	China	Asia	16707.1	69	16776.1	0.00411299
Qin	SRR341686	China	Asia	12953.2	18.3	12971.5	0.00141079
Qin	SRR341687	China	Asia	16405.5	27	16432.5	0.00164309
Qin	SRR341688	China	Asia	18004.8	29	18033.8	0.00160809
Qin	SRR341689	China	Asia	21503.4	86.1	21589.5	0.00398805
Qin	SRR341690	China	Asia	19057.1	0	19057.1	0
Qin	SRR341691	China	Asia	17104.3	38.9	17143.2	0.00226912
Qin	SRR341692	China	Asia	15794.1	24.9	15819	0.00157406
Qin	SRR341693	China	Asia	19831	0	19831	0
Qin	SRR341694	China	Asia	26175.5	11.5	26187	0.000439149
Qin	SRR341695	China	Asia	21116	76.6	21192.6	0.00361447
Qin	SRR341696	China	Asia	20477.1	38	20515.1	0.00185229
Qin	SRR341697	China	Asia	19941.1	76	20017.1	0.00379675
Qin	SRR341698	China	Asia	17997.1	38	18035.1	0.002107
Qin	SRR341699	China	Asia	15815.2	58.4	15873.6	0.00367906
Qin	SRR341700	China	Asia	14358.1	18.2	14376.3	0.00126597
Qin	SRR341701	China	Asia	26286.4	54.2	26340.6	0.00205766
Qin	SRR341702	China	Asia	12861.3	13	12874.3	0.00100976
Qin	SRR341703	China	Asia	6686.5	2.6	6689.1	0.000388692
Qin	SRR341704	China	Asia	19290.7	66	19356.7	0.00340967
Qin	SRR341705	China	Asia	15480	8.1	15488.1	0.000522982
Qin	SRR341706	China	Asia	14442.6	17.4	14460	0.00120332
Qin	SRR341707	China	Asia	15139.9	31.3	15171.2	0.00206312
Qin	SRR341708	China	Asia	19251.4	70	19321.4	0.00362293
Qin	SRR341709	China	Asia	15757.1	36	15793.1	0.00227948
Qin	SRR341710	China	Asia	18480.3	27.1	18507.4	0.00146428
Qin	SRR341711	China	Asia	14613.5	5.7	14619.2	0.000389898
Qin	SRR341712	China	Asia	24428.6	6.5	24435.1	0.000266011
Qin	SRR341713	China	Asia	15707.7	40	15747.7	0.00254005
Qin	SRR341714	China	Asia	9425.6	43.3	9468.9	0.00457286
Qin	SRR341715	China	Asia	14301.6	15	14316.6	0.00104773
Qin	SRR341716	China	Asia	15623.3	48	15671.3	0.00306292
Qin	SRR341717	China	Asia	18190	57.5	18247.5	0.00315112
Qin	SRR341718	China	Asia	13693.5	54	13747.5	0.00392799
Qin	SRR341719	China	Asia	10870.7	19	10889.7	0.00174477
Qin	SRR341720	China	Asia	23899.3	1.7	23901	7.11267e-05
Qin	SRR341721	China	Asia	10609.5	14.7	10624.2	0.00138363
Qin	SRR341722	China	Asia	26340.9	26.1	26367	0.000989874
Qin	SRR341723	China	Asia	12559.4	66.2	12625.6	0.00524332
Qin	SRR341724	China	Asia	8325.2	0	8325.2	0
Qin	SRR341725	China	Asia	12711.8	29.8	12741.6	0.0023388
Rampelli_2015	SRR1927149	Tanzania	Africa	6191.5	44.2	6235.7	0.00708822
Rampelli_2015	SRR1929408	Tanzania	Africa	17901.5	68.3	17969.8	0.00380082
Rampelli_2015	SRR1929484	Tanzania	Africa	3611.9	17.3	3629.2	0.00476689
Rampelli_2015	SRR1929485	Tanzania	Africa	2157.4	0	2157.4	0
Rampelli_2015	SRR1929563	Tanzania	Africa	8889.8	69.5	8959.3	0.0077573
Rampelli_2015	SRR1929574	Tanzania	Africa	4113.6	12.1	4125.7	0.00293284
Rampelli_2015	SRR1930121	Tanzania	Africa	21293	114.9	21407.9	0.00536718
Rampelli_2015	SRR1930122	Tanzania	Africa	10837.8	98.3	10936.1	0.00898858
Rampelli_2015	SRR1930123	Tanzania	Africa	23392.3	131.3	23523.6	0.00558163
Rampelli_2015	SRR1930128	Tanzania	Africa	14024.1	130.2	14154.3	0.00919862
Rampelli_2015	SRR1930132	Tanzania	Africa	4012.7	32.4	4045.1	0.00800969
Rampelli_2015	SRR1930133	Tanzania	Africa	2891.4	17.9	2909.3	0.00615268
Rampelli_2015	SRR1930134	Tanzania	Africa	3394.1	17.2	3411.3	0.00504207
Rampelli_2015	SRR1930136	Tanzania	Africa	4030.6	41.9	4072.5	0.0102885
Rampelli_2015	SRR1930138	Tanzania	Africa	2043.3	11.5	2054.8	0.00559665
Rampelli_2015	SRR1930140	Tanzania	Africa	6758	63.7	6821.7	0.00933785
Rampelli_2015	SRR1930141	Tanzania	Africa	21365.6	182.6	21548.2	0.00847403
Rampelli_2015	SRR1930142	Tanzania	Africa	2535.2	13.3	2548.5	0.00521876
Rampelli_2015	SRR1930143	Tanzania	Africa	2885.7	19.2	2904.9	0.00660952
Rampelli_2015	SRR1930144	Tanzania	Africa	1450.6	0	1450.6	0
Rampelli_2015	SRR1930145	Tanzania	Africa	9991.1	49.9	10041	0.00496962
Rampelli_2015	SRR1930149	Tanzania	Africa	1662.7	8.7	1671.4	0.00520522
Rampelli_2015	SRR1930176	Tanzania	Africa	930.8	2.1	932.9	0.00225105
Rampelli_2015	SRR1930177	Tanzania	Africa	4959.5	38.8	4998.3	0.00776264
Rampelli_2015	SRR1930179	Tanzania	Africa	3981.4	22.7	4004.1	0.00566919
Rampelli_2015	SRR1930187	Tanzania	Africa	1022.5	6	1028.5	0.00583374
Rampelli_2015	SRR1930244	Tanzania	Africa	3175.9	28.6	3204.5	0.00892495
Rampelli_2015	SRR1930247	Italy	Europe	1489.5	4.3	1493.8	0.00287856
Rampelli_2015	SRR1930248	Italy	Europe	1631.1	0	1631.1	0
Rampelli_2015	SRR1930250	Italy	Europe	514.6	0	514.6	0
Rampelli_2015	SRR1930251	Italy	Europe	1222.5	1.2	1223.7	0.000980633
Rampelli_2015	SRR1930253	Italy	Europe	4346.9	12	4358.9	0.00275299
Rampelli_2015	SRR1930255	Italy	Europe	7178.9	13.4	7192.3	0.0018631
Rampelli_2015	SRR1930777	Italy	Europe	1265.3	0	1265.3	0
Rampelli_2015	SRR1931170	Italy	Europe	15759.6	57.6	15817.2	0.00364161
Rampelli_2015	SRR1931173	Italy	Europe	18579	26.4	18605.4	0.00141894
Rampelli_2015	SRR1931177	Italy	Europe	709.5	1	710.5	0.00140746
Rampelli_2015	SRR1931178	Italy	Europe	1183.9	0	1183.9	0
Rampelli_2020	SRR9654970	Italy	Europe	6340.8	4.3	6345.1	0.000677688
Rampelli_2020	SRR9654971	Italy	Europe	7061.4	9.9	7071.3	0.00140003
Rampelli_2020	SRR9654972	Italy	Europe	11564	51	11615	0.00439087
Rampelli_2020	SRR9654973	Italy	Europe	10056.6	183.4	10240	0.0179102
Rampelli_2020	SRR9654974	Italy	Europe	5639.9	368.4	6008.3	0.0613152
Rampelli_2020	SRR9654975	Italy	Europe	6910.8	820.2	7731	0.106092
Rampelli_2020	SRR9654976	Italy	Europe	7062.7	6.6	7069.3	0.000933614
Rampelli_2020	SRR9654977	Italy	Europe	14289.5	116.2	14405.7	0.00806625
Rampelli_2020	SRR9654978	Italy	Europe	15656.1	0	15656.1	0
Rampelli_2020	SRR9654979	Italy	Europe	10514.6	1.3	10515.9	0.000123622
Rampelli_2020	SRR9654980	Italy	Europe	9955.5	237.8	10193.3	0.023329
Rampelli_2020	SRR9654981	Italy	Europe	9841.4	8.2	9849.6	0.000832521
Rampelli_2020	SRR9654982	Italy	Europe	13745.3	9.8	13755.1	0.000712463
Rampelli_2020	SRR9654983	Italy	Europe	9822.6	0	9822.6	0
Rampelli_2020	SRR9654984	Italy	Europe	16431.3	0	16431.3	0
Rampelli_2020	SRR9654985	Italy	Europe	15749.1	11	15760.1	0.000697965
Rampelli_2020	SRR9654986	Italy	Europe	12131.1	26.7	12157.8	0.00219612
Rampelli_2020	SRR9654987	Italy	Europe	13752.1	50.5	13802.6	0.00365873
Rampelli_2020	SRR9654988	Italy	Europe	18327.9	997.1	19325	0.0515964
Rampelli_2020	SRR9654989	Italy	Europe	17916	3.1	17919.1	0.000173
Rampelli_2020	SRR9654990	Italy	Europe	12145.3	410	12555.3	0.0326555
Rampelli_2020	SRR9654991	Italy	Europe	14128.4	1344.5	15472.9	0.0868939
Rampelli_2020	SRR9654992	Italy	Europe	9307.8	9.4	9317.2	0.00100889
Rampelli_2020	SRR9654993	Italy	Europe	17049.8	35.3	17085.1	0.00206613
Rampelli_2020	SRR9654994	Italy	Europe	13214.1	12.2	13226.3	0.000922405
Rampelli_2020	SRR9654995	Italy	Europe	14003.8	16.9	14020.7	0.00120536
Rampelli_2020	SRR9654996	Italy	Europe	10572.6	0	10572.6	0
Rampelli_2020	SRR9654997	Italy	Europe	12852	8.5	12860.5	0.000660939
Rampelli_2020	SRR9654998	Italy	Europe	15640	18.3	15658.3	0.00116871
Rampelli_2020	SRR9654999	Italy	Europe	9659.2	104.1	9763.3	0.0106624
Rampelli_2020	SRR9655000	Italy	Europe	14240.5	2.8	14243.3	0.000196584
Rampelli_2020	SRR9655001	Italy	Europe	13892.4	20.7	13913.1	0.00148781
Rampelli_2020	SRR9655002	Italy	Europe	19334.6	22	19356.6	0.00113656
Rampelli_2020	SRR9655003	Italy	Europe	12510.6	1.8	12512.4	0.000143857
Rampelli_2020	SRR9655004	Italy	Europe	9291.2	0	9291.2	0
Rampelli_2020	SRR9655005	Italy	Europe	15063.6	51.3	15114.9	0.003394
Rampelli_2020	SRR9655006	Italy	Europe	11873.6	21.7	11895.3	0.00182425
Rampelli_2020	SRR9655007	Italy	Europe	14173.4	92.8	14266.2	0.00650489
Rampelli_2020	SRR9655008	Italy	Europe	7528.5	108.4	7636.9	0.0141942
Rampelli_2020	SRR9655009	Italy	Europe	8269	16	8285	0.0019312
Rampelli_2020	SRR9655010	Italy	Europe	5966.6	30.2	5996.8	0.00503602
Rampelli_2020	SRR9655011	Italy	Europe	13545.3	931.5	14476.8	0.0643443
Rampelli_2020	SRR9655012	Italy	Europe	8717.1	0	8717.1	0
Rampelli_2020	SRR9655013	Italy	Europe	8438.1	1002.5	9440.6	0.10619
Rampelli_2020	SRR9655014	Italy	Europe	16485.4	357.7	16843.1	0.0212372
Rampelli_2020	SRR9655015	Italy	Europe	5192.1	827	6019.1	0.137396
Rampelli_2020	SRR9655016	Italy	Europe	9598.1	23.3	9621.4	0.00242168
Rampelli_2020	SRR9655017	Italy	Europe	15637.7	211.1	15848.8	0.0133196
Rampelli_2020	SRR9655018	Italy	Europe	11683.5	0	11683.5	0
Rampelli_2020	SRR9655019	Italy	Europe	8560.1	393.7	8953.8	0.0439702
Rampelli_2020	SRR9655020	Italy	Europe	12078.6	5.2	12083.8	0.000430328
Rampelli_2020	SRR9655021	Italy	Europe	4883.7	0	4883.7	0
Rampelli_2020	SRR9655022	Italy	Europe	11891.6	287.5	12179.1	0.023606
Rampelli_2020	SRR9655023	Italy	Europe	6344.9	315.7	6660.6	0.0473981
Rampelli_2020	SRR9655024	Italy	Europe	4868.5	21.8	4890.3	0.0044578
Rampelli_2020	SRR9655025	Italy	Europe	7919.2	75.7	7994.9	0.00946854
Rampelli_2020	SRR9655026	Italy	Europe	16318.6	4.9	16323.5	0.000300181
Rampelli_2020	SRR9655027	Italy	Europe	10111.8	5.6	10117.4	0.000553502
Rampelli_2020	SRR9655028	Italy	Europe	15010.2	8.2	15018.4	0.000545997
Rampelli_2020	SRR9655029	Italy	Europe	7947.1	822.7	8769.8	0.0938106
Rampelli_2020	SRR9655030	Italy	Europe	13381.3	51	13432.3	0.00379682
Rampelli_2020	SRR9655031	Italy	Europe	18219.1	20.3	18239.4	0.00111298
Smits	SRR5763445	Tanzania	Africa	3218.4	0	3218.4	0
Smits	SRR5763446	Tanzania	Africa	7190.6	23.1	7213.7	0.00320224
Smits	SRR5763447	Tanzania	Africa	2408	15.6	2423.6	0.00643671
Smits	SRR5763448	Tanzania	Africa	805.4	0	805.4	0
Smits	SRR5763449	Tanzania	Africa	3344.8	13	3357.8	0.00387158
Smits	SRR5763450	Tanzania	Africa	2114.1	54	2168.1	0.0249066
Smits	SRR5763451	Tanzania	Africa	4660.2	29.5	4689.7	0.00629038
Smits	SRR5763452	Tanzania	Africa	2513.2	6.3	2519.5	0.0025005
Smits	SRR5763453	Tanzania	Africa	4325.5	0	4325.5	0
Smits	SRR5763454	Tanzania	Africa	8798.6	37.3	8835.9	0.00422141
Smits	SRR5763455	Tanzania	Africa	6503.8	10.8	6514.6	0.00165781
Smits	SRR5763456	Tanzania	Africa	452.9	17.8	470.7	0.037816
Smits	SRR5763457	Tanzania	Africa	1442	0	1442	0
Smits	SRR5763458	Tanzania	Africa	461.5	6.1	467.6	0.0130453
Smits	SRR5763459	Tanzania	Africa	2773.7	0	2773.7	0
Smits	SRR5763460	Tanzania	Africa	1901.3	24.1	1925.4	0.0125169
Smits	SRR5763461	Tanzania	Africa	668.8	0	668.8	0
Smits	SRR5763462	Tanzania	Africa	1982.1	0	1982.1	0
Smits	SRR5763463	Tanzania	Africa	1272.8	18	1290.8	0.0139448
Smits	SRR5763464	Tanzania	Africa	871.3	6.1	877.4	0.00695236
Smits	SRR5763465	Tanzania	Africa	1117.6	0	1117.6	0
Smits	SRR5763466	Tanzania	Africa	1312.7	9	1321.7	0.00680941
Smits	SRR5763467	Tanzania	Africa	1617.1	0	1617.1	0
Smits	SRR5763468	Tanzania	Africa	508.1	0	508.1	0
Smits	SRR5763469	Tanzania	Africa	3571.3	21.5	3592.8	0.00598419
Smits	SRR5763470	Tanzania	Africa	877.2	16.8	894	0.0187919
Smits	SRR5763471	Tanzania	Africa	2028.4	0	2028.4	0
Smits	SRR5763472	Tanzania	Africa	766.7	19.3	786	0.0245547
Smits	SRR5763473	Tanzania	Africa	1456.6	37.6	1494.2	0.025164
Smits	SRR5763474	Tanzania	Africa	1459.5	1	1460.5	0.000684697
Smits	SRR5763475	Tanzania	Africa	1301.5	12.8	1314.3	0.00973902
Smits	SRR5763476	Tanzania	Africa	1105.1	18	1123.1	0.0160271
Smits	SRR5763477	Tanzania	Africa	817	14.3	831.3	0.017202
Smits	SRR5763478	Tanzania	Africa	364.9	0	364.9	0
Smits	SRR5763479	Tanzania	Africa	720.4	17.5	737.9	0.023716
Smits	SRR5763480	Tanzania	Africa	798.8	43	841.8	0.051081
Smits	SRR5763481	Tanzania	Africa	612.1	0	612.1	0
Smits	SRR5763482	Tanzania	Africa	982.4	1.7	984.1	0.00172747
Smits	SRR5763483	Tanzania	Africa	1176.9	1.9	1178.8	0.00161181
Smits	SRR5763484	Tanzania	Africa	2168.1	22.3	2190.4	0.0101808
Vatanen	SRR4305033	Russia	Europe	7438.8	9.7	7448.5	0.00130228
Vatanen	SRR4305056	Finland	Europe	12783.5	2.2	12785.7	0.000172067
Vatanen	SRR4305072	Russia	Europe	2430.6	0	2430.6	0
Vatanen	SRR4305073	Russia	Europe	4679	0	4679	0
Vatanen	SRR4305077	Russia	Europe	5921.3	0	5921.3	0
Vatanen	SRR4305097	Russia	Europe	12539.1	30	12569.1	0.00238681
Vatanen	SRR4305123	Estonia	Europe	6199.6	1.4	6201	0.00022577
Vatanen	SRR4305144	Estonia	Europe	12241.2	0	12241.2	0
Vatanen	SRR4305155	Estonia	Europe	15765.5	0	15765.5	0
Vatanen	SRR4305161	Finland	Europe	6010.6	8	6018.6	0.00132921
Vatanen	SRR4305166	Finland	Europe	11967	0	11967	0
Vatanen	SRR4305176	Russia	Europe	681.2	0	681.2	0
Vatanen	SRR4305186	Finland	Europe	1786.5	0	1786.5	0
Vatanen	SRR4305187	Russia	Europe	2583.9	0	2583.9	0
Vatanen	SRR4305190	Russia	Europe	8327.7	17.8	8345.5	0.00213289
Vatanen	SRR4305197	Estonia	Europe	4235	2.4	4237.4	0.000566385
Vatanen	SRR4305202	Finland	Europe	2631.7	0	2631.7	0
Vatanen	SRR4305204	Finland	Europe	2083.1	6.5	2089.6	0.00311064
Vatanen	SRR4305211	Finland	Europe	12605.7	0	12605.7	0
Vatanen	SRR4305213	Finland	Europe	6047.4	0	6047.4	0
Vatanen	SRR4305222	Russia	Europe	4519.7	6.6	4526.3	0.00145814
Vatanen	SRR4305227	Russia	Europe	5059.1	4.7	5063.8	0.000928157
Vatanen	SRR4305229	Estonia	Europe	12682.8	0	12682.8	0
Vatanen	SRR4305241	Finland	Europe	15207.1	9	15216.1	0.000591479
Vatanen	SRR4305254	Russia	Europe	9001.4	0	9001.4	0
Vatanen	SRR4305266	Russia	Europe	11262.9	69	11331.9	0.00608901
Vatanen	SRR4305267	Russia	Europe	2888.3	13	2901.3	0.00448075
Vatanen	SRR4305270	Russia	Europe	694.8	0	694.8	0
Vatanen	SRR4305272	Russia	Europe	8041.8	0	8041.8	0
Vatanen	SRR4305280	Finland	Europe	3960.9	6.2	3967.1	0.00156285
Vatanen	SRR4305285	Russia	Europe	1175	0	1175	0
Vatanen	SRR4305286	Russia	Europe	962	0	962	0
Vatanen	SRR4305287	Russia	Europe	276.7	0	276.7	0
Vatanen	SRR4305300	Estonia	Europe	5298.8	5.8	5304.6	0.00109339
Vatanen	SRR4305303	Russia	Europe	2557.9	5.6	2563.5	0.00218451
Vatanen	SRR4305311	Estonia	Europe	11227.9	0	11227.9	0
Vatanen	SRR4305312	Russia	Europe	4887.3	2	4889.3	0.000409057
Vatanen	SRR4305321	Finland	Europe	14686.2	52.9	14739.1	0.00358909
Vatanen	SRR4305346	Russia	Europe	984.9	0	984.9	0
Vatanen	SRR4305348	Russia	Europe	3624.5	16	3640.5	0.004395
Vatanen	SRR4305360	Russia	Europe	8809.7	1.4	8811.1	0.00015889
Vatanen	SRR4305392	Estonia	Europe	5931.3	0	5931.3	0
Vatanen	SRR4305405	Russia	Europe	3711.2	0	3711.2	0
Vatanen	SRR4305421	Russia	Europe	9177.7	2.3	9180	0.000250545
Vatanen	SRR4305425	Finland	Europe	14268.7	56	14324.7	0.00390933
Vatanen	SRR4305428	Finland	Europe	14644.6	29	14673.6	0.00197634
Vatanen	SRR4305430	Russia	Europe	13814.8	57	13871.8	0.00410906
Vatanen	SRR4305431	Finland	Europe	5874	7.3	5881.3	0.00124122
Vatanen	SRR4305432	Finland	Europe	6822.2	2.7	6824.9	0.00039561
Vatanen	SRR4305433	Estonia	Europe	10553.8	16.6	10570.4	0.00157042
Vatanen	SRR4305435	Russia	Europe	5061.1	0	5061.1	0
Vatanen	SRR4305437	Estonia	Europe	11436.2	28	11464.2	0.00244239
Vatanen	SRR4305438	Russia	Europe	6313.5	0	6313.5	0
Vatanen	SRR4305442	Finland	Europe	12500.7	9.4	12510.1	0.000751393
Vatanen	SRR4305444	Finland	Europe	16464.8	30	16494.8	0.00181876
Vatanen	SRR4305445	Estonia	Europe	15137.9	12	15149.9	0.000792084
Vatanen	SRR4305451	Russia	Europe	3496.7	0	3496.7	0
Vatanen	SRR4305452	Russia	Europe	13185.1	56.3	13241.4	0.00425182
Vatanen	SRR4305453	Finland	Europe	16902.4	62	16964.4	0.00365471
Vatanen	SRR4305454	Russia	Europe	19159.4	0	19159.4	0
Vatanen	SRR4305455	Finland	Europe	11115.2	0	11115.2	0
Vatanen	SRR4305456	Finland	Europe	9424.1	0	9424.1	0
Vatanen	SRR4305460	Russia	Europe	9124.6	0	9124.6	0
Vatanen	SRR4305461	Estonia	Europe	13580.4	21.9	13602.3	0.00161002
Vatanen	SRR4305462	Finland	Europe	21538	122.2	21660.2	0.00564168
Vatanen	SRR4305463	Russia	Europe	9191.8	0	9191.8	0
Vatanen	SRR4305465	Russia	Europe	9430.9	18.8	9449.7	0.00198948
Vatanen	SRR4305466	Russia	Europe	15484.2	0	15484.2	0
Vatanen	SRR4305470	Finland	Europe	8904.9	2.2	8907.1	0.000246994
Vatanen	SRR4305473	Russia	Europe	6661.4	0	6661.4	0
Vatanen	SRR4305474	Finland	Europe	19039.5	81	19120.5	0.00423629
Vatanen	SRR4305481	Russia	Europe	5206.2	1.5	5207.7	0.000288035
Vatanen	SRR4305482	Russia	Europe	12673.8	67	12740.8	0.0052587
Vatanen	SRR4305484	Finland	Europe	11414.9	0	11414.9	0
Vatanen	SRR4305530	Russia	Europe	9434.7	94.8	9529.5	0.00994806
Vatanen	SRR4408001	Finland	Europe	18270.6	65.4	18336	0.00356675
Vatanen	SRR4408005	Finland	Europe	11549.9	0	11549.9	0
Vatanen	SRR4408007	Finland	Europe	13160.6	10.8	13171.4	0.000819958
Vatanen	SRR4408017	Estonia	Europe	11096.1	20.6	11116.7	0.00185307
Vatanen	SRR4408018	Russia	Europe	1502.5	1.5	1504	0.00099734
Vatanen	SRR4408023	Russia	Europe	9381.5	1.5	9383	0.000159864
Vatanen	SRR4408028	Estonia	Europe	12827.3	120	12947.3	0.00926834
Vatanen	SRR4408030	Finland	Europe	22631	86	22717	0.00378571
Vatanen	SRR4408031	Finland	Europe	14417.2	0	14417.2	0
Vatanen	SRR4408044	Finland	Europe	6137	31.7	6168.7	0.00513885
Vatanen	SRR4408050	Estonia	Europe	8728.7	13.1	8741.8	0.00149855
Vatanen	SRR4408051	Estonia	Europe	10131.7	31	10162.7	0.00305037
Vatanen	SRR4408052	Finland	Europe	15778.2	0	15778.2	0
Vatanen	SRR4408053	Finland	Europe	10891.9	0	10891.9	0
Vatanen	SRR4408054	Russia	Europe	3526.1	0	3526.1	0
Vatanen	SRR4408059	Finland	Europe	11866.1	9.7	11875.8	0.000816787
Vatanen	SRR4408060	Estonia	Europe	17716.4	68	17784.4	0.00382358
Vatanen	SRR4408061	Finland	Europe	11230.5	0	11230.5	0
Vatanen	SRR4408063	Estonia	Europe	23871.4	131	24002.4	0.00545779
Vatanen	SRR4408066	Finland	Europe	4411.2	2.8	4414	0.000634345
Vatanen	SRR4408071	Russia	Europe	11577.6	3	11580.6	0.000259054
Vatanen	SRR4408072	Estonia	Europe	7546.5	120	7666.5	0.0156525
Vatanen	SRR4408074	Estonia	Europe	16306.1	140	16446.1	0.00851266
Vatanen	SRR4408077	Estonia	Europe	9980.3	0	9980.3	0
Vatanen	SRR4408078	Finland	Europe	14282.7	18	14300.7	0.00125868
Vatanen	SRR4408081	Estonia	Europe	13741.3	110	13851.3	0.00794149
Vatanen	SRR4408084	Finland	Europe	4422	92.6	4514.6	0.0205112
Vatanen	SRR4408085	Finland	Europe	11971.6	0	11971.6	0
Vatanen	SRR4408090	Finland	Europe	7306	14	7320	0.00191257
Vatanen	SRR4408091	Estonia	Europe	11290.3	0	11290.3	0
Vatanen	SRR4408095	Estonia	Europe	13285.5	76.7	13362.2	0.00574007
Vatanen	SRR4408096	Estonia	Europe	8996.7	5.9	9002.6	0.000655366
Vatanen	SRR4408097	Estonia	Europe	3474	6.2	3480.2	0.00178151
Vatanen	SRR4408098	Finland	Europe	19304.5	130	19434.5	0.00668914
Vatanen	SRR4408106	Finland	Europe	15570.5	100	15670.5	0.00638142
Vatanen	SRR4408107	Estonia	Europe	13961.6	100.9	14062.5	0.00717511
Vatanen	SRR4408117	Estonia	Europe	16200.5	51	16251.5	0.00313817
Vatanen	SRR4408119	Russia	Europe	15951.7	59.8	16011.5	0.00373482
Vatanen	SRR4408120	Russia	Europe	8590.3	0	8590.3	0
Vatanen	SRR4408121	Estonia	Europe	25951.2	4.9	25956.1	0.00018878
Vatanen	SRR4408122	Finland	Europe	29167.9	230	29397.9	0.00782369
Vatanen	SRR4408125	Finland	Europe	21827	0	21827	0
Vatanen	SRR4408127	Estonia	Europe	17338.3	0	17338.3	0
Vatanen	SRR4408128	Finland	Europe	10480.2	0	10480.2	0
Vatanen	SRR4408133	Finland	Europe	4835.2	1	4836.2	0.000206774
Vatanen	SRR4408134	Finland	Europe	10787.2	1.9	10789.1	0.000176104
Vatanen	SRR4408135	Finland	Europe	5153.6	26.8	5180.4	0.00517335
Vatanen	SRR4408141	Finland	Europe	10278.8	11.3	10290.1	0.00109814
Vatanen	SRR4408142	Finland	Europe	6853.2	5.4	6858.6	0.000787333
Vatanen	SRR4408149	Finland	Europe	11358.7	0	11358.7	0
Vatanen	SRR4408150	Russia	Europe	9758.4	0	9758.4	0
Vatanen	SRR4408151	Russia	Europe	2776.4	0	2776.4	0
Vatanen	SRR4408152	Finland	Europe	7133.5	120	7253.5	0.0165437
Vatanen	SRR4408154	Estonia	Europe	13620.4	32.1	13652.5	0.00235122
Vatanen	SRR4408159	Finland	Europe	18335.1	0	18335.1	0
Vatanen	SRR4408200	Russia	Europe	3769.5	9.3	3778.8	0.0024611
Vatanen	SRR4408207	Finland	Europe	4855.1	31	4886.1	0.00634453
Vatanen	SRR4408208	Estonia	Europe	14191.6	55	14246.6	0.00386057
Vatanen	SRR4408211	Russia	Europe	2468	0	2468	0
Vatanen	SRR4408216	Russia	Europe	9029.7	0	9029.7	0
Vatanen	SRR4408218	Russia	Europe	14819.8	3	14822.8	0.000202391
Vatanen	SRR4408219	Finland	Europe	12716.4	0	12716.4	0
Vatanen	SRR4408220	Estonia	Europe	12402.4	18.8	12421.2	0.00151354
Vatanen	SRR4408223	Finland	Europe	18998.3	31	19029.3	0.00162907
Vatanen	SRR4408232	Russia	Europe	904.9	0	904.9	0
Vatanen	SRR4408233	Russia	Europe	12602	43	12645	0.00340055
Vatanen	SRR4408240	Estonia	Europe	5222	0	5222	0
Vatanen	SRR4408243	Finland	Europe	16327.3	1.4	16328.7	8.57386e-05
Vatanen	SRR4408246	Estonia	Europe	9490.1	21.8	9511.9	0.00229187
Vatanen	SRR4408253	Russia	Europe	10053.3	9.1	10062.4	0.000904357
Vatanen	SRR4408254	Estonia	Europe	11492.4	48	11540.4	0.0041593
Vatanen	SRR4408257	Finland	Europe	11347.4	3.6	11351	0.000317153
Vatanen	SRR4408260	Estonia	Europe	18072.4	140	18212.4	0.00768707
Vatanen	SRR4408268	Russia	Europe	9400.5	9.6	9410.1	0.00102018
Vatanen	SRR4408272	Russia	Europe	7951.6	20	7971.6	0.00250891
Vatanen	SRR4408273	Estonia	Europe	13032.8	70.2	13103	0.00535755
Vatanen	SRR4408276	Russia	Europe	7797.2	5.8	7803	0.000743304
Vatanen	SRR4408279	Russia	Europe	12109.4	47	12156.4	0.00386628
Vatanen	SRR4408286	Russia	Europe	7414.3	5.5	7419.8	0.00074126
Vatanen	SRR4408287	Finland	Europe	16589.7	57	16646.7	0.0034241
Vatanen	SRR4408288	Russia	Europe	11737.3	71	11808.3	0.00601272
Vatanen	SRR4408291	Russia	Europe	4600.4	0	4600.4	0
Vatanen	SRR4408292	Estonia	Europe	10770.6	2	10772.6	0.000185656
Vatanen	SRR4408293	Finland	Europe	9161.7	0	9161.7	0
Zeller	CCIS00146684ST-4-0	France	Europe	25205.4	47.8	25253.2	0.00189283
Zeller	CCIS00281083ST-3-0	France	Europe	23458.7	8.2	23466.9	0.000349428
Zeller	CCIS02124300ST-4-0	France	Europe	31411.1	82.7	31493.8	0.00262591
Zeller	CCIS02379307ST-4-0	France	Europe	4664.7	11.3	4676	0.0024166
Zeller	CCIS02856720ST-4-0	France	Europe	28907.6	63.8	28971.4	0.00220217
Zeller	CCIS03473770ST-4-0	France	Europe	13186.8	113.3	13300.1	0.00851873
Zeller	CCIS03857607ST-4-0	France	Europe	25067.2	132.7	25199.9	0.00526589
Zeller	CCIS05314658ST-4-0	France	Europe	21962.4	387.8	22350.2	0.0173511
Zeller	CCIS06260551ST-3-0	France	Europe	4121.2	1143	5264.2	0.217127
Zeller	CCIS07277498ST-4-0	France	Europe	24166.3	43.1	24209.4	0.0017803
Zeller	CCIS07539127ST-4-0	France	Europe	26096.8	107.8	26204.6	0.00411378
Zeller	CCIS07648107ST-4-0	France	Europe	21070.8	57.2	21128	0.00270731
Zeller	CCIS08668806ST-3-0	France	Europe	5913.5	13.1	5926.6	0.00221037
Zeller	CCIS09568613ST-4-0	France	Europe	23124.9	57.1	23182	0.00246312
Zeller	CCIS10706551ST-3-0	France	Europe	27286.8	63.1	27349.9	0.00230714
Zeller	CCIS10793554ST-4-0	France	Europe	13847.8	28.4	13876.2	0.00204667
Zeller	CCIS11015875ST-4-0	France	Europe	16807.8	39.4	16847.2	0.00233867
Zeller	CCIS11019776ST-4-0	France	Europe	13155.9	141.2	13297.1	0.0106189
Zeller	CCIS11354283ST-4-0	France	Europe	21675.9	72	21747.9	0.00331066
Zeller	CCIS11362406ST-4-0	France	Europe	24744.4	753.4	25497.8	0.0295476
Zeller	CCIS11558985ST-4-0	France	Europe	13154.6	17	13171.6	0.00129066
Zeller	CCIS12370844ST-4-0	France	Europe	3025	0	3025	0
Zeller	CCIS12656533ST-4-0	France	Europe	9106.7	1014.2	10120.9	0.100208
Zeller	CCIS13047523ST-4-0	France	Europe	25918.7	74	25992.7	0.00284695
Zeller	CCIS14449628ST-4-0	France	Europe	17725.6	25.1	17750.7	0.00141403
Zeller	CCIS15704761ST-4-0	France	Europe	4209.8	4.1	4213.9	0.00097297
Zeller	CCIS15794887ST-4-0	France	Europe	12753.5	13.5	12767	0.00105741
Zeller	CCIS16326685ST-4-0	France	Europe	21861.2	39.1	21900.3	0.00178536
Zeller	CCIS16383318ST-4-0	France	Europe	29091.4	179.7	29271.1	0.00613916
Zeller	CCIS16561622ST-4-0	France	Europe	33448.1	57	33505.1	0.00170123
Zeller	CCIS17669415ST-4-0	France	Europe	15480.4	8.9	15489.3	0.00057459
Zeller	CCIS19142497ST-3-0	France	Europe	11028.9	53.2	11082.1	0.00480053
Zeller	CCIS20795251ST-4-0	France	Europe	15253.2	612.7	15865.9	0.0386174
Zeller	CCIS21126322ST-4-0	France	Europe	21302.2	69	21371.2	0.00322864
Zeller	CCIS21278152ST-4-0	France	Europe	13717	563.8	14280.8	0.0394796
Zeller	CCIS22275061ST-4-0	France	Europe	29038.4	25.5	29063.9	0.000877377
Zeller	CCIS22416007ST-4-0	France	Europe	25186.6	37.8	25224.4	0.00149855
Zeller	CCIS22906510ST-20-0	France	Europe	30454.5	41	30495.5	0.00134446
Zeller	CCIS22958137ST-20-0	France	Europe	35756.4	16.7	35773.1	0.000466831
Zeller	CCIS23164343ST-4-0	France	Europe	19699.4	17.4	19716.8	0.000882496
Zeller	CCIS24254057ST-4-0	France	Europe	56741.3	89	56830.3	0.00156607
Zeller	CCIS24898163ST-4-0	France	Europe	5448.9	22.4	5471.3	0.00409409
Zeller	CCIS25399172ST-4-0	France	Europe	7651.9	17.3	7669.2	0.00225578
Zeller	CCIS27304052ST-3-0	France	Europe	12274.7	56.2	12330.9	0.00455766
Zeller	CCIS27927933ST-4-0	France	Europe	23869.5	15.6	23885.1	0.000653127
Zeller	CCIS28384594ST-4-0	France	Europe	19196.5	41.1	19237.6	0.00213644
Zeller	CCIS29210128ST-4-0	France	Europe	18225.3	44.4	18269.7	0.00243025
Zeller	CCIS29688262ST-20-0	France	Europe	20021.2	19.5	20040.7	0.00097302
Zeller	CCIS31434951ST-20-0	France	Europe	9036	35.1	9071.1	0.00386943
Zeller	CCIS32105356ST-4-0	France	Europe	22158.9	110.4	22269.3	0.0049575
Zeller	CCIS32452666ST-4-0	France	Europe	19400.5	48.1	19448.6	0.00247319
Zeller	CCIS33816588ST-4-0	France	Europe	15435.4	1495.9	16931.3	0.0883512
Zeller	CCIS34055159ST-4-0	France	Europe	10682	24.7	10706.7	0.00230697
Zeller	CCIS34604008ST-4-0	France	Europe	29175.9	36.2	29212.1	0.00123921
Zeller	CCIS35092938ST-4-0	France	Europe	14731.6	19.8	14751.4	0.00134225
Zeller	CCIS35100175ST-4-0	France	Europe	13924	55.4	13979.4	0.00396297
Zeller	CCIS36699628ST-4-0	France	Europe	17323.1	44.1	17367.2	0.00253927
Zeller	CCIS36797902ST-4-0	France	Europe	10508.6	1768	12276.6	0.144014
Zeller	CCIS37250421ST-4-0	France	Europe	18505.1	36.3	18541.4	0.00195778
Zeller	CCIS38765456ST-20-0	France	Europe	15664.2	940.1	16604.3	0.0566179
Zeller	CCIS40244499ST-3-0	France	Europe	19767.7	254.1	20021.8	0.0126912
Zeller	CCIS41222843ST-4-0	France	Europe	29582.1	220.5	29802.6	0.00739868
Zeller	CCIS41288781ST-4-0	France	Europe	12848.3	15.5	12863.8	0.00120493
Zeller	CCIS41548810ST-4-0	France	Europe	20678.4	47	20725.4	0.00226775
Zeller	CCIS41692898ST-4-0	France	Europe	25447.1	19.7	25466.8	0.000773556
Zeller	CCIS41806458ST-4-0	France	Europe	13390	654.4	14044.4	0.0465951
Zeller	CCIS44093303ST-4-0	France	Europe	36789	81	36870	0.00219691
Zeller	CCIS44676181ST-4-0	France	Europe	13920	6	13926	0.000430849
Zeller	CCIS44743950ST-4-0	France	Europe	32424.4	219.5	32643.9	0.00672407
Zeller	CCIS44757994ST-4-0	France	Europe	13579.4	27.2	13606.6	0.00199903
Zeller	CCIS45571137ST-3-0	France	Europe	11633.2	8.9	11642.1	0.000764467
Zeller	CCIS45793747ST-4-0	France	Europe	32591.3	46.8	32638.1	0.00143391
Zeller	CCIS46047672ST-4-0	France	Europe	14948.3	16.3	14964.6	0.00108924
Zeller	CCIS46467422ST-4-0	France	Europe	6273	24	6297	0.00381134
Zeller	CCIS47284573ST-4-0	France	Europe	13600.4	105.8	13706.2	0.00771913
Zeller	CCIS47745468ST-4-0	France	Europe	34411.6	45.7	34457.3	0.00132628
Zeller	CCIS48174381ST-4-0	France	Europe	16734.2	16.1	16750.3	0.000961177
Zeller	CCIS48507077ST-4-0	France	Europe	25231.8	68.1	25299.9	0.00269171
Zeller	CCIS48579360ST-4-0	France	Europe	10574	23	10597	0.00217043
Zeller	CCIS48725289ST-4-0	France	Europe	11559.9	85.3	11645.2	0.00732491
Zeller	CCIS50003399ST-4-0	France	Europe	25814.4	57.5	25871.9	0.00222249
Zeller	CCIS50148151ST-4-0	France	Europe	22696.6	38	22734.6	0.00167146
Zeller	CCIS50369211ST-20-0	France	Europe	3687.7	3	3690.7	0.000812854
Zeller	CCIS50471204ST-4-0	France	Europe	28299.4	296.8	28596.2	0.010379
Zeller	CCIS50561855ST-4-0	France	Europe	15410.9	11.2	15422.1	0.000726231
Zeller	CCIS51595129ST-4-0	France	Europe	18773.8	23.1	18796.9	0.00122893
Zeller	CCIS51667829ST-4-0	France	Europe	23263.7	26.5	23290.2	0.00113782
Zeller	CCIS52234160ST-4-0	France	Europe	15342.3	33.4	15375.7	0.00217226
Zeller	CCIS52370277ST-4-0	France	Europe	21753.1	43	21796.1	0.00197283
Zeller	CCIS53043478ST-4-0	France	Europe	14500.1	62.5	14562.6	0.00429182
Zeller	CCIS53355328ST-4-0	France	Europe	8902.1	278.6	9180.7	0.0303463
Zeller	CCIS53557295ST-4-0	France	Europe	11387.7	17.7	11405.4	0.0015519
Zeller	CCIS54027808ST-4-0	France	Europe	22189.5	34.4	22223.9	0.00154788
Zeller	CCIS55230578ST-4-0	France	Europe	20597.9	262.4	20860.3	0.0125789
Zeller	CCIS55531770ST-4-0	France	Europe	5642	12	5654	0.00212239
Zeller	CCIS56503244ST-3-0	France	Europe	9073.1	17	9090.1	0.00187017
Zeller	CCIS58234805ST-4-0	France	Europe	6533.4	13.1	6546.5	0.00200107
Zeller	CCIS59132091ST-4-0	France	Europe	24355.1	548.1	24903.2	0.0220092
Zeller	CCIS59903910ST-4-0	France	Europe	15144	71	15215	0.00466645
Zeller	CCIS61287323ST-4-0	France	Europe	27473.4	206.2	27679.6	0.00744953
Zeller	CCIS62605362ST-3-0	France	Europe	39393.5	199.1	39592.6	0.00502872
Zeller	CCIS62794166ST-4-0	France	Europe	14998.5	61.1	15059.6	0.00405721
Zeller	CCIS63448910ST-4-0	France	Europe	17886.7	58	17944.7	0.00323215
Zeller	CCIS63468405ST-4-0	France	Europe	23837.7	49.8	23887.5	0.00208477
Zeller	CCIS63910149ST-4-0	France	Europe	5813.6	13.6	5827.2	0.00233388
Zeller	CCIS64773582ST-4-0	France	Europe	33700.2	106	33806.2	0.00313552
Zeller	CCIS64785924ST-20-0	France	Europe	4374	4.4	4378.4	0.00100493
Zeller	CCIS65479369ST-4-0	France	Europe	5981.2	14	5995.2	0.0023352
Zeller	CCIS70398272ST-4-0	France	Europe	25264.5	22.8	25287.3	0.000901638
Zeller	CCIS71301801ST-4-0	France	Europe	41626.1	87.3	41713.4	0.00209285
Zeller	CCIS71578391ST-4-0	France	Europe	25627.4	43.2	25670.6	0.00168286
Zeller	CCIS72607085ST-4-0	France	Europe	18493.9	32.2	18526.1	0.00173809
Zeller	CCIS74239020ST-4-0	France	Europe	16808.4	48.4	16856.8	0.00287124
Zeller	CCIS74726977ST-3-0	France	Europe	49282.2	234.1	49516.3	0.00472774
Zeller	CCIS76563044ST-4-0	France	Europe	27682.1	55.6	27737.7	0.00200449
Zeller	CCIS76845094ST-20-0	France	Europe	57141.3	61.4	57202.7	0.00107338
Zeller	CCIS77100899ST-4-0	France	Europe	22504.3	21.6	22525.9	0.000958896
Zeller	CCIS77252613ST-4-0	France	Europe	45083.5	444.3	45527.8	0.00975887
Zeller	CCIS78100604ST-4-0	France	Europe	30083.7	52.2	30135.9	0.00173215
Zeller	CCIS78318719ST-4-0	France	Europe	15411.6	30.7	15442.3	0.00198805
Zeller	CCIS79210440ST-3-0	France	Europe	12002.3	129.8	12132.1	0.0106989
Zeller	CCIS80834637ST-4-0	France	Europe	37630.5	58.5	37689	0.00155218
Zeller	CCIS81139242ST-4-0	France	Europe	24103.6	45	24148.6	0.00186346
Zeller	CCIS81710917ST-20-0	France	Europe	24791.2	2500.3	27291.5	0.0916146
Zeller	CCIS81735969ST-20-0	France	Europe	24264.4	28.9	24293.3	0.00118963
Zeller	CCIS81887263ST-4-0	France	Europe	29094.8	569.4	29664.2	0.0191949
Zeller	CCIS82146115ST-4-0	France	Europe	26348	76.2	26424.2	0.00288372
Zeller	CCIS82507866ST-3-0	France	Europe	13716.1	31.7	13747.8	0.00230582
Zeller	CCIS82944710ST-20-0	France	Europe	2932.2	0	2932.2	0
Zeller	CCIS83445808ST-4-0	France	Europe	14382.6	12.7	14395.3	0.000882232
Zeller	CCIS83574003ST-4-0	France	Europe	37054.8	85.5	37140.3	0.00230208
Zeller	CCIS83870198ST-4-0	France	Europe	26046.8	25.3	26072.1	0.000970386
Zeller	CCIS84543192ST-4-0	France	Europe	17347.7	15.7	17363.4	0.000904201
Zeller	CCIS85214191ST-3-0	France	Europe	27142.1	30.1	27172.2	0.00110775
Zeller	CCIS87116798ST-4-0	France	Europe	12728.2	314.6	13042.8	0.0241206
Zeller	CCIS87167916ST-4-0	France	Europe	6430.9	28.8	6459.7	0.00445841
Zeller	CCIS87252800ST-4-0	France	Europe	11503	65.9	11568.9	0.00569631
Zeller	CCIS87290971ST-4-0	France	Europe	20271.1	35.1	20306.2	0.00172854
Zeller	CCIS87605453ST-4-0	France	Europe	46915.8	43.6	46959.4	0.000928462
Zeller	CCIS88007743ST-4-0	France	Europe	27744.7	104.8	27849.5	0.00376308
Zeller	CCIS88317640ST-4-0	France	Europe	22575.7	150.3	22726	0.00661357
Zeller	CCIS90164298ST-4-0	France	Europe	18415.5	96.2	18511.7	0.00519671
Zeller	CCIS90166425ST-4-0	France	Europe	17703.8	113.2	17817	0.00635348
Zeller	CCIS90443472ST-4-0	France	Europe	17220.5	29.1	17249.6	0.001687
Zeller	CCIS90903952ST-3-0	France	Europe	21487.6	191.4	21679	0.00882882
Zeller	CCIS91228662ST-4-0	France	Europe	38633.4	70.4	38703.8	0.00181894
Zeller	CCIS93040568ST-20-0	France	Europe	6889.1	2.9	6892	0.000420778
Zeller	CCIS94417875ST-3-0	France	Europe	9022.7	212.1	9234.8	0.0229675
Zeller	CCIS94496512ST-4-0	France	Europe	11677.9	43.1	11721	0.00367716
Zeller	CCIS94603952ST-4-0	France	Europe	25879.8	52.3	25932.1	0.00201681
Zeller	CCIS95097901ST-4-0	France	Europe	17913.5	79.8	17993.3	0.00443498
Zeller	CCIS95409808ST-4-0	France	Europe	18891.9	753.1	19645	0.0383355
Zeller	CCIS96387239ST-4-0	France	Europe	18292.7	5.6	18298.3	0.000306039
Zeller	CCIS98482370ST-3-0	France	Europe	14182.4	34.5	14216.9	0.00242669
Zeller	CCIS98512455ST-4-0	France	Europe	14282.9	30.3	14313.2	0.00211693
Zeller	CCIS98832363ST-4-0	France	Europe	21281.3	57.6	21338.9	0.0026993
Zeller	CCMD11006829ST-21-0	Germany	Europe	28741.2	51	28792.2	0.00177131
Zeller	CCMD12232071ST-21-0	Germany	Europe	20551.2	3.2	20554.4	0.000155684
Zeller	CCMD13071240ST-21-0	Germany	Europe	19651.9	27.2	19679.1	0.00138218
Zeller	CCMD13934959ST-21-0	Germany	Europe	17842.2	27	17869.2	0.00151098
Zeller	CCMD14479708ST-21-0	Germany	Europe	17125.4	24	17149.4	0.00139947
Zeller	CCMD18872694ST-21-0	Germany	Europe	21102.5	33.2	21135.7	0.0015708
Zeller	CCMD19497912ST-21-0	Germany	Europe	19275.7	30	19305.7	0.00155395
Zeller	CCMD23101338ST-21-0	Germany	Europe	24720.9	213.8	24934.7	0.0085744
Zeller	CCMD25511638ST-21-0	Germany	Europe	22609.9	20.9	22630.8	0.00092352
Zeller	CCMD25963797ST-21-0	Germany	Europe	24594.1	49.7	24643.8	0.00201673
Zeller	CCMD26709089ST-21-0	Germany	Europe	35676.9	74.3	35751.2	0.00207825
Zeller	CCMD26925580ST-21-0	Germany	Europe	21094.8	28.6	21123.4	0.00135395
Zeller	CCMD34381688ST-21-0	Germany	Europe	21155.2	396	21551.2	0.0183748
Zeller	CCMD35802077ST-21-0	Germany	Europe	23211.2	30.1	23241.3	0.00129511
Zeller	CCMD40701343ST-21-0	Germany	Europe	54867.3	121.4	54988.7	0.00220773
Zeller	CCMD42428553ST-21-0	Germany	Europe	17845.7	100.2	17945.9	0.00558345
Zeller	CCMD45988061ST-21-0	Germany	Europe	12105.2	64.3	12169.5	0.0052837
Zeller	CCMD46222674ST-21-0	Germany	Europe	22394.5	14.5	22409	0.000647061
Zeller	CCMD46947453ST-21-0	Germany	Europe	26500.5	45.4	26545.9	0.00171025
Zeller	CCMD48236717ST-21-0	Germany	Europe	40181.9	240.6	40422.5	0.00595213
Zeller	CCMD50071957ST-21-0	Germany	Europe	21467.2	24.4	21491.6	0.00113533
Zeller	CCMD51864103ST-21-0	Germany	Europe	22886.9	70.2	22957.1	0.00305788
Zeller	CCMD60079086ST-21-0	Germany	Europe	16016.3	2.1	16018.4	0.000131099
Zeller	CCMD63399960ST-21-0	Germany	Europe	29025.7	56	29081.7	0.00192561
Zeller	CCMD64503764ST-21-0	Germany	Europe	34547.7	37.1	34584.8	0.00107273
Zeller	CCMD64776337ST-21-0	Germany	Europe	23241.9	93.4	23335.3	0.00400252
Zeller	CCMD72895164ST-21-0	Germany	Europe	29573.9	135.2	29709.1	0.00455079
Zeller	CCMD74930188ST-21-0	Germany	Europe	31498.4	99.5	31597.9	0.00314894
Zeller	CCMD79987997ST-21-0	Germany	Europe	29279.7	96.1	29375.8	0.0032714
Zeller	CCMD82866709ST-21-0	Germany	Europe	14901.2	19.1	14920.3	0.00128014
Zeller	CCMD86114146ST-21-0	Germany	Europe	16492.3	317.8	16810.1	0.0189053
Zeller	CCMD86707194ST-21-0	Germany	Europe	30719.3	89.5	30808.8	0.00290501
Zeller	CCMD87156761ST-21-0	Germany	Europe	22306.8	19.5	22326.3	0.000873409
Zeller	CCMD88272491ST-21-0	Germany	Europe	32269.9	142.4	32412.3	0.00439339
Zeller	CCMD90311071ST-21-0	Germany	Europe	23668.8	51	23719.8	0.0021501
Zeller	CCMD93344354ST-21-0	Germany	Europe	30465.7	62.6	30528.3	0.00205056
Zeller	CCMD95433940ST-21-0	Germany	Europe	43390	44.9	43434.9	0.00103373
Zeller	CCMD96553385ST-21-0	Germany	Europe	31410.3	78.2	31488.5	0.00248345
Zeller	MMPU29365221ST	Germany	Europe	74795	44.9	74839.9	0.000599947
Zeller	MMPU68403337ST	Germany	Europe	38087.5	61.4	38148.9	0.00160948
Zeller	MMPU72854103ST	Germany	Europe	80213.1	206.9	80420	0.00257274
Zeller	MMPU84450604ST	Germany	Europe	64130.2	137	64267.2	0.00213173
Zeller	MMPU99077057ST	Germany	Europe	52796.1	201.3	52997.4	0.0037983
Zhang	ERR589440	China	Asia	34063.6	106.5	34170.1	0.00311676
Zhang	ERR589441	China	Asia	49476.2	190	49666.2	0.00382554
Zhang	ERR589442	China	Asia	22601.7	82.2	22683.9	0.00362372
Zhang	ERR589443	China	Asia	28942.2	81.3	29023.5	0.00280118
Zhang	ERR589448	China	Asia	19247.1	58.9	19306	0.00305087
Zhang	ERR589452	China	Asia	20914.4	10.2	20924.6	0.000487465
Zhang	ERR589485	China	Asia	32667.9	19.8	32687.7	0.000605732
Zhang	ERR589501	China	Asia	30830.1	48.7	30878.8	0.00157713
Zhang	ERR589502	China	Asia	34393	134.8	34527.8	0.0039041
Zhang	ERR589503	China	Asia	28930.4	64	28994.4	0.00220732
Zhang	ERR589504	China	Asia	24272.1	44.3	24316.4	0.00182182
Zhang	ERR589505	China	Asia	39114.8	184.4	39299.2	0.00469221
Zhang	ERR589506	China	Asia	37199.5	8.7	37208.2	0.000233819
Zhang	ERR589507	China	Asia	22453.8	22.8	22476.6	0.00101439
Zhang	ERR589508	China	Asia	25284.1	34.1	25318.2	0.00134686
Zhang	ERR589509	China	Asia	27495.6	104.1	27599.7	0.00377178
Zhang	ERR589510	China	Asia	19247.2	34.1	19281.3	0.00176855
Zhang	ERR589511	China	Asia	16353.4	6.4	16359.8	0.000391203
Zhang	ERR589512	China	Asia	29908.2	0	29908.2	0
Zhang	ERR589513	China	Asia	22862.4	34.1	22896.5	0.00148931
Zhang	ERR589527	China	Asia	31625.7	27.5	31653.2	0.000868791
Zhang	ERR589528	China	Asia	29477.5	112.8	29590.3	0.00381206
Zhang	ERR589529	China	Asia	20633.2	26.7	20659.9	0.00129236
Zhang	ERR589530	China	Asia	25303.7	27.5	25331.2	0.00108562
Zhang	ERR589531	China	Asia	36172	8.5	36180.5	0.000234933
Zhang	ERR589532	China	Asia	16711.4	2.3	16713.7	0.000137612
Zhang	ERR589533	China	Asia	31028.9	60	31088.9	0.00192995
Zhang	ERR589534	China	Asia	17424.9	4.3	17429.2	0.000246712
Zhang	ERR589535	China	Asia	24433.3	31.6	24464.9	0.00129165
Zhang	ERR589536	China	Asia	22506.1	37.3	22543.4	0.00165459
Zhang	ERR589537	China	Asia	27208.2	45.7	27253.9	0.00167682
Zhang	ERR589538	China	Asia	28652.9	29.9	28682.8	0.00104244
Zhang	ERR589539	China	Asia	29403.7	49.9	29453.6	0.00169419
Zhang	ERR589540	China	Asia	26692.1	7.5	26699.6	0.000280903
Zhang	ERR589542	China	Asia	32979.4	38.1	33017.5	0.00115393
Zhang	ERR589543	China	Asia	26576	798.9	27374.9	0.0291837
Zhang	ERR589544	China	Asia	31274.7	29	31303.7	0.000926408
Zhang	ERR589545	China	Asia	23025.6	19	23044.6	0.000824488
Zhang	ERR589546	China	Asia	32856.6	56	32912.6	0.00170148
Zhang	ERR589547	China	Asia	21747.4	7.2	21754.6	0.000330964
Zhang	ERR589548	China	Asia	28065.6	22.9	28088.5	0.00081528
Zhang	ERR589549	China	Asia	20007.2	36.3	20043.5	0.00181106
Zhang	ERR589550	China	Asia	32810.3	59.8	32870.1	0.00181928
Zhang	ERR589551	China	Asia	16672.9	15.5	16688.4	0.000928789
Zhang	ERR589552	China	Asia	38232.2	62	38294.2	0.00161904
Zhang	ERR589553	China	Asia	33275.2	38.1	33313.3	0.00114369
Zhang	ERR589554	China	Asia	34035.9	88.2	34124.1	0.00258468
Zhang	ERR589555	China	Asia	28718.6	2.8	28721.4	9.74883e-05
Zhang	ERR589556	China	Asia	35085.1	56	35141.1	0.00159358
Zhang	ERR589557	China	Asia	40448.6	20	40468.6	0.00049421
Zhang	ERR589558	China	Asia	38009.9	62.6	38072.5	0.00164423
Zhang	ERR589559	China	Asia	25249.6	12.1	25261.7	0.000478986
Zhang	ERR589560	China	Asia	29813.4	42.3	29855.7	0.00141681
Zhang	ERR589561	China	Asia	32774	61.9	32835.9	0.00188513
Zhang	ERR589562	China	Asia	31659	53.1	31712.1	0.00167444
Zhang	ERR589563	China	Asia	37899.2	68.9	37968.1	0.00181468
Zhang	ERR589564	China	Asia	38023.1	35.3	38058.4	0.000927522
Zhang	ERR589565	China	Asia	21363.4	22.2	21385.6	0.00103808
Zhang	ERR589566	China	Asia	26754.6	61	26815.6	0.0022748
Zhang	ERR589567	China	Asia	24626.2	46	24672.2	0.00186445
Zhang	ERR589568	China	Asia	56988.3	34	57022.3	0.000596258
Zhang	ERR589569	China	Asia	34722.4	42	34764.4	0.00120813
Zhang	ERR589570	China	Asia	19292.8	32.1	19324.9	0.00166107
Zhang	ERR589571	China	Asia	40371.5	138.9	40510.4	0.00342875
Zhang	ERR589572	China	Asia	31321.7	12	31333.7	0.000382974
Zhang	ERR589573	China	Asia	74829.6	88	74917.6	0.00117462
Zhang	ERR589574	China	Asia	25039.6	13.4	25053	0.000534866
Zhang	ERR589575	China	Asia	37047.7	10.6	37058.3	0.000286036
Zhang	ERR589576	China	Asia	34903.4	116.2	35019.6	0.00331814
Zhang	ERR589577	China	Asia	32675.4	32	32707.4	0.000978372
Zhang	ERR589578	China	Asia	37968.7	74.9	38043.6	0.00196879
Zhang	ERR589579	China	Asia	39556.8	14.2	39571	0.000358849
Zhang	ERR589580	China	Asia	33078.2	82.4	33160.6	0.00248488
Zhang	ERR589581	China	Asia	40276.4	43.6	40320	0.00108135
Zhang	ERR589582	China	Asia	37409.4	114.1	37523.5	0.00304076
Zhang	ERR589583	China	Asia	35336.5	9.3	35345.8	0.000263115
Zhang	ERR589584	China	Asia	40306.9	214.6	40521.5	0.00529595
Zhang	ERR589585	China	Asia	36735.9	71.6	36807.5	0.00194526
Zhang	ERR589586	China	Asia	39278.7	63.6	39342.3	0.00161658
Zhang	ERR589587	China	Asia	31454.4	41.8	31496.2	0.00132714
Zhang	ERR589588	China	Asia	70737.7	38	70775.7	0.000536907
Zhang	ERR589589	China	Asia	31989.3	29.1	32018.4	0.000908852
Zhang	ERR589590	China	Asia	50904.2	28	50932.2	0.00054975
Zhang	ERR589591	China	Asia	30861.7	62.6	30924.3	0.0020243
Zhang	ERR589592	China	Asia	30663.5	72.3	30735.8	0.00235231
Zhang	ERR589593	China	Asia	41775.9	171.3	41947.2	0.00408371
Zhang	ERR589594	China	Asia	50658.5	166.2	50824.7	0.00327006
Zhang	ERR589595	China	Asia	27322	12.8	27334.8	0.000468268
Zhang	ERR589732	China	Asia	30023.9	40.5	30064.4	0.00134711
Zhang	ERR589733	China	Asia	56851.2	166.3	57017.5	0.00291665
Zhang	ERR589734	China	Asia	43491.5	86.9	43578.4	0.00199411
Zhang	ERR589735	China	Asia	57073.1	136.1	57209.2	0.00237899
Zhang	ERR589736	China	Asia	26066.9	22.6	26089.5	0.000866249
Zhang	ERR589737	China	Asia	39679.2	38.3	39717.5	0.00096431
Zhang	ERR589738	China	Asia	27916	27.6	27943.6	0.000987704
Zhang	ERR589739	China	Asia	27766	23.8	27789.8	0.000856429
Zhang	ERR589740	China	Asia	32542.7	35.7	32578.4	0.00109582
Zhang	ERR589741	China	Asia	49181.5	71	49252.5	0.00144155
Zhang	ERR589742	China	Asia	33184.1	70.2	33254.3	0.00211101
Zhang	ERR589743	China	Asia	24920.4	52.6	24973	0.00210627
Zhang	ERR589744	China	Asia	40773.3	19.9	40793.2	0.000487826
Zhang	ERR589745	China	Asia	26600.1	15.8	26615.9	0.00059363
Zhang	ERR589746	China	Asia	48830.2	36.8	48867	0.000753064
Zhang	ERR589747	China	Asia	44082.7	165.8	44248.5	0.00374702
Zhang	ERR589748	China	Asia	29390.8	44.2	29435	0.00150161
Zhang	ERR589749	China	Asia	32110.1	10	32120.1	0.000311332
Zhang	ERR589750	China	Asia	24927.4	19	24946.4	0.000761633
Zhang	ERR589751	China	Asia	14779.1	29.7	14808.8	0.00200556
Zhang	ERR589752	China	Asia	31983.6	47.3	32030.9	0.0014767
Zhang	ERR589753	China	Asia	26409.6	25.2	26434.8	0.000953289
Zhang	ERR589754	China	Asia	25816.8	20.7	25837.5	0.000801161
Zhang	ERR589755	China	Asia	32610.5	56.4	32666.9	0.00172652
Zhang	ERR589756	China	Asia	39511.4	11.7	39523.1	0.000296029
Zhang	ERR589757	China	Asia	24872	23.6	24895.6	0.000947959
Zhang	ERR589758	China	Asia	29897.3	32.4	29929.7	0.00108254
Zhang	ERR589759	China	Asia	35329	35.8	35364.8	0.00101231
Zhang	ERR589760	China	Asia	31005.3	41.6	31046.9	0.00133991
Zhang	ERR589761	China	Asia	27492.4	65.3	27557.7	0.00236957
Zhang	ERR589762	China	Asia	22530.5	52	22582.5	0.00230267
Zhang	ERR589763	China	Asia	28100.9	32.5	28133.4	0.00115521
Zhang	ERR589764	China	Asia	31636.5	32.9	31669.4	0.00103886
Zhang	ERR589765	China	Asia	27530.4	250.5	27780.9	0.00901699
Zhang	ERR589766	China	Asia	27249.8	19.2	27269	0.000704096
Zhang	ERR589767	China	Asia	35292.2	82.9	35375.1	0.00234346
Zhang	ERR589768	China	Asia	32416.1	28.4	32444.5	0.000875341
Zhang	ERR589769	China	Asia	38061.1	187.2	38248.3	0.00489434
Zhang	ERR589770	China	Asia	48009.5	110	48119.5	0.00228598
Zhang	ERR589771	China	Asia	21979.6	19	21998.6	0.000863691
Zhang	ERR589772	China	Asia	38406.9	132.1	38539	0.0034277
Zhang	ERR589773	China	Asia	34521.9	100.6	34622.5	0.00290562
Zhang	ERR589774	China	Asia	50820.5	28.5	50849	0.000560483
Zhang	ERR589775	China	Asia	25447.2	147.5	25594.7	0.00576291
Zhang	ERR589776	China	Asia	32220.9	118.3	32339.2	0.0036581
Zhang	ERR589777	China	Asia	40891.4	25	40916.4	0.000611002
Zhang	ERR589778	China	Asia	33431.8	84.9	33516.7	0.00253307
Zhang	ERR589779	China	Asia	39558.9	36.8	39595.7	0.000929394
Zhang	ERR589780	China	Asia	50253.3	134.7	50388	0.00267326
Zhang	ERR589781	China	Asia	52418.5	75.5	52494	0.00143826
Zhang	ERR589782	China	Asia	47925.1	150.3	48075.4	0.00312634
Zhang	ERR589783	China	Asia	36817.5	91.9	36909.4	0.00248988
Zhang	ERR589784	China	Asia	39557.7	50	39607.7	0.00126238
Zhang	ERR589785	China	Asia	34249.1	92	34341.1	0.00267901
Zhang	ERR589786	China	Asia	20155.9	15.3	20171.2	0.000758507
Zhang	ERR589787	China	Asia	12508	16.3	12524.3	0.00130147
Zhang	ERR589788	China	Asia	15431.3	16.6	15447.9	0.00107458
Zhang	ERR589789	China	Asia	21640.7	57.5	21698.2	0.00264999
Zhang	ERR589790	China	Asia	20681.7	57	20738.7	0.00274848
Zhang	ERR589791	China	Asia	28386.1	18	28404.1	0.000633711
Zhang	ERR589792	China	Asia	18890.1	8.9	18899	0.000470924
Zhang	ERR589793	China	Asia	23239.2	19.4	23258.6	0.0008341
Zhang	ERR589794	China	Asia	22768.3	6.1	22774.4	0.000267845
Zhang	ERR589795	China	Asia	34741	0	34741	0
Zhang	ERR589796	China	Asia	28386.5	17.3	28403.8	0.000609073
Zhang	ERR589797	China	Asia	26222.4	16	26238.4	0.000609793
Zhang	ERR589798	China	Asia	32277	22.2	32299.2	0.000687324
Zhang	ERR589799	China	Asia	31025	74.2	31099.2	0.00238591
Zhang	ERR589800	China	Asia	27733.3	43.1	27776.4	0.00155168
Zhang	ERR589801	China	Asia	33732.6	90	33822.6	0.00266094
Zhang	ERR589802	China	Asia	26048.5	4.2	26052.7	0.000161212
Zhang	ERR589803	China	Asia	37332.9	32.2	37365.1	0.000861767
Zhang	ERR589804	China	Asia	29628	38.9	29666.9	0.00131123
Zhang	ERR589805	China	Asia	34817.1	33.4	34850.5	0.000958379
Zhang	ERR589806	China	Asia	61494.9	52.6	61547.5	0.000854624
Zhang	ERR589807	China	Asia	36940.8	67.8	37008.6	0.00183201
Zhang	ERR589808	China	Asia	23464.5	8.2	23472.7	0.000349342
Zhang	ERR589809	China	Asia	45214.7	164	45378.7	0.00361403
Zhang	ERR589810	China	Asia	31148.5	17	31165.5	0.000545475
Zhang	ERR589811	China	Asia	35286.9	74.5	35361.4	0.00210682
Zhang	ERR589812	China	Asia	56708.7	51	56759.7	0.000898525
Zhang	ERR589813	China	Asia	21764.1	297.8	22061.9	0.0134984
Zhang	ERR589814	China	Asia	31576	56.9	31632.9	0.00179876
Zhang	ERR589815	China	Asia	33969.7	31.6	34001.3	0.000929376
Zhang	ERR589816	China	Asia	33689.3	22.2	33711.5	0.000658529
Zhang	ERR589817	China	Asia	38824.3	582	39406.3	0.0147692
Zhang	ERR589818	China	Asia	36875.8	6.3	36882.1	0.000170815
Zhang	ERR589819	China	Asia	26658.9	15.5	26674.4	0.000581081
Zhang	ERR589820	China	Asia	26550.4	27.1	26577.5	0.00101966
Zhang	ERR589821	China	Asia	26395.5	36.6	26432.1	0.00138468
Zhang	ERR589822	China	Asia	16865	7.2	16872.2	0.000426737
Zhang	ERR589823	China	Asia	35640.5	23	35663.5	0.000644917
Zhang	ERR589824	China	Asia	68801.2	201.7	69002.9	0.00292307
Zhang	ERR589825	China	Asia	20751.9	11.9	20763.8	0.000573113
Zhang	ERR589826	China	Asia	24528.2	138.6	24666.8	0.00561889
Zhang	ERR589827	China	Asia	34387.8	25.8	34413.6	0.000749704
Zhang	ERR589828	China	Asia	33242.8	27.3	33270.1	0.000820557
Zhang	ERR589829	China	Asia	31132.9	2.1	31135	6.74482e-05
Zhang	ERR589830	China	Asia	37291.4	83.9	37375.3	0.0022448
Zhang	ERR589831	China	Asia	41766.1	63.5	41829.6	0.00151806
Zhang	ERR589832	China	Asia	37786.9	72	37858.9	0.0019018
Zhang	ERR589833	China	Asia	70574.9	48.6	70623.5	0.000688156
Zhang	ERR589834	China	Asia	35694.3	92.9	35787.2	0.0025959
Zhang	ERR589835	China	Asia	35740.3	47.2	35787.5	0.0013189
Zhang	ERR589836	China	Asia	21518.4	14.8	21533.2	0.000687311
Zhang	ERR589837	China	Asia	27506.8	8.2	27515	0.000298019
Zhang	ERR589838	China	Asia	27560.9	27.6	27588.5	0.00100042
Zhang	ERR589839	China	Asia	33850.8	15.7	33866.5	0.000463585
Zhang	ERR589840	China	Asia	41411.1	26	41437.1	0.000627457
Zhang	ERR589841	China	Asia	35392.7	101.2	35493.9	0.00285119
Zhang	ERR589842	China	Asia	47677.5	188.2	47865.7	0.00393183
Zhang	ERR589843	China	Asia	34937.5	82.6	35020.1	0.00235865
Zhang	ERR589844	China	Asia	27372.2	28.4	27400.6	0.00103647
Zhang	ERR589845	China	Asia	37424.7	192.7	37617.4	0.00512263
Zhang	ERR589846	China	Asia	31563	28.7	31591.7	0.000908466
Zhang	ERR589847	China	Asia	55636.5	57	55693.5	0.00102346
Zhang	ERR589848	China	Asia	42413.6	111	42524.6	0.00261025
Zhang	ERR589849	China	Asia	57375.4	100	57475.4	0.00173987
Zhang	ERR589850	China	Asia	44255.6	51.7	44307.3	0.00116685
Zhang	ERR589851	China	Asia	35359	50.9	35409.9	0.00143745
Zhang	ERR589852	China	Asia	37337.2	46.3	37383.5	0.00123851
Zhang	ERR589853	China	Asia	40183.9	101.5	40285.4	0.00251952
Zhang	ERR589854	China	Asia	42276.2	61.6	42337.8	0.00145496
Zhang	ERR589855	China	Asia	54311.2	29	54340.2	0.000533675
Zhang	ERR589856	China	Asia	41412.1	40	41452.1	0.000964969
Zhang	ERR589857	China	Asia	33445.7	79.3	33525	0.0023654
Zhang	ERR589858	China	Asia	34634.8	119	34753.8	0.00342409
Zhang	ERR589859	China	Asia	40816.9	41	40857.9	0.00100348
Zhang	ERR589860	China	Asia	36613	64	36677	0.00174496
Zhang	ERR589861	China	Asia	35450.9	60.7	35511.6	0.0017093
Zhang	ERR589862	China	Asia	35190.7	64.2	35254.9	0.00182102
Zhang	ERR589863	China	Asia	39954.4	191.5	40145.9	0.0047701
Zhang	ERR589864	China	Asia	51523.6	47.9	51571.5	0.000928808
Zhang	ERR589865	China	Asia	32080.7	55.8	32136.5	0.00173634
Zhang	ERR589866	China	Asia	24537.4	9.1	24546.5	0.000370725
Zhang	ERR589867	China	Asia	21392.7	61	21453.7	0.00284333
Zhang	ERR589868	China	Asia	27413.2	3.5	27416.7	0.000127659
Zhang	ERR589869	China	Asia	23123.8	35.9	23159.7	0.00155011
Zhang	ERR589870	China	Asia	43000.5	36.6	43037.1	0.000850429
Zhang	ERR589871	China	Asia	37645.9	45.1	37691	0.00119657
Zhang	ERR589872	China	Asia	34948.4	10	34958.4	0.000286054
Zhang	ERR589873	China	Asia	14311.2	51	14362.2	0.00355099
Zhang	ERR589874	China	Asia	16671.7	380.6	17052.3	0.0223196
Zhang	ERR589875	China	Asia	35185.1	4.5	35189.6	0.000127879
HMP	SRS011061	America	North America	25480.7	53	25533.7	0.00207569
HMP	SRS011134	America	North America	41335.3	123.6	41458.9	0.00298127
HMP	SRS011239	America	North America	75002.8	273.3	75276.1	0.00363063
HMP	SRS011271	America	North America	80025.3	57.4	80082.7	0.000716759
HMP	SRS011452	America	North America	16471.7	0	16471.7	0
HMP	SRS011529	America	North America	98453.3	204.9	98658.2	0.00207687
HMP	SRS011586	America	North America	59944.6	203.3	60147.9	0.00338
HMP	SRS012273	America	North America	48237.4	47.5	48284.9	0.000983744
HMP	SRS012849	America	North America	36158.1	107.2	36265.3	0.00295599
HMP	SRS012902	America	North America	83468.9	470	83938.9	0.00559931
HMP	SRS013098	America	North America	60542.4	82	60624.4	0.00135259
HMP	SRS013158	America	North America	82982.9	600	83582.9	0.0071785
HMP	SRS013382	America	North America	6684.3	14	6698.3	0.00209008
HMP	SRS013476	America	North America	35033.8	90.6	35124.4	0.0025794
HMP	SRS013521	America	North America	86115.7	460	86575.7	0.00531327
HMP	SRS013638	America	North America	21823.9	66.9	21890.8	0.00305608
HMP	SRS013687	America	North America	72902.6	29	72931.6	0.000397633
HMP	SRS013940	America	North America	19145.7	0	19145.7	0
HMP	SRS014235	America	North America	45211.3	100.1	45311.4	0.00220916
HMP	SRS014287	America	North America	38437.1	49.8	38486.9	0.00129395
HMP	SRS014412	America	North America	28438.3	142	28580.3	0.00496846
HMP	SRS014534	America	North America	13023.1	30	13053.1	0.0022983
HMP	SRS014736	America	North America	38190.6	210	38400.6	0.00546866
HMP	SRS014948	America	North America	20838.7	226	21064.7	0.0107288
HMP	SRS014979	America	North America	37810.9	69.2	37880.1	0.00182682
HMP	SRS015065	America	North America	46616.5	92.4	46708.9	0.00197821
HMP	SRS015133	America	North America	32767	35	32802	0.00106701
HMP	SRS015190	America	North America	85573.8	381	85954.8	0.00443256
HMP	SRS015264	America	North America	37099.9	164.8	37264.7	0.00442242
HMP	SRS015369	America	North America	34762.7	89	34851.7	0.00255368
HMP	SRS015486	America	North America	37735.9	190	37925.9	0.00500977
HMP	SRS015578	America	North America	81666.3	400.3	82066.6	0.00487775
HMP	SRS015579	America	North America	22415.8	15	22430.8	0.000668723
HMP	SRS015794	America	North America	70050.9	231.4	70282.3	0.00329244
HMP	SRS015854	America	North America	50235.6	122.9	50358.5	0.0024405
HMP	SRS015890	America	North America	172966	0	172966	0
HMP	SRS015960	America	North America	55822.3	93	55915.3	0.00166323
HMP	SRS016095	America	North America	42890.9	80.4	42971.3	0.00187102
HMP	SRS016132	America	North America	26098.4	50	26148.4	0.00191216
HMP	SRS016335	America	North America	36603.6	40	36643.6	0.0010916
HMP	SRS016381	America	North America	6834.6	23.3	6857.9	0.00339754
HMP	SRS016438	America	North America	67187.4	290	67477.4	0.00429774
HMP	SRS016495	America	North America	49535	17.6	49552.6	0.000355178
HMP	SRS016585	America	North America	16328.1	414.7	16742.8	0.0247689
HMP	SRS016629	America	North America	4210.7	79.7	4290.4	0.0185764
HMP	SRS016753	America	North America	70808.2	380	71188.2	0.00533796
HMP	SRS016840	America	North America	5979	13	5992	0.00216956
HMP	SRS016897	America	North America	6701.7	34.3	6736	0.00509204
HMP	SRS016954	America	North America	55392.5	94.6	55487.1	0.0017049
HMP	SRS017191	America	North America	69670	225.9	69895.9	0.00323195
HMP	SRS017247	America	North America	60679.6	192.3	60871.9	0.00315909
HMP	SRS017248	America	North America	8161.1	26	8187.1	0.00317573
HMP	SRS017307	America	North America	98559.2	79.8	98639	0.000809011
HMP	SRS017375	America	North America	6172.3	27.8	6200.1	0.0044838
HMP	SRS017433	America	North America	69683.4	110.6	69794	0.00158466
HMP	SRS017521	America	North America	58464.3	231.4	58695.7	0.00394237
HMP	SRS017622	America	North America	5317.4	1.8	5319.2	0.000338397
HMP	SRS017701	America	North America	47895.1	173.4	48068.5	0.00360735
HMP	SRS017745	America	North America	6170	8	6178	0.00129492
HMP	SRS017859	America	North America	25960.4	56	26016.4	0.00215249
HMP	SRS017916	America	North America	13606.9	0	13606.9	0
HMP	SRS018049	America	North America	21874.4	0	21874.4	0
HMP	SRS018351	America	North America	53910	57	53967	0.0010562
HMP	SRS018541	America	North America	18495.9	11	18506.9	0.000594373
HMP	SRS018575	America	North America	51955.6	1	51956.6	1.92468e-05
HMP	SRS018623	America	North America	37735.4	79.8	37815.2	0.00211026
HMP	SRS018656	America	North America	20741.5	0	20741.5	0
HMP	SRS018836	America	North America	23630.8	82.6	23713.4	0.00348326
HMP	SRS019030	America	North America	53215.7	192	53407.7	0.00359499
HMP	SRS019068	America	North America	145392	1079.1	146471	0.00736732
HMP	SRS019161	America	North America	45848.6	151.4	46000	0.0032913
HMP	SRS019178	America	North America	25482.2	116.7	25598.9	0.00455879
HMP	SRS019286	America	North America	13795.2	27.8	13823	0.00201114
HMP	SRS019381	America	North America	53663.4	211.5	53874.9	0.00392576
HMP	SRS019397	America	North America	64219.3	130	64349.3	0.00202022
HMP	SRS019445	America	North America	26002.5	136.9	26139.4	0.0052373
HMP	SRS019496	America	North America	26303.6	71	26374.6	0.00269198
HMP	SRS019582	America	North America	36453.8	134.9	36588.7	0.00368693
HMP	SRS019601	America	North America	62453.5	166	62619.5	0.00265093
HMP	SRS019787	America	North America	62039.4	0	62039.4	0
HMP	SRS019808	America	North America	13518.9	49.6	13568.5	0.00365553
HMP	SRS019910	America	North America	32523.3	148.5	32671.8	0.0045452
HMP	SRS019968	America	North America	54862.8	250	55112.8	0.00453615
HMP	SRS020233	America	North America	48126.7	144.8	48271.5	0.0029997
HMP	SRS020271	America	North America	7073.4	2.6	7076	0.000367439
HMP	SRS020394	America	North America	22561.9	103	22664.9	0.00454447
HMP	SRS020508	America	North America	6806.6	34	6840.6	0.00497032
HMP	SRS020622	America	North America	55905.2	220	56125.2	0.00391981
HMP	SRS020869	America	North America	34499.4	92.8	34592.2	0.00268269
HMP	SRS021153	America	North America	51277.5	210	51487.5	0.00407866
HMP	SRS021219	America	North America	72934.7	280	73214.7	0.00382437
HMP	SRS021484	America	North America	57771.4	180	57951.4	0.00310605
HMP	SRS021948	America	North America	33928.8	143.7	34072.5	0.00421748
HMP	SRS022137	America	North America	53513.2	143.7	53656.9	0.00267813
HMP	SRS022524	America	North America	10271.1	21.4	10292.5	0.00207918
HMP	SRS023176	America	North America	85858.4	556.1	86414.5	0.00643526
HMP	SRS023346	America	North America	58921.8	1.3	58923.1	2.20627e-05
HMP	SRS023583	America	North America	49947.6	68.9	50016.5	0.00137755
HMP	SRS023715	America	North America	19241	0	19241	0
HMP	SRS024009	America	North America	60991.5	110	61101.5	0.00180028
HMP	SRS024076	America	North America	6386.4	22	6408.4	0.00343299
HMP	SRS024132	America	North America	37622.7	115.2	37737.9	0.00305263
HMP	SRS024265	America	North America	32445.9	41	32486.9	0.00126205
HMP	SRS024331	America	North America	61995.2	201	62196.2	0.00323171
HMP	SRS024388	America	North America	50254.8	85	50339.8	0.00168852
HMP	SRS024435	America	North America	41620.4	572.1	42192.5	0.0135593
HMP	SRS024549	America	North America	52016.6	74	52090.6	0.0014206
HMP	SRS024663	America	North America	55746.5	11.7	55758.2	0.000209835
HMP	SRS042231	America	North America	23348.3	81	23429.3	0.00345721
HMP	SRS042284	America	North America	35545.8	144.9	35690.7	0.00405988
HMP	SRS042600	America	North America	5507.9	14	5521.9	0.00253536
HMP	SRS042628	America	North America	48673.9	22.2	48696.1	0.000455889
HMP	SRS042690	America	North America	21312.9	27.3	21340.2	0.00127928
HMP	SRS042893	America	North America	28794.4	0	28794.4	0
HMP	SRS042966	America	North America	15110.5	32.1	15142.6	0.00211985
HMP	SRS043667	America	North America	62307.6	130	62437.6	0.00208208
HMP	SRS044365	America	North America	30756.1	192.2	30948.3	0.00621036
HMP	SRS044535	America	North America	54664.5	36.9	54701.4	0.000674571
HMP	SRS044973	America	North America	5064.5	0	5064.5	0
HMP	SRS045324	America	North America	979.5	0	979.5	0
HMP	SRS045645	America	North America	66741.6	218.5	66960.1	0.00326314
HMP	SRS045713	America	North America	61456.1	158.9	61615	0.00257892
HMP	SRS045739	America	North America	67593.4	310	67903.4	0.00456531
HMP	SRS045826	America	North America	26236.6	47.5	26284.1	0.00180718
HMP	SRS045936	America	North America	20434.5	56	20490.5	0.00273297
HMP	SRS045938	America	North America	7552.6	33	7585.6	0.00435035
HMP	SRS046717	America	North America	19787.7	14.7	19802.4	0.000742334
HMP	SRS046810	America	North America	4228.5	27	4255.5	0.00634473
HMP	SRS047014	America	North America	51762	189.8	51951.8	0.00365339
HMP	SRS047433	America	North America	21079.3	24	21103.3	0.00113726
HMP	SRS048060	America	North America	21050.6	0	21050.6	0
HMP	SRS048164	America	North America	46318.9	508.6	46827.5	0.0108611
HMP	SRS048654	America	North America	21289.8	89	21378.8	0.004163
HMP	SRS048870	America	North America	52175.8	132.5	52308.3	0.00253306
HMP	SRS048981	America	North America	21809	0	21809	0
HMP	SRS049402	America	North America	43471.5	187.3	43658.8	0.00429009
HMP	SRS049712	America	North America	77286.4	52.3	77338.7	0.000676246
HMP	SRS049900	America	North America	45779.7	75.3	45855	0.00164213
HMP	SRS049995	America	North America	66058.2	293.6	66351.8	0.0044249
HMP	SRS050422	America	North America	34680.9	387.7	35068.6	0.0110555
HMP	SRS050520	America	North America	4907.2	7.7	4914.9	0.00156666
HMP	SRS050801	America	North America	5067.1	6.4	5073.5	0.00126146
HMP	SRS051031	America	North America	64503.2	69	64572.2	0.00106857
HMP	SRS051610	America	North America	22957.9	77	23034.9	0.00334275
HMP	SRS051882	America	North America	51803.5	141.9	51945.4	0.00273171
HMP	SRS052027	America	North America	70427.8	153.7	70581.5	0.00217762
HMP	SRS052078	America	North America	24813.2	0	24813.2	0
HMP	SRS052697	America	North America	40119.5	53.5	40173	0.00133174
HMP	SRS053087	America	North America	4121.1	6.8	4127.9	0.00164733
HMP	SRS053290	America	North America	6538.4	20.3	6558.7	0.00309513
HMP	SRS053356	America	North America	25083.5	102.6	25186.1	0.00407368
HMP	SRS053398	America	North America	57140.6	157	57297.6	0.00274008
HMP	SRS053573	America	North America	46842.1	78.3	46920.4	0.00166878
HMP	SRS053587	America	North America	33129.7	0	33129.7	0
HMP	SRS054352	America	North America	57092.1	44	57136.1	0.000770091
HMP	SRS054590	America	North America	51790.9	130	51920.9	0.00250381
HMP	SRS054753	America	North America	5821.4	24.8	5846.2	0.00424207
HMP	SRS054869	America	North America	33553.5	135.6	33689.1	0.00402504
HMP	SRS054905	America	North America	21664.1	40.8	21704.9	0.00187976
HMP	SRS055017	America	North America	27378	163.9	27541.9	0.00595093
HMP	SRS055533	America	North America	67883.9	231.9	68115.8	0.0034045
HMP	SRS055982	America	North America	62961.4	187.6	63149	0.00297075
HMP	SRS056273	America	North America	44986.9	121.2	45108.1	0.00268688
HMP	SRS057478	America	North America	30155	1.8	30156.8	5.9688e-05
HMP	SRS057480	America	North America	5968.7	10.3	5979	0.0017227
HMP	SRS057717	America	North America	58540.4	0	58540.4	0
HMP	SRS058070	America	North America	39451.8	57	39508.8	0.00144272
HMP	SRS058268	America	North America	6846.1	25	6871.1	0.00363843
HMP	SRS058723	America	North America	76546.6	510	77056.6	0.00661851
HMP	SRS058770	America	North America	69730.3	3.1	69733.4	4.4455e-05
HMP	SRS062654	America	North America	36682.3	86.8	36769.1	0.00236068
HMP	SRS062701	America	North America	28800	34	28834	0.00117916
HMP	SRS062716	America	North America	4022.8	5.4	4028.2	0.00134055
HMP	SRS063040	America	North America	45355.1	114.9	45470	0.00252694
HMP	SRS063127	America	North America	21754	215.8	21969.8	0.00982257
HMP	SRS063190	America	North America	23217.6	76.4	23294	0.00327981
HMP	SRS063489	America	North America	32449.7	43	32492.7	0.00132337
HMP	SRS063518	America	North America	60177.6	127.8	60305.4	0.00211921
HMP	SRS063813	America	North America	5752.7	17	5769.7	0.00294643
HMP	SRS063928	America	North America	6684.3	13	6697.3	0.00194108
HMP	SRS063985	America	North America	36488.7	53	36541.7	0.0014504
HMP	SRS064232	America	North America	29929.4	12	29941.4	0.000400783
HMP	SRS064276	America	North America	42465	3	42468	7.06414e-05
HMP	SRS064645	America	North America	11926.7	41	11967.7	0.00342589
HMP	SRS064662	America	North America	11518.9	24	11542.9	0.0020792
HMP	SRS064757	America	North America	27956.9	65.6	28022.5	0.00234098
HMP	SRS064973	America	North America	71464.4	1	71465.4	1.39928e-05
HMP	SRS065176	America	North America	26016.4	21	26037.4	0.000806532
HMP	SRS065397	America	North America	20243.4	63.4	20306.8	0.00312211
HMP	SRS074586	America	North America	3637.2	7.8	3645	0.00213992
HMP	SRS074964	America	North America	70546.9	324	70870.9	0.00457169
HMP	SRS075341	America	North America	33425	10	33435	0.000299088
HMP	SRS075398	America	North America	64749.9	98	64847.9	0.00151123
HMP	SRS075399	America	North America	5533.5	9.1	5542.6	0.00164183
HMP	SRS075716	America	North America	30800.1	120	30920.1	0.00388097
HMP	SRS075773	America	North America	25250.2	51	25301.2	0.00201571
HMP	SRS075878	America	North America	41444	133.9	41577.9	0.00322046
HMP	SRS075984	America	North America	39415.9	66.7	39482.6	0.00168935
HMP	SRS076756	America	North America	32514.3	130	32644.3	0.00398232
HMP	SRS076804	America	North America	19441.5	1.9	19443.4	9.77195e-05
HMP	SRS076876	America	North America	32061.6	190	32251.6	0.00589118
HMP	SRS076976	America	North America	20931.4	39.5	20970.9	0.00188356
HMP	SRS077127	America	North America	41179.3	58	41237.3	0.00140649
HMP	SRS077194	America	North America	109028	224	109252	0.00205031
HMP	SRS077231	America	North America	27466.3	146.8	27613.1	0.00531632
HMP	SRS077294	America	North America	25682.8	84.3	25767.1	0.00327161
HMP	SRS077335	America	North America	58242.7	300	58542.7	0.00512446
HMP	SRS077392	America	North America	23447.4	23.9	23471.3	0.00101826
HMP	SRS077454	America	North America	27201	106.3	27307.3	0.00389273
HMP	SRS077552	America	North America	114053	200	114253	0.0017505
HMP	SRS077589	America	North America	23231.2	39	23270.2	0.00167596
HMP	SRS077641	America	North America	52067.7	101.2	52168.9	0.00193985
HMP	SRS077730	America	North America	71150.7	161.9	71312.6	0.00227029
HMP	SRS077731	America	North America	26825.6	59	26884.6	0.00219456
HMP	SRS077849	America	North America	45233.9	40	45273.9	0.000883511
HMP	SRS077991	America	North America	6663.2	32.4	6695.6	0.004839
HMP	SRS078177	America	North America	7243.6	24.8	7268.4	0.00341203
HMP	SRS078242	America	North America	44401.2	72	44473.2	0.00161895
HMP	SRS078665	America	North America	67448.3	104.7	67553	0.00154989
HMP	SRS097889	America	North America	109875	220.6	110096	0.00200371
HMP	SRS097958	America	North America	54220.9	245.3	54466.2	0.00450371
HMP	SRS098073	America	North America	21324.1	50	21374.1	0.00233928
HMP	SRS098571	America	North America	93602.7	285.9	93888.6	0.0030451
HMP	SRS098644	America	North America	80275.2	193.7	80468.9	0.00240714
HMP	SRS098655	America	North America	20645.8	21	20666.8	0.00101612
HMP	SRS098827	America	North America	82823.8	360	83183.8	0.00432777
HMP	SRS098881	America	North America	71311	145	71456	0.00202922
HMP	SRS100907	America	North America	4809.3	10	4819.3	0.00207499
HMP	SRS101376	America	North America	37339.8	100	37439.8	0.00267095
HMP	SRS104036	America	North America	28862.1	6.4	28868.5	0.000221695
HMP	SRS104084	America	North America	28555.6	105.7	28661.3	0.0036879
HMP	SRS1041033	America	North America	9084.9	16.2	9101.1	0.00178
HMP	SRS1041037	America	North America	15252	47.2	15299.2	0.00308513
HMP	SRS1041038	America	North America	12152.2	32.5	12184.7	0.00266728
HMP	SRS1041091	America	North America	15195.4	54.8	15250.2	0.0035934
HMP	SRS1041092	America	North America	16773.4	31	16804.4	0.00184475
HMP	SRS1041093	America	North America	36069.8	200	36269.8	0.00551423
HMP	SRS1041094	America	North America	25666.8	93.1	25759.9	0.00361414
HMP	SRS1041095	America	North America	21611.3	6	21617.3	0.000277555
HMP	SRS1041112	America	North America	17487.9	0	17487.9	0
HMP	SRS1041113	America	North America	25371.7	132	25503.7	0.00517572
HMP	SRS1041118	America	North America	29689.6	139.9	29829.5	0.00468999
HMP	SRS1041122	America	North America	25718	100	25818	0.00387327
HMP	SRS1041124	America	North America	5844.8	8.5	5853.3	0.00145217
HMP	SRS1041134	America	North America	26808	24.2	26832.2	0.000901901
HMP	SRS1041137	America	North America	21816.6	33	21849.6	0.00151033
HMP	SRS1041139	America	North America	20349.1	81	20430.1	0.00396474
HMP	SRS1041140	America	North America	11755.7	25.1	11780.8	0.00213059
HMP	SRS1041142	America	North America	26181.2	85	26266.2	0.0032361
HMP	SRS1041143	America	North America	19819.3	57	19876.3	0.00286774
HMP	SRS1041144	America	North America	22044.4	53	22097.4	0.00239847
HMP	SRS1041146	America	North America	27681.7	0	27681.7	0
HMP	SRS1041149	America	North America	39289.2	130	39419.2	0.00329789
HMP	SRS1041157	America	North America	12868.1	16	12884.1	0.00124184
HMP	SRS104197	America	North America	85757.3	286.2	86043.5	0.00332622
HMP	SRS104327	America	North America	38166.2	110	38276.2	0.00287385
HMP	SRS104400	America	North America	73969	213.7	74182.7	0.00288073
HMP	SRS104636	America	North America	34707.1	82	34789.1	0.00235706
HMP	SRS104975	America	North America	31220.6	446.4	31667	0.0140967
HMP	SRS105082	America	North America	50886	102.3	50988.3	0.00200634
HMP	SRS1054691	America	North America	9769.5	0	9769.5	0
HMP	SRS1054716	America	North America	19341.9	45.5	19387.4	0.00234689
HMP	SRS1054928	America	North America	38933.9	101	39034.9	0.00258743
HMP	SRS1054929	America	North America	37049.3	100	37149.3	0.00269184
HMP	SRS1055022	America	North America	43629.9	150	43779.9	0.00342623
HMP	SRS1055034	America	North America	20783.1	9.4	20792.5	0.000452086
HMP	SRS1055049	America	North America	28047.9	94	28141.9	0.00334022
HMP	SRS1055056	America	North America	9677.5	18	9695.5	0.00185653
HMP	SRS1055067	America	North America	26616.7	66.1	26682.8	0.00247725
HMP	SRS1055083	America	North America	24704.5	54	24758.5	0.00218107
HMP	SRS1055095	America	North America	7085	30	7115	0.00421644
HMP	SRS1055099	America	North America	17141.2	192.7	17333.9	0.0111169
HMP	SRS142505	America	North America	10921.8	0	10921.8	0
HMP	SRS142599	America	North America	40656.6	40	40696.6	0.000982883
HMP	SRS142923	America	North America	20570.4	39.9	20610.3	0.00193593
HMP	SRS142980	America	North America	27396.6	91	27487.6	0.00331058
HMP	SRS143070	America	North America	49673.8	46	49719.8	0.000925185
HMP	SRS143085	America	North America	34142.5	134.8	34277.3	0.00393263
HMP	SRS143148	America	North America	27078.3	605.4	27683.7	0.0218685
HMP	SRS143181	America	North America	70122.9	18.4	70141.3	0.000262328
HMP	SRS143342	America	North America	81866.1	262.4	82128.5	0.00319499
HMP	SRS143372	America	North America	19993.7	59.9	20053.6	0.00298699
HMP	SRS143417	America	North America	59112.3	107.7	59220	0.00181864
HMP	SRS143466	America	North America	22905.2	4	22909.2	0.000174602
HMP	SRS143598	America	North America	86383.7	0	86383.7	0
HMP	SRS143991	America	North America	36710.9	27.1	36738	0.000737656
HMP	SRS144135	America	North America	21895.2	44.5	21939.7	0.00202829
HMP	SRS144183	America	North America	22325.6	59.6	22385.2	0.00266247
HMP	SRS144297	America	North America	43880.9	59.4	43940.3	0.00135183
HMP	SRS144362	America	North America	83716.8	151.4	83868.2	0.00180521
HMP	SRS144506	America	North America	36951.8	54.9	37006.7	0.00148352
HMP	SRS144537	America	North America	32540.1	54.3	32594.4	0.00166593
HMP	SRS144603	America	North America	24959.5	55.1	25014.6	0.00220271
HMP	SRS145308	America	North America	30481.9	190	30671.9	0.0061946
HMP	SRS145497	America	North America	52800.6	222.6	53023.2	0.00419816
HMP	SRS146888	America	North America	10826.9	10	10836.9	0.000922773
HMP	SRS147022	America	North America	128669	639.9	129309	0.00494862
HMP	SRS147039	America	North America	5574.6	24	5598.6	0.00428679
HMP	SRS147088	America	North America	2863.8	0	2863.8	0
HMP	SRS147272	America	North America	26550	0	26550	0
HMP	SRS147377	America	North America	34222.6	100	34322.6	0.00291353
HMP	SRS147425	America	North America	32260.1	100	32360.1	0.00309023
HMP	SRS147614	America	North America	25208.2	69	25277.2	0.00272973
HMP	SRS147766	America	North America	129477	136	129613	0.00104928
HMP	SRS147919	America	North America	108637	39.4	108676	0.000362544
HMP	SRS147977	America	North America	44271.2	120	44391.2	0.00270324
HMP	SRS148091	America	North America	33011.8	67.8	33079.6	0.0020496
HMP	SRS148196	America	North America	26361.9	81.2	26443.1	0.00307074
HMP	SRS148319	America	North America	21583	30.1	21613.1	0.00139267
HMP	SRS148511	America	North America	32436.9	89	32525.9	0.00273628
HMP	SRS148721	America	North America	49405.5	115.9	49521.4	0.0023404
HMP	SRS148784	America	North America	24353.7	375.2	24728.9	0.0151725
HMP	SRS148817	America	North America	23413.9	50	23463.9	0.00213093
HMP	SRS148874	America	North America	39795.7	1.6	39797.3	4.02037e-05
HMP	SRS148970	America	North America	32274	100	32374	0.0030889
HMP	SRS149075	America	North America	21423.1	55.6	21478.7	0.00258861
HMP	SRS149181	America	North America	27833.4	54.5	27887.9	0.00195425
HMP	SRS149244	America	North America	39568.5	43	39611.5	0.00108554
HMP	SRS149325	America	North America	20516	34.7	20550.7	0.00168851
HMP	SRS149784	America	North America	17583	41.7	17624.7	0.002366
HMP	SRS149879	America	North America	18820.9	5.9	18826.8	0.000313383
HMP	SRS150029	America	North America	21872.6	51	21923.6	0.00232626
HMP	SRS886701	America	North America	12917.1	32	12949.1	0.00247121
HMP	SRS892882	America	North America	7546.8	11	7557.8	0.00145545
HMP	SRS893009	America	North America	6777.1	16.2	6793.3	0.0023847
HMP	SRS893170	America	North America	26548.6	135.5	26684.1	0.00507793
HMP	SRS893187	America	North America	19576.3	45	19621.3	0.00229343
HMP	SRS893230	America	North America	15501.6	47.4	15549	0.00304843
HMP	SRS893231	America	North America	18990.8	0	18990.8	0
HMP	SRS893252	America	North America	35675	110	35785	0.00307391
HMP	SRS893253	America	North America	31947.4	153	32100.4	0.0047663
HMP	SRS893259	America	North America	22452.3	46.7	22499	0.00207565
HMP	SRS893279	America	North America	17260.5	15	17275.5	0.000868282
HMP	SRS893285	America	North America	21662.2	50	21712.2	0.00230285
HMP	SRS893295	America	North America	22993.1	178.3	23171.4	0.00769483
HMP	SRS893300	America	North America	22575.7	483	23058.7	0.0209465
HMP	SRS893327	America	North America	20696.3	90	20786.3	0.00432977
HMP	SRS893342	America	North America	20084.5	68	20152.5	0.00337427
HMP	SRS893366	America	North America	15309.8	39.2	15349	0.00255391
HMP	SRS893369	America	North America	15973.9	63.6	16037.5	0.00396571
HMP	SRS893378	America	North America	38123.5	140.2	38263.7	0.00366405
HMP	SRS893380	America	North America	37356.8	230	37586.8	0.00611917
HMP	SRS893382	America	North America	29347.8	137.4	29485.2	0.00465996
HMP	SRS971276	America	North America	62766.1	167.6	62933.7	0.00266312
