# Supplementary material for: Metagenomic analysis reveals unexplored diversity of archaeal virome in the human gut
Source: Nat Commun. 2022 Dec 29;13:7978. doi: 10.1038/s41467-022-35735-y (PMC9800368; doi:10.1038/s41467-022-35735-y)
Supplement: Supplementary file 21 — Source Data file [file 41467_2022_35735_MOESM21_ESM.xlsx]

## Sheet: Fig.1b
Viral Contig ID	Checkv_quality
Enteritis_DCY0308.NODE_12858_2954	Low-quality
Enteritis_DCY0308.NODE_1569_19014	Not-determined
Enteritis_DCY0308.NODE_5622_6212	Not-determined
Enteritis_DCY0308.NODE_648_40048	Not-determined
Feng_Q_2015_NC_ERR688506.NODE_1464_21827	Not-determined
Feng_Q_2015_NC_ERR688506.NODE_1562_20726	Not-determined
Feng_Q_2015_NC_ERR688506.NODE_401_57634	Not-determined
Feng_Q_2015_NC_ERR688506.NODE_4250_8969	Not-determined
Feng_Q_2015_NC_ERR688506.NODE_712_37929	Not-determined
Feng_Q_2015_NC_ERR688506.NODE_791_35130	Not-determined
Feng_Q_2015_NC_ERR688516.NODE_10304_2801	Low-quality
Feng_Q_2015_NC_ERR688517.NODE_116_97804	Not-determined
Feng_Q_2015_NC_ERR688517.NODE_3_335063	Not-determined
Feng_Q_2015_NC_ERR688517.NODE_40_158718	Medium-quality
Feng_Q_2015_NC_ERR688524.NODE_1162_21650	Not-determined
Feng_Q_2015_NC_ERR688525.NODE_14_257992	Not-determined
Feng_Q_2015_NC_ERR688525.NODE_164_86174	Not-determined
Feng_Q_2015_NC_ERR688525.NODE_4_348843	Not-determined
Feng_Q_2015_NC_ERR688525.NODE_40_157640	High-quality
Feng_Q_2015_NC_ERR688525.NODE_47_150203	Not-determined
Feng_Q_2015_NC_ERR688525.NODE_79_122797	Not-determined
Feng_Q_2015_NC_ERR688540.NODE_1021_17892	Low-quality
Feng_Q_2015_NC_ERR688540.NODE_7536_4569	Low-quality
Feng_Q_2015_NC_ERR688547.NODE_109_79908	Not-determined
Feng_Q_2015_NC_ERR688547.NODE_133_70863	Not-determined
Feng_Q_2015_NC_ERR688547.NODE_2052_12627	Not-determined
Feng_Q_2015_NC_ERR688547.NODE_443_36221	Not-determined
Feng_Q_2015_NC_ERR688547.NODE_731_25604	Not-determined
Feng_Q_2015_NC_ERR688547.NODE_88_90759	Not-determined
Feng_Q_2015_NC_ERR688553.NODE_116_77095	Not-determined
Feng_Q_2015_NC_ERR688553.NODE_1530_15294	Not-determined
Feng_Q_2015_NC_ERR688553.NODE_198_54688	Not-determined
Feng_Q_2015_NC_ERR688553.NODE_264_47838	Not-determined
Feng_Q_2015_NC_ERR688555.NODE_117_68535	Not-determined
Feng_Q_2015_NC_ERR688555.NODE_16_180361	Not-determined
Feng_Q_2015_NC_ERR688555.NODE_177_54354	Not-determined
Feng_Q_2015_NC_ERR688555.NODE_27_145559	Not-determined
Feng_Q_2015_NC_ERR688555.NODE_324_37017	Not-determined
Feng_Q_2015_NC_ERR688555.NODE_95_78185	Not-determined
Feng_Q_2015_NC_ERR688556.NODE_11_243924	Not-determined
Feng_Q_2015_NC_ERR688556.NODE_160_60631	Not-determined
Feng_Q_2015_NC_ERR688556.NODE_448_29909	Not-determined
Feng_Q_2015_NC_ERR688556.NODE_746_20965	Not-determined
Feng_Q_2015_NC_ERR688558.NODE_36_162037	Not-determined
Feng_Q_2015_NC_ERR688558.NODE_361_51952	Not-determined
Feng_Q_2015_NC_ERR688558.NODE_46_155326	Not-determined
Feng_Q_2015_NC_ERR688558.NODE_8_356872	Not-determined
Feng_Q_2015_NC_ERR688559.NODE_137_87077	Not-determined
Feng_Q_2015_NC_ERR688559.NODE_2248_11546	Not-determined
Feng_Q_2015_NC_ERR688559.NODE_255_57902	Not-determined
Feng_Q_2015_NC_ERR688559.NODE_422_41089	Not-determined
Feng_Q_2015_NC_ERR688559.NODE_616_31455	Not-determined
Feng_Q_2015_NC_ERR688564.NODE_124_96826	Not-determined
Feng_Q_2015_NC_ERR688564.NODE_1308_21004	Not-determined
Feng_Q_2015_NC_ERR688564.NODE_132_95137	Not-determined
Feng_Q_2015_NC_ERR688564.NODE_188_84854	Not-determined
Feng_Q_2015_NC_ERR688564.NODE_270_68917	Not-determined
Feng_Q_2015_NC_ERR688564.NODE_36_168274	Not-determined
Feng_Q_2015_NC_ERR688564.NODE_589_40354	Not-determined
Feng_Q_2015_NC_ERR688567.NODE_103_94083	Not-determined
Feng_Q_2015_NC_ERR688567.NODE_107_91730	Not-determined
Feng_Q_2015_NC_ERR688567.NODE_11_337426	Not-determined
Feng_Q_2015_NC_ERR688567.NODE_120_87774	Not-determined
Feng_Q_2015_NC_ERR688567.NODE_33_179828	High-quality
Feng_Q_2015_NC_ERR688567.NODE_352_44489	Not-determined
Feng_Q_2015_NC_ERR688567.NODE_49_144613	Not-determined
Feng_Q_2015_NC_ERR688567.NODE_6_356251	High-quality
Feng_Q_2015_NC_ERR688567.NODE_92_98026	Not-determined
Feng_Q_2015_NC_ERR688567.NODE_96_97017	Not-determined
Feng_Q_2015_NC_ERR688569.NODE_2_530353	Not-determined
Feng_Q_2015_NC_ERR688569.NODE_24_224744	Not-determined
Feng_Q_2015_NC_ERR688569.NODE_274_58266	Not-determined
Feng_Q_2015_NC_ERR688569.NODE_34_181591	Not-determined
Feng_Q_2015_NC_ERR688569.NODE_59_138225	Not-determined
Feng_Q_2015_NC_ERR688569.NODE_65_130683	Not-determined
Feng_Q_2015_NC_ERR688570.NODE_22574_1751	Low-quality
Feng_Q_2015_NC_ERR688570.NODE_896_16244	Not-determined
Feng_Q_2015_NC_ERR688574.NODE_183341_294	Not-determined
Feng_Q_2015_NC_ERR688574.NODE_50198_1001	Not-determined
Feng_Q_2015_NC_ERR688580.NODE_71_98157	Not-determined
Feng_Q_2015_NC_ERR688580.NODE_89_84760	Not-determined
Feng_Q_2015_NC_ERR688585.NODE_65_76082	Not-determined
Feng_Q_2015_NC_ERR688586.NODE_6124_6133	Low-quality
Feng_Q_2015_NC_ERR688586.NODE_82094_779	Low-quality
Feng_Q_2015_NC_ERR688589.NODE_10_365688	Not-determined
Feng_Q_2015_NC_ERR688589.NODE_249_54870	Low-quality
Feng_Q_2015_NC_ERR688589.NODE_26_209350	Not-determined
Feng_Q_2015_NC_ERR688589.NODE_37_178501	Not-determined
Feng_Q_2015_NC_ERR688589.NODE_46_157332	Not-determined
Feng_Q_2015_NC_ERR688589.NODE_52_150807	Not-determined
Feng_Q_2015_NC_ERR688589.NODE_61_134781	Not-determined
Feng_Q_2015_NC_ERR688589.NODE_76_116818	Not-determined
Feng_Q_2015_NC_ERR688592.NODE_149_84504	Not-determined
Feng_Q_2015_NC_ERR688592.NODE_190_74602	Not-determined
Feng_Q_2015_NC_ERR688592.NODE_2083_15290	Low-quality
Feng_Q_2015_NC_ERR688592.NODE_804_31889	Not-determined
Feng_Q_2015_NC_ERR688592.NODE_926_28979	Not-determined
Feng_Q_2015_NC_ERR688593.NODE_117_79004	Not-determined
Feng_Q_2015_NC_ERR688593.NODE_223_57434	Not-determined
Feng_Q_2015_NC_ERR688593.NODE_462_38307	High-quality
Feng_Q_2015_NC_ERR688593.NODE_61_106133	Not-determined
Feng_Q_2015_NC_ERR688604.NODE_185_81020	Not-determined
Feng_Q_2015_NC_ERR688605.NODE_11_256862	Not-determined
Feng_Q_2015_NC_ERR688605.NODE_12_251688	Not-determined
Feng_Q_2015_NC_ERR688605.NODE_144_63822	High-quality
Feng_Q_2015_NC_ERR688605.NODE_29_163335	Not-determined
Feng_Q_2015_NC_ERR688605.NODE_42_133535	Medium-quality
Feng_Q_2015_NC_ERR688610.NODE_14_279815	Not-determined
Feng_Q_2015_NC_ERR688610.NODE_3_496081	Not-determined
Feng_Q_2015_NC_ERR688610.NODE_6_403104	Not-determined
Feng_Q_2015_NC_ERR688611.NODE_136_84245	Not-determined
Feng_Q_2015_NC_ERR688611.NODE_169_75697	Not-determined
Feng_Q_2015_NC_ERR688611.NODE_2215_14379	Low-quality
Feng_Q_2015_NC_ERR688618.NODE_109_124524	Not-determined
Feng_Q_2015_NC_ERR688618.NODE_12_352307	Not-determined
Feng_Q_2015_NC_ERR688618.NODE_213_86366	Not-determined
Feng_Q_2015_NC_ERR688618.NODE_3_536695	Not-determined
Feng_Q_2015_NC_ERR688618.NODE_5_518151	Not-determined
Feng_Q_2015_NC_ERR688623.NODE_1166_21077	Not-determined
Feng_Q_2015_NC_ERR688623.NODE_137_87382	Not-determined
Feng_Q_2015_NC_ERR688623.NODE_24764_1325	Low-quality
Feng_Q_2015_NC_ERR688623.NODE_299_56604	Not-determined
Feng_Q_2015_NC_ERR688623.NODE_5272_5330	Low-quality
Feng_Q_2015_NC_ERR688623.NODE_854_27571	Not-determined
Feng_Q_2015_NC_ERR688624.NODE_117_99870	Not-determined
Feng_Q_2015_NC_ERR688624.NODE_13_239271	Not-determined
Feng_Q_2015_NC_ERR688624.NODE_154_87382	Not-determined
Feng_Q_2015_NC_ERR688624.NODE_176_83618	Not-determined
Feng_Q_2015_NC_ERR688624.NODE_178_82922	Not-determined
Feng_Q_2015_NC_ERR688624.NODE_247_68574	Not-determined
Feng_Q_2015_NC_ERR688624.NODE_418_49055	Not-determined
Feng_Q_2015_NC_ERR688626.NODE_21_215262	Not-determined
Feng_Q_2015_NC_ERR688626.NODE_24_209135	Not-determined
Feng_Q_2015_NC_ERR688626.NODE_299_57664	Not-determined
Feng_Q_2015_NC_ERR688626.NODE_314_55127	Not-determined
Feng_Q_2015_NC_ERR688626.NODE_44_153581	Not-determined
Feng_Q_2015_NC_ERR688626.NODE_50_139189	Not-determined
Feng_Q_2015_NC_ERR688626.NODE_516_39242	Low-quality
Feng_Q_2015_NC_ERR688626.NODE_75_119800	Not-determined
Feng_Q_2015_NC_ERR688627.NODE_510_33615	Not-determined
Feng_Q_2015_NC_ERR688632.NODE_10_226415	Not-determined
Feng_Q_2015_NC_ERR688632.NODE_22_179180	High-quality
Feng_Q_2015_NC_ERR688632.NODE_253_55532	Not-determined
Feng_Q_2015_NC_ERR688632.NODE_28_165749	Not-determined
Feng_Q_2015_NC_ERR688632.NODE_56_124711	Not-determined
Feng_Q_2015_NC_ERR688633.NODE_114400_553	Not-determined
Feng_Q_2015_NC_ERR688633.NODE_46745_1206	Low-quality
Feng_Q_2015_NC_ERR688633.NODE_6396_6798	Not-determined
Feng_Q_2015_NC_ERR688633.NODE_6706_6515	Low-quality
Feng_Q_2015_NC_ERR688635.NODE_1680_19747	Not-determined
Feng_Q_2015_NC_ERR688635.NODE_2103_16787	Low-quality
Feng_Q_2015_NC_ERR688639.NODE_155594_295	Not-determined
Feng_Q_2015_NC_ERR688639.NODE_59877_781	Not-determined
Feng_Q_2015_NC_ERR688642.NODE_140_129000	Not-determined
Feng_Q_2015_NC_ERR688642.NODE_244_91493	Not-determined
Feng_Q_2015_NC_ERR688642.NODE_262_85734	Not-determined
Feng_Q_2015_NC_ERR688642.NODE_263_85708	Not-determined
Feng_Q_2015_NC_ERR688642.NODE_400_63779	Not-determined
Feng_Q_2015_NC_ERR688642.NODE_484_54330	Not-determined
Feng_Q_2015_NC_ERR688642.NODE_74_174533	Not-determined
Feng_Q_2015_NC_ERR688642.NODE_93_154348	Not-determined
Feng_Q_2015_NC_ERR688644.NODE_352_35411	Not-determined
Feng_Q_2015_NC_ERR710424.NODE_224_72588	Not-determined
Feng_Q_2015_NC_ERR710424.NODE_25_230116	Not-determined
Feng_Q_2015_NC_ERR710424.NODE_311_59590	Not-determined
Feng_Q_2015_NC_ERR710424.NODE_385_50732	Low-quality
Feng_Q_2015_NC_ERR710424.NODE_46_178335	Not-determined
Feng_Q_2015_NC_ERR710429.NODE_1634_15065	Not-determined
Feng_Q_2015_NC_ERR710429.NODE_2374_11030	Not-determined
Feng_Q_2015_NC_ERR710432.NODE_318_59390	Not-determined
Feng_Q_2015_NC_ERR710432.NODE_47_178432	Not-determined
Feng_Q_2015_NC_ERR710432.NODE_62_151820	Not-determined
Feng_Q_2015_NC_ERR710432.NODE_9_302670	Not-determined
GPD|uvig_105786	Low-quality
GPD|uvig_124530	Low-quality
GPD|uvig_137293	High-quality
GPD|uvig_145864	High-quality
GPD|uvig_147901	High-quality
GPD|uvig_148987	Low-quality
GPD|uvig_156887	High-quality
GPD|uvig_163399	Low-quality
GPD|uvig_163681	High-quality
GPD|uvig_16383	Low-quality
GPD|uvig_174040	High-quality
GPD|uvig_177382	High-quality
GPD|uvig_178408	Complete
GPD|uvig_178441	High-quality
GPD|uvig_183331	Complete
GPD|uvig_185017	High-quality
GPD|uvig_185256	High-quality
GPD|uvig_191218	Low-quality
GPD|uvig_195409	Medium-quality
GPD|uvig_196446	Medium-quality
GPD|uvig_204047	High-quality
GPD|uvig_204276	High-quality
GPD|uvig_204331	Low-quality
GPD|uvig_206389	Low-quality
GPD|uvig_208836	Low-quality
GPD|uvig_209938	Low-quality
GPD|uvig_220840	High-quality
GPD|uvig_245464	High-quality
GPD|uvig_259726	Medium-quality
GPD|uvig_281916	Complete
GPD|uvig_299364	Low-quality
GPD|uvig_305526	Medium-quality
GPD|uvig_330919	Medium-quality
GPD|uvig_333147	Medium-quality
GPD|uvig_338096	High-quality
GPD|uvig_338375	Low-quality
GPD|uvig_351915	High-quality
GPD|uvig_355152	Medium-quality
GPD|uvig_365250	Low-quality
GPD|uvig_382630	Low-quality
GPD|uvig_382962	Medium-quality
GPD|uvig_384462	High-quality
GPD|uvig_417961	Medium-quality
GPD|uvig_418233	Complete
GPD|uvig_441795	High-quality
GPD|uvig_447134	High-quality
GPD|uvig_487713	Medium-quality
GPD|uvig_539350	Low-quality
GPD|uvig_544466	Medium-quality
GPD|uvig_545215	High-quality
GPD|uvig_552052	High-quality
GPD|uvig_552115	Medium-quality
GPD|uvig_552897	Complete
GPD|uvig_558240	Medium-quality
GPD|uvig_558467	Complete
GPD|uvig_558965	Medium-quality
GPD|uvig_565281	Low-quality
GPD|uvig_565629	High-quality
GPD|uvig_566125	Low-quality
GPD|uvig_580462	High-quality
GPD|uvig_582667	Low-quality
GPD|uvig_584620	Medium-quality
GPD|uvig_587908	Medium-quality
GPD|uvig_591342	High-quality
GPD|uvig_591350	High-quality
GPD|uvig_59249	Complete
GPD|uvig_593340	Low-quality
GPD|uvig_593635	Low-quality
GPD|uvig_594210	Low-quality
GPD|uvig_595957	Medium-quality
GPD|uvig_597759	Medium-quality
GPD|uvig_598747	High-quality
GPD|uvig_7979	Low-quality
GPD|uvig_85096	Low-quality
GPD|uvig_86060	Complete
HMP.158013734.contig105867_751	Low-quality
HMP.158033964.contig10010_3151	Not-determined
HMP.158033964.contig48760_12658	Low-quality
HMP.158499257.contig46474_38876	High-quality
HMP.158742018.contig20391_540	Not-determined
HMP.159268001.contig172287_2042	Not-determined
HMP.159268001.contig49462_11939	Low-quality
HMP.159268001.contig52769_3480	Not-determined
HMP.370027359.contig207374_1117	Low-quality
HMP.370027359.contig208542_5295	Low-quality
HMP.370027359.contig60005_6711	Low-quality
HMP.706846339.contig81847_53536	Complete
HMP.763678604.contig63623_40452	Complete
HMP.763698834.contig11430_20516	Low-quality
HMP.763698834.contig46144_772	Low-quality
HMP.763860675.contig14653_37521	Not-determined
HMP.763860675.contig62466_36144	Not-determined
HMP.763860675.contig65806_66934	Not-determined
HMP.763860675.contig67146_10080	Low-quality
HMP.763860675.contig68163_5869	Not-determined
HMP.764062976.contig18993_126298	Not-determined
HMP.764062976.contig215436_8358	Not-determined
HMP.764062976.contig36899_56556	High-quality
HMP.764062976.contig60515_51795	Not-determined
HMP.764062976.contig61675_12891	Not-determined
HMP.764062976.contig62638_78500	Not-determined
HMP.764062976.contig72590_44039	Not-determined
HMP.764062976.contig74748_79286	Not-determined
HMP.764062976.contig76038_48683	Not-determined
HMP.764062976.contig76237_20630	Not-determined
HMP.764083206.contig105735_12761	Not-determined
HMP.764083206.contig136723_14329	Not-determined
HMP.764083206.contig142169_8441	Not-determined
HMP.764083206.contig147318_6113	Low-quality
HMP.764083206.contig155544_8721	Not-determined
HMP.764791260.contig141806_5280	Low-quality
HMP.SRS019582.scaffold7592_1_3885	Low-quality
HMP.SRS020869.scaffold38272_1_332	Low-quality
HMP.SRS023914.scaffold102073_1_1136	Not-determined
HMP.SRS048870.scaffold27331_1_44971	Not-determined
HMP.SRS048870.scaffold37535_1_24492	Not-determined
HMP.SRS048870.scaffold37591_1_30851	Not-determined
HMP.SRS048870.scaffold89200_1_15720	Not-determined
HMP.SRS049773.contig26103_1905	Not-determined
HMP.SRS049773.contig8443_4801	Not-determined
HMP.SRS055017.contig131148_8109	Low-quality
HMP.SRS055017.contig37574_35635	Medium-quality
HMP.SRS077024.contig34979_404	Not-determined
HMP.SRS077392.contig145086_682	Not-determined
HMP.SRS1041033.contig18634_8187	Not-determined
HMP.SRS1055056.contig18050_857	Not-determined
HMP.SRS142503.contig14153_1569	Low-quality
HMP.SRS142503.contig16983_1902	Low-quality
HMP.SRS144183.contig99003_1672	Low-quality
HMP.SRS147271.contig3753_1100	Low-quality
HMP.SRS147271.contig68620_803	Not-determined
HMP.SRS148196.contig14163_728	Low-quality
HMP.SRS148196.contig141895_1499	Low-quality
HMP.SRS148215.contig12319_615	Low-quality
HMP.SRS149784.contig108391_2126	Low-quality
HMP.SRS149784.contig25778_8396	Low-quality
IMG|DTR_387488	High-quality
IMG|DTR_392373	High-quality
IMG|DTR_584019	High-quality
IMG|DTR_733507	High-quality
IMG|GCA_003963595.1	High-quality
IMG|GCA_003963895.1	High-quality
IMG|GCA_003964035.1	High-quality
IMG|GCA_003964135.1	High-quality
IMG|IMGVR_UViG_2065487003_000002|2065487003|mockstg_il_soap_contig_48	Medium-quality
IMG|IMGVR_UViG_2554235476_000001|2554235476|2554309869	Medium-quality
IMG|IMGVR_UViG_2554235498_000001|2554235498|2554311572	Medium-quality
IMG|IMGVR_UViG_3300007802_000040|3300007802|Ga0105667_101691	Low-quality
IMG|IMGVR_UViG_3300008132_000081|3300008132|Ga0111230_1002000	Low-quality
IMG|IMGVR_UViG_3300008268_000037|3300008268|Ga0111491_1000709	High-quality
IMG|IMGVR_UViG_3300008299_000034|3300008299|Ga0114868_1000657|1185-38654	High-quality
IMG|IMGVR_UViG_3300008523_000017|3300008523|Ga0115231_1000581	High-quality
IMG|IMGVR_UViG_3300008725_000008|3300008725|Ga0115670_1000674	High-quality
IMG|IMGVR_UViG_3300010278_000002|3300010278|Ga0129311_1000428	High-quality
IMG|IMGVR_UViG_3300014028_000007|3300014028|Ga0117810_1000126	Medium-quality
IMG|IMGVR_UViG_3300014040_000006|3300014040|Ga0117811_1000275	Low-quality
IMG|IMGVR_UViG_3300021255_000120|3300021255|Ga0223825_12561298	High-quality
IMG|IMGVR_UViG_3300021256_000170|3300021256|Ga0223826_10001368	High-quality
IMG|IMGVR_UViG_3300021295_000003|3300021295|Ga0214522_1000017	High-quality
IMG|IMGVR_UViG_3300021399_000238|3300021399|Ga0224415_10000710	High-quality
IMG|IMGVR_UViG_3300021431_000443|3300021431|Ga0224423_10003143|5268-23100	Low-quality
IMG|IMGVR_UViG_3300024299_000095|3300024299|Ga0233448_1001725	Low-quality
IMG|IMGVR_UViG_3300027976_000177|3300027976|Ga0209702_10003104	Medium-quality
IMG|IMGVR_UViG_3300028677_000147|3300028677|Ga0255346_1006347	Low-quality
IMG|IMGVR_UViG_3300029380_000049|3300029380|Ga0243900_1002384|1-16382	Low-quality
IMG|IMGVR_UViG_3300029718_000038|3300029718|Ga0245237_1001780	Low-quality
IMG|IMGVR_UViG_3300029852_000010|3300029852|Ga0245291_100449	High-quality
IMG|IMGVR_UViG_3300029871_000021|3300029871|Ga0245314_100772	High-quality
IMG|IMGVR_UViG_3300029885_000006|3300029885|Ga0245329_100482|1171-40797	Medium-quality
IMG|IMGVR_UViG_3300031867_000166|3300031867|Ga0326511_10000297	High-quality
IMG|NC_039061.1	High-quality
IMG|NC_039062.1	High-quality
IMG|NC_039063.1	High-quality
IMG|Norman_113_NODE_25_length_2504_cov_6.768477	Complete
IMG|UGV-GENOME-0001201	Complete
IMG|UGV-GENOME-0145846	Medium-quality
IMG|UGV-GENOME-0179807_1	Medium-quality
IMG|UGV-GENOME-0189063	Medium-quality
IMG|UGV-GENOME-0200618	Medium-quality
IMG|UGV-GENOME-0209861	Medium-quality
IMG|UGV-GENOME-0226971	Medium-quality
IMG|UGV-GENOME-0228900	Medium-quality
IMG|UGV-GENOME-0231656	Medium-quality
IMG|UGV-GENOME-0239406	Medium-quality
IMG|UGV-GENOME-0240165	High-quality
IMG|UGV-GENOME-0255461	High-quality
IMG|UGV-GENOME-0255724	High-quality
IMG|UGV-GENOME-0256087	Complete
IMG|UGV-GENOME-0256185	High-quality
IMG|UGV-GENOME-0257216	Complete
IMG|UGV-GENOME-0257348	Complete
IMG|UGV-GENOME-0257711	Complete
IMG|UGV-GENOME-0258495	Complete
IMG|UGV-GENOME-0260234	Complete
IMG|UGV-GENOME-0260310	High-quality
IMG|UGV-GENOME-0262162	Complete
IMG|UGV-GENOME-0262696_1	High-quality
IMG|UGV-GENOME-0263128	High-quality
IMG|UGV-GENOME-0264490	Low-quality
IMG|UGV-GENOME-0264891	High-quality
IMG|UGV-GENOME-0266066	High-quality
IMG|UGV-GENOME-0268635_1	High-quality
IMG|UGV-GENOME-0271153	Medium-quality
IMG|UGV-GENOME-0271425	Medium-quality
IMG|UGV-GENOME-0271646	Medium-quality
IMG|UGV-GENOME-0274814	High-quality
IMG|UGV-GENOME-0303866	Medium-quality
IMG|UGV-GENOME-0309168	High-quality
IMG|UGV-GENOME-0313195	High-quality
IMG|UGV-GENOME-0318191	Complete
IMG|UGV-GENOME-0318983	Complete
IMG|UGV-GENOME-0320937_1	High-quality
IMG|UGV-GENOME-0327529	Complete
IMG|UGV-GENOME-0334155_1	Medium-quality
IMG|UGV-GENOME-0354002	Medium-quality
IMG|UGV-GENOME-0373642	High-quality
IMG|UGV-GENOME-0374504	High-quality
IMG|UGV-GENOME-0375013	High-quality
IMG|UGV-GENOME-2640363	Medium-quality
IMG|UGV-GENOME-2871376	High-quality
IMG|UGV-GENOME-4414252	Complete
IMG|UGV-GENOME-4415077	Complete
IMG|UGV-GENOME-4415268	High-quality
IMG|UGV-GENOME-4426261	Complete
IMG|Yinda_HP22_trimmed_NODE_10_length_49556_cov_108.480657	High-quality
Li_JH_2014_NBT_MH0315_101102.NODE_138753_269	Low-quality
Li_JH_2014_NBT_V1.FI04_110822.NODE_465562_5335	Low-quality
Li_JH_2014_NBT_V1.FI04_110822.NODE_466216_6511	Not-determined
Li_JH_2014_NBT_V1.FI14_110821.NODE_594676_998	Low-quality
Li_JH_2014_NBT_V1.FI14_110821.NODE_619234_5251	Not-determined
provir|Feng_Q_2015_NC_ERR688524.NODE_217_70347_1	High-quality
provir|Feng_Q_2015_NC_ERR688567.NODE_108_91642_1	Complete
provir|Feng_Q_2015_NC_ERR688569.NODE_705_30024_1	Low-quality
provir|Feng_Q_2015_NC_ERR688580.NODE_36_141307_1	Complete
provir|Feng_Q_2015_NC_ERR688592.NODE_737_34158_1	Medium-quality
provir|Feng_Q_2015_NC_ERR688605.NODE_81_93248_1	Complete
provir|Feng_Q_2015_NC_ERR688611.NODE_45_142494_1	Complete
provir|Feng_Q_2015_NC_ERR688623.NODE_3231_8370_1	Low-quality
provir|Feng_Q_2015_NC_ERR688626.NODE_64_124065_1	Medium-quality
provir|GPD|uvig_185885_1	High-quality
provir|GPD|uvig_186262_1	Medium-quality
provir|GPD|uvig_188825_1	Medium-quality
provir|GPD|uvig_19970_1	High-quality
provir|GPD|uvig_205826_1	Medium-quality
provir|GPD|uvig_205826_2	Medium-quality
provir|GPD|uvig_222260_1	High-quality
provir|GPD|uvig_268865_1	Medium-quality
provir|GPD|uvig_310929_1	Low-quality
provir|GPD|uvig_337728_1	Medium-quality
provir|GPD|uvig_364876_1	High-quality
provir|GPD|uvig_382937_1	High-quality
provir|GPD|uvig_390321_1	High-quality
provir|GPD|uvig_432794_1	Low-quality
provir|GPD|uvig_543447_1	Medium-quality
provir|GPD|uvig_546929_1	High-quality
provir|GPD|uvig_548316_1	Medium-quality
provir|GPD|uvig_76619_1	High-quality
provir|HMP.159268001.contig46714_28491_1	Low-quality
provir|HMP.SRS148196.contig8874_3221_1	Low-quality
provir|Rampelli_S_2020_mSystems_SRR9654991.NODE_109_100313_1	Medium-quality
provir|Rampelli_S_2020_mSystems_SRR9654999.NODE_52_92916_1	Complete
provir|Rampelli_S_2020_mSystems_SRR9655014.NODE_14_242848_1	Medium-quality
provir|Xie_HL_2016_CS_35665.scaffold93676_3_43257_1	Medium-quality
provir|Xie_HL_2016_CS_35707.scaffold67837_2_46979_1	Medium-quality
provir|Xie_HL_2016_CS_35990.scaffold127790_2_37019_1	Medium-quality
provir|Xie_HL_2016_CS_36005.scaffold113348_1_74080_1	Medium-quality
provir|Xie_HL_2016_CS_36006.scaffold109788_2_111113_1	Medium-quality
provir|Xie_HL_2016_CS_36006.scaffold113776_2_54016_1	Medium-quality
provir|Xie_HL_2016_CS_36006.scaffold2253_1_135914_1	Low-quality
provir|Xie_HL_2016_CS_36055.scaffold105774_1_40753_1	Low-quality
provir|Xie_HL_2016_CS_36116.scaffold17147_1_63032_1	Medium-quality
provir|Xie_HL_2016_CS_37097.scaffold6951_6_91880_1	Complete
provir|Xie_HL_2016_CS_37138.scaffold76445_2_88845_1	Medium-quality
provir|Xie_HL_2016_CS_37181.scaffold47561_1_124393_1	Low-quality
provir|Xie_HL_2016_CS_37201.scaffold837_1_124807_1	Complete
provir|Xie_HL_2016_CS_37208.scaffold82213_1_45912_1	Low-quality
provir|Xie_HL_2016_CS_37208.scaffold82213_2_74348_1	Low-quality
provir|Xie_HL_2016_CS_37229.scaffold20520_1_62236_1	Medium-quality
provir|Xie_HL_2016_CS_37292.scaffold94907_1_15944_1	Low-quality
provir|Xie_HL_2016_CS_37296.scaffold26436_3_83929_1	Low-quality
provir|Zeller_G_2014_MSB_CCIS12656533ST-4-0.NODE_235_61932_1	Medium-quality
provir|Zeller_G_2014_MSB_CCIS47284573ST-4-0.NODE_116_47806_1	Medium-quality
provir|Zeller_G_2014_MSB_CCIS90164298ST-4-0.NODE_164_78593_1	Complete
provir|Zeller_G_2014_MSB_CCIS95409808ST-4-0.NODE_65_149891_1	Complete
provir|Zeller_G_2014_MSB_CCMD42428553ST-21-0.NODE_4519_7704_1	Low-quality
provir|Zeller_G_2014_MSB_CCMD42428553ST-21-0.NODE_5278_6874_1	Low-quality
provir|Zeller_G_2014_MSB_CCMD45988061ST-21-0.NODE_4727_5717_1	Low-quality
provir|Zhang_X_2015_NM_ERR589543.NODE_14_211958_1	Medium-quality
provir|Zhang_X_2015_NM_ERR589543.NODE_212_59878_1	Low-quality
provir|Zhang_X_2015_NM_ERR589740.NODE_447_64437_1	High-quality
provir|Zhang_X_2015_NM_ERR589769.NODE_33_246659_1	Medium-quality
provir|Zhang_X_2015_NM_ERR589769.NODE_33_246659_2	Medium-quality
provir|Zhang_X_2015_NM_ERR589775.NODE_263_68917_1	Low-quality
provir|Zhang_X_2015_NM_ERR589826.NODE_22_185670_1	Low-quality
PVD|gluvab|Seq_154001_Human_smacovirus_1_isolate_France/12/2008/3454_complete_genome	High-quality
PVD|GVD|Ma_2019_SRR341589_NODE_262_length_45054_cov_5.487189	High-quality
PVD|GVD|Ma_2019_SRR341670_NODE_370_length_49477_cov_15.778236	High-quality
PVD|GVD|Ma_2019_SRR413585_NODE_2154_length_7213_cov_3.080190	Not-determined
PVD|GVD|Ma_2019_SRR413585_NODE_2512_length_6241_cov_2.111057	Low-quality
PVD|GVD|Ma_2019_SRR413585_NODE_726_length_23621_cov_2.314394	Low-quality
PVD|GVD|Ma_2019_SRR413681_NODE_1120_length_20241_cov_4.926583	Medium-quality
PVD|GVD|Ma_2019_SRR413754_NODE_324_length_74767_cov_10.573174	Medium-quality
PVD|GVD|Minot_Diet_SRR5088938_NODE_163_length_12154_cov_91.098288	Low-quality
PVD|GVD|Norman_106_NODE_37_length_2504_cov_7.888934	Complete
PVD|GVD|Rampelli_HCO_11_NODE_896_length_12918_cov_7.188292	Low-quality
PVD|GVD|Rampelli_HCO_12_NODE_74_length_42185_cov_4.777736	Medium-quality
PVD|GVD|Shkoporov_2018_SRR6128094_NODE_5_length_99079_cov_529.888320	Medium-quality
PVD|GVD|Zuo_2017_SRR5677785_NODE_615_length_6473_cov_5.797289	Low-quality
PVD|GVD|Zuo_2017_SRR5677806_NODE_21_length_40158_cov_338.408149	Complete
PVD|HGV_Individual|metaspades_NG-13376_922T10_lib202054_5478_NODE_420_length_2314_cov_2.34838	Low-quality
PVD|HGV_Individual|metaspades_NG-13376_922T9_lib202089_5478_NODE_17_length_36845_cov_38.724	High-quality
PVD|mVCs_PaezEspino_Nature|3300003429.aJGI25914J50564_10000010	Low-quality
Qin_JJ_2012_Nature_SRR341670.C1105116_1_13674	Not-determined
Qin_JJ_2012_Nature_SRR341670.scaffold21418_1_108462	Not-determined
Qin_JJ_2012_Nature_SRR341670.scaffold41647_2_35434	Medium-quality
Qin_JJ_2012_Nature_SRR341670.scaffold87766_4_11541	Not-determined
Qin_JJ_2012_Nature_SRR341670.scaffold90491_1_29834	Low-quality
Rampelli_S_2015_CB_SRR1930134.NODE_124673_287	Not-determined
Rampelli_S_2015_CB_SRR1930134.NODE_36560_455	Not-determined
Rampelli_S_2020_mSystems_SRR9654973.NODE_1_411137	Not-determined
Rampelli_S_2020_mSystems_SRR9654973.NODE_143_53475	Not-determined
Rampelli_S_2020_mSystems_SRR9654973.NODE_21_168004	Not-determined
Rampelli_S_2020_mSystems_SRR9654973.NODE_3_367794	Not-determined
Rampelli_S_2020_mSystems_SRR9654973.NODE_86_81508	Not-determined
Rampelli_S_2020_mSystems_SRR9654974.NODE_147_50958	Not-determined
Rampelli_S_2020_mSystems_SRR9654974.NODE_235_32636	Not-determined
Rampelli_S_2020_mSystems_SRR9654974.NODE_26_136513	Not-determined
Rampelli_S_2020_mSystems_SRR9654974.NODE_42_112449	Not-determined
Rampelli_S_2020_mSystems_SRR9654974.NODE_53_99855	Not-determined
Rampelli_S_2020_mSystems_SRR9654974.NODE_54_98633	Not-determined
Rampelli_S_2020_mSystems_SRR9654974.NODE_57434_495	Not-determined
Rampelli_S_2020_mSystems_SRR9654974.NODE_68_87551	Not-determined
Rampelli_S_2020_mSystems_SRR9654974.NODE_74_85249	Not-determined
Rampelli_S_2020_mSystems_SRR9654975.NODE_4_205828	Not-determined
Rampelli_S_2020_mSystems_SRR9654975.NODE_6_176482	Not-determined
Rampelli_S_2020_mSystems_SRR9654975.NODE_67_55468	Not-determined
Rampelli_S_2020_mSystems_SRR9654975.NODE_9_157109	Not-determined
Rampelli_S_2020_mSystems_SRR9654976.NODE_31482_786	Low-quality
Rampelli_S_2020_mSystems_SRR9654976.NODE_49447_607	Low-quality
Rampelli_S_2020_mSystems_SRR9654976.NODE_78426_469	Not-determined
Rampelli_S_2020_mSystems_SRR9654977.NODE_1600_6703	Low-quality
Rampelli_S_2020_mSystems_SRR9654977.NODE_604_16491	Not-determined
Rampelli_S_2020_mSystems_SRR9654977.NODE_9568_1366	Low-quality
Rampelli_S_2020_mSystems_SRR9654980.NODE_11_183961	Not-determined
Rampelli_S_2020_mSystems_SRR9654980.NODE_12_174570	High-quality
Rampelli_S_2020_mSystems_SRR9654980.NODE_17_144635	High-quality
Rampelli_S_2020_mSystems_SRR9654980.NODE_33_114301	Not-determined
Rampelli_S_2020_mSystems_SRR9654980.NODE_40_103729	Not-determined
Rampelli_S_2020_mSystems_SRR9654980.NODE_86_69176	Low-quality
Rampelli_S_2020_mSystems_SRR9654981.NODE_180437_363	Not-determined
Rampelli_S_2020_mSystems_SRR9654982.NODE_1152_10512	Low-quality
Rampelli_S_2020_mSystems_SRR9654987.NODE_116718_434	Not-determined
Rampelli_S_2020_mSystems_SRR9654987.NODE_129473_407	Low-quality
Rampelli_S_2020_mSystems_SRR9654987.NODE_151527_369	Low-quality
Rampelli_S_2020_mSystems_SRR9654987.NODE_165548_350	Not-determined
Rampelli_S_2020_mSystems_SRR9654987.NODE_43429_853	Low-quality
Rampelli_S_2020_mSystems_SRR9654988.NODE_12_170711	Not-determined
Rampelli_S_2020_mSystems_SRR9654988.NODE_15_160904	Not-determined
Rampelli_S_2020_mSystems_SRR9654988.NODE_6_228640	Not-determined
Rampelli_S_2020_mSystems_SRR9654990.NODE_13_190053	Not-determined
Rampelli_S_2020_mSystems_SRR9654990.NODE_17_162807	Not-determined
Rampelli_S_2020_mSystems_SRR9654990.NODE_29_129282	Medium-quality
Rampelli_S_2020_mSystems_SRR9654990.NODE_32_124491	Not-determined
Rampelli_S_2020_mSystems_SRR9654990.NODE_6_254958	Not-determined
Rampelli_S_2020_mSystems_SRR9654990.NODE_7_245237	High-quality
Rampelli_S_2020_mSystems_SRR9654990.NODE_9_207174	Not-determined
Rampelli_S_2020_mSystems_SRR9654991.NODE_17_247883	Not-determined
Rampelli_S_2020_mSystems_SRR9654991.NODE_206_68742	Not-determined
Rampelli_S_2020_mSystems_SRR9654991.NODE_246_59425	Not-determined
Rampelli_S_2020_mSystems_SRR9654991.NODE_250_58297	Not-determined
Rampelli_S_2020_mSystems_SRR9654991.NODE_2984_5877	Not-determined
Rampelli_S_2020_mSystems_SRR9654991.NODE_48_161700	Not-determined
Rampelli_S_2020_mSystems_SRR9654991.NODE_71_130563	Not-determined
Rampelli_S_2020_mSystems_SRR9654992.NODE_116910_360	Not-determined
Rampelli_S_2020_mSystems_SRR9654992.NODE_278442_234	Not-determined
Rampelli_S_2020_mSystems_SRR9654999.NODE_1_552966	Not-determined
Rampelli_S_2020_mSystems_SRR9654999.NODE_103_62596	Not-determined
Rampelli_S_2020_mSystems_SRR9654999.NODE_2_302155	Not-determined
Rampelli_S_2020_mSystems_SRR9654999.NODE_297_31500	Not-determined
Rampelli_S_2020_mSystems_SRR9654999.NODE_5_217870	Not-determined
Rampelli_S_2020_mSystems_SRR9655001.NODE_179801_374	Low-quality
Rampelli_S_2020_mSystems_SRR9655001.NODE_21392_1587	Low-quality
Rampelli_S_2020_mSystems_SRR9655001.NODE_221191_331	Not-determined
Rampelli_S_2020_mSystems_SRR9655001.NODE_25798_1393	Low-quality
Rampelli_S_2020_mSystems_SRR9655001.NODE_66371_723	Low-quality
Rampelli_S_2020_mSystems_SRR9655005.NODE_1368_7870	Not-determined
Rampelli_S_2020_mSystems_SRR9655005.NODE_6046_2518	Low-quality
Rampelli_S_2020_mSystems_SRR9655005.NODE_62241_546	Low-quality
Rampelli_S_2020_mSystems_SRR9655005.NODE_85124_443	Not-determined
Rampelli_S_2020_mSystems_SRR9655006.NODE_76026_668	Not-determined
Rampelli_S_2020_mSystems_SRR9655007.NODE_11599_2646	Low-quality
Rampelli_S_2020_mSystems_SRR9655007.NODE_1576_10812	Low-quality
Rampelli_S_2020_mSystems_SRR9655008.NODE_15_180015	Not-determined
Rampelli_S_2020_mSystems_SRR9655008.NODE_151_69940	Not-determined
Rampelli_S_2020_mSystems_SRR9655008.NODE_288_48921	Not-determined
Rampelli_S_2020_mSystems_SRR9655008.NODE_33_136569	High-quality
Rampelli_S_2020_mSystems_SRR9655008.NODE_40_125340	Not-determined
Rampelli_S_2020_mSystems_SRR9655010.NODE_187282_279	Not-determined
Rampelli_S_2020_mSystems_SRR9655010.NODE_242758_250	Not-determined
Rampelli_S_2020_mSystems_SRR9655010.NODE_96723_400	Not-determined
Rampelli_S_2020_mSystems_SRR9655011.NODE_10_202910	Not-determined
Rampelli_S_2020_mSystems_SRR9655011.NODE_11_195887	Not-determined
Rampelli_S_2020_mSystems_SRR9655011.NODE_13_177520	High-quality
Rampelli_S_2020_mSystems_SRR9655011.NODE_29_132690	Not-determined
Rampelli_S_2020_mSystems_SRR9655011.NODE_33_129206	Not-determined
Rampelli_S_2020_mSystems_SRR9655011.NODE_4_239610	Not-determined
Rampelli_S_2020_mSystems_SRR9655011.NODE_44_108070	Not-determined
Rampelli_S_2020_mSystems_SRR9655011.NODE_913_17804	Not-determined
Rampelli_S_2020_mSystems_SRR9655014.NODE_15_223792	Not-determined
Rampelli_S_2020_mSystems_SRR9655014.NODE_157_54708	Not-determined
Rampelli_S_2020_mSystems_SRR9655014.NODE_29_169535	Not-determined
Rampelli_S_2020_mSystems_SRR9655014.NODE_9_295582	Not-determined
Rampelli_S_2020_mSystems_SRR9655015.NODE_10_245454	Not-determined
Rampelli_S_2020_mSystems_SRR9655015.NODE_19_205488	Not-determined
Rampelli_S_2020_mSystems_SRR9655015.NODE_23_183249	High-quality
Rampelli_S_2020_mSystems_SRR9655015.NODE_3_328997	Not-determined
Rampelli_S_2020_mSystems_SRR9655015.NODE_5_296081	Not-determined
Rampelli_S_2020_mSystems_SRR9655015.NODE_57_118138	Not-determined
Rampelli_S_2020_mSystems_SRR9655017.NODE_266_41443	Not-determined
Rampelli_S_2020_mSystems_SRR9655017.NODE_3_335546	Not-determined
Rampelli_S_2020_mSystems_SRR9655017.NODE_33_117332	Not-determined
Rampelli_S_2020_mSystems_SRR9655017.NODE_43_106990	Not-determined
Rampelli_S_2020_mSystems_SRR9655017.NODE_45_104779	Not-determined
Rampelli_S_2020_mSystems_SRR9655017.NODE_6_226086	Not-determined
Rampelli_S_2020_mSystems_SRR9655017.NODE_9_211402	Not-determined
Rampelli_S_2020_mSystems_SRR9655019.NODE_11_232142	Not-determined
Rampelli_S_2020_mSystems_SRR9655019.NODE_12_217589	Not-determined
Rampelli_S_2020_mSystems_SRR9655019.NODE_242546_333	Not-determined
Rampelli_S_2020_mSystems_SRR9655019.NODE_69_111577	Not-determined
Rampelli_S_2020_mSystems_SRR9655019.NODE_9_249977	Not-determined
Rampelli_S_2020_mSystems_SRR9655020.NODE_88024_574	Low-quality
Rampelli_S_2020_mSystems_SRR9655022.NODE_22_140725	Not-determined
Rampelli_S_2020_mSystems_SRR9655022.NODE_23_136547	Not-determined
Rampelli_S_2020_mSystems_SRR9655022.NODE_36_110589	Not-determined
Rampelli_S_2020_mSystems_SRR9655022.NODE_42_103198	Not-determined
Rampelli_S_2020_mSystems_SRR9655022.NODE_58_92836	Not-determined
Rampelli_S_2020_mSystems_SRR9655023.NODE_11_168367	Not-determined
Rampelli_S_2020_mSystems_SRR9655023.NODE_16_138637	Not-determined
Rampelli_S_2020_mSystems_SRR9655023.NODE_165_35521	Not-determined
Rampelli_S_2020_mSystems_SRR9655023.NODE_37_99276	Not-determined
Rampelli_S_2020_mSystems_SRR9655023.NODE_38_98401	Not-determined
Rampelli_S_2020_mSystems_SRR9655023.NODE_57_71814	Not-determined
Rampelli_S_2020_mSystems_SRR9655023.NODE_63_67705	Not-determined
Rampelli_S_2020_mSystems_SRR9655024.NODE_1819_8676	Not-determined
Rampelli_S_2020_mSystems_SRR9655024.NODE_2029_7881	Low-quality
Rampelli_S_2020_mSystems_SRR9655024.NODE_533_22138	Not-determined
Rampelli_S_2020_mSystems_SRR9655024.NODE_54985_606	Low-quality
Rampelli_S_2020_mSystems_SRR9655024.NODE_5695_3196	Not-determined
Rampelli_S_2020_mSystems_SRR9655025.NODE_102_62721	Not-determined
Rampelli_S_2020_mSystems_SRR9655025.NODE_105_60906	High-quality
Rampelli_S_2020_mSystems_SRR9655025.NODE_250_33271	Not-determined
Rampelli_S_2020_mSystems_SRR9655025.NODE_39_105527	Not-determined
Rampelli_S_2020_mSystems_SRR9655025.NODE_526_18748	Low-quality
Rampelli_S_2020_mSystems_SRR9655025.NODE_670_15776	Not-determined
Rampelli_S_2020_mSystems_SRR9655025.NODE_74_77138	Not-determined
Rampelli_S_2020_mSystems_SRR9655025.NODE_805_13511	Low-quality
Rampelli_S_2020_mSystems_SRR9655025.NODE_96_65707	Medium-quality
Rampelli_S_2020_mSystems_SRR9655025.NODE_961_11732	Low-quality
Rampelli_S_2020_mSystems_SRR9655028.NODE_99257_446	Not-determined
Rampelli_S_2020_mSystems_SRR9655029.NODE_11_202644	Not-determined
Rampelli_S_2020_mSystems_SRR9655029.NODE_15_174358	Not-determined
Rampelli_S_2020_mSystems_SRR9655029.NODE_3_313170	Not-determined
Rampelli_S_2020_mSystems_SRR9655029.NODE_4_308287	Not-determined
Rampelli_S_2020_mSystems_SRR9655029.NODE_42_107696	Not-determined
Rampelli_S_2020_mSystems_SRR9655030.NODE_1362_8574	Low-quality
Rampelli_S_2020_mSystems_SRR9655030.NODE_459_26896	Not-determined
Rampelli_S_2020_mSystems_SRR9655030.NODE_542_23362	Not-determined
Rampelli_S_2020_mSystems_SRR9655030.NODE_9942_1105	Not-determined
Smits_SA_2017_Science_SRR5763450.NODE_11951_1411	Low-quality
Smits_SA_2017_Science_SRR5763450.NODE_137108_379	Not-determined
Smits_SA_2017_Science_SRR5763450.NODE_1442_3912	Not-determined
Smits_SA_2017_Science_SRR5763450.NODE_16143_1222	Not-determined
Smits_SA_2017_Science_SRR5763450.NODE_16289_1216	Low-quality
Smits_SA_2017_Science_SRR5763450.NODE_19484_1116	Not-determined
Smits_SA_2017_Science_SRR5763450.NODE_21574_1062	Not-determined
Smits_SA_2017_Science_SRR5763450.NODE_23209_1024	Not-determined
Smits_SA_2017_Science_SRR5763450.NODE_24549_996	Not-determined
Smits_SA_2017_Science_SRR5763450.NODE_2633_2864	Not-determined
Smits_SA_2017_Science_SRR5763450.NODE_31731_876	Low-quality
Smits_SA_2017_Science_SRR5763450.NODE_31919_873	Low-quality
Smits_SA_2017_Science_SRR5763450.NODE_66369_580	Low-quality
Smits_SA_2017_Science_SRR5763451.NODE_145629_393	Low-quality
Smits_SA_2017_Science_SRR5763452.NODE_104759_407	Not-determined
Smits_SA_2017_Science_SRR5763454.NODE_249243_306	Not-determined
Smits_SA_2017_Science_SRR5763454.NODE_261659_298	Not-determined
Smits_SA_2017_Science_SRR5763456.NODE_1230_2028	Not-determined
Smits_SA_2017_Science_SRR5763456.NODE_4255_1046	Not-determined
Smits_SA_2017_Science_SRR5763456.NODE_4586_1005	Low-quality
Smits_SA_2017_Science_SRR5763458.NODE_2990_1366	Low-quality
Smits_SA_2017_Science_SRR5763458.NODE_785_2527	Low-quality
Smits_SA_2017_Science_SRR5763460.NODE_1821_2383	Not-determined
Smits_SA_2017_Science_SRR5763460.NODE_6232_1153	Low-quality
Smits_SA_2017_Science_SRR5763463.NODE_119981_254	Not-determined
Smits_SA_2017_Science_SRR5763463.NODE_5213_1127	Low-quality
Smits_SA_2017_Science_SRR5763463.NODE_5760_1074	Not-determined
Smits_SA_2017_Science_SRR5763463.NODE_60958_330	Low-quality
Smits_SA_2017_Science_SRR5763464.NODE_164085_230	Not-determined
Smits_SA_2017_Science_SRR5763464.NODE_41674_387	Not-determined
Smits_SA_2017_Science_SRR5763464.NODE_9077_758	Not-determined
Smits_SA_2017_Science_SRR5763470.NODE_12227_600	Not-determined
Smits_SA_2017_Science_SRR5763470.NODE_1808_2441	Low-quality
Smits_SA_2017_Science_SRR5763470.NODE_1922_2313	Low-quality
Smits_SA_2017_Science_SRR5763470.NODE_1965_2270	Low-quality
Smits_SA_2017_Science_SRR5763470.NODE_5183_1017	Low-quality
Smits_SA_2017_Science_SRR5763470.NODE_641_4824	Low-quality
Smits_SA_2017_Science_SRR5763470.NODE_9146_709	Not-determined
Smits_SA_2017_Science_SRR5763472.NODE_20052_590	Not-determined
Smits_SA_2017_Science_SRR5763472.NODE_24878_528	Not-determined
Smits_SA_2017_Science_SRR5763472.NODE_32372_464	Low-quality
Smits_SA_2017_Science_SRR5763472.NODE_35562_445	Not-determined
Smits_SA_2017_Science_SRR5763472.NODE_3768_1655	Not-determined
Smits_SA_2017_Science_SRR5763472.NODE_6027_1221	Low-quality
Smits_SA_2017_Science_SRR5763472.NODE_6255_1191	Not-determined
Smits_SA_2017_Science_SRR5763473.NODE_1678_2808	Low-quality
Smits_SA_2017_Science_SRR5763473.NODE_1948_2557	Not-determined
Smits_SA_2017_Science_SRR5763473.NODE_6031_1353	Low-quality
Smits_SA_2017_Science_SRR5763476.NODE_539_4588	Not-determined
Smits_SA_2017_Science_SRR5763477.NODE_17034_657	Low-quality
Smits_SA_2017_Science_SRR5763477.NODE_18008_640	Low-quality
Smits_SA_2017_Science_SRR5763477.NODE_21926_579	Not-determined
Smits_SA_2017_Science_SRR5763477.NODE_41193_418	Low-quality
Smits_SA_2017_Science_SRR5763477.NODE_50753_376	Low-quality
Smits_SA_2017_Science_SRR5763477.NODE_5168_1151	Not-determined
Smits_SA_2017_Science_SRR5763477.NODE_57113_354	Low-quality
Smits_SA_2017_Science_SRR5763477.NODE_8416_923	Low-quality
Smits_SA_2017_Science_SRR5763477.NODE_9542_868	Low-quality
Smits_SA_2017_Science_SRR5763477.NODE_99746_270	Low-quality
Smits_SA_2017_Science_SRR5763479.NODE_98_6022	Not-determined
Smits_SA_2017_Science_SRR5763480.NODE_1687_2416	Low-quality
Smits_SA_2017_Science_SRR5763480.NODE_2459_2011	Low-quality
Smits_SA_2017_Science_SRR5763480.NODE_6084_1273	Low-quality
Smits_SA_2017_Science_SRR5763481.NODE_163837_233	Not-determined
Smits_SA_2017_Science_SRR5763482.NODE_58519_347	Not-determined
Vatanen_T_2016_Cell_SRR4305530.NODE_170_26392	Not-determined
Vatanen_T_2016_Cell_SRR4305530.NODE_613_5737	Low-quality
Vatanen_T_2016_Cell_SRR4305530.NODE_653_5489	Low-quality
Vatanen_T_2016_Cell_SRR4408017.NODE_104805_285	Not-determined
Xie_HL_2016_CS_35387.scaffold2097_2_95893	Not-determined
Xie_HL_2016_CS_35387.scaffold521_1_156137	Not-determined
Xie_HL_2016_CS_35387.scaffold83578_1_128481	Not-determined
Xie_HL_2016_CS_35387.scaffold96094_1_77150	Not-determined
Xie_HL_2016_CS_35505.scaffold12573_4_20017	Not-determined
Xie_HL_2016_CS_35505.scaffold43668_5_76053	Not-determined
Xie_HL_2016_CS_35505.scaffold66133_2_18295	Not-determined
Xie_HL_2016_CS_35515.scaffold87917_1_118906	Not-determined
Xie_HL_2016_CS_35519.scaffold64100_1_11820	Low-quality
Xie_HL_2016_CS_35519.scaffold64100_3_1600	Not-determined
Xie_HL_2016_CS_35519.scaffold64100_4_14291	Not-determined
Xie_HL_2016_CS_35519.scaffold96101_2_2981	Not-determined
Xie_HL_2016_CS_35520.scaffold118805_3_48542	Not-determined
Xie_HL_2016_CS_35520.scaffold72621_1_165	Not-determined
Xie_HL_2016_CS_35520.scaffold72621_2_12135	Not-determined
Xie_HL_2016_CS_35520.scaffold72621_3_15290	Not-determined
Xie_HL_2016_CS_35549.scaffold122112_1_3762	Not-determined
Xie_HL_2016_CS_35562.scaffold18486_3_118123	Not-determined
Xie_HL_2016_CS_35562.scaffold18486_5_31314	Not-determined
Xie_HL_2016_CS_35562.scaffold24433_1_218575	Not-determined
Xie_HL_2016_CS_35562.scaffold26698_2_165916	Not-determined
Xie_HL_2016_CS_35562.scaffold69368_1_119111	Medium-quality
Xie_HL_2016_CS_35562.scaffold91553_1_118173	Not-determined
Xie_HL_2016_CS_35563.scaffold101972_1_85657	Not-determined
Xie_HL_2016_CS_35563.scaffold23499_2_145748	Not-determined
Xie_HL_2016_CS_35563.scaffold32968_2_104081	Not-determined
Xie_HL_2016_CS_35563.scaffold60995_1_22063	Not-determined
Xie_HL_2016_CS_35563.scaffold60995_2_118354	Not-determined
Xie_HL_2016_CS_35630.scaffold57653_1_93339	Not-determined
Xie_HL_2016_CS_35654.scaffold106_1_248437	Not-determined
Xie_HL_2016_CS_35654.scaffold109994_1_65294	Not-determined
Xie_HL_2016_CS_35654.scaffold1452_1_89046	Not-determined
Xie_HL_2016_CS_35654.scaffold2165_1_89154	Not-determined
Xie_HL_2016_CS_35654.scaffold26407_1_142886	Not-determined
Xie_HL_2016_CS_35654.scaffold67115_1_169563	Medium-quality
Xie_HL_2016_CS_35654.scaffold74956_4_29331	Not-determined
Xie_HL_2016_CS_35665.scaffold130883_1_7991	Low-quality
Xie_HL_2016_CS_35665.scaffold85749_1_17257	Low-quality
Xie_HL_2016_CS_35707.scaffold1337_1_79733	Not-determined
Xie_HL_2016_CS_35707.scaffold1337_6_12025	Low-quality
Xie_HL_2016_CS_35707.scaffold22361_11_21628	Not-determined
Xie_HL_2016_CS_35707.scaffold22361_12_12943	Not-determined
Xie_HL_2016_CS_35707.scaffold22361_4_29738	Not-determined
Xie_HL_2016_CS_35707.scaffold22361_5_48060	Not-determined
Xie_HL_2016_CS_35707.scaffold22361_7_7464	Not-determined
Xie_HL_2016_CS_35707.scaffold87213_1_16350	Low-quality
Xie_HL_2016_CS_35707.scaffold87213_2_118447	Not-determined
Xie_HL_2016_CS_35707.scaffold91487_1_121046	Not-determined
Xie_HL_2016_CS_35989.scaffold11518_2_83151	Not-determined
Xie_HL_2016_CS_35989.scaffold11518_4_116598	Not-determined
Xie_HL_2016_CS_35989.scaffold115395_1_103110	Not-determined
Xie_HL_2016_CS_35989.scaffold12178_1_80263	Not-determined
Xie_HL_2016_CS_35989.scaffold134214_2_75269	Not-determined
Xie_HL_2016_CS_35990.scaffold124878_3_97788	Not-determined
Xie_HL_2016_CS_35990.scaffold127790_3_52045	Medium-quality
Xie_HL_2016_CS_35990.scaffold129521_1_67548	Not-determined
Xie_HL_2016_CS_35990.scaffold30438_2_46786	Not-determined
Xie_HL_2016_CS_35990.scaffold30438_5_7177	Not-determined
Xie_HL_2016_CS_35990.scaffold43883_1_9721	Low-quality
Xie_HL_2016_CS_35990.scaffold57795_1_94669	Not-determined
Xie_HL_2016_CS_35992.scaffold103265_1_45936	Not-determined
Xie_HL_2016_CS_35992.scaffold104100_2_7499	Not-determined
Xie_HL_2016_CS_35992.scaffold108499_1_31010	Medium-quality
Xie_HL_2016_CS_35992.scaffold110959_1_23778	Not-determined
Xie_HL_2016_CS_35992.scaffold48537_1_77670	Not-determined
Xie_HL_2016_CS_35992.scaffold88527_1_57354	Not-determined
Xie_HL_2016_CS_35992.scaffold98135_1_61974	Not-determined
Xie_HL_2016_CS_35999.scaffold102461_1_112905	Not-determined
Xie_HL_2016_CS_35999.scaffold102461_2_182079	Not-determined
Xie_HL_2016_CS_35999.scaffold114560_1_80236	Low-quality
Xie_HL_2016_CS_35999.scaffold11746_1_234362	Not-determined
Xie_HL_2016_CS_35999.scaffold1775_2_184104	Not-determined
Xie_HL_2016_CS_35999.scaffold30013_1_169745	Not-determined
Xie_HL_2016_CS_36000.scaffold1145_2_197628	Not-determined
Xie_HL_2016_CS_36000.scaffold21340_5_152601	Not-determined
Xie_HL_2016_CS_36000.scaffold46923_2_161192	Not-determined
Xie_HL_2016_CS_36000.scaffold73201_5_38698	Not-determined
Xie_HL_2016_CS_36005.scaffold113858_1_5916	Low-quality
Xie_HL_2016_CS_36005.scaffold78006_1_111473	Not-determined
Xie_HL_2016_CS_36006.scaffold114527_1_4322	Not-determined
Xie_HL_2016_CS_36006.scaffold114527_2_30274	Not-determined
Xie_HL_2016_CS_36006.scaffold34187_1_107241	Not-determined
Xie_HL_2016_CS_36006.scaffold55044_1_65919	Not-determined
Xie_HL_2016_CS_36006.scaffold68835_1_86879	Not-determined
Xie_HL_2016_CS_36012.scaffold1300_2_148066	Not-determined
Xie_HL_2016_CS_36012.scaffold71232_1_114204	Not-determined
Xie_HL_2016_CS_36012.scaffold73653_1_218529	Not-determined
Xie_HL_2016_CS_36012.scaffold75089_1_233279	Not-determined
Xie_HL_2016_CS_36012.scaffold78329_1_143849	Not-determined
Xie_HL_2016_CS_36033.scaffold22057_1_1691	Low-quality
Xie_HL_2016_CS_36033.scaffold83623_1_52717	High-quality
Xie_HL_2016_CS_36055.scaffold12661_2_91921	Not-determined
Xie_HL_2016_CS_36055.scaffold1566_1_78380	Not-determined
Xie_HL_2016_CS_36055.scaffold20563_1_48432	Not-determined
Xie_HL_2016_CS_36055.scaffold38_1_181433	Not-determined
Xie_HL_2016_CS_36055.scaffold40427_1_140066	Not-determined
Xie_HL_2016_CS_36055.scaffold54287_1_22645	Not-determined
Xie_HL_2016_CS_36055.scaffold6108_1_281705	Not-determined
Xie_HL_2016_CS_36055.scaffold6108_2_31176	Not-determined
Xie_HL_2016_CS_36057.scaffold45820_1_1039	Not-determined
Xie_HL_2016_CS_36057.scaffold56713_2_168	Not-determined
Xie_HL_2016_CS_36057.scaffold70675_3_836	Low-quality
Xie_HL_2016_CS_36058.scaffold131499_1_2166	Low-quality
Xie_HL_2016_CS_36058.scaffold154767_4_1883	Not-determined
Xie_HL_2016_CS_36116.scaffold17147_2_66815	Not-determined
Xie_HL_2016_CS_36116.scaffold62722_2_198491	Not-determined
Xie_HL_2016_CS_36116.scaffold68028_1_135325	Not-determined
Xie_HL_2016_CS_36116.scaffold68433_1_33775	Medium-quality
Xie_HL_2016_CS_36116.scaffold814_1_360048	Not-determined
Xie_HL_2016_CS_36244.C1580966_1_7433	Low-quality
Xie_HL_2016_CS_36244.C548080_1_195	Not-determined
Xie_HL_2016_CS_36244.scaffold130416_1_1905	Low-quality
Xie_HL_2016_CS_36244.scaffold1661_3_80925	Not-determined
Xie_HL_2016_CS_36244.scaffold5470_1_25077	Not-determined
Xie_HL_2016_CS_36439.scaffold1124_2_19628	Not-determined
Xie_HL_2016_CS_36439.scaffold1124_3_42294	Low-quality
Xie_HL_2016_CS_36439.scaffold1497_1_78634	Not-determined
Xie_HL_2016_CS_36439.scaffold61576_2_201585	Not-determined
Xie_HL_2016_CS_36439.scaffold88529_1_92038	Not-determined
Xie_HL_2016_CS_36439.scaffold95026_1_238818	Not-determined
Xie_HL_2016_CS_36439.scaffold95134_1_82098	Not-determined
Xie_HL_2016_CS_36521.scaffold102867_1_87990	Not-determined
Xie_HL_2016_CS_36521.scaffold102867_4_40494	Not-determined
Xie_HL_2016_CS_36521.scaffold575_2_172204	High-quality
Xie_HL_2016_CS_36521.scaffold67826_2_41155	Not-determined
Xie_HL_2016_CS_36521.scaffold8237_3_78103	Not-determined
Xie_HL_2016_CS_36522.scaffold8016_1_242836	Not-determined
Xie_HL_2016_CS_36526.scaffold76281_2_34866	Not-determined
Xie_HL_2016_CS_36533.scaffold109060_1_23156	Not-determined
Xie_HL_2016_CS_36533.scaffold109060_2_65612	Not-determined
Xie_HL_2016_CS_36533.scaffold109106_1_110727	Not-determined
Xie_HL_2016_CS_36533.scaffold109948_1_44050	Not-determined
Xie_HL_2016_CS_36533.scaffold109948_3_39715	Not-determined
Xie_HL_2016_CS_36533.scaffold110166_1_104099	Not-determined
Xie_HL_2016_CS_36533.scaffold1950_1_209373	Not-determined
Xie_HL_2016_CS_36533.scaffold54698_4_149968	Not-determined
Xie_HL_2016_CS_36588.scaffold162_1_83715	Not-determined
Xie_HL_2016_CS_36588.scaffold162_2_2721	Not-determined
Xie_HL_2016_CS_36588.scaffold18274_2_70787	Not-determined
Xie_HL_2016_CS_36588.scaffold24129_5_34569	Not-determined
Xie_HL_2016_CS_36588.scaffold91503_1_86881	Not-determined
Xie_HL_2016_CS_36588.scaffold91700_1_58705	Not-determined
Xie_HL_2016_CS_36667.scaffold131288_1_1450	Low-quality
Xie_HL_2016_CS_36667.scaffold145621_1_7296	Not-determined
Xie_HL_2016_CS_36695.scaffold22866_1_134501	Medium-quality
Xie_HL_2016_CS_36695.scaffold30255_1_219995	Not-determined
Xie_HL_2016_CS_36695.scaffold43673_2_166333	High-quality
Xie_HL_2016_CS_36699.scaffold113773_1_77000	Not-determined
Xie_HL_2016_CS_36699.scaffold29016_1_83466	Not-determined
Xie_HL_2016_CS_36699.scaffold36274_1_101888	Not-determined
Xie_HL_2016_CS_36699.scaffold8506_2_83249	Not-determined
Xie_HL_2016_CS_36699.scaffold98061_2_55987	Not-determined
Xie_HL_2016_CS_36699.scaffold98812_2_67014	Not-determined
Xie_HL_2016_CS_37097.scaffold23604_1_165111	Not-determined
Xie_HL_2016_CS_37097.scaffold6951_2_131078	Not-determined
Xie_HL_2016_CS_37097.scaffold6951_5_40291	Not-determined
Xie_HL_2016_CS_37097.scaffold90813_1_185793	Not-determined
Xie_HL_2016_CS_37100.scaffold120473_3_35752	Low-quality
Xie_HL_2016_CS_37100.scaffold53526_3_54961	Not-determined
Xie_HL_2016_CS_37100.scaffold53526_4_89363	Not-determined
Xie_HL_2016_CS_37101.scaffold100038_3_53700	Low-quality
Xie_HL_2016_CS_37101.scaffold13180_1_52865	Not-determined
Xie_HL_2016_CS_37101.scaffold13180_3_24378	Not-determined
Xie_HL_2016_CS_37101.scaffold27711_3_93687	Not-determined
Xie_HL_2016_CS_37101.scaffold37656_1_67362	Not-determined
Xie_HL_2016_CS_37101.scaffold48514_1_150616	Not-determined
Xie_HL_2016_CS_37101.scaffold85527_1_67258	Not-determined
Xie_HL_2016_CS_37101.scaffold9388_1_123701	Not-determined
Xie_HL_2016_CS_37101.scaffold9388_3_78737	Not-determined
Xie_HL_2016_CS_37105.scaffold734_2_77457	Not-determined
Xie_HL_2016_CS_37105.scaffold734_3_1226	Not-determined
Xie_HL_2016_CS_37105.scaffold91669_1_66375	Not-determined
Xie_HL_2016_CS_37137.scaffold22892_5_62762	Not-determined
Xie_HL_2016_CS_37137.scaffold60619_1_329016	Not-determined
Xie_HL_2016_CS_37137.scaffold72457_2_128350	Not-determined
Xie_HL_2016_CS_37137.scaffold90340_1_92340	Medium-quality
Xie_HL_2016_CS_37137.scaffold95383_1_73318	Not-determined
Xie_HL_2016_CS_37137.scaffold95383_2_58358	Not-determined
Xie_HL_2016_CS_37137.scaffold95383_4_73480	Not-determined
Xie_HL_2016_CS_37138.scaffold103507_1_137561	Medium-quality
Xie_HL_2016_CS_37138.scaffold106192_1_137780	Not-determined
Xie_HL_2016_CS_37138.scaffold106289_1_46778	Not-determined
Xie_HL_2016_CS_37138.scaffold106986_1_82011	Not-determined
Xie_HL_2016_CS_37138.scaffold109187_1_42849	High-quality
Xie_HL_2016_CS_37138.scaffold13514_1_113010	Not-determined
Xie_HL_2016_CS_37138.scaffold25762_1_188090	Not-determined
Xie_HL_2016_CS_37138.scaffold35549_2_218381	Not-determined
Xie_HL_2016_CS_37138.scaffold74598_1_42200	Not-determined
Xie_HL_2016_CS_37138.scaffold74598_2_47446	Not-determined
Xie_HL_2016_CS_37171.scaffold43152_4_2670	Low-quality
Xie_HL_2016_CS_37181.scaffold24829_2_101963	Not-determined
Xie_HL_2016_CS_37181.scaffold24843_1_218124	Not-determined
Xie_HL_2016_CS_37181.scaffold30954_1_139126	Not-determined
Xie_HL_2016_CS_37181.scaffold30954_2_78694	Not-determined
Xie_HL_2016_CS_37181.scaffold6128_1_165062	Not-determined
Xie_HL_2016_CS_37182.scaffold3168_3_76993	Not-determined
Xie_HL_2016_CS_37182.scaffold33247_1_143276	Not-determined
Xie_HL_2016_CS_37182.scaffold59411_1_65718	Low-quality
Xie_HL_2016_CS_37182.scaffold62_1_53379	Not-determined
Xie_HL_2016_CS_37192.scaffold119641_1_54187	Not-determined
Xie_HL_2016_CS_37192.scaffold119884_1_7559	Not-determined
Xie_HL_2016_CS_37192.scaffold35082_1_41822	Not-determined
Xie_HL_2016_CS_37192.scaffold55802_2_104754	Not-determined
Xie_HL_2016_CS_37192.scaffold77293_1_182581	Not-determined
Xie_HL_2016_CS_37197.scaffold8672_4_1973	Low-quality
Xie_HL_2016_CS_37198.scaffold85275_3_23555	Not-determined
Xie_HL_2016_CS_37201.scaffold24511_1_212110	Not-determined
Xie_HL_2016_CS_37201.scaffold40867_1_96399	Not-determined
Xie_HL_2016_CS_37201.scaffold73742_2_67658	Not-determined
Xie_HL_2016_CS_37201.scaffold75624_1_56440	Not-determined
Xie_HL_2016_CS_37203.scaffold38587_1_30745	Not-determined
Xie_HL_2016_CS_37203.scaffold38587_2_31865	Not-determined
Xie_HL_2016_CS_37203.scaffold61936_1_2556	Not-determined
Xie_HL_2016_CS_37203.scaffold61936_7_71696	Not-determined
Xie_HL_2016_CS_37208.scaffold118595_1_73168	Not-determined
Xie_HL_2016_CS_37208.scaffold12939_4_191993	Not-determined
Xie_HL_2016_CS_37208.scaffold22632_2_90103	Not-determined
Xie_HL_2016_CS_37208.scaffold34629_5_59825	Not-determined
Xie_HL_2016_CS_37209.scaffold14251_2_152442	Not-determined
Xie_HL_2016_CS_37209.scaffold20939_1_54182	Not-determined
Xie_HL_2016_CS_37209.scaffold20939_2_46776	Not-determined
Xie_HL_2016_CS_37209.scaffold341_1_86230	Not-determined
Xie_HL_2016_CS_37210.scaffold11649_1_111096	Not-determined
Xie_HL_2016_CS_37210.scaffold143_2_41690	Not-determined
Xie_HL_2016_CS_37210.scaffold143_3_88178	Not-determined
Xie_HL_2016_CS_37210.scaffold598_2_132691	High-quality
Xie_HL_2016_CS_37210.scaffold7451_2_170732	Not-determined
Xie_HL_2016_CS_37223.scaffold40693_1_4786	Not-determined
Xie_HL_2016_CS_37229.scaffold20520_3_179446	Not-determined
Xie_HL_2016_CS_37229.scaffold21190_1_30599	Not-determined
Xie_HL_2016_CS_37229.scaffold31882_1_121446	Not-determined
Xie_HL_2016_CS_37229.scaffold34493_1_107627	Not-determined
Xie_HL_2016_CS_37229.scaffold6536_1_60586	Not-determined
Xie_HL_2016_CS_37229.scaffold7486_1_164719	Not-determined
Xie_HL_2016_CS_37232.scaffold15633_10_29995	Not-determined
Xie_HL_2016_CS_37232.scaffold42431_8_24356	Not-determined
Xie_HL_2016_CS_37233.scaffold10383_3_210365	Not-determined
Xie_HL_2016_CS_37233.scaffold11173_3_152793	Not-determined
Xie_HL_2016_CS_37233.scaffold11173_4_35709	Not-determined
Xie_HL_2016_CS_37233.scaffold127772_1_63010	Not-determined
Xie_HL_2016_CS_37233.scaffold9141_1_3394	Not-determined
Xie_HL_2016_CS_37233.scaffold9141_5_53720	Not-determined
Xie_HL_2016_CS_37233.scaffold9141_6_19619	Not-determined
Xie_HL_2016_CS_37254.scaffold24120_1_80044	Not-determined
Xie_HL_2016_CS_37254.scaffold75774_1_105723	Not-determined
Xie_HL_2016_CS_37254.scaffold90196_2_84594	Not-determined
Xie_HL_2016_CS_37264.scaffold21787_1_11742	Low-quality
Xie_HL_2016_CS_37264.scaffold21787_10_9385	Not-determined
Xie_HL_2016_CS_37264.scaffold21787_2_35224	Not-determined
Xie_HL_2016_CS_37264.scaffold21787_3_58979	Not-determined
Xie_HL_2016_CS_37264.scaffold21787_4_77174	Not-determined
Xie_HL_2016_CS_37264.scaffold84040_2_104073	Not-determined
Xie_HL_2016_CS_37269.scaffold14453_2_21406	Not-determined
Xie_HL_2016_CS_37269.scaffold26358_3_10067	Not-determined
Xie_HL_2016_CS_37287.scaffold101411_1_105276	Not-determined
Xie_HL_2016_CS_37287.scaffold197_1_28015	Not-determined
Xie_HL_2016_CS_37287.scaffold197_3_105328	Not-determined
Xie_HL_2016_CS_37287.scaffold27624_1_65757	Not-determined
Xie_HL_2016_CS_37287.scaffold66615_1_140120	Medium-quality
Xie_HL_2016_CS_37287.scaffold97048_1_112082	Not-determined
Xie_HL_2016_CS_37287.scaffold98187_1_155775	Not-determined
Xie_HL_2016_CS_37292.scaffold13136_4_13311	Not-determined
Xie_HL_2016_CS_37292.scaffold13136_5_11454	Not-determined
Xie_HL_2016_CS_37292.scaffold52604_2_109429	Not-determined
Xie_HL_2016_CS_37292.scaffold66410_2_7641	Low-quality
Xie_HL_2016_CS_37296.scaffold11220_2_278	Not-determined
Xie_HL_2016_CS_37296.scaffold11220_3_150981	Not-determined
Xie_HL_2016_CS_37296.scaffold56973_2_220635	Not-determined
Xie_HL_2016_CS_37296.scaffold74674_1_112786	Not-determined
Xie_HL_2016_CS_37296.scaffold77563_1_112022	Not-determined
Xie_HL_2016_CS_37296.scaffold88953_1_37098	High-quality
Xie_HL_2016_CS_37296.scaffold89240_1_80626	Not-determined
Xie_HL_2016_CS_37314.scaffold39135_1_55043	Not-determined
Xie_HL_2016_CS_37314.scaffold39135_2_4772	Not-determined
Xie_HL_2016_CS_37314.scaffold39135_4_17757	Not-determined
Xie_HL_2016_CS_37314.scaffold71134_1_32176	Not-determined
Xie_HL_2016_CS_37314.scaffold8900_1_20354	Not-determined
Xie_HL_2016_CS_37316.scaffold100036_1_35723	Not-determined
Xie_HL_2016_CS_37316.scaffold100248_1_55873	Low-quality
Xie_HL_2016_CS_37316.scaffold62740_1_203343	Not-determined
Xie_HL_2016_CS_37316.scaffold77520_1_216215	Not-determined
Xie_HL_2016_CS_37316.scaffold77520_2_12608	Not-determined
Xie_HL_2016_CS_37316.scaffold86172_1_74164	Not-determined
Xie_HL_2016_CS_37316.scaffold91326_1_190725	Not-determined
Xie_HL_2016_CS_37322.scaffold80583_1_26677	Not-determined
Xie_HL_2016_CS_37322.scaffold9571_1_1034	Low-quality
Xie_HL_2016_CS_37322.scaffold9571_2_320	Not-determined
Xie_HL_2016_CS_37331.scaffold122191_1_98248	Not-determined
Xie_HL_2016_CS_37331.scaffold122253_1_107079	Not-determined
Xie_HL_2016_CS_37331.scaffold122258_3_117516	Not-determined
Xie_HL_2016_CS_37331.scaffold8280_1_127732	Not-determined
Xie_HL_2016_CS_37331.scaffold93234_1_115446	Not-determined
Xie_HL_2016_CS_37337.scaffold11191_1_130544	Not-determined
Xie_HL_2016_CS_37337.scaffold129984_1_29000	Not-determined
Xie_HL_2016_CS_37337.scaffold132881_1_71000	Not-determined
Xie_HL_2016_CS_37337.scaffold64906_2_77255	Not-determined
Xie_HL_2016_CS_37337.scaffold929_1_82446	Not-determined
Xie_HL_2016_CS_37349.scaffold112904_3_47124	Not-determined
Xie_HL_2016_CS_37349.scaffold128663_1_27606	Medium-quality
Xie_HL_2016_CS_37349.scaffold133052_1_119836	Medium-quality
Xie_HL_2016_CS_37394.C163844_1_164	Low-quality
Xie_HL_2016_CS_37545.scaffold71593_1_36361	High-quality
Xie_HL_2016_CS_37651.scaffold75636_2_22678	Not-determined
Xie_HL_2016_CS_37651.scaffold81952_1_69977	Not-determined
Xie_HL_2016_CS_37651.scaffold877_1_38155	Not-determined
Xie_HL_2016_CS_37651.scaffold877_7_68827	Not-determined
Xie_HL_2016_CS_37753.scaffold110054_1_24214	Not-determined
Xie_HL_2016_CS_37753.scaffold54616_1_109361	Not-determined
Xie_HL_2016_CS_37798.scaffold1028_2_59995	Not-determined
Xie_HL_2016_CS_37798.scaffold6056_2_73780	Not-determined
Xie_HL_2016_CS_37798.scaffold69764_5_2842	Not-determined
Xie_HL_2016_CS_37829.scaffold35971_3_5568	Low-quality
Xie_HL_2016_CS_37829.scaffold35971_7_3324	Low-quality
Xie_HL_2016_CS_37829.scaffold35971_9_1037	Not-determined
Zeller_G_2014_MSB_CCIS03473770ST-4-0.NODE_1735_11084	Not-determined
Zeller_G_2014_MSB_CCIS07539127ST-4-0.NODE_1177_32233	Not-determined
Zeller_G_2014_MSB_CCIS07539127ST-4-0.NODE_2059_20907	Not-determined
Zeller_G_2014_MSB_CCIS07539127ST-4-0.NODE_3257_14083	Low-quality
Zeller_G_2014_MSB_CCIS08668806ST-3-0.NODE_9765_1387	Not-determined
Zeller_G_2014_MSB_CCIS09568613ST-4-0.NODE_3642_10824	Not-determined
Zeller_G_2014_MSB_CCIS09568613ST-4-0.NODE_6420_5893	Not-determined
Zeller_G_2014_MSB_CCIS09568613ST-4-0.NODE_7869_4867	Not-determined
Zeller_G_2014_MSB_CCIS11354283ST-4-0.NODE_16_230593	Not-determined
Zeller_G_2014_MSB_CCIS11354283ST-4-0.NODE_187_74473	Not-determined
Zeller_G_2014_MSB_CCIS11354283ST-4-0.NODE_192_72734	Not-determined
Zeller_G_2014_MSB_CCIS11354283ST-4-0.NODE_198_72171	Not-determined
Zeller_G_2014_MSB_CCIS11354283ST-4-0.NODE_205_70326	Not-determined
Zeller_G_2014_MSB_CCIS11354283ST-4-0.NODE_327_53116	Not-determined
Zeller_G_2014_MSB_CCIS11354283ST-4-0.NODE_502_39633	Not-determined
Zeller_G_2014_MSB_CCIS11362406ST-4-0.NODE_17_238535	Not-determined
Zeller_G_2014_MSB_CCIS11362406ST-4-0.NODE_201_77477	Not-determined
Zeller_G_2014_MSB_CCIS11362406ST-4-0.NODE_232_72328	Not-determined
Zeller_G_2014_MSB_CCIS11362406ST-4-0.NODE_283_65306	Not-determined
Zeller_G_2014_MSB_CCIS11362406ST-4-0.NODE_361_54653	Not-determined
Zeller_G_2014_MSB_CCIS11362406ST-4-0.NODE_458_45464	Not-determined
Zeller_G_2014_MSB_CCIS11362406ST-4-0.NODE_94_124737	Not-determined
Zeller_G_2014_MSB_CCIS12656533ST-4-0.NODE_433_38115	Low-quality
Zeller_G_2014_MSB_CCIS12656533ST-4-0.NODE_55_132509	Not-determined
Zeller_G_2014_MSB_CCIS12656533ST-4-0.NODE_599_29852	Not-determined
Zeller_G_2014_MSB_CCIS12656533ST-4-0.NODE_97_102319	Not-determined
Zeller_G_2014_MSB_CCIS20795251ST-4-0.NODE_118_96873	Not-determined
Zeller_G_2014_MSB_CCIS20795251ST-4-0.NODE_136_87609	Not-determined
Zeller_G_2014_MSB_CCIS20795251ST-4-0.NODE_198_73461	Not-determined
Zeller_G_2014_MSB_CCIS20795251ST-4-0.NODE_35_185776	Not-determined
Zeller_G_2014_MSB_CCIS20795251ST-4-0.NODE_44_155580	High-quality
Zeller_G_2014_MSB_CCIS20795251ST-4-0.NODE_83_111193	Not-determined
Zeller_G_2014_MSB_CCIS20795251ST-4-0.NODE_90_109168	Not-determined
Zeller_G_2014_MSB_CCIS21126322ST-4-0.NODE_10_231840	Not-determined
Zeller_G_2014_MSB_CCIS21126322ST-4-0.NODE_105_100251	Not-determined
Zeller_G_2014_MSB_CCIS21126322ST-4-0.NODE_285_60873	Not-determined
Zeller_G_2014_MSB_CCIS21126322ST-4-0.NODE_596_34791	Not-determined
Zeller_G_2014_MSB_CCIS21278152ST-4-0.NODE_1557_13432	Not-determined
Zeller_G_2014_MSB_CCIS21278152ST-4-0.NODE_472_27354	Not-determined
Zeller_G_2014_MSB_CCIS22416007ST-4-0.NODE_51163_757	Low-quality
Zeller_G_2014_MSB_CCIS25399172ST-4-0.NODE_177014_301	Not-determined
Zeller_G_2014_MSB_CCIS25399172ST-4-0.NODE_81883_484	Not-determined
Zeller_G_2014_MSB_CCIS27304052ST-3-0.NODE_21_120274	Not-determined
Zeller_G_2014_MSB_CCIS27304052ST-3-0.NODE_42_82956	Low-quality
Zeller_G_2014_MSB_CCIS27304052ST-3-0.NODE_5_180589	Not-determined
Zeller_G_2014_MSB_CCIS27304052ST-3-0.NODE_62_72071	Not-determined
Zeller_G_2014_MSB_CCIS32105356ST-4-0.NODE_17677_1578	Not-determined
Zeller_G_2014_MSB_CCIS32452666ST-4-0.NODE_23024_1874	Not-determined
Zeller_G_2014_MSB_CCIS33816588ST-4-0.NODE_104_125636	Not-determined
Zeller_G_2014_MSB_CCIS33816588ST-4-0.NODE_11_281354	Not-determined
Zeller_G_2014_MSB_CCIS33816588ST-4-0.NODE_127_111595	Not-determined
Zeller_G_2014_MSB_CCIS33816588ST-4-0.NODE_354_63737	Not-determined
Zeller_G_2014_MSB_CCIS33816588ST-4-0.NODE_36_191641	High-quality
Zeller_G_2014_MSB_CCIS33816588ST-4-0.NODE_43_180406	Not-determined
Zeller_G_2014_MSB_CCIS33816588ST-4-0.NODE_804_35379	Not-determined
Zeller_G_2014_MSB_CCIS35100175ST-4-0.NODE_2140_12466	Not-determined
Zeller_G_2014_MSB_CCIS36797902ST-4-0.NODE_52_153299	Not-determined
Zeller_G_2014_MSB_CCIS38765456ST-20-0.NODE_145_90563	Not-determined
Zeller_G_2014_MSB_CCIS38765456ST-20-0.NODE_173_79519	Low-quality
Zeller_G_2014_MSB_CCIS38765456ST-20-0.NODE_30_190314	Not-determined
Zeller_G_2014_MSB_CCIS38765456ST-20-0.NODE_319_58592	Not-determined
Zeller_G_2014_MSB_CCIS38765456ST-20-0.NODE_584_39518	Not-determined
Zeller_G_2014_MSB_CCIS38765456ST-20-0.NODE_7_307605	Not-determined
Zeller_G_2014_MSB_CCIS41222843ST-4-0.NODE_167_90094	Not-determined
Zeller_G_2014_MSB_CCIS41222843ST-4-0.NODE_24_238085	Not-determined
Zeller_G_2014_MSB_CCIS41222843ST-4-0.NODE_243_73151	Not-determined
Zeller_G_2014_MSB_CCIS41222843ST-4-0.NODE_368_55544	Not-determined
Zeller_G_2014_MSB_CCIS41222843ST-4-0.NODE_41_184106	Not-determined
Zeller_G_2014_MSB_CCIS41222843ST-4-0.NODE_534_44380	Not-determined
Zeller_G_2014_MSB_CCIS41222843ST-4-0.NODE_57_148567	Not-determined
Zeller_G_2014_MSB_CCIS41222843ST-4-0.NODE_72_135853	Not-determined
Zeller_G_2014_MSB_CCIS41222843ST-4-0.NODE_90_122559	Not-determined
Zeller_G_2014_MSB_CCIS41806458ST-4-0.NODE_1_544666	Not-determined
Zeller_G_2014_MSB_CCIS41806458ST-4-0.NODE_14_266207	Not-determined
Zeller_G_2014_MSB_CCIS41806458ST-4-0.NODE_2_497964	High-quality
Zeller_G_2014_MSB_CCIS44757994ST-4-0.NODE_145074_341	Not-determined
Zeller_G_2014_MSB_CCIS44757994ST-4-0.NODE_160959_316	Not-determined
Zeller_G_2014_MSB_CCIS44757994ST-4-0.NODE_168424_306	Not-determined
Zeller_G_2014_MSB_CCIS44757994ST-4-0.NODE_21853_1320	Not-determined
Zeller_G_2014_MSB_CCIS45793747ST-4-0.NODE_7971_5271	Not-determined
Zeller_G_2014_MSB_CCIS47284573ST-4-0.NODE_27503_1415	Low-quality
Zeller_G_2014_MSB_CCIS47284573ST-4-0.NODE_5263_5340	Low-quality
Zeller_G_2014_MSB_CCIS48579360ST-4-0.NODE_15068_1144	Low-quality
Zeller_G_2014_MSB_CCIS48579360ST-4-0.NODE_17671_1024	Not-determined
Zeller_G_2014_MSB_CCIS48579360ST-4-0.NODE_27116_774	Low-quality
Zeller_G_2014_MSB_CCIS50471204ST-4-0.NODE_1448_28286	Not-determined
Zeller_G_2014_MSB_CCIS50471204ST-4-0.NODE_209_101382	Not-determined
Zeller_G_2014_MSB_CCIS50471204ST-4-0.NODE_275_89235	Not-determined
Zeller_G_2014_MSB_CCIS50471204ST-4-0.NODE_727_50333	Not-determined
Zeller_G_2014_MSB_CCIS50471204ST-4-0.NODE_949_40643	Not-determined
Zeller_G_2014_MSB_CCIS51667829ST-4-0.NODE_1310_22053	Not-determined
Zeller_G_2014_MSB_CCIS51667829ST-4-0.NODE_16171_2775	Not-determined
Zeller_G_2014_MSB_CCIS52234160ST-4-0.NODE_117_85276	Not-determined
Zeller_G_2014_MSB_CCIS52234160ST-4-0.NODE_453_31753	Not-determined
Zeller_G_2014_MSB_CCIS52234160ST-4-0.NODE_68_111308	Not-determined
Zeller_G_2014_MSB_CCIS52234160ST-4-0.NODE_8_235667	Not-determined
Zeller_G_2014_MSB_CCIS53355328ST-4-0.NODE_143_52849	Not-determined
Zeller_G_2014_MSB_CCIS53355328ST-4-0.NODE_18_147077	Not-determined
Zeller_G_2014_MSB_CCIS53355328ST-4-0.NODE_19_146655	Not-determined
Zeller_G_2014_MSB_CCIS53355328ST-4-0.NODE_31_110965	Not-determined
Zeller_G_2014_MSB_CCIS53355328ST-4-0.NODE_4_266584	Not-determined
Zeller_G_2014_MSB_CCIS53355328ST-4-0.NODE_81_71058	Not-determined
Zeller_G_2014_MSB_CCIS53355328ST-4-0.NODE_9_205284	Not-determined
Zeller_G_2014_MSB_CCIS53355328ST-4-0.NODE_91_67934	Not-determined
Zeller_G_2014_MSB_CCIS55230578ST-4-0.NODE_158_78705	Not-determined
Zeller_G_2014_MSB_CCIS55230578ST-4-0.NODE_166_77206	Not-determined
Zeller_G_2014_MSB_CCIS55230578ST-4-0.NODE_174_74148	Not-determined
Zeller_G_2014_MSB_CCIS55230578ST-4-0.NODE_45_138567	Not-determined
Zeller_G_2014_MSB_CCIS55230578ST-4-0.NODE_58_125283	Not-determined
Zeller_G_2014_MSB_CCIS55230578ST-4-0.NODE_7_257575	Not-determined
Zeller_G_2014_MSB_CCIS55230578ST-4-0.NODE_72_115846	Not-determined
Zeller_G_2014_MSB_CCIS55230578ST-4-0.NODE_93_103211	Not-determined
Zeller_G_2014_MSB_CCIS58234805ST-4-0.NODE_117638_276	Low-quality
Zeller_G_2014_MSB_CCIS58234805ST-4-0.NODE_27347_635	Low-quality
Zeller_G_2014_MSB_CCIS58234805ST-4-0.NODE_31151_590	Low-quality
Zeller_G_2014_MSB_CCIS58234805ST-4-0.NODE_58398_413	Low-quality
Zeller_G_2014_MSB_CCIS59132091ST-4-0.NODE_1192_21207	Not-determined
Zeller_G_2014_MSB_CCIS59132091ST-4-0.NODE_1219_20981	Not-determined
Zeller_G_2014_MSB_CCIS59132091ST-4-0.NODE_211_66031	Not-determined
Zeller_G_2014_MSB_CCIS59132091ST-4-0.NODE_293_55100	Not-determined
Zeller_G_2014_MSB_CCIS59132091ST-4-0.NODE_5791_6149	Not-determined
Zeller_G_2014_MSB_CCIS62605362ST-3-0.NODE_13_241033	Not-determined
Zeller_G_2014_MSB_CCIS62605362ST-3-0.NODE_142_91196	Not-determined
Zeller_G_2014_MSB_CCIS62605362ST-3-0.NODE_18_195900	Not-determined
Zeller_G_2014_MSB_CCIS62605362ST-3-0.NODE_40_148205	Not-determined
Zeller_G_2014_MSB_CCIS62605362ST-3-0.NODE_76_117777	Medium-quality
Zeller_G_2014_MSB_CCIS62605362ST-3-0.NODE_9_262741	Not-determined
Zeller_G_2014_MSB_CCIS64773582ST-4-0.NODE_82_130408	Not-determined
Zeller_G_2014_MSB_CCIS71578391ST-4-0.NODE_325_56924	Not-determined
Zeller_G_2014_MSB_CCIS71578391ST-4-0.NODE_442_45730	Not-determined
Zeller_G_2014_MSB_CCIS71578391ST-4-0.NODE_5605_5991	Not-determined
Zeller_G_2014_MSB_CCIS74726977ST-3-0.NODE_113_80872	Not-determined
Zeller_G_2014_MSB_CCIS74726977ST-3-0.NODE_1274_20590	Not-determined
Zeller_G_2014_MSB_CCIS74726977ST-3-0.NODE_173_67143	Not-determined
Zeller_G_2014_MSB_CCIS74726977ST-3-0.NODE_193_64038	Not-determined
Zeller_G_2014_MSB_CCIS74726977ST-3-0.NODE_29_135184	Not-determined
Zeller_G_2014_MSB_CCIS74726977ST-3-0.NODE_35_129094	Not-determined
Zeller_G_2014_MSB_CCIS74726977ST-3-0.NODE_6_221594	Not-determined
Zeller_G_2014_MSB_CCIS74726977ST-3-0.NODE_7_219378	Not-determined
Zeller_G_2014_MSB_CCIS76563044ST-4-0.NODE_300_40666	Not-determined
Zeller_G_2014_MSB_CCIS78318719ST-4-0.NODE_142345_445	Low-quality
Zeller_G_2014_MSB_CCIS78318719ST-4-0.NODE_3270_7548	Not-determined
Zeller_G_2014_MSB_CCIS78318719ST-4-0.NODE_43553_1048	Low-quality
Zeller_G_2014_MSB_CCIS78318719ST-4-0.NODE_48207_973	Not-determined
Zeller_G_2014_MSB_CCIS78318719ST-4-0.NODE_72607_719	Low-quality
Zeller_G_2014_MSB_CCIS79210440ST-3-0.NODE_28_65973	Not-determined
Zeller_G_2014_MSB_CCIS79210440ST-3-0.NODE_69_43087	Not-determined
Zeller_G_2014_MSB_CCIS81710917ST-20-0.NODE_22_234312	Not-determined
Zeller_G_2014_MSB_CCIS81710917ST-20-0.NODE_249_79730	Medium-quality
Zeller_G_2014_MSB_CCIS81710917ST-20-0.NODE_37_197504	Not-determined
Zeller_G_2014_MSB_CCIS81710917ST-20-0.NODE_42_192608	Not-determined
Zeller_G_2014_MSB_CCIS81710917ST-20-0.NODE_44_188331	Not-determined
Zeller_G_2014_MSB_CCIS81887263ST-4-0.NODE_101_129648	Not-determined
Zeller_G_2014_MSB_CCIS81887263ST-4-0.NODE_156_108835	Not-determined
Zeller_G_2014_MSB_CCIS81887263ST-4-0.NODE_159_107618	Not-determined
Zeller_G_2014_MSB_CCIS81887263ST-4-0.NODE_269_78395	Not-determined
Zeller_G_2014_MSB_CCIS81887263ST-4-0.NODE_29_213517	Not-determined
Zeller_G_2014_MSB_CCIS81887263ST-4-0.NODE_37_201809	Not-determined
Zeller_G_2014_MSB_CCIS81887263ST-4-0.NODE_489_54829	Not-determined
Zeller_G_2014_MSB_CCIS81887263ST-4-0.NODE_60_171891	Not-determined
Zeller_G_2014_MSB_CCIS81887263ST-4-0.NODE_81_147051	Not-determined
Zeller_G_2014_MSB_CCIS84543192ST-4-0.NODE_244105_239	Not-determined
Zeller_G_2014_MSB_CCIS87116798ST-4-0.NODE_1_338566	Not-determined
Zeller_G_2014_MSB_CCIS87116798ST-4-0.NODE_13_133442	High-quality
Zeller_G_2014_MSB_CCIS87116798ST-4-0.NODE_15_127861	Medium-quality
Zeller_G_2014_MSB_CCIS87116798ST-4-0.NODE_19_101742	Not-determined
Zeller_G_2014_MSB_CCIS87116798ST-4-0.NODE_3_238066	Not-determined
Zeller_G_2014_MSB_CCIS87116798ST-4-0.NODE_46_65438	Not-determined
Zeller_G_2014_MSB_CCIS87116798ST-4-0.NODE_7_178428	Not-determined
Zeller_G_2014_MSB_CCIS87116798ST-4-0.NODE_98_46439	Not-determined
Zeller_G_2014_MSB_CCIS87167916ST-4-0.NODE_114927_325	Low-quality
Zeller_G_2014_MSB_CCIS88317640ST-4-0.NODE_1567_20162	Not-determined
Zeller_G_2014_MSB_CCIS88317640ST-4-0.NODE_263_68521	Not-determined
Zeller_G_2014_MSB_CCIS88317640ST-4-0.NODE_595_41410	Not-determined
Zeller_G_2014_MSB_CCIS88317640ST-4-0.NODE_915_30944	Not-determined
Zeller_G_2014_MSB_CCIS88317640ST-4-0.NODE_946_30323	Not-determined
Zeller_G_2014_MSB_CCIS90164298ST-4-0.NODE_106_94876	Not-determined
Zeller_G_2014_MSB_CCIS90164298ST-4-0.NODE_1386_19474	Not-determined
Zeller_G_2014_MSB_CCIS90164298ST-4-0.NODE_1553_17856	Not-determined
Zeller_G_2014_MSB_CCIS90164298ST-4-0.NODE_3969_8535	Low-quality
Zeller_G_2014_MSB_CCIS90164298ST-4-0.NODE_45_141294	Not-determined
Zeller_G_2014_MSB_CCIS94417875ST-3-0.NODE_11_127462	Medium-quality
Zeller_G_2014_MSB_CCIS94417875ST-3-0.NODE_18665_1255	Not-determined
Zeller_G_2014_MSB_CCIS94417875ST-3-0.NODE_237_26578	Not-determined
Zeller_G_2014_MSB_CCIS94417875ST-3-0.NODE_26_93690	Not-determined
Zeller_G_2014_MSB_CCIS94417875ST-3-0.NODE_38_79065	Not-determined
Zeller_G_2014_MSB_CCIS94417875ST-3-0.NODE_53_67248	Not-determined
Zeller_G_2014_MSB_CCIS94417875ST-3-0.NODE_58_65638	Not-determined
Zeller_G_2014_MSB_CCIS94417875ST-3-0.NODE_7_139047	Not-determined
Zeller_G_2014_MSB_CCIS95409808ST-4-0.NODE_103_111920	Not-determined
Zeller_G_2014_MSB_CCIS95409808ST-4-0.NODE_28_216187	Not-determined
Zeller_G_2014_MSB_CCIS95409808ST-4-0.NODE_6_358434	Not-determined
Zeller_G_2014_MSB_CCIS95409808ST-4-0.NODE_8_330241	Not-determined
Zeller_G_2014_MSB_CCIS95409808ST-4-0.NODE_938_27674	Low-quality
Zeller_G_2014_MSB_CCIS98512455ST-4-0.NODE_110010_391	Not-determined
Zeller_G_2014_MSB_CCIS98832363ST-4-0.NODE_493_40529	Low-quality
Zeller_G_2014_MSB_CCMD14479708ST-21-0.NODE_23249_1480	Not-determined
Zeller_G_2014_MSB_CCMD14479708ST-21-0.NODE_32664_1061	Low-quality
Zeller_G_2014_MSB_CCMD14479708ST-21-0.NODE_63193_554	Low-quality
Zeller_G_2014_MSB_CCMD23101338ST-21-0.NODE_30388_1658	Low-quality
Zeller_G_2014_MSB_CCMD25963797ST-21-0.NODE_10598_2988	Not-determined
Zeller_G_2014_MSB_CCMD25963797ST-21-0.NODE_2639_12624	Not-determined
Zeller_G_2014_MSB_CCMD25963797ST-21-0.NODE_3749_8612	Not-determined
Zeller_G_2014_MSB_CCMD25963797ST-21-0.NODE_719_42272	Not-determined
Zeller_G_2014_MSB_CCMD42428553ST-21-0.NODE_15224_3087	Low-quality
Zeller_G_2014_MSB_CCMD42428553ST-21-0.NODE_34129_1636	Low-quality
Zeller_G_2014_MSB_CCMD42428553ST-21-0.NODE_34605_1618	Low-quality
Zeller_G_2014_MSB_CCMD45988061ST-21-0.NODE_170930_256	Not-determined
Zeller_G_2014_MSB_CCMD45988061ST-21-0.NODE_24553_1491	Low-quality
Zeller_G_2014_MSB_CCMD86114146ST-21-0.NODE_1230_21651	Not-determined
Zeller_G_2014_MSB_CCMD86114146ST-21-0.NODE_214_65921	Not-determined
Zeller_G_2014_MSB_CCMD86114146ST-21-0.NODE_393_46347	Not-determined
Zeller_G_2014_MSB_CCMD87156761ST-21-0.NODE_6374_5438	Not-determined
Zhang_X_2015_NM_ERR589443.NODE_8320_3766	Not-determined
Zhang_X_2015_NM_ERR589510.NODE_1061_19125	Not-determined
Zhang_X_2015_NM_ERR589543.NODE_110_84305	Not-determined
Zhang_X_2015_NM_ERR589543.NODE_147_71942	Not-determined
Zhang_X_2015_NM_ERR589543.NODE_17_202124	Not-determined
Zhang_X_2015_NM_ERR589543.NODE_19984_2370	Low-quality
Zhang_X_2015_NM_ERR589543.NODE_243_55321	Not-determined
Zhang_X_2015_NM_ERR589543.NODE_414_40116	High-quality
Zhang_X_2015_NM_ERR589543.NODE_42_143022	Not-determined
Zhang_X_2015_NM_ERR589543.NODE_6271_5568	Low-quality
Zhang_X_2015_NM_ERR589561.NODE_30715_1433	Low-quality
Zhang_X_2015_NM_ERR589740.NODE_10145_4318	Low-quality
Zhang_X_2015_NM_ERR589740.NODE_2178_18326	Low-quality
Zhang_X_2015_NM_ERR589769.NODE_1_539700	Not-determined
Zhang_X_2015_NM_ERR589769.NODE_2_516798	High-quality
Zhang_X_2015_NM_ERR589769.NODE_358_69717	Not-determined
Zhang_X_2015_NM_ERR589769.NODE_557_52831	Not-determined
Zhang_X_2015_NM_ERR589769.NODE_64_188512	Not-determined
Zhang_X_2015_NM_ERR589775.NODE_177_85646	Not-determined
Zhang_X_2015_NM_ERR589775.NODE_251_70885	Not-determined
Zhang_X_2015_NM_ERR589775.NODE_74_136789	Not-determined
Zhang_X_2015_NM_ERR589790.NODE_108_115088	Not-determined
Zhang_X_2015_NM_ERR589790.NODE_351_50536	Not-determined
Zhang_X_2015_NM_ERR589790.NODE_37_204913	Not-determined
Zhang_X_2015_NM_ERR589790.NODE_373_48469	Not-determined
Zhang_X_2015_NM_ERR589813.NODE_3_527517	High-quality
Zhang_X_2015_NM_ERR589826.NODE_108_95751	Not-determined
Zhang_X_2015_NM_ERR589826.NODE_110_95206	Not-determined
Zhang_X_2015_NM_ERR589826.NODE_12_242177	Not-determined
Zhang_X_2015_NM_ERR589826.NODE_13_235790	Not-determined
Zhang_X_2015_NM_ERR589826.NODE_434_48004	Not-determined
Zhang_X_2015_NM_ERR589826.NODE_528_42671	Not-determined
Zhang_X_2015_NM_ERR589826.NODE_809_32070	Low-quality
Zhang_X_2015_NM_ERR589843.NODE_806_35320	Not-determined
Zhang_X_2015_NM_ERR589843.NODE_899_32393	Not-determined
Zhang_X_2015_NM_ERR589844.NODE_1519_19115	Not-determined
Zhang_X_2015_NM_ERR589859.NODE_28979_1851	Low-quality
Zhang_X_2015_NM_ERR589874.NODE_1_560083	High-quality
Zhang_X_2015_NM_ERR589874.NODE_105_121252	Not-determined
Zhang_X_2015_NM_ERR589874.NODE_175_94802	High-quality
Zhang_X_2015_NM_ERR589874.NODE_6_309557	Low-quality
Zhang_X_2015_NM_ERR589874.NODE_71_147803	Not-determined

## Sheet: Fig.1c
Viral Contig ID	Viral Taxonomy
Enteritis_DCY0308.NODE_12858_2954	Unassigned
Enteritis_DCY0308.NODE_1569_19014	Unassigned
Enteritis_DCY0308.NODE_5622_6212	Unassigned
Enteritis_DCY0308.NODE_648_40048	Unassigned
Feng_Q_2015_NC_ERR688506.NODE_1464_21827	Unassigned
Feng_Q_2015_NC_ERR688506.NODE_1562_20726	Unassigned
Feng_Q_2015_NC_ERR688506.NODE_401_57634	Unassigned
Feng_Q_2015_NC_ERR688506.NODE_4250_8969	Unassigned
Feng_Q_2015_NC_ERR688506.NODE_712_37929	Unassigned
Feng_Q_2015_NC_ERR688506.NODE_791_35130	Unassigned
Feng_Q_2015_NC_ERR688516.NODE_10304_2801	Unassigned
Feng_Q_2015_NC_ERR688517.NODE_116_97804	Unassigned
Feng_Q_2015_NC_ERR688517.NODE_3_335063	Unassigned
Feng_Q_2015_NC_ERR688517.NODE_40_158718	Unassigned
Feng_Q_2015_NC_ERR688524.NODE_1162_21650	Unassigned
Feng_Q_2015_NC_ERR688525.NODE_14_257992	Unassigned
Feng_Q_2015_NC_ERR688525.NODE_164_86174	Unassigned
Feng_Q_2015_NC_ERR688525.NODE_4_348843	Duplodnaviria;Heunggongvirae;Uroviricota;Caudoviricetes;Caudovirales
Feng_Q_2015_NC_ERR688525.NODE_40_157640	Duplodnaviria;Heunggongvirae;Uroviricota;Caudoviricetes;Caudovirales;Myoviridae
Feng_Q_2015_NC_ERR688525.NODE_47_150203	Unassigned
Feng_Q_2015_NC_ERR688525.NODE_79_122797	Unassigned
Feng_Q_2015_NC_ERR688540.NODE_1021_17892	Unassigned
Feng_Q_2015_NC_ERR688540.NODE_7536_4569	Unassigned
Feng_Q_2015_NC_ERR688547.NODE_109_79908	Duplodnaviria;Heunggongvirae;Uroviricota;Caudoviricetes;Caudovirales
Feng_Q_2015_NC_ERR688547.NODE_133_70863	Unassigned
Feng_Q_2015_NC_ERR688547.NODE_2052_12627	Unassigned
Feng_Q_2015_NC_ERR688547.NODE_443_36221	Unassigned
Feng_Q_2015_NC_ERR688547.NODE_731_25604	Unassigned
Feng_Q_2015_NC_ERR688547.NODE_88_90759	Unassigned
Feng_Q_2015_NC_ERR688553.NODE_116_77095	Unassigned
Feng_Q_2015_NC_ERR688553.NODE_1530_15294	Unassigned
Feng_Q_2015_NC_ERR688553.NODE_198_54688	Unassigned
Feng_Q_2015_NC_ERR688553.NODE_264_47838	Unassigned
Feng_Q_2015_NC_ERR688555.NODE_117_68535	Unassigned
Feng_Q_2015_NC_ERR688555.NODE_16_180361	Unassigned
Feng_Q_2015_NC_ERR688555.NODE_177_54354	Unassigned
Feng_Q_2015_NC_ERR688555.NODE_27_145559	Duplodnaviria;Heunggongvirae;Uroviricota;Caudoviricetes;Caudovirales
Feng_Q_2015_NC_ERR688555.NODE_324_37017	Unassigned
Feng_Q_2015_NC_ERR688555.NODE_95_78185	Duplodnaviria;Heunggongvirae;Uroviricota;Caudoviricetes;Caudovirales
Feng_Q_2015_NC_ERR688556.NODE_11_243924	Unassigned
Feng_Q_2015_NC_ERR688556.NODE_160_60631	Unassigned
Feng_Q_2015_NC_ERR688556.NODE_448_29909	Unassigned
Feng_Q_2015_NC_ERR688556.NODE_746_20965	Unassigned
Feng_Q_2015_NC_ERR688558.NODE_36_162037	Unassigned
Feng_Q_2015_NC_ERR688558.NODE_361_51952	Unassigned
Feng_Q_2015_NC_ERR688558.NODE_46_155326	Unassigned
Feng_Q_2015_NC_ERR688558.NODE_8_356872	Unassigned
Feng_Q_2015_NC_ERR688559.NODE_137_87077	Unassigned
Feng_Q_2015_NC_ERR688559.NODE_2248_11546	Unassigned
Feng_Q_2015_NC_ERR688559.NODE_255_57902	Duplodnaviria;Heunggongvirae;Uroviricota;Caudoviricetes;Caudovirales
Feng_Q_2015_NC_ERR688559.NODE_422_41089	Unassigned
Feng_Q_2015_NC_ERR688559.NODE_616_31455	Unassigned
Feng_Q_2015_NC_ERR688564.NODE_124_96826	Unassigned
Feng_Q_2015_NC_ERR688564.NODE_1308_21004	Unassigned
Feng_Q_2015_NC_ERR688564.NODE_132_95137	Unassigned
Feng_Q_2015_NC_ERR688564.NODE_188_84854	Unassigned
Feng_Q_2015_NC_ERR688564.NODE_270_68917	Unassigned
Feng_Q_2015_NC_ERR688564.NODE_36_168274	Duplodnaviria;Heunggongvirae;Uroviricota;Caudoviricetes;Caudovirales
Feng_Q_2015_NC_ERR688564.NODE_589_40354	Unassigned
Feng_Q_2015_NC_ERR688567.NODE_103_94083	Duplodnaviria;Heunggongvirae;Uroviricota;Caudoviricetes;Caudovirales;Myoviridae
Feng_Q_2015_NC_ERR688567.NODE_107_91730	Unassigned
Feng_Q_2015_NC_ERR688567.NODE_11_337426	Duplodnaviria;Heunggongvirae;Uroviricota;Caudoviricetes;Caudovirales
Feng_Q_2015_NC_ERR688567.NODE_120_87774	Unassigned
Feng_Q_2015_NC_ERR688567.NODE_33_179828	Duplodnaviria;Heunggongvirae;Uroviricota;Caudoviricetes;Caudovirales
Feng_Q_2015_NC_ERR688567.NODE_352_44489	Unassigned
Feng_Q_2015_NC_ERR688567.NODE_49_144613	Unassigned
Feng_Q_2015_NC_ERR688567.NODE_6_356251	Unassigned
Feng_Q_2015_NC_ERR688567.NODE_92_98026	Unassigned
Feng_Q_2015_NC_ERR688567.NODE_96_97017	Unassigned
Feng_Q_2015_NC_ERR688569.NODE_2_530353	Duplodnaviria;Heunggongvirae;Uroviricota;Caudoviricetes;Caudovirales
Feng_Q_2015_NC_ERR688569.NODE_24_224744	Unassigned
Feng_Q_2015_NC_ERR688569.NODE_274_58266	Unassigned
Feng_Q_2015_NC_ERR688569.NODE_34_181591	Unassigned
Feng_Q_2015_NC_ERR688569.NODE_59_138225	Duplodnaviria;Heunggongvirae;Uroviricota;Caudoviricetes;Caudovirales
Feng_Q_2015_NC_ERR688569.NODE_65_130683	Duplodnaviria;Heunggongvirae;Uroviricota;Caudoviricetes;Caudovirales;Myoviridae
Feng_Q_2015_NC_ERR688570.NODE_22574_1751	Unassigned
Feng_Q_2015_NC_ERR688570.NODE_896_16244	Unassigned
Feng_Q_2015_NC_ERR688574.NODE_183341_294	Unassigned
Feng_Q_2015_NC_ERR688574.NODE_50198_1001	Unassigned
Feng_Q_2015_NC_ERR688580.NODE_71_98157	Unassigned
Feng_Q_2015_NC_ERR688580.NODE_89_84760	Duplodnaviria;Heunggongvirae;Uroviricota;Caudoviricetes;Caudovirales;Myoviridae
Feng_Q_2015_NC_ERR688585.NODE_65_76082	Unassigned
Feng_Q_2015_NC_ERR688586.NODE_6124_6133	Unassigned
Feng_Q_2015_NC_ERR688586.NODE_82094_779	Unassigned
Feng_Q_2015_NC_ERR688589.NODE_10_365688	Duplodnaviria;Heunggongvirae;Uroviricota;Caudoviricetes;Caudovirales
Feng_Q_2015_NC_ERR688589.NODE_249_54870	Unassigned
Feng_Q_2015_NC_ERR688589.NODE_26_209350	Duplodnaviria;Heunggongvirae;Uroviricota;Caudoviricetes;Caudovirales
Feng_Q_2015_NC_ERR688589.NODE_37_178501	Unassigned
Feng_Q_2015_NC_ERR688589.NODE_46_157332	Unassigned
Feng_Q_2015_NC_ERR688589.NODE_52_150807	Unassigned
Feng_Q_2015_NC_ERR688589.NODE_61_134781	Unassigned
Feng_Q_2015_NC_ERR688589.NODE_76_116818	Unassigned
Feng_Q_2015_NC_ERR688592.NODE_149_84504	Unassigned
Feng_Q_2015_NC_ERR688592.NODE_190_74602	Unassigned
Feng_Q_2015_NC_ERR688592.NODE_2083_15290	Unassigned
Feng_Q_2015_NC_ERR688592.NODE_804_31889	Unassigned
Feng_Q_2015_NC_ERR688592.NODE_926_28979	Unassigned
Feng_Q_2015_NC_ERR688593.NODE_117_79004	Duplodnaviria;Heunggongvirae;Uroviricota;Caudoviricetes;Caudovirales;Myoviridae
Feng_Q_2015_NC_ERR688593.NODE_223_57434	Unassigned
Feng_Q_2015_NC_ERR688593.NODE_462_38307	Duplodnaviria;Heunggongvirae;Uroviricota;Caudoviricetes;Caudovirales
Feng_Q_2015_NC_ERR688593.NODE_61_106133	Unassigned
Feng_Q_2015_NC_ERR688604.NODE_185_81020	Duplodnaviria;Heunggongvirae;Uroviricota;Caudoviricetes;Caudovirales;Myoviridae
Feng_Q_2015_NC_ERR688605.NODE_11_256862	Unassigned
Feng_Q_2015_NC_ERR688605.NODE_12_251688	Unassigned
Feng_Q_2015_NC_ERR688605.NODE_144_63822	Duplodnaviria;Heunggongvirae;Uroviricota;Caudoviricetes;Caudovirales
Feng_Q_2015_NC_ERR688605.NODE_29_163335	Unassigned
Feng_Q_2015_NC_ERR688605.NODE_42_133535	Duplodnaviria;Heunggongvirae;Uroviricota;Caudoviricetes;Caudovirales
Feng_Q_2015_NC_ERR688610.NODE_14_279815	Unassigned
Feng_Q_2015_NC_ERR688610.NODE_3_496081	Unassigned
Feng_Q_2015_NC_ERR688610.NODE_6_403104	Duplodnaviria;Heunggongvirae;Uroviricota;Caudoviricetes;Caudovirales
Feng_Q_2015_NC_ERR688611.NODE_136_84245	Unassigned
Feng_Q_2015_NC_ERR688611.NODE_169_75697	Duplodnaviria;Heunggongvirae;Uroviricota;Caudoviricetes;Caudovirales;Myoviridae
Feng_Q_2015_NC_ERR688611.NODE_2215_14379	Unassigned
Feng_Q_2015_NC_ERR688618.NODE_109_124524	Duplodnaviria;Heunggongvirae;Uroviricota;Caudoviricetes;Caudovirales;Myoviridae
Feng_Q_2015_NC_ERR688618.NODE_12_352307	Duplodnaviria;Heunggongvirae;Uroviricota;Caudoviricetes;Caudovirales
Feng_Q_2015_NC_ERR688618.NODE_213_86366	Unassigned
Feng_Q_2015_NC_ERR688618.NODE_3_536695	Duplodnaviria;Heunggongvirae;Uroviricota;Caudoviricetes;Caudovirales
Feng_Q_2015_NC_ERR688618.NODE_5_518151	Unassigned
Feng_Q_2015_NC_ERR688623.NODE_1166_21077	Unassigned
Feng_Q_2015_NC_ERR688623.NODE_137_87382	Duplodnaviria;Heunggongvirae;Uroviricota;Caudoviricetes;Caudovirales
Feng_Q_2015_NC_ERR688623.NODE_24764_1325	Unassigned
Feng_Q_2015_NC_ERR688623.NODE_299_56604	Unassigned
Feng_Q_2015_NC_ERR688623.NODE_5272_5330	Unassigned
Feng_Q_2015_NC_ERR688623.NODE_854_27571	Unassigned
Feng_Q_2015_NC_ERR688624.NODE_117_99870	Unassigned
Feng_Q_2015_NC_ERR688624.NODE_13_239271	Unassigned
Feng_Q_2015_NC_ERR688624.NODE_154_87382	Duplodnaviria;Heunggongvirae;Uroviricota;Caudoviricetes;Caudovirales;Myoviridae
Feng_Q_2015_NC_ERR688624.NODE_176_83618	Unassigned
Feng_Q_2015_NC_ERR688624.NODE_178_82922	Unassigned
Feng_Q_2015_NC_ERR688624.NODE_247_68574	Unassigned
Feng_Q_2015_NC_ERR688624.NODE_418_49055	Unassigned
Feng_Q_2015_NC_ERR688626.NODE_21_215262	Unassigned
Feng_Q_2015_NC_ERR688626.NODE_24_209135	Duplodnaviria;Heunggongvirae;Uroviricota;Caudoviricetes;Caudovirales
Feng_Q_2015_NC_ERR688626.NODE_299_57664	Unassigned
Feng_Q_2015_NC_ERR688626.NODE_314_55127	Unassigned
Feng_Q_2015_NC_ERR688626.NODE_44_153581	Unassigned
Feng_Q_2015_NC_ERR688626.NODE_50_139189	Unassigned
Feng_Q_2015_NC_ERR688626.NODE_516_39242	Unassigned
Feng_Q_2015_NC_ERR688626.NODE_75_119800	Unassigned
Feng_Q_2015_NC_ERR688627.NODE_510_33615	Unassigned
Feng_Q_2015_NC_ERR688632.NODE_10_226415	Unassigned
Feng_Q_2015_NC_ERR688632.NODE_22_179180	Unassigned
Feng_Q_2015_NC_ERR688632.NODE_253_55532	Unassigned
Feng_Q_2015_NC_ERR688632.NODE_28_165749	Unassigned
Feng_Q_2015_NC_ERR688632.NODE_56_124711	Duplodnaviria;Heunggongvirae;Uroviricota;Caudoviricetes;Caudovirales;Myoviridae
Feng_Q_2015_NC_ERR688633.NODE_114400_553	Unassigned
Feng_Q_2015_NC_ERR688633.NODE_46745_1206	Unassigned
Feng_Q_2015_NC_ERR688633.NODE_6396_6798	Unassigned
Feng_Q_2015_NC_ERR688633.NODE_6706_6515	Unassigned
Feng_Q_2015_NC_ERR688635.NODE_1680_19747	Unassigned
Feng_Q_2015_NC_ERR688635.NODE_2103_16787	Unassigned
Feng_Q_2015_NC_ERR688639.NODE_155594_295	Unassigned
Feng_Q_2015_NC_ERR688639.NODE_59877_781	Duplodnaviria;Heunggongvirae;Uroviricota;Caudoviricetes;Caudovirales
Feng_Q_2015_NC_ERR688642.NODE_140_129000	Unassigned
Feng_Q_2015_NC_ERR688642.NODE_244_91493	Duplodnaviria;Heunggongvirae;Uroviricota;Caudoviricetes;Caudovirales
Feng_Q_2015_NC_ERR688642.NODE_262_85734	Unassigned
Feng_Q_2015_NC_ERR688642.NODE_263_85708	Duplodnaviria;Heunggongvirae;Uroviricota;Caudoviricetes;Caudovirales
Feng_Q_2015_NC_ERR688642.NODE_400_63779	Unassigned
Feng_Q_2015_NC_ERR688642.NODE_484_54330	Unassigned
Feng_Q_2015_NC_ERR688642.NODE_74_174533	Duplodnaviria;Heunggongvirae;Uroviricota;Caudoviricetes;Caudovirales
Feng_Q_2015_NC_ERR688642.NODE_93_154348	Unassigned
Feng_Q_2015_NC_ERR688644.NODE_352_35411	Unassigned
Feng_Q_2015_NC_ERR710424.NODE_224_72588	Unassigned
Feng_Q_2015_NC_ERR710424.NODE_25_230116	Duplodnaviria;Heunggongvirae;Uroviricota;Caudoviricetes;Caudovirales
Feng_Q_2015_NC_ERR710424.NODE_311_59590	Unassigned
Feng_Q_2015_NC_ERR710424.NODE_385_50732	Unassigned
Feng_Q_2015_NC_ERR710424.NODE_46_178335	Duplodnaviria;Heunggongvirae;Uroviricota;Caudoviricetes;Caudovirales
Feng_Q_2015_NC_ERR710429.NODE_1634_15065	Unassigned
Feng_Q_2015_NC_ERR710429.NODE_2374_11030	Unassigned
Feng_Q_2015_NC_ERR710432.NODE_318_59390	Unassigned
Feng_Q_2015_NC_ERR710432.NODE_47_178432	Unassigned
Feng_Q_2015_NC_ERR710432.NODE_62_151820	Duplodnaviria;Heunggongvirae;Uroviricota;Caudoviricetes;Caudovirales;Myoviridae
Feng_Q_2015_NC_ERR710432.NODE_9_302670	Unassigned
GPD|uvig_105786	Unassigned
GPD|uvig_124530	Unassigned
GPD|uvig_137293	Duplodnaviria;Heunggongvirae;Uroviricota;Caudoviricetes;Caudovirales
GPD|uvig_145864	Duplodnaviria;Heunggongvirae;Uroviricota;Caudoviricetes;Caudovirales
GPD|uvig_147901	Duplodnaviria;Heunggongvirae;Uroviricota;Caudoviricetes;Caudovirales
GPD|uvig_148987	Duplodnaviria;Heunggongvirae;Uroviricota;Caudoviricetes;Caudovirales;Siphoviridae
GPD|uvig_156887	Duplodnaviria;Heunggongvirae;Uroviricota;Caudoviricetes;Caudovirales
GPD|uvig_163399	Duplodnaviria;Heunggongvirae;Uroviricota;Caudoviricetes;Caudovirales;Siphoviridae
GPD|uvig_163681	Duplodnaviria;Heunggongvirae;Uroviricota;Caudoviricetes;Caudovirales
GPD|uvig_16383	Unassigned
GPD|uvig_174040	Duplodnaviria;Heunggongvirae;Uroviricota;Caudoviricetes;Caudovirales
GPD|uvig_177382	Duplodnaviria;Heunggongvirae;Uroviricota;Caudoviricetes;Caudovirales
GPD|uvig_178408	Duplodnaviria;Heunggongvirae;Uroviricota;Caudoviricetes;Caudovirales
GPD|uvig_178441	Duplodnaviria;Heunggongvirae;Uroviricota;Caudoviricetes;Caudovirales
GPD|uvig_183331	Duplodnaviria;Heunggongvirae;Uroviricota;Caudoviricetes;Caudovirales;Siphoviridae
GPD|uvig_185017	Duplodnaviria;Heunggongvirae;Uroviricota;Caudoviricetes;Caudovirales
GPD|uvig_185256	Duplodnaviria;Heunggongvirae;Uroviricota;Caudoviricetes;Caudovirales
GPD|uvig_191218	Unassigned
GPD|uvig_195409	Duplodnaviria;Heunggongvirae;Uroviricota;Caudoviricetes;Caudovirales
GPD|uvig_196446	Duplodnaviria;Heunggongvirae;Uroviricota;Caudoviricetes;Caudovirales
GPD|uvig_204047	Duplodnaviria;Heunggongvirae;Uroviricota;Caudoviricetes;Caudovirales
GPD|uvig_204276	Duplodnaviria;Heunggongvirae;Uroviricota;Caudoviricetes;Caudovirales
GPD|uvig_204331	Duplodnaviria;Heunggongvirae;Uroviricota;Caudoviricetes;Caudovirales;Podoviridae
GPD|uvig_206389	Unassigned
GPD|uvig_208836	Unassigned
GPD|uvig_209938	Duplodnaviria;Heunggongvirae;Uroviricota;Caudoviricetes;Caudovirales
GPD|uvig_220840	Duplodnaviria;Heunggongvirae;Uroviricota;Caudoviricetes;Caudovirales
GPD|uvig_245464	Duplodnaviria;Heunggongvirae;Uroviricota;Caudoviricetes;Caudovirales
GPD|uvig_259726	Duplodnaviria;Heunggongvirae;Uroviricota;Caudoviricetes;Caudovirales;Siphoviridae
GPD|uvig_281916	Duplodnaviria;Heunggongvirae;Uroviricota;Caudoviricetes;Caudovirales
GPD|uvig_299364	Duplodnaviria;Heunggongvirae;Uroviricota;Caudoviricetes;Caudovirales
GPD|uvig_305526	Unassigned
GPD|uvig_330919	Duplodnaviria;Heunggongvirae;Uroviricota;Caudoviricetes;Caudovirales
GPD|uvig_333147	Duplodnaviria;Heunggongvirae;Uroviricota;Caudoviricetes;Caudovirales
GPD|uvig_338096	Duplodnaviria;Heunggongvirae;Uroviricota;Caudoviricetes;Caudovirales
GPD|uvig_338375	Duplodnaviria;Heunggongvirae;Uroviricota;Caudoviricetes;Caudovirales
GPD|uvig_351915	Duplodnaviria;Heunggongvirae;Uroviricota;Caudoviricetes;Caudovirales
GPD|uvig_355152	Duplodnaviria;Heunggongvirae;Uroviricota;Caudoviricetes;Caudovirales
GPD|uvig_365250	Unassigned
GPD|uvig_382630	Unassigned
GPD|uvig_382962	Unassigned
GPD|uvig_384462	Duplodnaviria;Heunggongvirae;Uroviricota;Caudoviricetes;Caudovirales
GPD|uvig_417961	Unassigned
GPD|uvig_418233	Duplodnaviria;Heunggongvirae;Uroviricota;Caudoviricetes;Caudovirales
GPD|uvig_441795	Duplodnaviria;Heunggongvirae;Uroviricota;Caudoviricetes;Caudovirales
GPD|uvig_447134	Duplodnaviria;Heunggongvirae;Uroviricota;Caudoviricetes;Caudovirales
GPD|uvig_487713	Duplodnaviria;Heunggongvirae;Uroviricota;Caudoviricetes;Caudovirales
GPD|uvig_539350	Unassigned
GPD|uvig_544466	Unassigned
GPD|uvig_545215	Duplodnaviria;Heunggongvirae;Uroviricota;Caudoviricetes;Caudovirales
GPD|uvig_552052	Duplodnaviria;Heunggongvirae;Uroviricota;Caudoviricetes;Caudovirales;Siphoviridae
GPD|uvig_552115	Duplodnaviria;Heunggongvirae;Uroviricota;Caudoviricetes;Caudovirales;Siphoviridae
GPD|uvig_552897	Duplodnaviria;Heunggongvirae;Uroviricota;Caudoviricetes;Caudovirales;Siphoviridae
GPD|uvig_558240	Duplodnaviria;Heunggongvirae;Uroviricota;Caudoviricetes;Caudovirales
GPD|uvig_558467	Duplodnaviria;Heunggongvirae;Uroviricota;Caudoviricetes;Caudovirales;Siphoviridae
GPD|uvig_558965	Duplodnaviria;Heunggongvirae;Uroviricota;Caudoviricetes;Caudovirales
GPD|uvig_565281	Duplodnaviria;Heunggongvirae;Uroviricota;Caudoviricetes;Caudovirales
GPD|uvig_565629	Duplodnaviria;Heunggongvirae;Uroviricota;Caudoviricetes;Caudovirales
GPD|uvig_566125	Unassigned
GPD|uvig_580462	Duplodnaviria;Heunggongvirae;Uroviricota;Caudoviricetes;Caudovirales
GPD|uvig_582667	Duplodnaviria;Heunggongvirae;Uroviricota;Caudoviricetes;Caudovirales;Siphoviridae
GPD|uvig_584620	Unassigned
GPD|uvig_587908	Duplodnaviria;Heunggongvirae;Uroviricota;Caudoviricetes;Caudovirales
GPD|uvig_591342	Duplodnaviria;Heunggongvirae;Uroviricota;Caudoviricetes;Caudovirales
GPD|uvig_591350	Duplodnaviria;Heunggongvirae;Uroviricota;Caudoviricetes;Caudovirales
GPD|uvig_59249	Duplodnaviria;Heunggongvirae;Uroviricota;Caudoviricetes;Caudovirales
GPD|uvig_593340	Duplodnaviria;Heunggongvirae;Uroviricota;Caudoviricetes;Caudovirales;Siphoviridae
GPD|uvig_593635	Duplodnaviria;Heunggongvirae;Uroviricota;Caudoviricetes;Caudovirales;Siphoviridae
GPD|uvig_594210	Duplodnaviria;Heunggongvirae;Uroviricota;Caudoviricetes;Caudovirales
GPD|uvig_595957	Unassigned
GPD|uvig_597759	Duplodnaviria;Heunggongvirae;Uroviricota;Caudoviricetes;Caudovirales
GPD|uvig_598747	Duplodnaviria;Heunggongvirae;Uroviricota;Caudoviricetes;Caudovirales
GPD|uvig_7979	Duplodnaviria;Heunggongvirae;Uroviricota;Caudoviricetes;Caudovirales
GPD|uvig_85096	Duplodnaviria;Heunggongvirae;Uroviricota;Caudoviricetes;Caudovirales
GPD|uvig_86060	Duplodnaviria;Heunggongvirae;Uroviricota;Caudoviricetes;Caudovirales;Siphoviridae
HMP.158013734.contig105867_751	Unassigned
HMP.158033964.contig10010_3151	Unassigned
HMP.158033964.contig48760_12658	Unassigned
HMP.158499257.contig46474_38876	Duplodnaviria;Heunggongvirae;Uroviricota;Caudoviricetes;Caudovirales
HMP.158742018.contig20391_540	Unassigned
HMP.159268001.contig172287_2042	Unassigned
HMP.159268001.contig49462_11939	Duplodnaviria;Heunggongvirae;Uroviricota;Caudoviricetes;Caudovirales
HMP.159268001.contig52769_3480	Unassigned
HMP.370027359.contig207374_1117	Unassigned
HMP.370027359.contig208542_5295	Unassigned
HMP.370027359.contig60005_6711	Unassigned
HMP.706846339.contig81847_53536	Duplodnaviria;Heunggongvirae;Uroviricota;Caudoviricetes;Caudovirales
HMP.763678604.contig63623_40452	Duplodnaviria;Heunggongvirae;Uroviricota;Caudoviricetes;Caudovirales;Siphoviridae
HMP.763698834.contig11430_20516	Duplodnaviria;Heunggongvirae;Uroviricota;Caudoviricetes;Caudovirales
HMP.763698834.contig46144_772	Unassigned
HMP.763860675.contig14653_37521	Unassigned
HMP.763860675.contig62466_36144	Unassigned
HMP.763860675.contig65806_66934	Unassigned
HMP.763860675.contig67146_10080	Unassigned
HMP.763860675.contig68163_5869	Unassigned
HMP.764062976.contig18993_126298	Unassigned
HMP.764062976.contig215436_8358	Unassigned
HMP.764062976.contig36899_56556	Duplodnaviria;Heunggongvirae;Uroviricota;Caudoviricetes;Caudovirales
HMP.764062976.contig60515_51795	Unassigned
HMP.764062976.contig61675_12891	Unassigned
HMP.764062976.contig62638_78500	Unassigned
HMP.764062976.contig72590_44039	Unassigned
HMP.764062976.contig74748_79286	Unassigned
HMP.764062976.contig76038_48683	Unassigned
HMP.764062976.contig76237_20630	Unassigned
HMP.764083206.contig105735_12761	Unassigned
HMP.764083206.contig136723_14329	Unassigned
HMP.764083206.contig142169_8441	Unassigned
HMP.764083206.contig147318_6113	Unassigned
HMP.764083206.contig155544_8721	Unassigned
HMP.764791260.contig141806_5280	Unassigned
HMP.SRS019582.scaffold7592_1_3885	Unassigned
HMP.SRS020869.scaffold38272_1_332	Unassigned
HMP.SRS023914.scaffold102073_1_1136	Unassigned
HMP.SRS048870.scaffold27331_1_44971	Unassigned
HMP.SRS048870.scaffold37535_1_24492	Unassigned
HMP.SRS048870.scaffold37591_1_30851	Unassigned
HMP.SRS048870.scaffold89200_1_15720	Unassigned
HMP.SRS049773.contig26103_1905	Unassigned
HMP.SRS049773.contig8443_4801	Unassigned
HMP.SRS055017.contig131148_8109	Unassigned
HMP.SRS055017.contig37574_35635	Duplodnaviria;Heunggongvirae;Uroviricota;Caudoviricetes;Caudovirales
HMP.SRS077024.contig34979_404	Duplodnaviria;Heunggongvirae;Uroviricota;Caudoviricetes;Caudovirales
HMP.SRS077392.contig145086_682	Unassigned
HMP.SRS1041033.contig18634_8187	Unassigned
HMP.SRS1055056.contig18050_857	Unassigned
HMP.SRS142503.contig14153_1569	Unassigned
HMP.SRS142503.contig16983_1902	Unassigned
HMP.SRS144183.contig99003_1672	Unassigned
HMP.SRS147271.contig3753_1100	Unassigned
HMP.SRS147271.contig68620_803	Unassigned
HMP.SRS148196.contig14163_728	Unassigned
HMP.SRS148196.contig141895_1499	Duplodnaviria;Heunggongvirae;Uroviricota;Caudoviricetes;Caudovirales
HMP.SRS148215.contig12319_615	Unassigned
HMP.SRS149784.contig108391_2126	Unassigned
HMP.SRS149784.contig25778_8396	Unassigned
IMG|DTR_387488	Duplodnaviria;Heunggongvirae;Uroviricota;Caudoviricetes;Caudovirales
IMG|DTR_392373	Duplodnaviria;Heunggongvirae;Uroviricota;Caudoviricetes;Caudovirales
IMG|DTR_584019	Duplodnaviria;Heunggongvirae;Uroviricota;Caudoviricetes;Caudovirales;Siphoviridae
IMG|DTR_733507	Duplodnaviria;Heunggongvirae;Uroviricota;Caudoviricetes;Caudovirales
IMG|GCA_003963595.1	Monodnaviria;Shotokuvirae;Cressdnaviricota;Arfiviricetes;Cremevirales;Smacoviridae;Huchismacovirus;
IMG|GCA_003963895.1	Monodnaviria;Shotokuvirae;Cressdnaviricota;Arfiviricetes;Cremevirales;Smacoviridae;Huchismacovirus;
IMG|GCA_003964035.1	Monodnaviria;Shotokuvirae;Cressdnaviricota;Arfiviricetes;Cremevirales;Smacoviridae;Huchismacovirus;
IMG|GCA_003964135.1	Monodnaviria;Shotokuvirae;Cressdnaviricota;Arfiviricetes;Cremevirales;Smacoviridae
IMG|IMGVR_UViG_2065487003_000002|2065487003|mockstg_il_soap_contig_48	Duplodnaviria;Heunggongvirae;Uroviricota;Caudoviricetes;Caudovirales
IMG|IMGVR_UViG_2554235476_000001|2554235476|2554309869	Monodnaviria;Trapavirae;Saleviricota;Huolimaviricetes;Haloruvirales;Pleolipoviridae;Betapleolipovirus;
IMG|IMGVR_UViG_2554235498_000001|2554235498|2554311572	Monodnaviria;Trapavirae;Saleviricota;Huolimaviricetes;Haloruvirales;Pleolipoviridae;Betapleolipovirus;
IMG|IMGVR_UViG_3300007802_000040|3300007802|Ga0105667_101691	Duplodnaviria;Heunggongvirae;Uroviricota;Caudoviricetes;Caudovirales
IMG|IMGVR_UViG_3300008132_000081|3300008132|Ga0111230_1002000	Duplodnaviria;Heunggongvirae;Uroviricota;Caudoviricetes;Caudovirales;Podoviridae
IMG|IMGVR_UViG_3300008268_000037|3300008268|Ga0111491_1000709	Duplodnaviria;Heunggongvirae;Uroviricota;Caudoviricetes;Caudovirales
IMG|IMGVR_UViG_3300008299_000034|3300008299|Ga0114868_1000657|1185-38654	Duplodnaviria;Heunggongvirae;Uroviricota;Caudoviricetes;Caudovirales
IMG|IMGVR_UViG_3300008523_000017|3300008523|Ga0115231_1000581	Duplodnaviria;Heunggongvirae;Uroviricota;Caudoviricetes;Caudovirales
IMG|IMGVR_UViG_3300008725_000008|3300008725|Ga0115670_1000674	Duplodnaviria;Heunggongvirae;Uroviricota;Caudoviricetes;Caudovirales;Siphoviridae
IMG|IMGVR_UViG_3300010278_000002|3300010278|Ga0129311_1000428	Duplodnaviria;Heunggongvirae;Uroviricota;Caudoviricetes;Caudovirales
IMG|IMGVR_UViG_3300014028_000007|3300014028|Ga0117810_1000126	Duplodnaviria;Heunggongvirae;Uroviricota;Caudoviricetes;Caudovirales
IMG|IMGVR_UViG_3300014040_000006|3300014040|Ga0117811_1000275	Duplodnaviria;Heunggongvirae;Uroviricota;Caudoviricetes;Caudovirales
IMG|IMGVR_UViG_3300021255_000120|3300021255|Ga0223825_12561298	Duplodnaviria;Heunggongvirae;Uroviricota;Caudoviricetes;Caudovirales
IMG|IMGVR_UViG_3300021256_000170|3300021256|Ga0223826_10001368	Duplodnaviria;Heunggongvirae;Uroviricota;Caudoviricetes;Caudovirales
IMG|IMGVR_UViG_3300021295_000003|3300021295|Ga0214522_1000017	Duplodnaviria;Heunggongvirae;Uroviricota;Caudoviricetes;Caudovirales
IMG|IMGVR_UViG_3300021399_000238|3300021399|Ga0224415_10000710	Duplodnaviria;Heunggongvirae;Uroviricota;Caudoviricetes;Caudovirales
IMG|IMGVR_UViG_3300021431_000443|3300021431|Ga0224423_10003143|5268-23100	Duplodnaviria;Heunggongvirae;Uroviricota;Caudoviricetes;Caudovirales
IMG|IMGVR_UViG_3300024299_000095|3300024299|Ga0233448_1001725	Unassigned
IMG|IMGVR_UViG_3300027976_000177|3300027976|Ga0209702_10003104	Duplodnaviria;Heunggongvirae;Uroviricota;Caudoviricetes;Caudovirales;Myoviridae
IMG|IMGVR_UViG_3300028677_000147|3300028677|Ga0255346_1006347	Duplodnaviria;Heunggongvirae;Uroviricota;Caudoviricetes;Caudovirales
IMG|IMGVR_UViG_3300029380_000049|3300029380|Ga0243900_1002384|1-16382	Duplodnaviria;Heunggongvirae;Uroviricota;Caudoviricetes;Caudovirales
IMG|IMGVR_UViG_3300029718_000038|3300029718|Ga0245237_1001780	Duplodnaviria;Heunggongvirae;Uroviricota;Caudoviricetes;Caudovirales;Siphoviridae
IMG|IMGVR_UViG_3300029852_000010|3300029852|Ga0245291_100449	Duplodnaviria;Heunggongvirae;Uroviricota;Caudoviricetes;Caudovirales
IMG|IMGVR_UViG_3300029871_000021|3300029871|Ga0245314_100772	Duplodnaviria;Heunggongvirae;Uroviricota;Caudoviricetes;Caudovirales;Siphoviridae
IMG|IMGVR_UViG_3300029885_000006|3300029885|Ga0245329_100482|1171-40797	Duplodnaviria;Heunggongvirae;Uroviricota;Caudoviricetes;Caudovirales
IMG|IMGVR_UViG_3300031867_000166|3300031867|Ga0326511_10000297	Unassigned
IMG|NC_039061.1	Monodnaviria;Shotokuvirae;Cressdnaviricota;Arfiviricetes;Cremevirales;Smacoviridae;Huchismacovirus;Human associated huchismacovirus 1
IMG|NC_039062.1	Monodnaviria;Shotokuvirae;Cressdnaviricota;Arfiviricetes;Cremevirales;Smacoviridae;Huchismacovirus;Human associated huchismacovirus 2
IMG|NC_039063.1	Monodnaviria;Shotokuvirae;Cressdnaviricota;Arfiviricetes;Cremevirales;Smacoviridae;Huchismacovirus;Human associated huchismacovirus 3
IMG|Norman_113_NODE_25_length_2504_cov_6.768477	Monodnaviria;Shotokuvirae;Cressdnaviricota;Arfiviricetes;Cremevirales;Smacoviridae;Huchismacovirus;
IMG|UGV-GENOME-0001201	Monodnaviria;Shotokuvirae;Cressdnaviricota;Arfiviricetes;Cremevirales;Smacoviridae;Huchismacovirus;
IMG|UGV-GENOME-0145846	Duplodnaviria;Heunggongvirae;Uroviricota;Caudoviricetes;Caudovirales
IMG|UGV-GENOME-0179807_1	Duplodnaviria;Heunggongvirae;Uroviricota;Caudoviricetes;Caudovirales
IMG|UGV-GENOME-0189063	Duplodnaviria;Heunggongvirae;Uroviricota;Caudoviricetes;Caudovirales
IMG|UGV-GENOME-0200618	Duplodnaviria;Heunggongvirae;Uroviricota;Caudoviricetes;Caudovirales
IMG|UGV-GENOME-0209861	Duplodnaviria;Heunggongvirae;Uroviricota;Caudoviricetes;Caudovirales
IMG|UGV-GENOME-0226971	Duplodnaviria;Heunggongvirae;Uroviricota;Caudoviricetes;Caudovirales
IMG|UGV-GENOME-0228900	Duplodnaviria;Heunggongvirae;Uroviricota;Caudoviricetes;Caudovirales
IMG|UGV-GENOME-0231656	Duplodnaviria;Heunggongvirae;Uroviricota;Caudoviricetes;Caudovirales
IMG|UGV-GENOME-0239406	Duplodnaviria;Heunggongvirae;Uroviricota;Caudoviricetes;Caudovirales
IMG|UGV-GENOME-0240165	Duplodnaviria;Heunggongvirae;Uroviricota;Caudoviricetes;Caudovirales
IMG|UGV-GENOME-0255461	Duplodnaviria;Heunggongvirae;Uroviricota;Caudoviricetes;Caudovirales
IMG|UGV-GENOME-0255724	Duplodnaviria;Heunggongvirae;Uroviricota;Caudoviricetes;Caudovirales
IMG|UGV-GENOME-0256087	Duplodnaviria;Heunggongvirae;Uroviricota;Caudoviricetes;Caudovirales
IMG|UGV-GENOME-0256185	Duplodnaviria;Heunggongvirae;Uroviricota;Caudoviricetes;Caudovirales
IMG|UGV-GENOME-0257216	Duplodnaviria;Heunggongvirae;Uroviricota;Caudoviricetes;Caudovirales
IMG|UGV-GENOME-0257348	Duplodnaviria;Heunggongvirae;Uroviricota;Caudoviricetes;Caudovirales
IMG|UGV-GENOME-0257711	Duplodnaviria;Heunggongvirae;Uroviricota;Caudoviricetes;Caudovirales
IMG|UGV-GENOME-0258495	Duplodnaviria;Heunggongvirae;Uroviricota;Caudoviricetes;Caudovirales
IMG|UGV-GENOME-0260234	Duplodnaviria;Heunggongvirae;Uroviricota;Caudoviricetes;Caudovirales
IMG|UGV-GENOME-0260310	Duplodnaviria;Heunggongvirae;Uroviricota;Caudoviricetes;Caudovirales
IMG|UGV-GENOME-0262162	Duplodnaviria;Heunggongvirae;Uroviricota;Caudoviricetes;Caudovirales
IMG|UGV-GENOME-0262696_1	Duplodnaviria;Heunggongvirae;Uroviricota;Caudoviricetes;Caudovirales
IMG|UGV-GENOME-0263128	Duplodnaviria;Heunggongvirae;Uroviricota;Caudoviricetes;Caudovirales
IMG|UGV-GENOME-0264490	Duplodnaviria;Heunggongvirae;Uroviricota;Caudoviricetes;Caudovirales
IMG|UGV-GENOME-0264891	Duplodnaviria;Heunggongvirae;Uroviricota;Caudoviricetes;Caudovirales
IMG|UGV-GENOME-0266066	Duplodnaviria;Heunggongvirae;Uroviricota;Caudoviricetes;Caudovirales
IMG|UGV-GENOME-0268635_1	Duplodnaviria;Heunggongvirae;Uroviricota;Caudoviricetes;Caudovirales
IMG|UGV-GENOME-0271153	Duplodnaviria;Heunggongvirae;Uroviricota;Caudoviricetes;Caudovirales
IMG|UGV-GENOME-0271425	Duplodnaviria;Heunggongvirae;Uroviricota;Caudoviricetes;Caudovirales
IMG|UGV-GENOME-0271646	Duplodnaviria;Heunggongvirae;Uroviricota;Caudoviricetes;Caudovirales
IMG|UGV-GENOME-0274814	Duplodnaviria;Heunggongvirae;Uroviricota;Caudoviricetes;Caudovirales
IMG|UGV-GENOME-0303866	Duplodnaviria;Heunggongvirae;Uroviricota;Caudoviricetes;Caudovirales
IMG|UGV-GENOME-0309168	Duplodnaviria;Heunggongvirae;Uroviricota;Caudoviricetes;Caudovirales
IMG|UGV-GENOME-0313195	Duplodnaviria;Heunggongvirae;Uroviricota;Caudoviricetes;Caudovirales
IMG|UGV-GENOME-0318191	Duplodnaviria;Heunggongvirae;Uroviricota;Caudoviricetes;Caudovirales
IMG|UGV-GENOME-0318983	Duplodnaviria;Heunggongvirae;Uroviricota;Caudoviricetes;Caudovirales
IMG|UGV-GENOME-0320937_1	Duplodnaviria;Heunggongvirae;Uroviricota;Caudoviricetes;Caudovirales
IMG|UGV-GENOME-0327529	Duplodnaviria;Heunggongvirae;Uroviricota;Caudoviricetes;Caudovirales
IMG|UGV-GENOME-0334155_1	Duplodnaviria;Heunggongvirae;Uroviricota;Caudoviricetes;Caudovirales
IMG|UGV-GENOME-0354002	Duplodnaviria;Heunggongvirae;Uroviricota;Caudoviricetes;Caudovirales
IMG|UGV-GENOME-0373642	Duplodnaviria;Heunggongvirae;Uroviricota;Caudoviricetes;Caudovirales
IMG|UGV-GENOME-0374504	Duplodnaviria;Heunggongvirae;Uroviricota;Caudoviricetes;Caudovirales
IMG|UGV-GENOME-0375013	Duplodnaviria;Heunggongvirae;Uroviricota;Caudoviricetes;Caudovirales
IMG|UGV-GENOME-2640363	Monodnaviria;Shotokuvirae;Cressdnaviricota;Arfiviricetes;Cremevirales;Smacoviridae
IMG|UGV-GENOME-2871376	Monodnaviria;Shotokuvirae;Cressdnaviricota;Arfiviricetes;Cremevirales;Smacoviridae;Huchismacovirus;
IMG|UGV-GENOME-4414252	Duplodnaviria;Heunggongvirae;Uroviricota;Caudoviricetes;Caudovirales
IMG|UGV-GENOME-4415077	Duplodnaviria;Heunggongvirae;Uroviricota;Caudoviricetes;Caudovirales
IMG|UGV-GENOME-4415268	Duplodnaviria;Heunggongvirae;Uroviricota;Caudoviricetes;Caudovirales
IMG|UGV-GENOME-4426261	Duplodnaviria;Heunggongvirae;Uroviricota;Caudoviricetes;Caudovirales
IMG|Yinda_HP22_trimmed_NODE_10_length_49556_cov_108.480657	Duplodnaviria;Heunggongvirae;Uroviricota;Caudoviricetes;Caudovirales
Li_JH_2014_NBT_MH0315_101102.NODE_138753_269	Unassigned
Li_JH_2014_NBT_V1.FI04_110822.NODE_465562_5335	Unassigned
Li_JH_2014_NBT_V1.FI04_110822.NODE_466216_6511	Unassigned
Li_JH_2014_NBT_V1.FI14_110821.NODE_594676_998	Unassigned
Li_JH_2014_NBT_V1.FI14_110821.NODE_619234_5251	Unassigned
provir|Feng_Q_2015_NC_ERR688524.NODE_217_70347_1	Duplodnaviria;Heunggongvirae;Uroviricota;Caudoviricetes;Caudovirales;Siphoviridae
provir|Feng_Q_2015_NC_ERR688567.NODE_108_91642_1	Duplodnaviria;Heunggongvirae;Uroviricota;Caudoviricetes;Caudovirales
provir|Feng_Q_2015_NC_ERR688569.NODE_705_30024_1	Duplodnaviria;Heunggongvirae;Uroviricota;Caudoviricetes;Caudovirales
provir|Feng_Q_2015_NC_ERR688580.NODE_36_141307_1	Duplodnaviria;Heunggongvirae;Uroviricota;Caudoviricetes;Caudovirales
provir|Feng_Q_2015_NC_ERR688592.NODE_737_34158_1	Duplodnaviria;Heunggongvirae;Uroviricota;Caudoviricetes;Caudovirales
provir|Feng_Q_2015_NC_ERR688605.NODE_81_93248_1	Duplodnaviria;Heunggongvirae;Uroviricota;Caudoviricetes;Caudovirales;Siphoviridae
provir|Feng_Q_2015_NC_ERR688611.NODE_45_142494_1	Duplodnaviria;Heunggongvirae;Uroviricota;Caudoviricetes;Caudovirales
provir|Feng_Q_2015_NC_ERR688623.NODE_3231_8370_1	Unassigned
provir|Feng_Q_2015_NC_ERR688626.NODE_64_124065_1	Duplodnaviria;Heunggongvirae;Uroviricota;Caudoviricetes;Caudovirales
provir|GPD|uvig_185885_1	Duplodnaviria;Heunggongvirae;Uroviricota;Caudoviricetes;Caudovirales
provir|GPD|uvig_186262_1	Duplodnaviria;Heunggongvirae;Uroviricota;Caudoviricetes;Caudovirales
provir|GPD|uvig_188825_1	Duplodnaviria;Heunggongvirae;Uroviricota;Caudoviricetes;Caudovirales
provir|GPD|uvig_19970_1	Duplodnaviria;Heunggongvirae;Uroviricota;Caudoviricetes;Caudovirales;Siphoviridae
provir|GPD|uvig_205826_1	Duplodnaviria;Heunggongvirae;Uroviricota;Caudoviricetes;Caudovirales
provir|GPD|uvig_205826_2	Duplodnaviria;Heunggongvirae;Uroviricota;Caudoviricetes;Caudovirales;Siphoviridae
provir|GPD|uvig_222260_1	Duplodnaviria;Heunggongvirae;Uroviricota;Caudoviricetes;Caudovirales
provir|GPD|uvig_268865_1	Duplodnaviria;Heunggongvirae;Uroviricota;Caudoviricetes;Caudovirales
provir|GPD|uvig_310929_1	Duplodnaviria;Heunggongvirae;Uroviricota;Caudoviricetes;Caudovirales
provir|GPD|uvig_337728_1	Duplodnaviria;Heunggongvirae;Uroviricota;Caudoviricetes;Caudovirales
provir|GPD|uvig_364876_1	Duplodnaviria;Heunggongvirae;Uroviricota;Caudoviricetes;Caudovirales
provir|GPD|uvig_382937_1	Duplodnaviria;Heunggongvirae;Uroviricota;Caudoviricetes;Caudovirales
provir|GPD|uvig_390321_1	Duplodnaviria;Heunggongvirae;Uroviricota;Caudoviricetes;Caudovirales
provir|GPD|uvig_432794_1	Unassigned
provir|GPD|uvig_543447_1	Duplodnaviria;Heunggongvirae;Uroviricota;Caudoviricetes;Caudovirales
provir|GPD|uvig_546929_1	Duplodnaviria;Heunggongvirae;Uroviricota;Caudoviricetes;Caudovirales;Siphoviridae
provir|GPD|uvig_548316_1	Duplodnaviria;Heunggongvirae;Uroviricota;Caudoviricetes;Caudovirales;Siphoviridae
provir|GPD|uvig_76619_1	Duplodnaviria;Heunggongvirae;Uroviricota;Caudoviricetes;Caudovirales
provir|HMP.159268001.contig46714_28491_1	Duplodnaviria;Heunggongvirae;Uroviricota;Caudoviricetes;Caudovirales
provir|HMP.SRS148196.contig8874_3221_1	Unassigned
provir|Rampelli_S_2020_mSystems_SRR9654991.NODE_109_100313_1	Duplodnaviria;Heunggongvirae;Uroviricota;Caudoviricetes;Caudovirales
provir|Rampelli_S_2020_mSystems_SRR9654999.NODE_52_92916_1	Duplodnaviria;Heunggongvirae;Uroviricota;Caudoviricetes;Caudovirales
provir|Rampelli_S_2020_mSystems_SRR9655014.NODE_14_242848_1	Duplodnaviria;Heunggongvirae;Uroviricota;Caudoviricetes;Caudovirales
provir|Xie_HL_2016_CS_35665.scaffold93676_3_43257_1	Duplodnaviria;Heunggongvirae;Uroviricota;Caudoviricetes;Caudovirales
provir|Xie_HL_2016_CS_35707.scaffold67837_2_46979_1	Duplodnaviria;Heunggongvirae;Uroviricota;Caudoviricetes;Caudovirales
provir|Xie_HL_2016_CS_35990.scaffold127790_2_37019_1	Duplodnaviria;Heunggongvirae;Uroviricota;Caudoviricetes;Caudovirales
provir|Xie_HL_2016_CS_36005.scaffold113348_1_74080_1	Duplodnaviria;Heunggongvirae;Uroviricota;Caudoviricetes;Caudovirales
provir|Xie_HL_2016_CS_36006.scaffold109788_2_111113_1	Duplodnaviria;Heunggongvirae;Uroviricota;Caudoviricetes;Caudovirales
provir|Xie_HL_2016_CS_36006.scaffold113776_2_54016_1	Duplodnaviria;Heunggongvirae;Uroviricota;Caudoviricetes;Caudovirales
provir|Xie_HL_2016_CS_36006.scaffold2253_1_135914_1	Duplodnaviria;Heunggongvirae;Uroviricota;Caudoviricetes;Caudovirales
provir|Xie_HL_2016_CS_36055.scaffold105774_1_40753_1	Unassigned
provir|Xie_HL_2016_CS_36116.scaffold17147_1_63032_1	Duplodnaviria;Heunggongvirae;Uroviricota;Caudoviricetes;Caudovirales
provir|Xie_HL_2016_CS_37097.scaffold6951_6_91880_1	Duplodnaviria;Heunggongvirae;Uroviricota;Caudoviricetes;Caudovirales
provir|Xie_HL_2016_CS_37138.scaffold76445_2_88845_1	Duplodnaviria;Heunggongvirae;Uroviricota;Caudoviricetes;Caudovirales
provir|Xie_HL_2016_CS_37181.scaffold47561_1_124393_1	Unassigned
provir|Xie_HL_2016_CS_37201.scaffold837_1_124807_1	Duplodnaviria;Heunggongvirae;Uroviricota;Caudoviricetes;Caudovirales
provir|Xie_HL_2016_CS_37208.scaffold82213_1_45912_1	Duplodnaviria;Heunggongvirae;Uroviricota;Caudoviricetes;Caudovirales
provir|Xie_HL_2016_CS_37208.scaffold82213_2_74348_1	Unassigned
provir|Xie_HL_2016_CS_37229.scaffold20520_1_62236_1	Duplodnaviria;Heunggongvirae;Uroviricota;Caudoviricetes;Caudovirales
provir|Xie_HL_2016_CS_37292.scaffold94907_1_15944_1	Unassigned
provir|Xie_HL_2016_CS_37296.scaffold26436_3_83929_1	Duplodnaviria;Heunggongvirae;Uroviricota;Caudoviricetes;Caudovirales
provir|Zeller_G_2014_MSB_CCIS12656533ST-4-0.NODE_235_61932_1	Duplodnaviria;Heunggongvirae;Uroviricota;Caudoviricetes;Caudovirales
provir|Zeller_G_2014_MSB_CCIS47284573ST-4-0.NODE_116_47806_1	Duplodnaviria;Heunggongvirae;Uroviricota;Caudoviricetes;Caudovirales
provir|Zeller_G_2014_MSB_CCIS90164298ST-4-0.NODE_164_78593_1	Duplodnaviria;Heunggongvirae;Uroviricota;Caudoviricetes;Caudovirales
provir|Zeller_G_2014_MSB_CCIS95409808ST-4-0.NODE_65_149891_1	Duplodnaviria;Heunggongvirae;Uroviricota;Caudoviricetes;Caudovirales
provir|Zeller_G_2014_MSB_CCMD42428553ST-21-0.NODE_4519_7704_1	Unassigned
provir|Zeller_G_2014_MSB_CCMD42428553ST-21-0.NODE_5278_6874_1	Unassigned
provir|Zeller_G_2014_MSB_CCMD45988061ST-21-0.NODE_4727_5717_1	Unassigned
provir|Zhang_X_2015_NM_ERR589543.NODE_14_211958_1	Duplodnaviria;Heunggongvirae;Uroviricota;Caudoviricetes;Caudovirales
provir|Zhang_X_2015_NM_ERR589543.NODE_212_59878_1	Duplodnaviria;Heunggongvirae;Uroviricota;Caudoviricetes;Caudovirales
provir|Zhang_X_2015_NM_ERR589740.NODE_447_64437_1	Duplodnaviria;Heunggongvirae;Uroviricota;Caudoviricetes;Caudovirales
provir|Zhang_X_2015_NM_ERR589769.NODE_33_246659_1	Duplodnaviria;Heunggongvirae;Uroviricota;Caudoviricetes;Caudovirales
provir|Zhang_X_2015_NM_ERR589769.NODE_33_246659_2	Duplodnaviria;Heunggongvirae;Uroviricota;Caudoviricetes;Caudovirales
provir|Zhang_X_2015_NM_ERR589775.NODE_263_68917_1	Unassigned
provir|Zhang_X_2015_NM_ERR589826.NODE_22_185670_1	Unassigned
PVD|gluvab|Seq_154001_Human_smacovirus_1_isolate_France/12/2008/3454_complete_genome	Monodnaviria;Shotokuvirae;Cressdnaviricota;Arfiviricetes;Cremevirales;Smacoviridae;Huchismacovirus;
PVD|GVD|Ma_2019_SRR341589_NODE_262_length_45054_cov_5.487189	Duplodnaviria;Heunggongvirae;Uroviricota;Caudoviricetes;Caudovirales
PVD|GVD|Ma_2019_SRR341670_NODE_370_length_49477_cov_15.778236	Duplodnaviria;Heunggongvirae;Uroviricota;Caudoviricetes;Caudovirales
PVD|GVD|Ma_2019_SRR413585_NODE_2154_length_7213_cov_3.080190	Unassigned
PVD|GVD|Ma_2019_SRR413585_NODE_2512_length_6241_cov_2.111057	Unassigned
PVD|GVD|Ma_2019_SRR413585_NODE_726_length_23621_cov_2.314394	Duplodnaviria;Heunggongvirae;Uroviricota;Caudoviricetes;Caudovirales
PVD|GVD|Ma_2019_SRR413681_NODE_1120_length_20241_cov_4.926583	Unassigned
PVD|GVD|Ma_2019_SRR413754_NODE_324_length_74767_cov_10.573174	Unassigned
PVD|GVD|Minot_Diet_SRR5088938_NODE_163_length_12154_cov_91.098288	Duplodnaviria;Heunggongvirae;Uroviricota;Caudoviricetes;Caudovirales;Podoviridae
PVD|GVD|Norman_106_NODE_37_length_2504_cov_7.888934	Monodnaviria;Shotokuvirae;Cressdnaviricota;Arfiviricetes;Cremevirales;Smacoviridae;Huchismacovirus;
PVD|GVD|Rampelli_HCO_11_NODE_896_length_12918_cov_7.188292	Unassigned
PVD|GVD|Rampelli_HCO_12_NODE_74_length_42185_cov_4.777736	Duplodnaviria;Heunggongvirae;Uroviricota;Caudoviricetes;Caudovirales
PVD|GVD|Shkoporov_2018_SRR6128094_NODE_5_length_99079_cov_529.888320	Unassigned
PVD|GVD|Zuo_2017_SRR5677785_NODE_615_length_6473_cov_5.797289	Duplodnaviria;Heunggongvirae;Uroviricota;Caudoviricetes;Caudovirales;Podoviridae
PVD|GVD|Zuo_2017_SRR5677806_NODE_21_length_40158_cov_338.408149	Duplodnaviria;Heunggongvirae;Uroviricota;Caudoviricetes;Caudovirales;Siphoviridae
PVD|HGV_Individual|metaspades_NG-13376_922T10_lib202054_5478_NODE_420_length_2314_cov_2.34838	Duplodnaviria;Heunggongvirae;Uroviricota;Caudoviricetes;Caudovirales
PVD|HGV_Individual|metaspades_NG-13376_922T9_lib202089_5478_NODE_17_length_36845_cov_38.724	Duplodnaviria;Heunggongvirae;Uroviricota;Caudoviricetes;Caudovirales
PVD|mVCs_PaezEspino_Nature|3300003429.aJGI25914J50564_10000010	Unassigned
Qin_JJ_2012_Nature_SRR341670.C1105116_1_13674	Unassigned
Qin_JJ_2012_Nature_SRR341670.scaffold21418_1_108462	Unassigned
Qin_JJ_2012_Nature_SRR341670.scaffold41647_2_35434	Unassigned
Qin_JJ_2012_Nature_SRR341670.scaffold87766_4_11541	Unassigned
Qin_JJ_2012_Nature_SRR341670.scaffold90491_1_29834	Unassigned
Rampelli_S_2015_CB_SRR1930134.NODE_124673_287	Unassigned
Rampelli_S_2015_CB_SRR1930134.NODE_36560_455	Unassigned
Rampelli_S_2020_mSystems_SRR9654973.NODE_1_411137	Unassigned
Rampelli_S_2020_mSystems_SRR9654973.NODE_143_53475	Unassigned
Rampelli_S_2020_mSystems_SRR9654973.NODE_21_168004	Unassigned
Rampelli_S_2020_mSystems_SRR9654973.NODE_3_367794	Duplodnaviria;Heunggongvirae;Uroviricota;Caudoviricetes;Caudovirales
Rampelli_S_2020_mSystems_SRR9654973.NODE_86_81508	Unassigned
Rampelli_S_2020_mSystems_SRR9654974.NODE_147_50958	Unassigned
Rampelli_S_2020_mSystems_SRR9654974.NODE_235_32636	Unassigned
Rampelli_S_2020_mSystems_SRR9654974.NODE_26_136513	Unassigned
Rampelli_S_2020_mSystems_SRR9654974.NODE_42_112449	Unassigned
Rampelli_S_2020_mSystems_SRR9654974.NODE_53_99855	Duplodnaviria;Heunggongvirae;Uroviricota;Caudoviricetes;Caudovirales
Rampelli_S_2020_mSystems_SRR9654974.NODE_54_98633	Unassigned
Rampelli_S_2020_mSystems_SRR9654974.NODE_57434_495	Unassigned
Rampelli_S_2020_mSystems_SRR9654974.NODE_68_87551	Unassigned
Rampelli_S_2020_mSystems_SRR9654974.NODE_74_85249	Unassigned
Rampelli_S_2020_mSystems_SRR9654975.NODE_4_205828	Unassigned
Rampelli_S_2020_mSystems_SRR9654975.NODE_6_176482	Unassigned
Rampelli_S_2020_mSystems_SRR9654975.NODE_67_55468	Unassigned
Rampelli_S_2020_mSystems_SRR9654975.NODE_9_157109	Unassigned
Rampelli_S_2020_mSystems_SRR9654976.NODE_31482_786	Unassigned
Rampelli_S_2020_mSystems_SRR9654976.NODE_49447_607	Unassigned
Rampelli_S_2020_mSystems_SRR9654976.NODE_78426_469	Unassigned
Rampelli_S_2020_mSystems_SRR9654977.NODE_1600_6703	Unassigned
Rampelli_S_2020_mSystems_SRR9654977.NODE_604_16491	Unassigned
Rampelli_S_2020_mSystems_SRR9654977.NODE_9568_1366	Unassigned
Rampelli_S_2020_mSystems_SRR9654980.NODE_11_183961	Unassigned
Rampelli_S_2020_mSystems_SRR9654980.NODE_12_174570	Unassigned
Rampelli_S_2020_mSystems_SRR9654980.NODE_17_144635	Duplodnaviria;Heunggongvirae;Uroviricota;Caudoviricetes;Caudovirales
Rampelli_S_2020_mSystems_SRR9654980.NODE_33_114301	Unassigned
Rampelli_S_2020_mSystems_SRR9654980.NODE_40_103729	Duplodnaviria;Heunggongvirae;Uroviricota;Caudoviricetes;Caudovirales
Rampelli_S_2020_mSystems_SRR9654980.NODE_86_69176	Unassigned
Rampelli_S_2020_mSystems_SRR9654981.NODE_180437_363	Unassigned
Rampelli_S_2020_mSystems_SRR9654982.NODE_1152_10512	Unassigned
Rampelli_S_2020_mSystems_SRR9654987.NODE_116718_434	Unassigned
Rampelli_S_2020_mSystems_SRR9654987.NODE_129473_407	Unassigned
Rampelli_S_2020_mSystems_SRR9654987.NODE_151527_369	Unassigned
Rampelli_S_2020_mSystems_SRR9654987.NODE_165548_350	Unassigned
Rampelli_S_2020_mSystems_SRR9654987.NODE_43429_853	Unassigned
Rampelli_S_2020_mSystems_SRR9654988.NODE_12_170711	Unassigned
Rampelli_S_2020_mSystems_SRR9654988.NODE_15_160904	Unassigned
Rampelli_S_2020_mSystems_SRR9654988.NODE_6_228640	Duplodnaviria;Heunggongvirae;Uroviricota;Caudoviricetes;Caudovirales
Rampelli_S_2020_mSystems_SRR9654990.NODE_13_190053	Unassigned
Rampelli_S_2020_mSystems_SRR9654990.NODE_17_162807	Duplodnaviria;Heunggongvirae;Uroviricota;Caudoviricetes;Caudovirales
Rampelli_S_2020_mSystems_SRR9654990.NODE_29_129282	Duplodnaviria;Heunggongvirae;Uroviricota;Caudoviricetes;Caudovirales;Myoviridae
Rampelli_S_2020_mSystems_SRR9654990.NODE_32_124491	Duplodnaviria;Heunggongvirae;Uroviricota;Caudoviricetes;Caudovirales
Rampelli_S_2020_mSystems_SRR9654990.NODE_6_254958	Unassigned
Rampelli_S_2020_mSystems_SRR9654990.NODE_7_245237	Duplodnaviria;Heunggongvirae;Uroviricota;Caudoviricetes;Caudovirales
Rampelli_S_2020_mSystems_SRR9654990.NODE_9_207174	Unassigned
Rampelli_S_2020_mSystems_SRR9654991.NODE_17_247883	Duplodnaviria;Heunggongvirae;Uroviricota;Caudoviricetes;Caudovirales
Rampelli_S_2020_mSystems_SRR9654991.NODE_206_68742	Unassigned
Rampelli_S_2020_mSystems_SRR9654991.NODE_246_59425	Unassigned
Rampelli_S_2020_mSystems_SRR9654991.NODE_250_58297	Unassigned
Rampelli_S_2020_mSystems_SRR9654991.NODE_2984_5877	Unassigned
Rampelli_S_2020_mSystems_SRR9654991.NODE_48_161700	Unassigned
Rampelli_S_2020_mSystems_SRR9654991.NODE_71_130563	Unassigned
Rampelli_S_2020_mSystems_SRR9654992.NODE_116910_360	Unassigned
Rampelli_S_2020_mSystems_SRR9654992.NODE_278442_234	Unassigned
Rampelli_S_2020_mSystems_SRR9654999.NODE_1_552966	Unassigned
Rampelli_S_2020_mSystems_SRR9654999.NODE_103_62596	Unassigned
Rampelli_S_2020_mSystems_SRR9654999.NODE_2_302155	Duplodnaviria;Heunggongvirae;Uroviricota;Caudoviricetes;Caudovirales
Rampelli_S_2020_mSystems_SRR9654999.NODE_297_31500	Unassigned
Rampelli_S_2020_mSystems_SRR9654999.NODE_5_217870	Unassigned
Rampelli_S_2020_mSystems_SRR9655001.NODE_179801_374	Unassigned
Rampelli_S_2020_mSystems_SRR9655001.NODE_21392_1587	Unassigned
Rampelli_S_2020_mSystems_SRR9655001.NODE_221191_331	Unassigned
Rampelli_S_2020_mSystems_SRR9655001.NODE_25798_1393	Unassigned
Rampelli_S_2020_mSystems_SRR9655001.NODE_66371_723	Unassigned
Rampelli_S_2020_mSystems_SRR9655005.NODE_1368_7870	Unassigned
Rampelli_S_2020_mSystems_SRR9655005.NODE_6046_2518	Unassigned
Rampelli_S_2020_mSystems_SRR9655005.NODE_62241_546	Unassigned
Rampelli_S_2020_mSystems_SRR9655005.NODE_85124_443	Unassigned
Rampelli_S_2020_mSystems_SRR9655006.NODE_76026_668	Unassigned
Rampelli_S_2020_mSystems_SRR9655007.NODE_11599_2646	Unassigned
Rampelli_S_2020_mSystems_SRR9655007.NODE_1576_10812	Unassigned
Rampelli_S_2020_mSystems_SRR9655008.NODE_15_180015	Duplodnaviria;Heunggongvirae;Uroviricota;Caudoviricetes;Caudovirales
Rampelli_S_2020_mSystems_SRR9655008.NODE_151_69940	Unassigned
Rampelli_S_2020_mSystems_SRR9655008.NODE_288_48921	Unassigned
Rampelli_S_2020_mSystems_SRR9655008.NODE_33_136569	Duplodnaviria;Heunggongvirae;Uroviricota;Caudoviricetes;Caudovirales
Rampelli_S_2020_mSystems_SRR9655008.NODE_40_125340	Duplodnaviria;Heunggongvirae;Uroviricota;Caudoviricetes;Caudovirales
Rampelli_S_2020_mSystems_SRR9655010.NODE_187282_279	Unassigned
Rampelli_S_2020_mSystems_SRR9655010.NODE_242758_250	Unassigned
Rampelli_S_2020_mSystems_SRR9655010.NODE_96723_400	Unassigned
Rampelli_S_2020_mSystems_SRR9655011.NODE_10_202910	Unassigned
Rampelli_S_2020_mSystems_SRR9655011.NODE_11_195887	Duplodnaviria;Heunggongvirae;Uroviricota;Caudoviricetes;Caudovirales
Rampelli_S_2020_mSystems_SRR9655011.NODE_13_177520	Unassigned
Rampelli_S_2020_mSystems_SRR9655011.NODE_29_132690	Unassigned
Rampelli_S_2020_mSystems_SRR9655011.NODE_33_129206	Unassigned
Rampelli_S_2020_mSystems_SRR9655011.NODE_4_239610	Duplodnaviria;Heunggongvirae;Uroviricota;Caudoviricetes;Caudovirales
Rampelli_S_2020_mSystems_SRR9655011.NODE_44_108070	Unassigned
Rampelli_S_2020_mSystems_SRR9655011.NODE_913_17804	Unassigned
Rampelli_S_2020_mSystems_SRR9655014.NODE_15_223792	Unassigned
Rampelli_S_2020_mSystems_SRR9655014.NODE_157_54708	Unassigned
Rampelli_S_2020_mSystems_SRR9655014.NODE_29_169535	Unassigned
Rampelli_S_2020_mSystems_SRR9655014.NODE_9_295582	Duplodnaviria;Heunggongvirae;Uroviricota;Caudoviricetes;Caudovirales
Rampelli_S_2020_mSystems_SRR9655015.NODE_10_245454	Duplodnaviria;Heunggongvirae;Uroviricota;Caudoviricetes;Caudovirales
Rampelli_S_2020_mSystems_SRR9655015.NODE_19_205488	Unassigned
Rampelli_S_2020_mSystems_SRR9655015.NODE_23_183249	Unassigned
Rampelli_S_2020_mSystems_SRR9655015.NODE_3_328997	Duplodnaviria;Heunggongvirae;Uroviricota;Caudoviricetes;Caudovirales
Rampelli_S_2020_mSystems_SRR9655015.NODE_5_296081	Unassigned
Rampelli_S_2020_mSystems_SRR9655015.NODE_57_118138	Duplodnaviria;Heunggongvirae;Uroviricota;Caudoviricetes;Caudovirales;Myoviridae
Rampelli_S_2020_mSystems_SRR9655017.NODE_266_41443	Unassigned
Rampelli_S_2020_mSystems_SRR9655017.NODE_3_335546	Duplodnaviria;Heunggongvirae;Uroviricota;Caudoviricetes;Caudovirales
Rampelli_S_2020_mSystems_SRR9655017.NODE_33_117332	Unassigned
Rampelli_S_2020_mSystems_SRR9655017.NODE_43_106990	Duplodnaviria;Heunggongvirae;Uroviricota;Caudoviricetes;Caudovirales;Myoviridae
Rampelli_S_2020_mSystems_SRR9655017.NODE_45_104779	Unassigned
Rampelli_S_2020_mSystems_SRR9655017.NODE_6_226086	Unassigned
Rampelli_S_2020_mSystems_SRR9655017.NODE_9_211402	Unassigned
Rampelli_S_2020_mSystems_SRR9655019.NODE_11_232142	Unassigned
Rampelli_S_2020_mSystems_SRR9655019.NODE_12_217589	Unassigned
Rampelli_S_2020_mSystems_SRR9655019.NODE_242546_333	Unassigned
Rampelli_S_2020_mSystems_SRR9655019.NODE_69_111577	Unassigned
Rampelli_S_2020_mSystems_SRR9655019.NODE_9_249977	Duplodnaviria;Heunggongvirae;Uroviricota;Caudoviricetes;Caudovirales
Rampelli_S_2020_mSystems_SRR9655020.NODE_88024_574	Unassigned
Rampelli_S_2020_mSystems_SRR9655022.NODE_22_140725	Unassigned
Rampelli_S_2020_mSystems_SRR9655022.NODE_23_136547	Duplodnaviria;Heunggongvirae;Uroviricota;Caudoviricetes;Caudovirales
Rampelli_S_2020_mSystems_SRR9655022.NODE_36_110589	Unassigned
Rampelli_S_2020_mSystems_SRR9655022.NODE_42_103198	Unassigned
Rampelli_S_2020_mSystems_SRR9655022.NODE_58_92836	Unassigned
Rampelli_S_2020_mSystems_SRR9655023.NODE_11_168367	Duplodnaviria;Heunggongvirae;Uroviricota;Caudoviricetes;Caudovirales
Rampelli_S_2020_mSystems_SRR9655023.NODE_16_138637	Unassigned
Rampelli_S_2020_mSystems_SRR9655023.NODE_165_35521	Unassigned
Rampelli_S_2020_mSystems_SRR9655023.NODE_37_99276	Unassigned
Rampelli_S_2020_mSystems_SRR9655023.NODE_38_98401	Unassigned
Rampelli_S_2020_mSystems_SRR9655023.NODE_57_71814	Unassigned
Rampelli_S_2020_mSystems_SRR9655023.NODE_63_67705	Duplodnaviria;Heunggongvirae;Uroviricota;Caudoviricetes;Caudovirales
Rampelli_S_2020_mSystems_SRR9655024.NODE_1819_8676	Unassigned
Rampelli_S_2020_mSystems_SRR9655024.NODE_2029_7881	Unassigned
Rampelli_S_2020_mSystems_SRR9655024.NODE_533_22138	Unassigned
Rampelli_S_2020_mSystems_SRR9655024.NODE_54985_606	Unassigned
Rampelli_S_2020_mSystems_SRR9655024.NODE_5695_3196	Unassigned
Rampelli_S_2020_mSystems_SRR9655025.NODE_102_62721	Unassigned
Rampelli_S_2020_mSystems_SRR9655025.NODE_105_60906	Duplodnaviria;Heunggongvirae;Uroviricota;Caudoviricetes;Caudovirales;Myoviridae
Rampelli_S_2020_mSystems_SRR9655025.NODE_250_33271	Unassigned
Rampelli_S_2020_mSystems_SRR9655025.NODE_39_105527	Unassigned
Rampelli_S_2020_mSystems_SRR9655025.NODE_526_18748	Unassigned
Rampelli_S_2020_mSystems_SRR9655025.NODE_670_15776	Unassigned
Rampelli_S_2020_mSystems_SRR9655025.NODE_74_77138	Unassigned
Rampelli_S_2020_mSystems_SRR9655025.NODE_805_13511	Unassigned
Rampelli_S_2020_mSystems_SRR9655025.NODE_96_65707	Unassigned
Rampelli_S_2020_mSystems_SRR9655025.NODE_961_11732	Duplodnaviria;Heunggongvirae;Uroviricota;Caudoviricetes;Caudovirales
Rampelli_S_2020_mSystems_SRR9655028.NODE_99257_446	Unassigned
Rampelli_S_2020_mSystems_SRR9655029.NODE_11_202644	Unassigned
Rampelli_S_2020_mSystems_SRR9655029.NODE_15_174358	Unassigned
Rampelli_S_2020_mSystems_SRR9655029.NODE_3_313170	Duplodnaviria;Heunggongvirae;Uroviricota;Caudoviricetes;Caudovirales
Rampelli_S_2020_mSystems_SRR9655029.NODE_4_308287	Duplodnaviria;Heunggongvirae;Uroviricota;Caudoviricetes;Caudovirales
Rampelli_S_2020_mSystems_SRR9655029.NODE_42_107696	Duplodnaviria;Heunggongvirae;Uroviricota;Caudoviricetes;Caudovirales;Myoviridae
Rampelli_S_2020_mSystems_SRR9655030.NODE_1362_8574	Unassigned
Rampelli_S_2020_mSystems_SRR9655030.NODE_459_26896	Unassigned
Rampelli_S_2020_mSystems_SRR9655030.NODE_542_23362	Unassigned
Rampelli_S_2020_mSystems_SRR9655030.NODE_9942_1105	Unassigned
Smits_SA_2017_Science_SRR5763450.NODE_11951_1411	Unassigned
Smits_SA_2017_Science_SRR5763450.NODE_137108_379	Unassigned
Smits_SA_2017_Science_SRR5763450.NODE_1442_3912	Unassigned
Smits_SA_2017_Science_SRR5763450.NODE_16143_1222	Unassigned
Smits_SA_2017_Science_SRR5763450.NODE_16289_1216	Unassigned
Smits_SA_2017_Science_SRR5763450.NODE_19484_1116	Unassigned
Smits_SA_2017_Science_SRR5763450.NODE_21574_1062	Unassigned
Smits_SA_2017_Science_SRR5763450.NODE_23209_1024	Unassigned
Smits_SA_2017_Science_SRR5763450.NODE_24549_996	Duplodnaviria;Heunggongvirae;Uroviricota;Caudoviricetes;Caudovirales
Smits_SA_2017_Science_SRR5763450.NODE_2633_2864	Unassigned
Smits_SA_2017_Science_SRR5763450.NODE_31731_876	Unassigned
Smits_SA_2017_Science_SRR5763450.NODE_31919_873	Unassigned
Smits_SA_2017_Science_SRR5763450.NODE_66369_580	Unassigned
Smits_SA_2017_Science_SRR5763451.NODE_145629_393	Unassigned
Smits_SA_2017_Science_SRR5763452.NODE_104759_407	Unassigned
Smits_SA_2017_Science_SRR5763454.NODE_249243_306	Unassigned
Smits_SA_2017_Science_SRR5763454.NODE_261659_298	Unassigned
Smits_SA_2017_Science_SRR5763456.NODE_1230_2028	Unassigned
Smits_SA_2017_Science_SRR5763456.NODE_4255_1046	Unassigned
Smits_SA_2017_Science_SRR5763456.NODE_4586_1005	Unassigned
Smits_SA_2017_Science_SRR5763458.NODE_2990_1366	Unassigned
Smits_SA_2017_Science_SRR5763458.NODE_785_2527	Unassigned
Smits_SA_2017_Science_SRR5763460.NODE_1821_2383	Unassigned
Smits_SA_2017_Science_SRR5763460.NODE_6232_1153	Unassigned
Smits_SA_2017_Science_SRR5763463.NODE_119981_254	Unassigned
Smits_SA_2017_Science_SRR5763463.NODE_5213_1127	Unassigned
Smits_SA_2017_Science_SRR5763463.NODE_5760_1074	Duplodnaviria;Heunggongvirae;Uroviricota;Caudoviricetes;Caudovirales
Smits_SA_2017_Science_SRR5763463.NODE_60958_330	Unassigned
Smits_SA_2017_Science_SRR5763464.NODE_164085_230	Unassigned
Smits_SA_2017_Science_SRR5763464.NODE_41674_387	Unassigned
Smits_SA_2017_Science_SRR5763464.NODE_9077_758	Unassigned
Smits_SA_2017_Science_SRR5763470.NODE_12227_600	Unassigned
Smits_SA_2017_Science_SRR5763470.NODE_1808_2441	Unassigned
Smits_SA_2017_Science_SRR5763470.NODE_1922_2313	Duplodnaviria;Heunggongvirae;Uroviricota;Caudoviricetes;Caudovirales
Smits_SA_2017_Science_SRR5763470.NODE_1965_2270	Unassigned
Smits_SA_2017_Science_SRR5763470.NODE_5183_1017	Duplodnaviria;Heunggongvirae;Uroviricota;Caudoviricetes;Caudovirales
Smits_SA_2017_Science_SRR5763470.NODE_641_4824	Duplodnaviria;Heunggongvirae;Uroviricota;Caudoviricetes;Caudovirales
Smits_SA_2017_Science_SRR5763470.NODE_9146_709	Unassigned
Smits_SA_2017_Science_SRR5763472.NODE_20052_590	Unassigned
Smits_SA_2017_Science_SRR5763472.NODE_24878_528	Unassigned
Smits_SA_2017_Science_SRR5763472.NODE_32372_464	Unassigned
Smits_SA_2017_Science_SRR5763472.NODE_35562_445	Unassigned
Smits_SA_2017_Science_SRR5763472.NODE_3768_1655	Unassigned
Smits_SA_2017_Science_SRR5763472.NODE_6027_1221	Unassigned
Smits_SA_2017_Science_SRR5763472.NODE_6255_1191	Unassigned
Smits_SA_2017_Science_SRR5763473.NODE_1678_2808	Unassigned
Smits_SA_2017_Science_SRR5763473.NODE_1948_2557	Unassigned
Smits_SA_2017_Science_SRR5763473.NODE_6031_1353	Unassigned
Smits_SA_2017_Science_SRR5763476.NODE_539_4588	Unassigned
Smits_SA_2017_Science_SRR5763477.NODE_17034_657	Unassigned
Smits_SA_2017_Science_SRR5763477.NODE_18008_640	Unassigned
Smits_SA_2017_Science_SRR5763477.NODE_21926_579	Unassigned
Smits_SA_2017_Science_SRR5763477.NODE_41193_418	Unassigned
Smits_SA_2017_Science_SRR5763477.NODE_50753_376	Unassigned
Smits_SA_2017_Science_SRR5763477.NODE_5168_1151	Unassigned
Smits_SA_2017_Science_SRR5763477.NODE_57113_354	Unassigned
Smits_SA_2017_Science_SRR5763477.NODE_8416_923	Unassigned
Smits_SA_2017_Science_SRR5763477.NODE_9542_868	Unassigned
Smits_SA_2017_Science_SRR5763477.NODE_99746_270	Unassigned
Smits_SA_2017_Science_SRR5763479.NODE_98_6022	Unassigned
Smits_SA_2017_Science_SRR5763480.NODE_1687_2416	Duplodnaviria;Heunggongvirae;Uroviricota;Caudoviricetes;Caudovirales
Smits_SA_2017_Science_SRR5763480.NODE_2459_2011	Unassigned
Smits_SA_2017_Science_SRR5763480.NODE_6084_1273	Unassigned
Smits_SA_2017_Science_SRR5763481.NODE_163837_233	Unassigned
Smits_SA_2017_Science_SRR5763482.NODE_58519_347	Unassigned
Vatanen_T_2016_Cell_SRR4305530.NODE_170_26392	Unassigned
Vatanen_T_2016_Cell_SRR4305530.NODE_613_5737	Unassigned
Vatanen_T_2016_Cell_SRR4305530.NODE_653_5489	Unassigned
Vatanen_T_2016_Cell_SRR4408017.NODE_104805_285	Unassigned
Xie_HL_2016_CS_35387.scaffold2097_2_95893	Unassigned
Xie_HL_2016_CS_35387.scaffold521_1_156137	Unassigned
Xie_HL_2016_CS_35387.scaffold83578_1_128481	Unassigned
Xie_HL_2016_CS_35387.scaffold96094_1_77150	Unassigned
Xie_HL_2016_CS_35505.scaffold12573_4_20017	Unassigned
Xie_HL_2016_CS_35505.scaffold43668_5_76053	Unassigned
Xie_HL_2016_CS_35505.scaffold66133_2_18295	Unassigned
Xie_HL_2016_CS_35515.scaffold87917_1_118906	Unassigned
Xie_HL_2016_CS_35519.scaffold64100_1_11820	Unassigned
Xie_HL_2016_CS_35519.scaffold64100_3_1600	Unassigned
Xie_HL_2016_CS_35519.scaffold64100_4_14291	Unassigned
Xie_HL_2016_CS_35519.scaffold96101_2_2981	Unassigned
Xie_HL_2016_CS_35520.scaffold118805_3_48542	Unassigned
Xie_HL_2016_CS_35520.scaffold72621_1_165	Unassigned
Xie_HL_2016_CS_35520.scaffold72621_2_12135	Unassigned
Xie_HL_2016_CS_35520.scaffold72621_3_15290	Unassigned
Xie_HL_2016_CS_35549.scaffold122112_1_3762	Unassigned
Xie_HL_2016_CS_35562.scaffold18486_3_118123	Duplodnaviria;Heunggongvirae;Uroviricota;Caudoviricetes;Caudovirales
Xie_HL_2016_CS_35562.scaffold18486_5_31314	Unassigned
Xie_HL_2016_CS_35562.scaffold24433_1_218575	Unassigned
Xie_HL_2016_CS_35562.scaffold26698_2_165916	Unassigned
Xie_HL_2016_CS_35562.scaffold69368_1_119111	Duplodnaviria;Heunggongvirae;Uroviricota;Caudoviricetes;Caudovirales;Myoviridae
Xie_HL_2016_CS_35562.scaffold91553_1_118173	Duplodnaviria;Heunggongvirae;Uroviricota;Caudoviricetes;Caudovirales
Xie_HL_2016_CS_35563.scaffold101972_1_85657	Unassigned
Xie_HL_2016_CS_35563.scaffold23499_2_145748	Unassigned
Xie_HL_2016_CS_35563.scaffold32968_2_104081	Unassigned
Xie_HL_2016_CS_35563.scaffold60995_1_22063	Unassigned
Xie_HL_2016_CS_35563.scaffold60995_2_118354	Duplodnaviria;Heunggongvirae;Uroviricota;Caudoviricetes;Caudovirales
Xie_HL_2016_CS_35630.scaffold57653_1_93339	Unassigned
Xie_HL_2016_CS_35654.scaffold106_1_248437	Unassigned
Xie_HL_2016_CS_35654.scaffold109994_1_65294	Unassigned
Xie_HL_2016_CS_35654.scaffold1452_1_89046	Unassigned
Xie_HL_2016_CS_35654.scaffold2165_1_89154	Unassigned
Xie_HL_2016_CS_35654.scaffold26407_1_142886	Unassigned
Xie_HL_2016_CS_35654.scaffold67115_1_169563	Duplodnaviria;Heunggongvirae;Uroviricota;Caudoviricetes;Caudovirales
Xie_HL_2016_CS_35654.scaffold74956_4_29331	Unassigned
Xie_HL_2016_CS_35665.scaffold130883_1_7991	Unassigned
Xie_HL_2016_CS_35665.scaffold85749_1_17257	Unassigned
Xie_HL_2016_CS_35707.scaffold1337_1_79733	Unassigned
Xie_HL_2016_CS_35707.scaffold1337_6_12025	Unassigned
Xie_HL_2016_CS_35707.scaffold22361_11_21628	Unassigned
Xie_HL_2016_CS_35707.scaffold22361_12_12943	Unassigned
Xie_HL_2016_CS_35707.scaffold22361_4_29738	Unassigned
Xie_HL_2016_CS_35707.scaffold22361_5_48060	Unassigned
Xie_HL_2016_CS_35707.scaffold22361_7_7464	Unassigned
Xie_HL_2016_CS_35707.scaffold87213_1_16350	Unassigned
Xie_HL_2016_CS_35707.scaffold87213_2_118447	Duplodnaviria;Heunggongvirae;Uroviricota;Caudoviricetes;Caudovirales
Xie_HL_2016_CS_35707.scaffold91487_1_121046	Unassigned
Xie_HL_2016_CS_35989.scaffold11518_2_83151	Unassigned
Xie_HL_2016_CS_35989.scaffold11518_4_116598	Unassigned
Xie_HL_2016_CS_35989.scaffold115395_1_103110	Unassigned
Xie_HL_2016_CS_35989.scaffold12178_1_80263	Unassigned
Xie_HL_2016_CS_35989.scaffold134214_2_75269	Unassigned
Xie_HL_2016_CS_35990.scaffold124878_3_97788	Unassigned
Xie_HL_2016_CS_35990.scaffold127790_3_52045	Unassigned
Xie_HL_2016_CS_35990.scaffold129521_1_67548	Duplodnaviria;Heunggongvirae;Uroviricota;Caudoviricetes;Caudovirales
Xie_HL_2016_CS_35990.scaffold30438_2_46786	Unassigned
Xie_HL_2016_CS_35990.scaffold30438_5_7177	Unassigned
Xie_HL_2016_CS_35990.scaffold43883_1_9721	Unassigned
Xie_HL_2016_CS_35990.scaffold57795_1_94669	Duplodnaviria;Heunggongvirae;Uroviricota;Caudoviricetes;Caudovirales;Myoviridae
Xie_HL_2016_CS_35992.scaffold103265_1_45936	Unassigned
Xie_HL_2016_CS_35992.scaffold104100_2_7499	Unassigned
Xie_HL_2016_CS_35992.scaffold108499_1_31010	Unassigned
Xie_HL_2016_CS_35992.scaffold110959_1_23778	Unassigned
Xie_HL_2016_CS_35992.scaffold48537_1_77670	Duplodnaviria;Heunggongvirae;Uroviricota;Caudoviricetes;Caudovirales
Xie_HL_2016_CS_35992.scaffold88527_1_57354	Unassigned
Xie_HL_2016_CS_35992.scaffold98135_1_61974	Duplodnaviria;Heunggongvirae;Uroviricota;Caudoviricetes;Caudovirales;Myoviridae
Xie_HL_2016_CS_35999.scaffold102461_1_112905	Duplodnaviria;Heunggongvirae;Uroviricota;Caudoviricetes;Caudovirales
Xie_HL_2016_CS_35999.scaffold102461_2_182079	Duplodnaviria;Heunggongvirae;Uroviricota;Caudoviricetes;Caudovirales
Xie_HL_2016_CS_35999.scaffold114560_1_80236	Unassigned
Xie_HL_2016_CS_35999.scaffold11746_1_234362	Unassigned
Xie_HL_2016_CS_35999.scaffold1775_2_184104	Unassigned
Xie_HL_2016_CS_35999.scaffold30013_1_169745	Unassigned
Xie_HL_2016_CS_36000.scaffold1145_2_197628	Unassigned
Xie_HL_2016_CS_36000.scaffold21340_5_152601	Unassigned
Xie_HL_2016_CS_36000.scaffold46923_2_161192	Duplodnaviria;Heunggongvirae;Uroviricota;Caudoviricetes;Caudovirales
Xie_HL_2016_CS_36000.scaffold73201_5_38698	Unassigned
Xie_HL_2016_CS_36005.scaffold113858_1_5916	Unassigned
Xie_HL_2016_CS_36005.scaffold78006_1_111473	Unassigned
Xie_HL_2016_CS_36006.scaffold114527_1_4322	Unassigned
Xie_HL_2016_CS_36006.scaffold114527_2_30274	Unassigned
Xie_HL_2016_CS_36006.scaffold34187_1_107241	Unassigned
Xie_HL_2016_CS_36006.scaffold55044_1_65919	Unassigned
Xie_HL_2016_CS_36006.scaffold68835_1_86879	Unassigned
Xie_HL_2016_CS_36012.scaffold1300_2_148066	Unassigned
Xie_HL_2016_CS_36012.scaffold71232_1_114204	Unassigned
Xie_HL_2016_CS_36012.scaffold73653_1_218529	Duplodnaviria;Heunggongvirae;Uroviricota;Caudoviricetes;Caudovirales
Xie_HL_2016_CS_36012.scaffold75089_1_233279	Unassigned
Xie_HL_2016_CS_36012.scaffold78329_1_143849	Duplodnaviria;Heunggongvirae;Uroviricota;Caudoviricetes;Caudovirales
Xie_HL_2016_CS_36033.scaffold22057_1_1691	Unassigned
Xie_HL_2016_CS_36033.scaffold83623_1_52717	Duplodnaviria;Heunggongvirae;Uroviricota;Caudoviricetes;Caudovirales
Xie_HL_2016_CS_36055.scaffold12661_2_91921	Unassigned
Xie_HL_2016_CS_36055.scaffold1566_1_78380	Duplodnaviria;Heunggongvirae;Uroviricota;Caudoviricetes;Caudovirales
Xie_HL_2016_CS_36055.scaffold20563_1_48432	Unassigned
Xie_HL_2016_CS_36055.scaffold38_1_181433	Unassigned
Xie_HL_2016_CS_36055.scaffold40427_1_140066	Unassigned
Xie_HL_2016_CS_36055.scaffold54287_1_22645	Unassigned
Xie_HL_2016_CS_36055.scaffold6108_1_281705	Unassigned
Xie_HL_2016_CS_36055.scaffold6108_2_31176	Unassigned
Xie_HL_2016_CS_36057.scaffold45820_1_1039	Unassigned
Xie_HL_2016_CS_36057.scaffold56713_2_168	Unassigned
Xie_HL_2016_CS_36057.scaffold70675_3_836	Unassigned
Xie_HL_2016_CS_36058.scaffold131499_1_2166	Duplodnaviria;Heunggongvirae;Uroviricota;Caudoviricetes;Caudovirales
Xie_HL_2016_CS_36058.scaffold154767_4_1883	Unassigned
Xie_HL_2016_CS_36116.scaffold17147_2_66815	Unassigned
Xie_HL_2016_CS_36116.scaffold62722_2_198491	Unassigned
Xie_HL_2016_CS_36116.scaffold68028_1_135325	Duplodnaviria;Heunggongvirae;Uroviricota;Caudoviricetes;Caudovirales
Xie_HL_2016_CS_36116.scaffold68433_1_33775	Unassigned
Xie_HL_2016_CS_36116.scaffold814_1_360048	Duplodnaviria;Heunggongvirae;Uroviricota;Caudoviricetes;Caudovirales
Xie_HL_2016_CS_36244.C1580966_1_7433	Duplodnaviria;Heunggongvirae;Uroviricota;Caudoviricetes;Caudovirales
Xie_HL_2016_CS_36244.C548080_1_195	Unassigned
Xie_HL_2016_CS_36244.scaffold130416_1_1905	Unassigned
Xie_HL_2016_CS_36244.scaffold1661_3_80925	Unassigned
Xie_HL_2016_CS_36244.scaffold5470_1_25077	Unassigned
Xie_HL_2016_CS_36439.scaffold1124_2_19628	Unassigned
Xie_HL_2016_CS_36439.scaffold1124_3_42294	Unassigned
Xie_HL_2016_CS_36439.scaffold1497_1_78634	Unassigned
Xie_HL_2016_CS_36439.scaffold61576_2_201585	Unassigned
Xie_HL_2016_CS_36439.scaffold88529_1_92038	Unassigned
Xie_HL_2016_CS_36439.scaffold95026_1_238818	Duplodnaviria;Heunggongvirae;Uroviricota;Caudoviricetes;Caudovirales
Xie_HL_2016_CS_36439.scaffold95134_1_82098	Unassigned
Xie_HL_2016_CS_36521.scaffold102867_1_87990	Unassigned
Xie_HL_2016_CS_36521.scaffold102867_4_40494	Unassigned
Xie_HL_2016_CS_36521.scaffold575_2_172204	Unassigned
Xie_HL_2016_CS_36521.scaffold67826_2_41155	Unassigned
Xie_HL_2016_CS_36521.scaffold8237_3_78103	Unassigned
Xie_HL_2016_CS_36522.scaffold8016_1_242836	Duplodnaviria;Heunggongvirae;Uroviricota;Caudoviricetes;Caudovirales
Xie_HL_2016_CS_36526.scaffold76281_2_34866	Unassigned
Xie_HL_2016_CS_36533.scaffold109060_1_23156	Unassigned
Xie_HL_2016_CS_36533.scaffold109060_2_65612	Duplodnaviria;Heunggongvirae;Uroviricota;Caudoviricetes;Caudovirales;Myoviridae
Xie_HL_2016_CS_36533.scaffold109106_1_110727	Duplodnaviria;Heunggongvirae;Uroviricota;Caudoviricetes;Caudovirales
Xie_HL_2016_CS_36533.scaffold109948_1_44050	Unassigned
Xie_HL_2016_CS_36533.scaffold109948_3_39715	Unassigned
Xie_HL_2016_CS_36533.scaffold110166_1_104099	Duplodnaviria;Heunggongvirae;Uroviricota;Caudoviricetes;Caudovirales
Xie_HL_2016_CS_36533.scaffold1950_1_209373	Unassigned
Xie_HL_2016_CS_36533.scaffold54698_4_149968	Unassigned
Xie_HL_2016_CS_36588.scaffold162_1_83715	Duplodnaviria;Heunggongvirae;Uroviricota;Caudoviricetes;Caudovirales
Xie_HL_2016_CS_36588.scaffold162_2_2721	Unassigned
Xie_HL_2016_CS_36588.scaffold18274_2_70787	Unassigned
Xie_HL_2016_CS_36588.scaffold24129_5_34569	Unassigned
Xie_HL_2016_CS_36588.scaffold91503_1_86881	Unassigned
Xie_HL_2016_CS_36588.scaffold91700_1_58705	Unassigned
Xie_HL_2016_CS_36667.scaffold131288_1_1450	Unassigned
Xie_HL_2016_CS_36667.scaffold145621_1_7296	Unassigned
Xie_HL_2016_CS_36695.scaffold22866_1_134501	Unassigned
Xie_HL_2016_CS_36695.scaffold30255_1_219995	Unassigned
Xie_HL_2016_CS_36695.scaffold43673_2_166333	Duplodnaviria;Heunggongvirae;Uroviricota;Caudoviricetes;Caudovirales
Xie_HL_2016_CS_36699.scaffold113773_1_77000	Unassigned
Xie_HL_2016_CS_36699.scaffold29016_1_83466	Unassigned
Xie_HL_2016_CS_36699.scaffold36274_1_101888	Unassigned
Xie_HL_2016_CS_36699.scaffold8506_2_83249	Unassigned
Xie_HL_2016_CS_36699.scaffold98061_2_55987	Unassigned
Xie_HL_2016_CS_36699.scaffold98812_2_67014	Unassigned
Xie_HL_2016_CS_37097.scaffold23604_1_165111	Unassigned
Xie_HL_2016_CS_37097.scaffold6951_2_131078	Duplodnaviria;Heunggongvirae;Uroviricota;Caudoviricetes;Caudovirales
Xie_HL_2016_CS_37097.scaffold6951_5_40291	Unassigned
Xie_HL_2016_CS_37097.scaffold90813_1_185793	Unassigned
Xie_HL_2016_CS_37100.scaffold120473_3_35752	Unassigned
Xie_HL_2016_CS_37100.scaffold53526_3_54961	Unassigned
Xie_HL_2016_CS_37100.scaffold53526_4_89363	Unassigned
Xie_HL_2016_CS_37101.scaffold100038_3_53700	Duplodnaviria;Heunggongvirae;Uroviricota;Caudoviricetes;Caudovirales;Myoviridae
Xie_HL_2016_CS_37101.scaffold13180_1_52865	Duplodnaviria;Heunggongvirae;Uroviricota;Caudoviricetes;Caudovirales
Xie_HL_2016_CS_37101.scaffold13180_3_24378	Unassigned
Xie_HL_2016_CS_37101.scaffold27711_3_93687	Unassigned
Xie_HL_2016_CS_37101.scaffold37656_1_67362	Unassigned
Xie_HL_2016_CS_37101.scaffold48514_1_150616	Duplodnaviria;Heunggongvirae;Uroviricota;Caudoviricetes;Caudovirales
Xie_HL_2016_CS_37101.scaffold85527_1_67258	Unassigned
Xie_HL_2016_CS_37101.scaffold9388_1_123701	Unassigned
Xie_HL_2016_CS_37101.scaffold9388_3_78737	Unassigned
Xie_HL_2016_CS_37105.scaffold734_2_77457	Unassigned
Xie_HL_2016_CS_37105.scaffold734_3_1226	Unassigned
Xie_HL_2016_CS_37105.scaffold91669_1_66375	Unassigned
Xie_HL_2016_CS_37137.scaffold22892_5_62762	Unassigned
Xie_HL_2016_CS_37137.scaffold60619_1_329016	Unassigned
Xie_HL_2016_CS_37137.scaffold72457_2_128350	Unassigned
Xie_HL_2016_CS_37137.scaffold90340_1_92340	Duplodnaviria;Heunggongvirae;Uroviricota;Caudoviricetes;Caudovirales;Myoviridae
Xie_HL_2016_CS_37137.scaffold95383_1_73318	Unassigned
Xie_HL_2016_CS_37137.scaffold95383_2_58358	Duplodnaviria;Heunggongvirae;Uroviricota;Caudoviricetes;Caudovirales
Xie_HL_2016_CS_37137.scaffold95383_4_73480	Unassigned
Xie_HL_2016_CS_37138.scaffold103507_1_137561	Unassigned
Xie_HL_2016_CS_37138.scaffold106192_1_137780	Duplodnaviria;Heunggongvirae;Uroviricota;Caudoviricetes;Caudovirales
Xie_HL_2016_CS_37138.scaffold106289_1_46778	Unassigned
Xie_HL_2016_CS_37138.scaffold106986_1_82011	Duplodnaviria;Heunggongvirae;Uroviricota;Caudoviricetes;Caudovirales;Myoviridae
Xie_HL_2016_CS_37138.scaffold109187_1_42849	Unassigned
Xie_HL_2016_CS_37138.scaffold13514_1_113010	Duplodnaviria;Heunggongvirae;Uroviricota;Caudoviricetes;Caudovirales
Xie_HL_2016_CS_37138.scaffold25762_1_188090	Unassigned
Xie_HL_2016_CS_37138.scaffold35549_2_218381	Unassigned
Xie_HL_2016_CS_37138.scaffold74598_1_42200	Unassigned
Xie_HL_2016_CS_37138.scaffold74598_2_47446	Unassigned
Xie_HL_2016_CS_37171.scaffold43152_4_2670	Unassigned
Xie_HL_2016_CS_37181.scaffold24829_2_101963	Unassigned
Xie_HL_2016_CS_37181.scaffold24843_1_218124	Unassigned
Xie_HL_2016_CS_37181.scaffold30954_1_139126	Unassigned
Xie_HL_2016_CS_37181.scaffold30954_2_78694	Unassigned
Xie_HL_2016_CS_37181.scaffold6128_1_165062	Duplodnaviria;Heunggongvirae;Uroviricota;Caudoviricetes;Caudovirales
Xie_HL_2016_CS_37182.scaffold3168_3_76993	Unassigned
Xie_HL_2016_CS_37182.scaffold33247_1_143276	Duplodnaviria;Heunggongvirae;Uroviricota;Caudoviricetes;Caudovirales
Xie_HL_2016_CS_37182.scaffold59411_1_65718	Unassigned
Xie_HL_2016_CS_37182.scaffold62_1_53379	Unassigned
Xie_HL_2016_CS_37192.scaffold119641_1_54187	Unassigned
Xie_HL_2016_CS_37192.scaffold119884_1_7559	Unassigned
Xie_HL_2016_CS_37192.scaffold35082_1_41822	Unassigned
Xie_HL_2016_CS_37192.scaffold55802_2_104754	Unassigned
Xie_HL_2016_CS_37192.scaffold77293_1_182581	Unassigned
Xie_HL_2016_CS_37197.scaffold8672_4_1973	Unassigned
Xie_HL_2016_CS_37198.scaffold85275_3_23555	Unassigned
Xie_HL_2016_CS_37201.scaffold24511_1_212110	Duplodnaviria;Heunggongvirae;Uroviricota;Caudoviricetes;Caudovirales
Xie_HL_2016_CS_37201.scaffold40867_1_96399	Unassigned
Xie_HL_2016_CS_37201.scaffold73742_2_67658	Unassigned
Xie_HL_2016_CS_37201.scaffold75624_1_56440	Unassigned
Xie_HL_2016_CS_37203.scaffold38587_1_30745	Unassigned
Xie_HL_2016_CS_37203.scaffold38587_2_31865	Unassigned
Xie_HL_2016_CS_37203.scaffold61936_1_2556	Unassigned
Xie_HL_2016_CS_37203.scaffold61936_7_71696	Unassigned
Xie_HL_2016_CS_37208.scaffold118595_1_73168	Duplodnaviria;Heunggongvirae;Uroviricota;Caudoviricetes;Caudovirales;Myoviridae
Xie_HL_2016_CS_37208.scaffold12939_4_191993	Unassigned
Xie_HL_2016_CS_37208.scaffold22632_2_90103	Unassigned
Xie_HL_2016_CS_37208.scaffold34629_5_59825	Unassigned
Xie_HL_2016_CS_37209.scaffold14251_2_152442	Unassigned
Xie_HL_2016_CS_37209.scaffold20939_1_54182	Unassigned
Xie_HL_2016_CS_37209.scaffold20939_2_46776	Unassigned
Xie_HL_2016_CS_37209.scaffold341_1_86230	Unassigned
Xie_HL_2016_CS_37210.scaffold11649_1_111096	Unassigned
Xie_HL_2016_CS_37210.scaffold143_2_41690	Unassigned
Xie_HL_2016_CS_37210.scaffold143_3_88178	Unassigned
Xie_HL_2016_CS_37210.scaffold598_2_132691	Unassigned
Xie_HL_2016_CS_37210.scaffold7451_2_170732	Duplodnaviria;Heunggongvirae;Uroviricota;Caudoviricetes;Caudovirales
Xie_HL_2016_CS_37223.scaffold40693_1_4786	Unassigned
Xie_HL_2016_CS_37229.scaffold20520_3_179446	Duplodnaviria;Heunggongvirae;Uroviricota;Caudoviricetes;Caudovirales
Xie_HL_2016_CS_37229.scaffold21190_1_30599	Unassigned
Xie_HL_2016_CS_37229.scaffold31882_1_121446	Duplodnaviria;Heunggongvirae;Uroviricota;Caudoviricetes;Caudovirales;Myoviridae
Xie_HL_2016_CS_37229.scaffold34493_1_107627	Unassigned
Xie_HL_2016_CS_37229.scaffold6536_1_60586	Unassigned
Xie_HL_2016_CS_37229.scaffold7486_1_164719	Unassigned
Xie_HL_2016_CS_37232.scaffold15633_10_29995	Unassigned
Xie_HL_2016_CS_37232.scaffold42431_8_24356	Unassigned
Xie_HL_2016_CS_37233.scaffold10383_3_210365	Duplodnaviria;Heunggongvirae;Uroviricota;Caudoviricetes;Caudovirales
Xie_HL_2016_CS_37233.scaffold11173_3_152793	Unassigned
Xie_HL_2016_CS_37233.scaffold11173_4_35709	Unassigned
Xie_HL_2016_CS_37233.scaffold127772_1_63010	Unassigned
Xie_HL_2016_CS_37233.scaffold9141_1_3394	Unassigned
Xie_HL_2016_CS_37233.scaffold9141_5_53720	Unassigned
Xie_HL_2016_CS_37233.scaffold9141_6_19619	Unassigned
Xie_HL_2016_CS_37254.scaffold24120_1_80044	Unassigned
Xie_HL_2016_CS_37254.scaffold75774_1_105723	Unassigned
Xie_HL_2016_CS_37254.scaffold90196_2_84594	Unassigned
Xie_HL_2016_CS_37264.scaffold21787_1_11742	Unassigned
Xie_HL_2016_CS_37264.scaffold21787_10_9385	Unassigned
Xie_HL_2016_CS_37264.scaffold21787_2_35224	Unassigned
Xie_HL_2016_CS_37264.scaffold21787_3_58979	Duplodnaviria;Heunggongvirae;Uroviricota;Caudoviricetes;Caudovirales
Xie_HL_2016_CS_37264.scaffold21787_4_77174	Unassigned
Xie_HL_2016_CS_37264.scaffold84040_2_104073	Unassigned
Xie_HL_2016_CS_37269.scaffold14453_2_21406	Unassigned
Xie_HL_2016_CS_37269.scaffold26358_3_10067	Unassigned
Xie_HL_2016_CS_37287.scaffold101411_1_105276	Unassigned
Xie_HL_2016_CS_37287.scaffold197_1_28015	Unassigned
Xie_HL_2016_CS_37287.scaffold197_3_105328	Duplodnaviria;Heunggongvirae;Uroviricota;Caudoviricetes;Caudovirales
Xie_HL_2016_CS_37287.scaffold27624_1_65757	Unassigned
Xie_HL_2016_CS_37287.scaffold66615_1_140120	Duplodnaviria;Heunggongvirae;Uroviricota;Caudoviricetes;Caudovirales
Xie_HL_2016_CS_37287.scaffold97048_1_112082	Unassigned
Xie_HL_2016_CS_37287.scaffold98187_1_155775	Unassigned
Xie_HL_2016_CS_37292.scaffold13136_4_13311	Unassigned
Xie_HL_2016_CS_37292.scaffold13136_5_11454	Unassigned
Xie_HL_2016_CS_37292.scaffold52604_2_109429	Unassigned
Xie_HL_2016_CS_37292.scaffold66410_2_7641	Unassigned
Xie_HL_2016_CS_37296.scaffold11220_2_278	Unassigned
Xie_HL_2016_CS_37296.scaffold11220_3_150981	Unassigned
Xie_HL_2016_CS_37296.scaffold56973_2_220635	Duplodnaviria;Heunggongvirae;Uroviricota;Caudoviricetes;Caudovirales
Xie_HL_2016_CS_37296.scaffold74674_1_112786	Unassigned
Xie_HL_2016_CS_37296.scaffold77563_1_112022	Duplodnaviria;Heunggongvirae;Uroviricota;Caudoviricetes;Caudovirales;Myoviridae
Xie_HL_2016_CS_37296.scaffold88953_1_37098	Unassigned
Xie_HL_2016_CS_37296.scaffold89240_1_80626	Unassigned
Xie_HL_2016_CS_37314.scaffold39135_1_55043	Unassigned
Xie_HL_2016_CS_37314.scaffold39135_2_4772	Unassigned
Xie_HL_2016_CS_37314.scaffold39135_4_17757	Unassigned
Xie_HL_2016_CS_37314.scaffold71134_1_32176	Unassigned
Xie_HL_2016_CS_37314.scaffold8900_1_20354	Unassigned
Xie_HL_2016_CS_37316.scaffold100036_1_35723	Unassigned
Xie_HL_2016_CS_37316.scaffold100248_1_55873	Unassigned
Xie_HL_2016_CS_37316.scaffold62740_1_203343	Duplodnaviria;Heunggongvirae;Uroviricota;Caudoviricetes;Caudovirales
Xie_HL_2016_CS_37316.scaffold77520_1_216215	Duplodnaviria;Heunggongvirae;Uroviricota;Caudoviricetes;Caudovirales
Xie_HL_2016_CS_37316.scaffold77520_2_12608	Unassigned
Xie_HL_2016_CS_37316.scaffold86172_1_74164	Duplodnaviria;Heunggongvirae;Uroviricota;Caudoviricetes;Caudovirales;Myoviridae
Xie_HL_2016_CS_37316.scaffold91326_1_190725	Unassigned
Xie_HL_2016_CS_37322.scaffold80583_1_26677	Unassigned
Xie_HL_2016_CS_37322.scaffold9571_1_1034	Unassigned
Xie_HL_2016_CS_37322.scaffold9571_2_320	Unassigned
Xie_HL_2016_CS_37331.scaffold122191_1_98248	Unassigned
Xie_HL_2016_CS_37331.scaffold122253_1_107079	Unassigned
Xie_HL_2016_CS_37331.scaffold122258_3_117516	Unassigned
Xie_HL_2016_CS_37331.scaffold8280_1_127732	Duplodnaviria;Heunggongvirae;Uroviricota;Caudoviricetes;Caudovirales;Myoviridae
Xie_HL_2016_CS_37331.scaffold93234_1_115446	Unassigned
Xie_HL_2016_CS_37337.scaffold11191_1_130544	Duplodnaviria;Heunggongvirae;Uroviricota;Caudoviricetes;Caudovirales;Myoviridae
Xie_HL_2016_CS_37337.scaffold129984_1_29000	Unassigned
Xie_HL_2016_CS_37337.scaffold132881_1_71000	Unassigned
Xie_HL_2016_CS_37337.scaffold64906_2_77255	Unassigned
Xie_HL_2016_CS_37337.scaffold929_1_82446	Unassigned
Xie_HL_2016_CS_37349.scaffold112904_3_47124	Unassigned
Xie_HL_2016_CS_37349.scaffold128663_1_27606	Unassigned
Xie_HL_2016_CS_37349.scaffold133052_1_119836	Duplodnaviria;Heunggongvirae;Uroviricota;Caudoviricetes;Caudovirales
Xie_HL_2016_CS_37394.C163844_1_164	Unassigned
Xie_HL_2016_CS_37545.scaffold71593_1_36361	Duplodnaviria;Heunggongvirae;Uroviricota;Caudoviricetes;Caudovirales;Siphoviridae
Xie_HL_2016_CS_37651.scaffold75636_2_22678	Unassigned
Xie_HL_2016_CS_37651.scaffold81952_1_69977	Duplodnaviria;Heunggongvirae;Uroviricota;Caudoviricetes;Caudovirales
Xie_HL_2016_CS_37651.scaffold877_1_38155	Unassigned
Xie_HL_2016_CS_37651.scaffold877_7_68827	Unassigned
Xie_HL_2016_CS_37753.scaffold110054_1_24214	Unassigned
Xie_HL_2016_CS_37753.scaffold54616_1_109361	Unassigned
Xie_HL_2016_CS_37798.scaffold1028_2_59995	Unassigned
Xie_HL_2016_CS_37798.scaffold6056_2_73780	Unassigned
Xie_HL_2016_CS_37798.scaffold69764_5_2842	Unassigned
Xie_HL_2016_CS_37829.scaffold35971_3_5568	Duplodnaviria;Heunggongvirae;Uroviricota;Caudoviricetes;Caudovirales
Xie_HL_2016_CS_37829.scaffold35971_7_3324	Unassigned
Xie_HL_2016_CS_37829.scaffold35971_9_1037	Unassigned
Zeller_G_2014_MSB_CCIS03473770ST-4-0.NODE_1735_11084	Unassigned
Zeller_G_2014_MSB_CCIS07539127ST-4-0.NODE_1177_32233	Unassigned
Zeller_G_2014_MSB_CCIS07539127ST-4-0.NODE_2059_20907	Unassigned
Zeller_G_2014_MSB_CCIS07539127ST-4-0.NODE_3257_14083	Unassigned
Zeller_G_2014_MSB_CCIS08668806ST-3-0.NODE_9765_1387	Unassigned
Zeller_G_2014_MSB_CCIS09568613ST-4-0.NODE_3642_10824	Unassigned
Zeller_G_2014_MSB_CCIS09568613ST-4-0.NODE_6420_5893	Unassigned
Zeller_G_2014_MSB_CCIS09568613ST-4-0.NODE_7869_4867	Unassigned
Zeller_G_2014_MSB_CCIS11354283ST-4-0.NODE_16_230593	Unassigned
Zeller_G_2014_MSB_CCIS11354283ST-4-0.NODE_187_74473	Unassigned
Zeller_G_2014_MSB_CCIS11354283ST-4-0.NODE_192_72734	Unassigned
Zeller_G_2014_MSB_CCIS11354283ST-4-0.NODE_198_72171	Unassigned
Zeller_G_2014_MSB_CCIS11354283ST-4-0.NODE_205_70326	Duplodnaviria;Heunggongvirae;Uroviricota;Caudoviricetes;Caudovirales
Zeller_G_2014_MSB_CCIS11354283ST-4-0.NODE_327_53116	Unassigned
Zeller_G_2014_MSB_CCIS11354283ST-4-0.NODE_502_39633	Unassigned
Zeller_G_2014_MSB_CCIS11362406ST-4-0.NODE_17_238535	Unassigned
Zeller_G_2014_MSB_CCIS11362406ST-4-0.NODE_201_77477	Unassigned
Zeller_G_2014_MSB_CCIS11362406ST-4-0.NODE_232_72328	Unassigned
Zeller_G_2014_MSB_CCIS11362406ST-4-0.NODE_283_65306	Unassigned
Zeller_G_2014_MSB_CCIS11362406ST-4-0.NODE_361_54653	Unassigned
Zeller_G_2014_MSB_CCIS11362406ST-4-0.NODE_458_45464	Unassigned
Zeller_G_2014_MSB_CCIS11362406ST-4-0.NODE_94_124737	Unassigned
Zeller_G_2014_MSB_CCIS12656533ST-4-0.NODE_433_38115	Unassigned
Zeller_G_2014_MSB_CCIS12656533ST-4-0.NODE_55_132509	Duplodnaviria;Heunggongvirae;Uroviricota;Caudoviricetes;Caudovirales
Zeller_G_2014_MSB_CCIS12656533ST-4-0.NODE_599_29852	Unassigned
Zeller_G_2014_MSB_CCIS12656533ST-4-0.NODE_97_102319	Unassigned
Zeller_G_2014_MSB_CCIS20795251ST-4-0.NODE_118_96873	Duplodnaviria;Heunggongvirae;Uroviricota;Caudoviricetes;Caudovirales
Zeller_G_2014_MSB_CCIS20795251ST-4-0.NODE_136_87609	Duplodnaviria;Heunggongvirae;Uroviricota;Caudoviricetes;Caudovirales
Zeller_G_2014_MSB_CCIS20795251ST-4-0.NODE_198_73461	Unassigned
Zeller_G_2014_MSB_CCIS20795251ST-4-0.NODE_35_185776	Unassigned
Zeller_G_2014_MSB_CCIS20795251ST-4-0.NODE_44_155580	Duplodnaviria;Heunggongvirae;Uroviricota;Caudoviricetes;Caudovirales
Zeller_G_2014_MSB_CCIS20795251ST-4-0.NODE_83_111193	Unassigned
Zeller_G_2014_MSB_CCIS20795251ST-4-0.NODE_90_109168	Unassigned
Zeller_G_2014_MSB_CCIS21126322ST-4-0.NODE_10_231840	Unassigned
Zeller_G_2014_MSB_CCIS21126322ST-4-0.NODE_105_100251	Unassigned
Zeller_G_2014_MSB_CCIS21126322ST-4-0.NODE_285_60873	Duplodnaviria;Heunggongvirae;Uroviricota;Caudoviricetes;Caudovirales
Zeller_G_2014_MSB_CCIS21126322ST-4-0.NODE_596_34791	Unassigned
Zeller_G_2014_MSB_CCIS21278152ST-4-0.NODE_1557_13432	Unassigned
Zeller_G_2014_MSB_CCIS21278152ST-4-0.NODE_472_27354	Unassigned
Zeller_G_2014_MSB_CCIS22416007ST-4-0.NODE_51163_757	Unassigned
Zeller_G_2014_MSB_CCIS25399172ST-4-0.NODE_177014_301	Unassigned
Zeller_G_2014_MSB_CCIS25399172ST-4-0.NODE_81883_484	Unassigned
Zeller_G_2014_MSB_CCIS27304052ST-3-0.NODE_21_120274	Unassigned
Zeller_G_2014_MSB_CCIS27304052ST-3-0.NODE_42_82956	Unassigned
Zeller_G_2014_MSB_CCIS27304052ST-3-0.NODE_5_180589	Duplodnaviria;Heunggongvirae;Uroviricota;Caudoviricetes;Caudovirales
Zeller_G_2014_MSB_CCIS27304052ST-3-0.NODE_62_72071	Unassigned
Zeller_G_2014_MSB_CCIS32105356ST-4-0.NODE_17677_1578	Unassigned
Zeller_G_2014_MSB_CCIS32452666ST-4-0.NODE_23024_1874	Unassigned
Zeller_G_2014_MSB_CCIS33816588ST-4-0.NODE_104_125636	Duplodnaviria;Heunggongvirae;Uroviricota;Caudoviricetes;Caudovirales
Zeller_G_2014_MSB_CCIS33816588ST-4-0.NODE_11_281354	Unassigned
Zeller_G_2014_MSB_CCIS33816588ST-4-0.NODE_127_111595	Duplodnaviria;Heunggongvirae;Uroviricota;Caudoviricetes;Caudovirales
Zeller_G_2014_MSB_CCIS33816588ST-4-0.NODE_354_63737	Unassigned
Zeller_G_2014_MSB_CCIS33816588ST-4-0.NODE_36_191641	Unassigned
Zeller_G_2014_MSB_CCIS33816588ST-4-0.NODE_43_180406	Unassigned
Zeller_G_2014_MSB_CCIS33816588ST-4-0.NODE_804_35379	Unassigned
Zeller_G_2014_MSB_CCIS35100175ST-4-0.NODE_2140_12466	Unassigned
Zeller_G_2014_MSB_CCIS36797902ST-4-0.NODE_52_153299	Unassigned
Zeller_G_2014_MSB_CCIS38765456ST-20-0.NODE_145_90563	Unassigned
Zeller_G_2014_MSB_CCIS38765456ST-20-0.NODE_173_79519	Unassigned
Zeller_G_2014_MSB_CCIS38765456ST-20-0.NODE_30_190314	Unassigned
Zeller_G_2014_MSB_CCIS38765456ST-20-0.NODE_319_58592	Unassigned
Zeller_G_2014_MSB_CCIS38765456ST-20-0.NODE_584_39518	Unassigned
Zeller_G_2014_MSB_CCIS38765456ST-20-0.NODE_7_307605	Duplodnaviria;Heunggongvirae;Uroviricota;Caudoviricetes;Caudovirales
Zeller_G_2014_MSB_CCIS41222843ST-4-0.NODE_167_90094	Unassigned
Zeller_G_2014_MSB_CCIS41222843ST-4-0.NODE_24_238085	Duplodnaviria;Heunggongvirae;Uroviricota;Caudoviricetes;Caudovirales
Zeller_G_2014_MSB_CCIS41222843ST-4-0.NODE_243_73151	Unassigned
Zeller_G_2014_MSB_CCIS41222843ST-4-0.NODE_368_55544	Unassigned
Zeller_G_2014_MSB_CCIS41222843ST-4-0.NODE_41_184106	Unassigned
Zeller_G_2014_MSB_CCIS41222843ST-4-0.NODE_534_44380	Unassigned
Zeller_G_2014_MSB_CCIS41222843ST-4-0.NODE_57_148567	Unassigned
Zeller_G_2014_MSB_CCIS41222843ST-4-0.NODE_72_135853	Duplodnaviria;Heunggongvirae;Uroviricota;Caudoviricetes;Caudovirales
Zeller_G_2014_MSB_CCIS41222843ST-4-0.NODE_90_122559	Duplodnaviria;Heunggongvirae;Uroviricota;Caudoviricetes;Caudovirales;Myoviridae
Zeller_G_2014_MSB_CCIS41806458ST-4-0.NODE_1_544666	Duplodnaviria;Heunggongvirae;Uroviricota;Caudoviricetes;Caudovirales
Zeller_G_2014_MSB_CCIS41806458ST-4-0.NODE_14_266207	Unassigned
Zeller_G_2014_MSB_CCIS41806458ST-4-0.NODE_2_497964	Unassigned
Zeller_G_2014_MSB_CCIS44757994ST-4-0.NODE_145074_341	Duplodnaviria;Heunggongvirae;Uroviricota;Caudoviricetes;Caudovirales
Zeller_G_2014_MSB_CCIS44757994ST-4-0.NODE_160959_316	Unassigned
Zeller_G_2014_MSB_CCIS44757994ST-4-0.NODE_168424_306	Unassigned
Zeller_G_2014_MSB_CCIS44757994ST-4-0.NODE_21853_1320	Unassigned
Zeller_G_2014_MSB_CCIS45793747ST-4-0.NODE_7971_5271	Unassigned
Zeller_G_2014_MSB_CCIS47284573ST-4-0.NODE_27503_1415	Unassigned
Zeller_G_2014_MSB_CCIS47284573ST-4-0.NODE_5263_5340	Unassigned
Zeller_G_2014_MSB_CCIS48579360ST-4-0.NODE_15068_1144	Unassigned
Zeller_G_2014_MSB_CCIS48579360ST-4-0.NODE_17671_1024	Unassigned
Zeller_G_2014_MSB_CCIS48579360ST-4-0.NODE_27116_774	Unassigned
Zeller_G_2014_MSB_CCIS50471204ST-4-0.NODE_1448_28286	Unassigned
Zeller_G_2014_MSB_CCIS50471204ST-4-0.NODE_209_101382	Unassigned
Zeller_G_2014_MSB_CCIS50471204ST-4-0.NODE_275_89235	Duplodnaviria;Heunggongvirae;Uroviricota;Caudoviricetes;Caudovirales
Zeller_G_2014_MSB_CCIS50471204ST-4-0.NODE_727_50333	Unassigned
Zeller_G_2014_MSB_CCIS50471204ST-4-0.NODE_949_40643	Unassigned
Zeller_G_2014_MSB_CCIS51667829ST-4-0.NODE_1310_22053	Unassigned
Zeller_G_2014_MSB_CCIS51667829ST-4-0.NODE_16171_2775	Unassigned
Zeller_G_2014_MSB_CCIS52234160ST-4-0.NODE_117_85276	Duplodnaviria;Heunggongvirae;Uroviricota;Caudoviricetes;Caudovirales
Zeller_G_2014_MSB_CCIS52234160ST-4-0.NODE_453_31753	Unassigned
Zeller_G_2014_MSB_CCIS52234160ST-4-0.NODE_68_111308	Unassigned
Zeller_G_2014_MSB_CCIS52234160ST-4-0.NODE_8_235667	Unassigned
Zeller_G_2014_MSB_CCIS53355328ST-4-0.NODE_143_52849	Unassigned
Zeller_G_2014_MSB_CCIS53355328ST-4-0.NODE_18_147077	Duplodnaviria;Heunggongvirae;Uroviricota;Caudoviricetes;Caudovirales
Zeller_G_2014_MSB_CCIS53355328ST-4-0.NODE_19_146655	Duplodnaviria;Heunggongvirae;Uroviricota;Caudoviricetes;Caudovirales
Zeller_G_2014_MSB_CCIS53355328ST-4-0.NODE_31_110965	Unassigned
Zeller_G_2014_MSB_CCIS53355328ST-4-0.NODE_4_266584	Unassigned
Zeller_G_2014_MSB_CCIS53355328ST-4-0.NODE_81_71058	Duplodnaviria;Heunggongvirae;Uroviricota;Caudoviricetes;Caudovirales;Myoviridae
Zeller_G_2014_MSB_CCIS53355328ST-4-0.NODE_9_205284	Unassigned
Zeller_G_2014_MSB_CCIS53355328ST-4-0.NODE_91_67934	Unassigned
Zeller_G_2014_MSB_CCIS55230578ST-4-0.NODE_158_78705	Unassigned
Zeller_G_2014_MSB_CCIS55230578ST-4-0.NODE_166_77206	Unassigned
Zeller_G_2014_MSB_CCIS55230578ST-4-0.NODE_174_74148	Unassigned
Zeller_G_2014_MSB_CCIS55230578ST-4-0.NODE_45_138567	Unassigned
Zeller_G_2014_MSB_CCIS55230578ST-4-0.NODE_58_125283	Duplodnaviria;Heunggongvirae;Uroviricota;Caudoviricetes;Caudovirales
Zeller_G_2014_MSB_CCIS55230578ST-4-0.NODE_7_257575	Duplodnaviria;Heunggongvirae;Uroviricota;Caudoviricetes;Caudovirales
Zeller_G_2014_MSB_CCIS55230578ST-4-0.NODE_72_115846	Duplodnaviria;Heunggongvirae;Uroviricota;Caudoviricetes;Caudovirales
Zeller_G_2014_MSB_CCIS55230578ST-4-0.NODE_93_103211	Duplodnaviria;Heunggongvirae;Uroviricota;Caudoviricetes;Caudovirales;Myoviridae
Zeller_G_2014_MSB_CCIS58234805ST-4-0.NODE_117638_276	Unassigned
Zeller_G_2014_MSB_CCIS58234805ST-4-0.NODE_27347_635	Unassigned
Zeller_G_2014_MSB_CCIS58234805ST-4-0.NODE_31151_590	Unassigned
Zeller_G_2014_MSB_CCIS58234805ST-4-0.NODE_58398_413	Unassigned
Zeller_G_2014_MSB_CCIS59132091ST-4-0.NODE_1192_21207	Unassigned
Zeller_G_2014_MSB_CCIS59132091ST-4-0.NODE_1219_20981	Unassigned
Zeller_G_2014_MSB_CCIS59132091ST-4-0.NODE_211_66031	Unassigned
Zeller_G_2014_MSB_CCIS59132091ST-4-0.NODE_293_55100	Unassigned
Zeller_G_2014_MSB_CCIS59132091ST-4-0.NODE_5791_6149	Unassigned
Zeller_G_2014_MSB_CCIS62605362ST-3-0.NODE_13_241033	Unassigned
Zeller_G_2014_MSB_CCIS62605362ST-3-0.NODE_142_91196	Duplodnaviria;Heunggongvirae;Uroviricota;Caudoviricetes;Caudovirales
Zeller_G_2014_MSB_CCIS62605362ST-3-0.NODE_18_195900	Duplodnaviria;Heunggongvirae;Uroviricota;Caudoviricetes;Caudovirales
Zeller_G_2014_MSB_CCIS62605362ST-3-0.NODE_40_148205	Duplodnaviria;Heunggongvirae;Uroviricota;Caudoviricetes;Caudovirales
Zeller_G_2014_MSB_CCIS62605362ST-3-0.NODE_76_117777	Unassigned
Zeller_G_2014_MSB_CCIS62605362ST-3-0.NODE_9_262741	Unassigned
Zeller_G_2014_MSB_CCIS64773582ST-4-0.NODE_82_130408	Duplodnaviria;Heunggongvirae;Uroviricota;Caudoviricetes;Caudovirales
Zeller_G_2014_MSB_CCIS71578391ST-4-0.NODE_325_56924	Unassigned
Zeller_G_2014_MSB_CCIS71578391ST-4-0.NODE_442_45730	Duplodnaviria;Heunggongvirae;Uroviricota;Caudoviricetes;Caudovirales;Myoviridae
Zeller_G_2014_MSB_CCIS71578391ST-4-0.NODE_5605_5991	Unassigned
Zeller_G_2014_MSB_CCIS74726977ST-3-0.NODE_113_80872	Unassigned
Zeller_G_2014_MSB_CCIS74726977ST-3-0.NODE_1274_20590	Unassigned
Zeller_G_2014_MSB_CCIS74726977ST-3-0.NODE_173_67143	Unassigned
Zeller_G_2014_MSB_CCIS74726977ST-3-0.NODE_193_64038	Unassigned
Zeller_G_2014_MSB_CCIS74726977ST-3-0.NODE_29_135184	Unassigned
Zeller_G_2014_MSB_CCIS74726977ST-3-0.NODE_35_129094	Unassigned
Zeller_G_2014_MSB_CCIS74726977ST-3-0.NODE_6_221594	Unassigned
Zeller_G_2014_MSB_CCIS74726977ST-3-0.NODE_7_219378	Duplodnaviria;Heunggongvirae;Uroviricota;Caudoviricetes;Caudovirales
Zeller_G_2014_MSB_CCIS76563044ST-4-0.NODE_300_40666	Unassigned
Zeller_G_2014_MSB_CCIS78318719ST-4-0.NODE_142345_445	Unassigned
Zeller_G_2014_MSB_CCIS78318719ST-4-0.NODE_3270_7548	Unassigned
Zeller_G_2014_MSB_CCIS78318719ST-4-0.NODE_43553_1048	Unassigned
Zeller_G_2014_MSB_CCIS78318719ST-4-0.NODE_48207_973	Unassigned
Zeller_G_2014_MSB_CCIS78318719ST-4-0.NODE_72607_719	Unassigned
Zeller_G_2014_MSB_CCIS79210440ST-3-0.NODE_28_65973	Unassigned
Zeller_G_2014_MSB_CCIS79210440ST-3-0.NODE_69_43087	Unassigned
Zeller_G_2014_MSB_CCIS81710917ST-20-0.NODE_22_234312	Unassigned
Zeller_G_2014_MSB_CCIS81710917ST-20-0.NODE_249_79730	Unassigned
Zeller_G_2014_MSB_CCIS81710917ST-20-0.NODE_37_197504	Duplodnaviria;Heunggongvirae;Uroviricota;Caudoviricetes;Caudovirales
Zeller_G_2014_MSB_CCIS81710917ST-20-0.NODE_42_192608	Unassigned
Zeller_G_2014_MSB_CCIS81710917ST-20-0.NODE_44_188331	Unassigned
Zeller_G_2014_MSB_CCIS81887263ST-4-0.NODE_101_129648	Unassigned
Zeller_G_2014_MSB_CCIS81887263ST-4-0.NODE_156_108835	Unassigned
Zeller_G_2014_MSB_CCIS81887263ST-4-0.NODE_159_107618	Duplodnaviria;Heunggongvirae;Uroviricota;Caudoviricetes;Caudovirales
Zeller_G_2014_MSB_CCIS81887263ST-4-0.NODE_269_78395	Unassigned
Zeller_G_2014_MSB_CCIS81887263ST-4-0.NODE_29_213517	Duplodnaviria;Heunggongvirae;Uroviricota;Caudoviricetes;Caudovirales
Zeller_G_2014_MSB_CCIS81887263ST-4-0.NODE_37_201809	Unassigned
Zeller_G_2014_MSB_CCIS81887263ST-4-0.NODE_489_54829	Unassigned
Zeller_G_2014_MSB_CCIS81887263ST-4-0.NODE_60_171891	Unassigned
Zeller_G_2014_MSB_CCIS81887263ST-4-0.NODE_81_147051	Unassigned
Zeller_G_2014_MSB_CCIS84543192ST-4-0.NODE_244105_239	Unassigned
Zeller_G_2014_MSB_CCIS87116798ST-4-0.NODE_1_338566	Unassigned
Zeller_G_2014_MSB_CCIS87116798ST-4-0.NODE_13_133442	Duplodnaviria;Heunggongvirae;Uroviricota;Caudoviricetes;Caudovirales
Zeller_G_2014_MSB_CCIS87116798ST-4-0.NODE_15_127861	Duplodnaviria;Heunggongvirae;Uroviricota;Caudoviricetes;Caudovirales
Zeller_G_2014_MSB_CCIS87116798ST-4-0.NODE_19_101742	Duplodnaviria;Heunggongvirae;Uroviricota;Caudoviricetes;Caudovirales;Myoviridae
Zeller_G_2014_MSB_CCIS87116798ST-4-0.NODE_3_238066	Duplodnaviria;Heunggongvirae;Uroviricota;Caudoviricetes;Caudovirales
Zeller_G_2014_MSB_CCIS87116798ST-4-0.NODE_46_65438	Unassigned
Zeller_G_2014_MSB_CCIS87116798ST-4-0.NODE_7_178428	Duplodnaviria;Heunggongvirae;Uroviricota;Caudoviricetes;Caudovirales
Zeller_G_2014_MSB_CCIS87116798ST-4-0.NODE_98_46439	Unassigned
Zeller_G_2014_MSB_CCIS87167916ST-4-0.NODE_114927_325	Unassigned
Zeller_G_2014_MSB_CCIS88317640ST-4-0.NODE_1567_20162	Unassigned
Zeller_G_2014_MSB_CCIS88317640ST-4-0.NODE_263_68521	Unassigned
Zeller_G_2014_MSB_CCIS88317640ST-4-0.NODE_595_41410	Unassigned
Zeller_G_2014_MSB_CCIS88317640ST-4-0.NODE_915_30944	Unassigned
Zeller_G_2014_MSB_CCIS88317640ST-4-0.NODE_946_30323	Unassigned
Zeller_G_2014_MSB_CCIS90164298ST-4-0.NODE_106_94876	Unassigned
Zeller_G_2014_MSB_CCIS90164298ST-4-0.NODE_1386_19474	Unassigned
Zeller_G_2014_MSB_CCIS90164298ST-4-0.NODE_1553_17856	Unassigned
Zeller_G_2014_MSB_CCIS90164298ST-4-0.NODE_3969_8535	Unassigned
Zeller_G_2014_MSB_CCIS90164298ST-4-0.NODE_45_141294	Unassigned
Zeller_G_2014_MSB_CCIS94417875ST-3-0.NODE_11_127462	Unassigned
Zeller_G_2014_MSB_CCIS94417875ST-3-0.NODE_18665_1255	Unassigned
Zeller_G_2014_MSB_CCIS94417875ST-3-0.NODE_237_26578	Unassigned
Zeller_G_2014_MSB_CCIS94417875ST-3-0.NODE_26_93690	Unassigned
Zeller_G_2014_MSB_CCIS94417875ST-3-0.NODE_38_79065	Duplodnaviria;Heunggongvirae;Uroviricota;Caudoviricetes;Caudovirales;Myoviridae
Zeller_G_2014_MSB_CCIS94417875ST-3-0.NODE_53_67248	Unassigned
Zeller_G_2014_MSB_CCIS94417875ST-3-0.NODE_58_65638	Unassigned
Zeller_G_2014_MSB_CCIS94417875ST-3-0.NODE_7_139047	Unassigned
Zeller_G_2014_MSB_CCIS95409808ST-4-0.NODE_103_111920	Unassigned
Zeller_G_2014_MSB_CCIS95409808ST-4-0.NODE_28_216187	Duplodnaviria;Heunggongvirae;Uroviricota;Caudoviricetes;Caudovirales
Zeller_G_2014_MSB_CCIS95409808ST-4-0.NODE_6_358434	Unassigned
Zeller_G_2014_MSB_CCIS95409808ST-4-0.NODE_8_330241	Unassigned
Zeller_G_2014_MSB_CCIS95409808ST-4-0.NODE_938_27674	Unassigned
Zeller_G_2014_MSB_CCIS98512455ST-4-0.NODE_110010_391	Unassigned
Zeller_G_2014_MSB_CCIS98832363ST-4-0.NODE_493_40529	Unassigned
Zeller_G_2014_MSB_CCMD14479708ST-21-0.NODE_23249_1480	Unassigned
Zeller_G_2014_MSB_CCMD14479708ST-21-0.NODE_32664_1061	Unassigned
Zeller_G_2014_MSB_CCMD14479708ST-21-0.NODE_63193_554	Unassigned
Zeller_G_2014_MSB_CCMD23101338ST-21-0.NODE_30388_1658	Unassigned
Zeller_G_2014_MSB_CCMD25963797ST-21-0.NODE_10598_2988	Unassigned
Zeller_G_2014_MSB_CCMD25963797ST-21-0.NODE_2639_12624	Unassigned
Zeller_G_2014_MSB_CCMD25963797ST-21-0.NODE_3749_8612	Unassigned
Zeller_G_2014_MSB_CCMD25963797ST-21-0.NODE_719_42272	Unassigned
Zeller_G_2014_MSB_CCMD42428553ST-21-0.NODE_15224_3087	Unassigned
Zeller_G_2014_MSB_CCMD42428553ST-21-0.NODE_34129_1636	Unassigned
Zeller_G_2014_MSB_CCMD42428553ST-21-0.NODE_34605_1618	Unassigned
Zeller_G_2014_MSB_CCMD45988061ST-21-0.NODE_170930_256	Unassigned
Zeller_G_2014_MSB_CCMD45988061ST-21-0.NODE_24553_1491	Unassigned
Zeller_G_2014_MSB_CCMD86114146ST-21-0.NODE_1230_21651	Unassigned
Zeller_G_2014_MSB_CCMD86114146ST-21-0.NODE_214_65921	Duplodnaviria;Heunggongvirae;Uroviricota;Caudoviricetes;Caudovirales;Myoviridae
Zeller_G_2014_MSB_CCMD86114146ST-21-0.NODE_393_46347	Unassigned
Zeller_G_2014_MSB_CCMD87156761ST-21-0.NODE_6374_5438	Unassigned
Zhang_X_2015_NM_ERR589443.NODE_8320_3766	Unassigned
Zhang_X_2015_NM_ERR589510.NODE_1061_19125	Unassigned
Zhang_X_2015_NM_ERR589543.NODE_110_84305	Unassigned
Zhang_X_2015_NM_ERR589543.NODE_147_71942	Unassigned
Zhang_X_2015_NM_ERR589543.NODE_17_202124	Unassigned
Zhang_X_2015_NM_ERR589543.NODE_19984_2370	Unassigned
Zhang_X_2015_NM_ERR589543.NODE_243_55321	Unassigned
Zhang_X_2015_NM_ERR589543.NODE_414_40116	Duplodnaviria;Heunggongvirae;Uroviricota;Caudoviricetes;Caudovirales;Siphoviridae
Zhang_X_2015_NM_ERR589543.NODE_42_143022	Unassigned
Zhang_X_2015_NM_ERR589543.NODE_6271_5568	Unassigned
Zhang_X_2015_NM_ERR589561.NODE_30715_1433	Unassigned
Zhang_X_2015_NM_ERR589740.NODE_10145_4318	Unassigned
Zhang_X_2015_NM_ERR589740.NODE_2178_18326	Unassigned
Zhang_X_2015_NM_ERR589769.NODE_1_539700	Unassigned
Zhang_X_2015_NM_ERR589769.NODE_2_516798	Duplodnaviria;Heunggongvirae;Uroviricota;Caudoviricetes;Caudovirales
Zhang_X_2015_NM_ERR589769.NODE_358_69717	Unassigned
Zhang_X_2015_NM_ERR589769.NODE_557_52831	Unassigned
Zhang_X_2015_NM_ERR589769.NODE_64_188512	Duplodnaviria;Heunggongvirae;Uroviricota;Caudoviricetes;Caudovirales
Zhang_X_2015_NM_ERR589775.NODE_177_85646	Unassigned
Zhang_X_2015_NM_ERR589775.NODE_251_70885	Duplodnaviria;Heunggongvirae;Uroviricota;Caudoviricetes;Caudovirales
Zhang_X_2015_NM_ERR589775.NODE_74_136789	Duplodnaviria;Heunggongvirae;Uroviricota;Caudoviricetes;Caudovirales
Zhang_X_2015_NM_ERR589790.NODE_108_115088	Duplodnaviria;Heunggongvirae;Uroviricota;Caudoviricetes;Caudovirales
Zhang_X_2015_NM_ERR589790.NODE_351_50536	Unassigned
Zhang_X_2015_NM_ERR589790.NODE_37_204913	Unassigned
Zhang_X_2015_NM_ERR589790.NODE_373_48469	Unassigned
Zhang_X_2015_NM_ERR589813.NODE_3_527517	Duplodnaviria;Heunggongvirae;Uroviricota;Caudoviricetes;Caudovirales
Zhang_X_2015_NM_ERR589826.NODE_108_95751	Duplodnaviria;Heunggongvirae;Uroviricota;Caudoviricetes;Caudovirales
Zhang_X_2015_NM_ERR589826.NODE_110_95206	Duplodnaviria;Heunggongvirae;Uroviricota;Caudoviricetes;Caudovirales
Zhang_X_2015_NM_ERR589826.NODE_12_242177	Unassigned
Zhang_X_2015_NM_ERR589826.NODE_13_235790	Unassigned
Zhang_X_2015_NM_ERR589826.NODE_434_48004	Unassigned
Zhang_X_2015_NM_ERR589826.NODE_528_42671	Unassigned
Zhang_X_2015_NM_ERR589826.NODE_809_32070	Unassigned
Zhang_X_2015_NM_ERR589843.NODE_806_35320	Unassigned
Zhang_X_2015_NM_ERR589843.NODE_899_32393	Unassigned
Zhang_X_2015_NM_ERR589844.NODE_1519_19115	Unassigned
Zhang_X_2015_NM_ERR589859.NODE_28979_1851	Unassigned
Zhang_X_2015_NM_ERR589874.NODE_1_560083	Unassigned
Zhang_X_2015_NM_ERR589874.NODE_105_121252	Duplodnaviria;Heunggongvirae;Uroviricota;Caudoviricetes;Caudovirales
Zhang_X_2015_NM_ERR589874.NODE_175_94802	Duplodnaviria;Heunggongvirae;Uroviricota;Caudoviricetes;Caudovirales;Myoviridae
Zhang_X_2015_NM_ERR589874.NODE_6_309557	Duplodnaviria;Heunggongvirae;Uroviricota;Caudoviricetes;Caudovirales
Zhang_X_2015_NM_ERR589874.NODE_71_147803	Unassigned

## Sheet: Fig.1d
Genome	Order	Family	Genus	VC	VC Status
Achromobacter~phage~83-24	Caudovirales	Siphoviridae	Jwxvirus	0_0	Clustered
Achromobacter~phage~JWAlpha	Caudovirales	Podoviridae	Jwalphavirus	7_0	Clustered
Achromobacter~phage~JWF	Caudovirales	Siphoviridae	Unassigned	16_0	Clustered
Achromobacter~phage~JWX	Caudovirales	Siphoviridae	Jwxvirus	0_0	Clustered
Achromobacter~phage~phiAxp-1	Caudovirales	Siphoviridae	Unassigned	1_0	Clustered
Achromobacter~phage~phiAxp-2	Caudovirales	Siphoviridae	Unassigned	19_0	Clustered
Achromobacter~phage~phiAxp-3	Caudovirales	Podoviridae	Jwalphavirus	7_0	Clustered
Acidianus~bottle-shaped~virus	Unassigned	Ampullaviridae	Ampullavirus	22_0	Clustered
Acidianus~bottle-shaped~virus~2	Unassigned	Ampullaviridae	Ampullavirus	22_0	Clustered
Acidianus~bottle-shaped~virus~3	Unassigned	Ampullaviridae	Ampullavirus	22_0	Clustered
Acidianus~filamentous~virus~2	Ligamenvirales	Lipothrixviridae	Deltalipothrixvirus	25_0	Clustered
Acidianus~filamentous~virus~3	Ligamenvirales	Lipothrixviridae	Betalipothrixvirus	24_0	Clustered
Acidianus~filamentous~virus~6	Ligamenvirales	Lipothrixviridae	Betalipothrixvirus	24_0	Clustered
Acidianus~filamentous~virus~7	Ligamenvirales	Lipothrixviridae	Betalipothrixvirus	24_0	Clustered
Acidianus~filamentous~virus~8	Ligamenvirales	Lipothrixviridae	Betalipothrixvirus	24_0	Clustered
Acidianus~filamentous~virus~9	Ligamenvirales	Lipothrixviridae	Betalipothrixvirus	24_0	Clustered
Acidianus~spindle-shaped~virus~1	Unassigned	Fuselloviridae	Betafusellovirus	27_0	Clustered
Acinetobacter~phage~AB1	Caudovirales	Myoviridae	Ap22virus	35_0	Clustered
Acinetobacter~phage~AB3	Caudovirales	Podoviridae	Fri1virus	36_0	Clustered
Acinetobacter~phage~AM101	Caudovirales	Myoviridae	Unassigned	37_0	Clustered
Acinetobacter~phage~AP22	Caudovirales	Myoviridae	Ap22virus	35_0	Clustered
Acinetobacter~phage~AbKT21phiIII	Caudovirales	Autographiviridae	Friunavirus	36_0	Clustered
Acinetobacter~phage~AbP2	Caudovirales	Myoviridae	Obolenskvirus	35_0	Clustered
Acinetobacter~phage~AbTZA1	Caudovirales	Myoviridae	Unassigned	37_0	Clustered
Acinetobacter~phage~Abp1	Caudovirales	Podoviridae	Fri1virus	36_0	Clustered
Acinetobacter~phage~Ac42	Caudovirales	Myoviridae	Unassigned	37_4	Clustered/Singleton
Acinetobacter~phage~Acj61	Caudovirales	Myoviridae	Unassigned	37_1	Clustered/Singleton
Acinetobacter~phage~Acj9	Caudovirales	Myoviridae	Unassigned	37_2	Clustered/Singleton
Acinetobacter~phage~Fri1	Caudovirales	Podoviridae	Fri1virus	36_0	Clustered
Acinetobacter~phage~IME-AB2	Caudovirales	Myoviridae	Ap22virus	35_0	Clustered
Acinetobacter~phage~IME200	Caudovirales	Podoviridae	Fri1virus	36_0	Clustered
Acinetobacter~phage~IMEAB3	Caudovirales	Siphoviridae	Lokivirus	1_0	Clustered
Acinetobacter~phage~KARL-1	Caudovirales	Myoviridae	Unassigned	37_0	Clustered
Acinetobacter~phage~LZ35	Caudovirales	Myoviridae	Obolenskvirus	35_0	Clustered
Acinetobacter~phage~Loki	Caudovirales	Siphoviridae	Lokivirus	1_0	Clustered
Acinetobacter~phage~Petty	Caudovirales	Autographiviridae	Pettyvirus	36_0	Clustered
Acinetobacter~phage~SH-Ab~15519	Caudovirales	Autographiviridae	Friunavirus	36_0	Clustered
Acinetobacter~phage~WCHABP1	Caudovirales	Myoviridae	Obolenskvirus	35_0	Clustered
Acinetobacter~phage~WCHABP12	Caudovirales	Myoviridae	Obolenskvirus	35_0	Clustered
Acinetobacter~phage~WCHABP5	Caudovirales	Autographiviridae	Friunavirus	36_0	Clustered
Acinetobacter~phage~YMC-13-01-C62	Caudovirales	Myoviridae	Ap22virus	35_0	Clustered
Acinetobacter~phage~YMC/09/02/B1251	Caudovirales	Siphoviridae	Vieuvirus	47_0	Clustered
Acinetobacter~phage~YMC11/11/R3177	Caudovirales	Siphoviridae	Vieuvirus	47_0	Clustered
Acinetobacter~phage~YMC11/12/R2315	Caudovirales	Myoviridae	Obolenskvirus	35_0	Clustered
Acinetobacter~phage~ZZ1	Caudovirales	Myoviridae	Unassigned	37_3	Clustered/Singleton
Acinetobacter~phage~phiAB1	Caudovirales	Podoviridae	Fri1virus	36_0	Clustered
Acinetobacter~phage~phiAB6	Caudovirales	Autographiviridae	Friunavirus	36_0	Clustered
Acinetobacter~phage~vB_AbaM_Acibel004	Caudovirales	Myoviridae	Saclayvirus	50_1	Clustered/Singleton
Acinetobacter~phage~vB_AbaM_B09_Aci01-1	Caudovirales	Myoviridae	Saclayvirus	50_0	Clustered
Acinetobacter~phage~vB_AbaM_B09_Aci02-2	Caudovirales	Myoviridae	Saclayvirus	50_0	Clustered
Acinetobacter~phage~vB_AbaM_B09_Aci05	Caudovirales	Myoviridae	Saclayvirus	50_0	Clustered
Acinetobacter~phage~vB_AbaM_PhT2	Caudovirales	Myoviridae	Unassigned	37_0	Clustered
Acinetobacter~phage~vB_AbaM_phiAbaA1	Caudovirales	Myoviridae	Saclayvirus	50_0	Clustered
Acinetobacter~phage~vB_AbaP_46-62_Aci07	Caudovirales	Autographiviridae	Friunavirus	36_0	Clustered
Acinetobacter~phage~vB_AbaP_AS11	Caudovirales	Autographiviridae	Friunavirus	36_0	Clustered
Acinetobacter~phage~vB_AbaP_AS12	Caudovirales	Autographiviridae	Friunavirus	36_0	Clustered
Acinetobacter~phage~vB_AbaP_Acibel007	Caudovirales	Autographiviridae	Daemvirus	36_0	Clustered
Acinetobacter~phage~vB_AbaP_Apostate	Caudovirales	Myoviridae	Unassigned	37_0	Clustered
Acinetobacter~phage~vB_AbaP_B09_Aci08	Caudovirales	Autographiviridae	Friunavirus	36_0	Clustered
Acinetobacter~phage~vB_AbaP_B1	Caudovirales	Autographiviridae	Friunavirus	36_0	Clustered
Acinetobacter~phage~vB_AbaP_B3	Caudovirales	Autographiviridae	Friunavirus	36_0	Clustered
Acinetobacter~phage~vB_AbaP_B5	Caudovirales	Autographiviridae	Friunavirus	36_0	Clustered
Acinetobacter~phage~vB_AbaP_Berthold	Caudovirales	Myoviridae	Unassigned	37_0	Clustered
Acinetobacter~phage~vB_AbaP_D2	Caudovirales	Autographiviridae	Friunavirus	36_0	Clustered
Acinetobacter~phage~vB_AbaP_Kimel	Caudovirales	Myoviridae	Unassigned	37_0	Clustered
Acinetobacter~phage~vB_AbaP_Konradin	Caudovirales	Myoviridae	Unassigned	37_0	Clustered
Acinetobacter~phage~vB_AbaP_Lazarus	Caudovirales	Myoviridae	Unassigned	37_0	Clustered
Acinetobacter~phage~vB_AbaP_PD-6A3	Caudovirales	Podoviridae	Fri1virus	36_0	Clustered
Acinetobacter~phage~vB_AbaP_PD-AB9	Caudovirales	Podoviridae	Fri1virus	36_0	Clustered
Acinetobacter~phage~vB_AbaS_TRS1	Caudovirales	Siphoviridae	Vieuvirus	47_0	Clustered
Acinetobacter~phage~vB_ApiM_fHyAci03	Caudovirales	Myoviridae	Unassigned	37_0	Clustered
Acinetobacter~phage~vB_ApiP_P1	Caudovirales	Autographiviridae	Friunavirus	36_0	Clustered
Acinetobacter~phage~vB_ApiP_P2	Caudovirales	Autographiviridae	Friunavirus	36_0	Clustered
Acinetobacter~virus~133	Caudovirales	Myoviridae	Unassigned	37_5	Clustered/Singleton
Aeribacillus~phage~AP45	Caudovirales	Myoviridae	Unassigned	60_0	Clustered
Aeromonas~phage~2-L372D	Caudovirales	Myoviridae	Unassigned	66_0	Clustered
Aeromonas~phage~25AhydR2PP	Caudovirales	Autographiviridae	Aerosvirus	75_0	Clustered
Aeromonas~phage~2_L372X	Caudovirales	Myoviridae	Unassigned	66_0	Clustered
Aeromonas~phage~4_4572	Caudovirales	Podoviridae	Unassigned	82_0	Clustered
Aeromonas~phage~4_L372D	Caudovirales	Myoviridae	Unassigned	66_1	Clustered/Singleton
Aeromonas~phage~4_L372XY	Caudovirales	Myoviridae	Unassigned	66_2	Clustered/Singleton
Aeromonas~phage~AS-gz	Caudovirales	Myoviridae	Tulanevirus	38_1	Clustered
Aeromonas~phage~Aes012	Caudovirales	Myoviridae	Secunda5virus	38_1	Clustered
Aeromonas~phage~Aes508	Caudovirales	Myoviridae	Secunda5virus	38_1	Clustered
Aeromonas~phage~Ahp1	Caudovirales	Autographiviridae	Ahphunavirus	75_0	Clustered
Aeromonas~phage~CF7	Caudovirales	Autographiviridae	Ahphunavirus	75_0	Clustered
Aeromonas~phage~LAh9	Caudovirales	Podoviridae	Unassigned	82_0	Clustered
Aeromonas~phage~LAh_6	Caudovirales	Podoviridae	Unassigned	82_0	Clustered
Aeromonas~phage~LAh_8	Caudovirales	Podoviridae	Unassigned	82_0	Clustered
Aeromonas~phage~PX29	Caudovirales	Myoviridae	Unassigned	40_0	Clustered
Aeromonas~phage~ZPAH7	Caudovirales	Autographiviridae	Aerosvirus	75_0	Clustered
Aeromonas~phage~pAh6-C	Caudovirales	Chaseviridae	Pahsextavirus	95_0	Clustered
Aeromonas~phage~pIS4-A	Caudovirales	Siphoviridae	Pis4avirus	97_0	Clustered
Aeromonas~phage~phiAS4	Caudovirales	Myoviridae	Secunda5virus	38_1	Clustered
Aeromonas~phage~phiAS5	Caudovirales	Myoviridae	Unassigned	40_0	Clustered
Aeromonas~phage~phiAS7	Caudovirales	Autographiviridae	Aerosvirus	75_0	Clustered
Aeromonas~virus~25	Caudovirales	Myoviridae	Secunda5virus	38_1	Clustered
Aeromonas~virus~31	Caudovirales	Myoviridae	Secunda5virus	38_0	Clustered
Aeromonas~virus~44RR2	Caudovirales	Myoviridae	Biquartavirus	38_0	Clustered
Aeromonas~virus~Aeh1	Caudovirales	Myoviridae	Unassigned	40_0	Clustered
Aeromonas~virus~phiO18P	Caudovirales	Myoviridae	Hp1virus	107_0	Clustered
Aggregatibacter~phage~S1249	Caudovirales	Myoviridae	Unassigned	110_0	Clustered
Agrobacterium~phage~7-7-1	Caudovirales	Myoviridae	Schmittlotzvirus	112_0	Clustered
Aquamicrobium~phage~P14	Caudovirales	Autographiviridae	Aqualcavirus	76_0	Clustered
Archaeal~BJ1~virus	Caudovirales	Siphoviridae	Unassigned	127_0	Clustered
Arthrobacter~phage~Abidatro	Caudovirales	Siphoviridae	Galaxyvirus	132_0	Clustered
Arthrobacter~phage~Adat	Caudovirales	Podoviridae	Jasminevirus	141_0	Clustered
Arthrobacter~phage~Amigo	Caudovirales	Siphoviridae	Amigovirus	142_0	Clustered
Arthrobacter~phage~Andrew	Caudovirales	Siphoviridae	Andrewvirus	132_0	Clustered
Arthrobacter~phage~Anjali	Caudovirales	Podoviridae	Unassigned	55_0	Clustered
Arthrobacter~phage~BarretLemon	Caudovirales	Myoviridae	Marthavirus	129_0	Clustered
Arthrobacter~phage~Beans	Caudovirales	Myoviridae	Marthavirus	129_0	Clustered
Arthrobacter~phage~Bennie	Caudovirales	Siphoviridae	Korravirus	133_0	Clustered
Arthrobacter~phage~Brent	Caudovirales	Myoviridae	Marthavirus	129_0	Clustered
Arthrobacter~phage~Bridgette	Caudovirales	Siphoviridae	Bridgettevirus	146_0	Clustered
Arthrobacter~phage~Colucci	Caudovirales	Myoviridae	Radnorvirus	130_0	Clustered
Arthrobacter~phage~Constance	Caudovirales	Siphoviridae	Bridgettevirus	146_0	Clustered
Arthrobacter~phage~Coral	Caudovirales	Siphoviridae	Coralvirus	132_0	Clustered
Arthrobacter~phage~DrManhattan	Caudovirales	Siphoviridae	Manhattanvirus	145_0	Clustered
Arthrobacter~phage~DrRobert	Caudovirales	Siphoviridae	Korravirus	133_0	Clustered
Arthrobacter~phage~DrYang	Caudovirales	Myoviridae	Radnorvirus	130_0	Clustered
Arthrobacter~phage~Eileen	Caudovirales	Siphoviridae	Bridgettevirus	146_0	Clustered
Arthrobacter~phage~Galaxy	Caudovirales	Siphoviridae	Galaxyvirus	132_0	Clustered
Arthrobacter~phage~Glenn	Caudovirales	Siphoviridae	Korravirus	133_0	Clustered
Arthrobacter~phage~HunterDalle	Caudovirales	Siphoviridae	Korravirus	133_0	Clustered
Arthrobacter~phage~Jasmine	Caudovirales	Podoviridae	Jasminevirus	141_0	Clustered
Arthrobacter~phage~Jawnski	Caudovirales	Myoviridae	Marthavirus	129_0	Clustered
Arthrobacter~phage~Joann	Caudovirales	Siphoviridae	Korravirus	133_0	Clustered
Arthrobacter~phage~Judy	Caudovirales	Siphoviridae	Bridgettevirus	146_0	Clustered
Arthrobacter~phage~KBurrousTX	Caudovirales	Myoviridae	Radnorvirus	130_0	Clustered
Arthrobacter~phage~KellEzio	Caudovirales	Siphoviridae	Kelleziovirus	156_0	Clustered
Arthrobacter~phage~Kepler	Caudovirales	Siphoviridae	Coralvirus	132_0	Clustered
Arthrobacter~phage~Kitkat	Caudovirales	Siphoviridae	Kelleziovirus	156_0	Clustered
Arthrobacter~phage~Korra	Caudovirales	Siphoviridae	Korravirus	133_0	Clustered
Arthrobacter~phage~Kuleana	Caudovirales	Siphoviridae	Coralvirus	132_0	Clustered
Arthrobacter~phage~Liebe	Caudovirales	Siphoviridae	Liebevirus	145_0	Clustered
Arthrobacter~phage~Lymara	Caudovirales	Myoviridae	Radnorvirus	130_0	Clustered
Arthrobacter~phage~Maja	Caudovirales	Siphoviridae	Majavirus	134_0	Clustered
Arthrobacter~phage~Martha	Caudovirales	Myoviridae	Marthavirus	129_0	Clustered
Arthrobacter~phage~Mendel	Caudovirales	Podoviridae	Unassigned	55_0	Clustered
Arthrobacter~phage~Molivia	Caudovirales	Siphoviridae	Amigovirus	142_0	Clustered
Arthrobacter~phage~Mufasa8	Caudovirales	Siphoviridae	Unassigned	131_0	Clustered
Arthrobacter~phage~Peas	Caudovirales	Siphoviridae	Bridgettevirus	146_0	Clustered
Arthrobacter~phage~Piccoletto	Caudovirales	Myoviridae	Marthavirus	129_0	Clustered
Arthrobacter~phage~Preamble	Caudovirales	Siphoviridae	Korravirus	133_0	Clustered
Arthrobacter~phage~PrincessTrina	Caudovirales	Myoviridae	Arv1virus	130_0	Clustered
Arthrobacter~phage~Pumancara	Caudovirales	Siphoviridae	Korravirus	133_0	Clustered
Arthrobacter~phage~Shade	Caudovirales	Myoviridae	Marthavirus	129_0	Clustered
Arthrobacter~phage~Sonali	Caudovirales	Siphoviridae	Sonalivirus	131_0	Clustered
Arthrobacter~phage~Sonny	Caudovirales	Myoviridae	Marthavirus	129_0	Clustered
Arthrobacter~phage~TripleJ	Caudovirales	Siphoviridae	Unassigned	143_0	Clustered
Arthrobacter~phage~Wayne	Caudovirales	Siphoviridae	Korravirus	133_0	Clustered
Arthrobacter~phage~Yang	Caudovirales	Siphoviridae	Yangvirus	145_0	Clustered
Arthrobacter~phage~Zartrosa	Caudovirales	Myoviridae	Marthavirus	129_0	Clustered
Arthrobacter~phage~vB_ArS-ArV2	Caudovirales	Siphoviridae	Unassigned	134_0	Clustered
Arthrobacter~phage~vB_ArtM-ArV1	Caudovirales	Myoviridae	Arv1virus	130_0	Clustered
Bacillus~phage~AR9	Caudovirales	Myoviridae	Unassigned	164_0	Clustered
Bacillus~phage~Aurora	Caudovirales	Podoviridae	Unassigned	165_0	Clustered
Bacillus~phage~BCD7	Caudovirales	Myoviridae	Unassigned	174_0	Clustered
Bacillus~phage~BCP78	Caudovirales	Myoviridae	Tsarbombavirus	167_0	Clustered
Bacillus~phage~BCP8-2	Caudovirales	Myoviridae	Bc431virus	167_4	Clustered
Bacillus~phage~BCU4	Caudovirales	Myoviridae	Tsarbombavirus	167_0	Clustered
Bacillus~phage~BPS10C	Caudovirales	Herelleviridae	Wphvirus	168_1	Clustered
Bacillus~phage~BPS13	Caudovirales	Myoviridae	Wphvirus	168_1	Clustered
Bacillus~phage~BSP38	Caudovirales	Herelleviridae	Nitunavirus	167_3	Clustered
Bacillus~phage~BalMu-1	Caudovirales	Myoviridae	Unassigned	185_0	Clustered
Bacillus~phage~Bam35c	Kalamavirales	Tectiviridae	Betatectivirus	187_0	Clustered
Bacillus~phage~Bcp1	Caudovirales	Myoviridae	Bc431virus	167_5	Clustered
Bacillus~phage~Belinda	Caudovirales	Herelleviridae	Wphvirus	168_0	Clustered
Bacillus~phage~Bobb	Caudovirales	Myoviridae	Agatevirus	167_6	Clustered
Bacillus~phage~Bp8p-C	Caudovirales	Myoviridae	Agatevirus	167_6	Clustered
Bacillus~phage~Bp8p-T	Caudovirales	Myoviridae	Agatevirus	167_6	Clustered
Bacillus~phage~CampHawk	Caudovirales	Myoviridae	Spo1virus	169_0	Clustered
Bacillus~phage~Carmen17	Caudovirales	Siphoviridae	Unassigned	197_0	Clustered
Bacillus~phage~Claudi	Caudovirales	Podoviridae	Unassigned	165_0	Clustered
Bacillus~phage~DIGNKC	Caudovirales	Herelleviridae	Wphvirus	168_0	Clustered
Bacillus~phage~Deep~Blue	Caudovirales	Myoviridae	Bc431virus	167_5	Clustered
Bacillus~phage~DirtyBetty	Caudovirales	Herelleviridae	Wphvirus	168_0	Clustered
Bacillus~phage~Eldridge	Caudovirales	Herelleviridae	Unassigned	167_8	Clustered
Bacillus~phage~Eyuki	Caudovirales	Myoviridae	Wphvirus	168_0	Clustered
Bacillus~phage~Fah	Caudovirales	Siphoviridae	Wbetavirus	189_0	Clustered
Bacillus~phage~GIL16c	Kalamavirales	Tectiviridae	Betatectivirus	187_0	Clustered
Bacillus~phage~Gamma	Caudovirales	Siphoviridae	Wbetavirus	189_0	Clustered
Bacillus~phage~Grass	Caudovirales	Myoviridae	Nit1virus	167_2	Clustered
Bacillus~phage~Hakuna	Caudovirales	Myoviridae	Wphvirus	168_0	Clustered
Bacillus~phage~JBP901	Caudovirales	Myoviridae	Bc431virus	167_4	Clustered
Bacillus~phage~Kida	Caudovirales	Herelleviridae	Wphvirus	168_0	Clustered
Bacillus~phage~MG-B1	Caudovirales	Podoviridae	Unassigned	165_0	Clustered
Bacillus~phage~Mater	Caudovirales	Herelleviridae	Unassigned	167_9	Clustered/Singleton
Bacillus~phage~Megatron	Caudovirales	Myoviridae	Wphvirus	168_0	Clustered
Bacillus~phage~Mgbh1	Caudovirales	Siphoviridae	Magadivirus	206_0	Clustered
Bacillus~phage~Moonbeam	Caudovirales	Herelleviridae	Unassigned	167_8	Clustered
Bacillus~phage~Nemo	Caudovirales	Herelleviridae	Wphvirus	168_0	Clustered
Bacillus~phage~Nigalana	Caudovirales	Herelleviridae	Wphvirus	168_0	Clustered
Bacillus~phage~NotTheCreek	Caudovirales	Herelleviridae	Wphvirus	168_0	Clustered
Bacillus~phage~PBC1	Caudovirales	Siphoviridae	Unassigned	197_0	Clustered
Bacillus~phage~PM1	Caudovirales	Siphoviridae	Saundersvirus	208_0	Clustered
Bacillus~phage~Page	Caudovirales	Podoviridae	Pagevirus	62_0	Clustered
Bacillus~phage~Palmer	Caudovirales	Podoviridae	Pagevirus	62_0	Clustered
Bacillus~phage~Pascal	Caudovirales	Podoviridae	Pagevirus	62_0	Clustered
Bacillus~phage~Pavlov	Caudovirales	Podoviridae	Pagevirus	62_0	Clustered
Bacillus~phage~PfEFR-4	Caudovirales	Siphoviridae	Unassigned	190_0	Clustered
Bacillus~phage~PfEFR-5	Caudovirales	Siphoviridae	Unassigned	190_0	Clustered
Bacillus~phage~Pony	Caudovirales	Podoviridae	Pagevirus	62_0	Clustered
Bacillus~phage~Pookie	Caudovirales	Podoviridae	Pagevirus	62_0	Clustered
Bacillus~phage~SIOphi	Caudovirales	Herelleviridae	Unassigned	167_11	Clustered/Singleton
Bacillus~phage~SageFayge	Caudovirales	Herelleviridae	Wphvirus	168_0	Clustered
Bacillus~phage~SalinJah	Caudovirales	Herelleviridae	Wphvirus	168_1	Clustered
Bacillus~phage~Shbh1	Caudovirales	Myoviridae	Shalavirus	167_1	Clustered/Singleton
Bacillus~phage~Slash	Caudovirales	Siphoviridae	Slashvirus	205_0	Clustered
Bacillus~phage~Stahl	Caudovirales	Siphoviridae	Slashvirus	205_0	Clustered
Bacillus~phage~Staley	Caudovirales	Siphoviridae	Slashvirus	205_0	Clustered
Bacillus~phage~Stills	Caudovirales	Siphoviridae	Slashvirus	205_0	Clustered
Bacillus~phage~Stitch	Caudovirales	Podoviridae	Unassigned	165_0	Clustered
Bacillus~phage~TP21-L	Caudovirales	Siphoviridae	Tp21virus	191_0	Clustered
Bacillus~phage~TsarBomba	Caudovirales	Myoviridae	Tsarbombavirus	167_0	Clustered
Bacillus~phage~W.Ph.	Caudovirales	Myoviridae	Wphvirus	168_1	Clustered
Bacillus~phage~Wip1	Kalamavirales	Tectiviridae	Betatectivirus	187_0	Clustered
Bacillus~phage~Zuko	Caudovirales	Herelleviridae	Wphvirus	168_0	Clustered
Bacillus~phage~phiAGATE	Caudovirales	Myoviridae	Agatevirus	167_7	Clustered/Singleton
Bacillus~phage~phiNIT1	Caudovirales	Myoviridae	Nit1virus	167_2	Clustered
Bacillus~phage~vB_BanS-Tsamsa	Caudovirales	Siphoviridae	Unassigned	170_3	Clustered/Singleton
Bacillus~phage~vB_BceM_Bc431v3	Caudovirales	Myoviridae	Bc431virus	167_5	Clustered
Bacillus~phage~vB_BceS-MY192	Caudovirales	Siphoviridae	Unassigned	190_0	Clustered
Bacillus~phage~vB_BmeM-Goe8	Caudovirales	Herelleviridae	Unassigned	167_10	Clustered/Singleton
Bacillus~phage~vB_BsuM-Goe3	Caudovirales	Herelleviridae	Nitunavirus	167_3	Clustered
Bacillus~phage~vB_BtS_B83	Caudovirales	Siphoviridae	Unassigned	192_0	Clustered
Bacillus~phage~vB_BtS_BMBtp14	Caudovirales	Siphoviridae	Unassigned	192_0	Clustered
Bacillus~virus~1	Caudovirales	Myoviridae	Svunavirus	120_0	Clustered
Bacillus~virus~AP50	Kalamavirales	Tectiviridae	Betatectivirus	187_0	Clustered
Bacillus~virus~Andromeda	Caudovirales	Siphoviridae	Andromedavirus	215_0	Clustered
Bacillus~virus~BM15	Caudovirales	Myoviridae	Bc431virus	167_5	Clustered
Bacillus~virus~BMBtp2	Caudovirales	Siphoviridae	Tp21virus	191_0	Clustered
Bacillus~virus~Blastoid	Caudovirales	Siphoviridae	Andromedavirus	215_0	Clustered
Bacillus~virus~Curly	Caudovirales	Siphoviridae	Andromedavirus	215_0	Clustered
Bacillus~virus~Eoghan	Caudovirales	Siphoviridae	Andromedavirus	215_0	Clustered
Bacillus~virus~Finn	Caudovirales	Siphoviridae	Andromedavirus	215_0	Clustered
Bacillus~virus~Glittering	Caudovirales	Siphoviridae	Andromedavirus	215_0	Clustered
Bacillus~virus~PBS1	Caudovirales	Myoviridae	Unassigned	164_0	Clustered
Bacillus~virus~Riggi	Caudovirales	Siphoviridae	Andromedavirus	215_0	Clustered
Bacillus~virus~SPO1	Caudovirales	Myoviridae	Spo1virus	169_0	Clustered
Bacillus~virus~SPbeta	Caudovirales	Siphoviridae	Spbetavirus	170_0	Clustered/Singleton
Bacillus~virus~Taylor	Caudovirales	Siphoviridae	Andromedavirus	215_0	Clustered
Bacillus~virus~Wbeta	Caudovirales	Siphoviridae	Wbetavirus	189_0	Clustered
Bacteriophage~APSE-2	Caudovirales	Podoviridae	Unassigned	218_0	Clustered
Bacteriophage~sp.	Unassigned	Unassigned	Unassigned	18_0	Clustered
Bacteroides~phage~B124-14	Caudovirales	Siphoviridae	Unassigned	200_0	Clustered
Bacteroides~phage~B40-8	Caudovirales	Siphoviridae	Unassigned	200_0	Clustered
Bdellovibrio~phage~phiMH2K	Petitvirales	Microviridae	Bdellomicrovirus	225_0	Clustered
Bifidobacterium~phage~BadAargau2	Caudovirales	Podoviridae	Unassigned	57_0	Clustered
Bifidobacterium~phage~BadAztec1	Caudovirales	Podoviridae	Unassigned	57_0	Clustered
Bordetella~virus~BPP1	Caudovirales	Podoviridae	Bpp1virus	228_0	Clustered
Brevibacillus~phage~Abouo	Caudovirales	Myoviridae	Abouovirus	193_0	Clustered
Brevibacillus~phage~Davies	Caudovirales	Myoviridae	Abouovirus	193_0	Clustered
Brevibacillus~phage~Jimmer1	Caudovirales	Myoviridae	Jimmervirus	193_0	Clustered
Brevibacillus~phage~Jimmer2	Caudovirales	Myoviridae	Jimmervirus	193_0	Clustered
Brevibacillus~phage~Osiris	Caudovirales	Myoviridae	Jimmervirus	193_0	Clustered
Brevibacillus~phage~Sundance	Caudovirales	Siphoviridae	Unassigned	170_4	Clustered/Singleton
Brevibacterium~phage~LuckyBarnes	Caudovirales	Siphoviridae	Luckybarnesvirus	143_0	Clustered
Brucella~phage~BiPBO1	Caudovirales	Siphoviridae	Unassigned	234_0	Clustered
Brucella~phage~Pr	Caudovirales	Podoviridae	Prtbvirus	235_0	Clustered
Brucella~phage~Tb	Caudovirales	Podoviridae	Prtbvirus	235_0	Clustered
Burkholderia~phage~Bcep176	Caudovirales	Siphoviridae	Stanholtvirus	238_0	Clustered
Burkholderia~phage~BcepB1A	Caudovirales	Myoviridae	Unassigned	243_0	Clustered
Burkholderia~phage~BcepNazgul	Caudovirales	Siphoviridae	Nazgulvirus	19_0	Clustered
Burkholderia~phage~Bp-AMP1	Caudovirales	Autographiviridae	Ampunavirus	76_0	Clustered
Burkholderia~phage~JG068	Caudovirales	Autographiviridae	Mguuvirus	76_0	Clustered
Burkholderia~phage~KL3	Caudovirales	Myoviridae	Tigrvirus	108_0	Clustered
Burkholderia~phage~KS14	Caudovirales	Myoviridae	Kisquattuordecimvirus	108_0	Clustered
Burkholderia~phage~KS5	Caudovirales	Myoviridae	Kisquinquevirus	108_0	Clustered
Burkholderia~phage~KS9	Caudovirales	Siphoviridae	Stanholtvirus	238_0	Clustered
Burkholderia~phage~ST79	Caudovirales	Myoviridae	Nampongvirus	108_0	Clustered
Burkholderia~phage~vB_BceM_AP3	Caudovirales	Myoviridae	Peduovirus	108_0	Clustered
Burkholderia~phage~vB_BceS_AH2	Caudovirales	Siphoviridae	Ahduovirus	19_0	Clustered
Burkholderia~phage~vB_BceS_KL1	Caudovirales	Siphoviridae	Septima3virus	1_0	Clustered
Burkholderia~virus~Bcep1	Caudovirales	Myoviridae	Bcep78virus	106_0	Clustered
Burkholderia~virus~Bcep22	Caudovirales	Podoviridae	Bcep22virus	252_0	Clustered
Burkholderia~virus~Bcep43	Caudovirales	Myoviridae	Bcep78virus	106_0	Clustered
Burkholderia~virus~Bcep781	Caudovirales	Myoviridae	Bcep78virus	106_0	Clustered
Burkholderia~virus~BcepF1	Caudovirales	Myoviridae	Pbunavirus	242_0	Clustered
Burkholderia~virus~BcepNY3	Caudovirales	Myoviridae	Bcep78virus	106_0	Clustered
Burkholderia~virus~Bcepil02	Caudovirales	Podoviridae	Bcep22virus	252_0	Clustered
Burkholderia~virus~Bcepmigl	Caudovirales	Podoviridae	Bcep22virus	252_0	Clustered
Burkholderia~virus~DC1	Caudovirales	Podoviridae	Bcep22virus	252_0	Clustered
Burkholderia~virus~phi1026b	Caudovirales	Siphoviridae	E125virus	238_0	Clustered
Burkholderia~virus~phi52237	Caudovirales	Myoviridae	P2virus	108_0	Clustered
Burkholderia~virus~phi6442	Caudovirales	Siphoviridae	E125virus	238_0	Clustered
Burkholderia~virus~phiE122	Caudovirales	Myoviridae	P2virus	108_0	Clustered
Burkholderia~virus~phiE125	Caudovirales	Siphoviridae	E125virus	238_0	Clustered
Burkholderia~virus~phiE202	Caudovirales	Myoviridae	P2virus	108_0	Clustered
Campylobacter~phage~CP30A	Caudovirales	Myoviridae	Cp8virus	258_0	Clustered
Campylobacter~phage~PC14	Caudovirales	Myoviridae	Fletchervirus	258_0	Clustered
Campylobacter~phage~vB_CjeM_Los1	Caudovirales	Myoviridae	Fletchervirus	258_0	Clustered
Campylobacter~virus~CP21	Caudovirales	Myoviridae	Cp220virus	259_0	Clustered
Campylobacter~virus~CP220	Caudovirales	Myoviridae	Cp220virus	259_0	Clustered
Campylobacter~virus~CP81	Caudovirales	Myoviridae	Cp8virus	258_0	Clustered
Campylobacter~virus~CPX	Caudovirales	Myoviridae	Cp8virus	258_0	Clustered
Campylobacter~virus~CPt10	Caudovirales	Myoviridae	Cp220virus	259_0	Clustered
Campylobacter~virus~IBB35	Caudovirales	Myoviridae	Cp220virus	259_0	Clustered
Campylobacter~virus~NCTC12673	Caudovirales	Myoviridae	Cp8virus	258_0	Clustered
Caulobacter~phage~CcrBL10	Caudovirales	Siphoviridae	Poindextervirus	116_2	Clustered
Caulobacter~phage~CcrBL9	Caudovirales	Siphoviridae	Bertelyvirus	116_0	Clustered
Caulobacter~phage~CcrColossus	Caudovirales	Siphoviridae	Colossusvirus	116_1	Clustered
Caulobacter~phage~CcrPW	Caudovirales	Siphoviridae	Colossusvirus	116_1	Clustered
Caulobacter~phage~CcrSC	Caudovirales	Siphoviridae	Bertelyvirus	116_0	Clustered
Caulobacter~phage~Lullwater	Caudovirales	Autographiviridae	Lullwatervirus	76_0	Clustered
Caulobacter~phage~Percy	Caudovirales	Autographiviridae	Percyvirus	76_0	Clustered
Caulobacter~phage~Seuss	Caudovirales	Siphoviridae	Seussvirus	16_0	Clustered
Caulobacter~virus~Karma	Caudovirales	Siphoviridae	Phicbkvirus	116_3	Clustered
Caulobacter~virus~Magneto	Caudovirales	Siphoviridae	Phicbkvirus	116_3	Clustered
Caulobacter~virus~Rogue	Caudovirales	Siphoviridae	Phicbkvirus	116_2	Clustered
Caulobacter~virus~Swift	Caudovirales	Siphoviridae	Phicbkvirus	116_3	Clustered
Caulobacter~virus~phiCbK	Caudovirales	Siphoviridae	Phicbkvirus	116_3	Clustered
Celeribacter~phage~P12053L	Caudovirales	Podoviridae	Unassigned	261_0	Clustered
Cellulophaga~phage~phi10:1	Caudovirales	Siphoviridae	Unassigned	264_0	Clustered
Cellulophaga~phage~phi12:1	Caudovirales	Siphoviridae	Cba181virus	266_0	Clustered
Cellulophaga~phage~phi12:2	Petitvirales	Microviridae	Unassigned	268_0	Clustered
Cellulophaga~phage~phi12a:1	Petitvirales	Microviridae	Unassigned	268_0	Clustered
Cellulophaga~phage~phi13:2	Caudovirales	Podoviridae	Unassigned	263_0	Clustered
Cellulophaga~phage~phi14:2	Caudovirales	Podoviridae	Unassigned	269_0	Clustered
Cellulophaga~phage~phi17:1	Caudovirales	Siphoviridae	Cba181virus	266_0	Clustered
Cellulophaga~phage~phi17:2	Caudovirales	Podoviridae	Cba41virus	265_0	Clustered
Cellulophaga~phage~phi18:1	Caudovirales	Siphoviridae	Cba181virus	266_0	Clustered
Cellulophaga~phage~phi18:3	Caudovirales	Podoviridae	Unassigned	263_0	Clustered
Cellulophaga~phage~phi19:1	Caudovirales	Siphoviridae	Unassigned	264_0	Clustered
Cellulophaga~phage~phi19:3	Caudovirales	Podoviridae	Unassigned	263_0	Clustered
Cellulophaga~phage~phi38:1	Caudovirales	Podoviridae	Unassigned	269_0	Clustered
Cellulophaga~phage~phi46:3	Caudovirales	Podoviridae	Unassigned	263_0	Clustered
Cellulophaga~phage~phi4:1	Caudovirales	Podoviridae	Cba41virus	265_0	Clustered
Chlamydia~phage~2	Petitvirales	Microviridae	Chlamydiamicrovirus	225_0	Clustered
Chlamydia~phage~4	Petitvirales	Microviridae	Chlamydiamicrovirus	225_0	Clustered
Chlamydia~phage~CPG1	Petitvirales	Microviridae	Chlamydiamicrovirus	225_0	Clustered
Chlamydia~virus~CPAR39	Petitvirales	Microviridae	Chlamydiamicrovirus	225_0	Clustered
Citrobacter~phage~CF1~DK-2017	Caudovirales	Drexlerviridae	Tlsvirus	102_1	Clustered
Citrobacter~phage~CF1~ERZ-2017	Caudovirales	Myoviridae	Moonvirus	41_8	Clustered
Citrobacter~phage~CR44b	Caudovirales	Autographiviridae	Kayfunavirus	275_0	Clustered
Citrobacter~phage~CR8	Caudovirales	Autographiviridae	Caroctavirus	275_0	Clustered
Citrobacter~phage~CVT22	Caudovirales	Podoviridae	Unassigned	86_0	Clustered
Citrobacter~phage~IME-CF2	Caudovirales	Myoviridae	Unassigned	42_1	Clustered
Citrobacter~phage~Margaery	Caudovirales	Myoviridae	Unassigned	42_1	Clustered
Citrobacter~phage~Merlin	Caudovirales	Myoviridae	Moonvirus	41_8	Clustered
Citrobacter~phage~Michonne	Caudovirales	Myoviridae	Mooglevirus	20_0	Clustered
Citrobacter~phage~Miller	Caudovirales	Myoviridae	Unassigned	42_1	Clustered
Citrobacter~phage~Moogle	Caudovirales	Myoviridae	Mooglevirus	20_0	Clustered
Citrobacter~phage~Moon	Caudovirales	Myoviridae	Moonvirus	41_8	Clustered
Citrobacter~phage~Mordin	Caudovirales	Myoviridae	Mooglevirus	20_0	Clustered
Citrobacter~phage~SH1	Caudovirales	Autographiviridae	Teetrevirus	276_0	Clustered
Citrobacter~phage~SH2	Caudovirales	Autographiviridae	Teetrevirus	276_0	Clustered
Citrobacter~phage~SH3	Caudovirales	Autographiviridae	Kayfunavirus	275_0	Clustered
Citrobacter~phage~SH4	Caudovirales	Autographiviridae	Kayfunavirus	275_0	Clustered
Citrobacter~phage~Sazh	Caudovirales	Drexlerviridae	Tlsvirus	102_1	Clustered
Citrobacter~phage~phiCFP-1	Caudovirales	Autographiviridae	Teetrevirus	276_0	Clustered
Citrobacter~phage~vB_CfrM_CfP1	Caudovirales	Myoviridae	Unassigned	42_1	Clustered
Citrobacter~phage~vB_CroP_CrRp3	Caudovirales	Autographiviridae	Vectrevirus	284_0	Clustered
Citrobacter~virus~Stevie	Caudovirales	Siphoviridae	Tlsvirus	102_1	Clustered
Clavibacter~phage~CMP1	Caudovirales	Siphoviridae	Cimpunavirus	144_0	Clustered
Clavibacter~phage~CN1A	Caudovirales	Siphoviridae	Cinunavirus	144_0	Clustered
Clostridium~phage~CDKM15	Caudovirales	Myoviridae	Lubbockvirus	186_1	Clustered
Clostridium~phage~CDKM9	Caudovirales	Myoviridae	Lubbockvirus	186_1	Clustered
Clostridium~phage~CDMH1	Caudovirales	Myoviridae	Lubbockvirus	186_2	Clustered
Clostridium~phage~CPS2	Caudovirales	Podoviridae	Unassigned	288_0	Clustered
Clostridium~phage~PhiS63	Caudovirales	Siphoviridae	Unassigned	195_0	Clustered
Clostridium~phage~phi3626	Caudovirales	Siphoviridae	Unassigned	195_0	Clustered
Clostridium~phage~phi8074-B1	Caudovirales	Siphoviridae	Unassigned	173_0	Clustered
Clostridium~phage~phiCD111	Caudovirales	Siphoviridae	Unassigned	257_0	Clustered
Clostridium~phage~phiCD146	Caudovirales	Siphoviridae	Unassigned	257_0	Clustered
Clostridium~phage~phiCD38-2	Caudovirales	Siphoviridae	Unassigned	257_0	Clustered
Clostridium~phage~phiCD481-1	Caudovirales	Myoviridae	Unassigned	286_0	Clustered
Clostridium~phage~phiCD505	Caudovirales	Myoviridae	Lubbockvirus	186_1	Clustered
Clostridium~phage~phiCD506	Caudovirales	Myoviridae	Unassigned	286_0	Clustered
Clostridium~phage~phiCDHM11	Caudovirales	Myoviridae	Unassigned	286_0	Clustered
Clostridium~phage~phiCDHM13	Caudovirales	Myoviridae	Unassigned	286_0	Clustered
Clostridium~phage~phiCDHM14	Caudovirales	Myoviridae	Unassigned	286_0	Clustered
Clostridium~phage~phiCDHM19	Caudovirales	Myoviridae	Lubbockvirus	186_0	Clustered
Clostridium~phage~phiCP13O	Caudovirales	Siphoviridae	Unassigned	289_0	Clustered
Clostridium~phage~phiCP26F	Caudovirales	Siphoviridae	Unassigned	289_0	Clustered
Clostridium~phage~phiCP34O	Caudovirales	Siphoviridae	Unassigned	289_0	Clustered
Clostridium~phage~phiCP39-O	Caudovirales	Siphoviridae	Unassigned	289_0	Clustered
Clostridium~phage~phiCP7R	Caudovirales	Podoviridae	Unassigned	288_0	Clustered
Clostridium~phage~phiCPV4	Caudovirales	Podoviridae	Unassigned	288_0	Clustered
Clostridium~phage~phiCT19406A	Caudovirales	Siphoviridae	Unassigned	198_0	Clustered
Clostridium~phage~phiCT19406B	Caudovirales	Myoviridae	Unassigned	63_0	Clustered
Clostridium~phage~phiCT453B	Caudovirales	Myoviridae	Unassigned	63_0	Clustered
Clostridium~phage~phiCTC2A	Caudovirales	Siphoviridae	Unassigned	198_0	Clustered
Clostridium~phage~phiCTC2B	Caudovirales	Myoviridae	Unassigned	63_0	Clustered
Clostridium~phage~phiCTP1	Caudovirales	Siphoviridae	Unassigned	173_0	Clustered
Clostridium~phage~phiMMP01	Caudovirales	Myoviridae	Lubbockvirus	186_2	Clustered
Clostridium~phage~phiMMP02	Caudovirales	Myoviridae	Lubbockvirus	186_1	Clustered
Clostridium~phage~phiMMP03	Caudovirales	Myoviridae	Lubbockvirus	186_2	Clustered
Clostridium~phage~phiMMP04	Caudovirales	Myoviridae	Unassigned	286_0	Clustered
Clostridium~phage~phiSM101	Caudovirales	Siphoviridae	Unassigned	195_0	Clustered
Clostridium~phage~phiZP2	Caudovirales	Podoviridae	Unassigned	288_0	Clustered
Clostridium~virus~phiC2	Caudovirales	Myoviridae	Cd119virus	186_2	Clustered
Clostridium~virus~phiCD119	Caudovirales	Myoviridae	Cd119virus	186_0	Clustered
Clostridium~virus~phiCD27	Caudovirales	Myoviridae	Cd119virus	186_1	Clustered
Corynebacterium~phage~Adelaide	Caudovirales	Siphoviridae	Unassigned	199_0	Clustered
Corynebacterium~phage~BFK20	Caudovirales	Siphoviridae	Sasvirus	157_0	Clustered
Corynebacterium~phage~C3PO	Caudovirales	Siphoviridae	Ceetrepovirus	295_0	Clustered
Corynebacterium~phage~Darwin	Caudovirales	Siphoviridae	Ceetrepovirus	295_0	Clustered
Corynebacterium~phage~Dina	Caudovirales	Siphoviridae	Unassigned	199_0	Clustered
Corynebacterium~phage~Lederberg	Caudovirales	Siphoviridae	Unassigned	199_0	Clustered
Corynebacterium~phage~SamW	Caudovirales	Siphoviridae	Samwavirus	199_0	Clustered
Corynebacterium~phage~StAB	Caudovirales	Siphoviridae	Unassigned	199_0	Clustered
Corynebacterium~phage~Stiles	Caudovirales	Siphoviridae	Unassigned	199_0	Clustered
Corynebacterium~phage~Zion	Caudovirales	Siphoviridae	Ceetrepovirus	295_0	Clustered
Corynebacterium~phage~phi673	Caudovirales	Siphoviridae	Ikedavirus	157_0	Clustered
Corynebacterium~phage~phi674	Caudovirales	Siphoviridae	Ikedavirus	157_0	Clustered
Cronobacter~phage~CR5	Caudovirales	Myoviridae	Derbicusvirus	299_0	Clustered
Cronobacter~phage~CS01	Caudovirales	Drexlerviridae	Unassigned	102_0	Clustered
Cronobacter~phage~Dev-CD-23823	Caudovirales	Autographiviridae	Cronosvirus	75_0	Clustered
Cronobacter~phage~Dev2	Caudovirales	Autographiviridae	Kayfunavirus	275_0	Clustered
Cronobacter~phage~ESSI-2	Caudovirales	Myoviridae	Seongnamvirus	107_0	Clustered
Cronobacter~phage~GW1	Caudovirales	Autographiviridae	Kayfunavirus	275_0	Clustered
Cronobacter~phage~vB_CsaM_GAP161	Caudovirales	Myoviridae	Unassigned	42_1	Clustered
Cronobacter~phage~vB_CsaM_GAP31	Caudovirales	Myoviridae	Se1virus	68_3	Clustered
Cronobacter~phage~vB_CsaM_GAP32	Caudovirales	Myoviridae	Mimasvirus	114_2	Clustered/Singleton
Cronobacter~phage~vB_CsaM_leB	Caudovirales	Myoviridae	Unassigned	42_1	Clustered
Cronobacter~phage~vB_CsaM_leE	Caudovirales	Myoviridae	Unassigned	42_1	Clustered
Cronobacter~phage~vB_CsaP_009	Caudovirales	Podoviridae	Unassigned	83_0	Clustered
Cronobacter~phage~vB_CsaP_GAP52	Caudovirales	Podoviridae	Unassigned	83_1	Clustered
Cronobacter~phage~vB_CskP_GAP227	Caudovirales	Autographiviridae	Cronosvirus	75_0	Clustered
Cronobacter~virus~Esp2949-1	Caudovirales	Siphoviridae	Unassigned	102_0	Clustered
Curvibacter~phage~P26059B	Caudovirales	Autographiviridae	Kalppathivirus	76_0	Clustered
Cyanophage~9515-10a	Caudovirales	Autographiviridae	Tangaroavirus	308_0	Clustered
Cyanophage~KBS-P-1A	Caudovirales	Autographiviridae	Unassigned	308_0	Clustered
Cyanophage~MED4-117	Caudovirales	Siphoviridae	Unassigned	311_0	Clustered
Cyanophage~NATL1A-7	Caudovirales	Autographiviridae	Cheungvirus	308_0	Clustered
Cyanophage~NATL2A-133	Caudovirales	Autographiviridae	Tangaroavirus	308_0	Clustered
Cyanophage~P-RSM1	Caudovirales	Myoviridae	Unassigned	32_32	Clustered
Cyanophage~P-RSM6	Caudovirales	Myoviridae	Libanvirus	32_11	Clustered/Singleton
Cyanophage~P-SSP2	Caudovirales	Autographiviridae	Tritonvirus	308_0	Clustered
Cyanophage~P-TIM40	Caudovirales	Myoviridae	Libanvirus	32_22	Clustered/Singleton
Cyanophage~PP	Caudovirales	Podoviridae	Unassigned	119_0	Clustered
Cyanophage~PSS2	Caudovirales	Siphoviridae	Unassigned	313_0	Clustered
Cyanophage~S-RIM12	Caudovirales	Myoviridae	Brizovirus	32_7	Clustered
Cyanophage~S-RIM32	Caudovirales	Myoviridae	Unassigned	32_18	Clustered/Singleton
Cyanophage~S-RIM44	Caudovirales	Myoviridae	Vellamovirus	32_17	Clustered
Cyanophage~S-RIM50	Caudovirales	Myoviridae	Neptunevirus	32_4	Clustered
Cyanophage~S-TIM4	Caudovirales	Myoviridae	Thaumasvirus	32_31	Clustered
Cyanophage~S-TIM5	Caudovirales	Myoviridae	Aurunvirus	312_0	Clustered/Singleton
Cyanophage~SS120-1	Caudovirales	Autographiviridae	Banchanvirus	308_0	Clustered
Cyanophage~Syn30	Caudovirales	Myoviridae	Leucotheavirus	32_34	Clustered
Deep-sea~thermophilic~phage~D6E	Caudovirales	Myoviridae	Unassigned	60_0	Clustered
Delftia~phage~RG-2014	Caudovirales	Podoviridae	Jwalphavirus	7_0	Clustered
Dickeya~phage~BF25/12	Caudovirales	Autographiviridae	Stompvirus	78_0	Clustered
Dickeya~phage~Dagda	Caudovirales	Autographiviridae	Aarhusvirus	278_0	Clustered
Dickeya~phage~Katbat	Caudovirales	Autographiviridae	Aarhusvirus	278_0	Clustered
Dickeya~phage~Luksen	Caudovirales	Autographiviridae	Aarhusvirus	278_0	Clustered
Dickeya~phage~Mysterion	Caudovirales	Autographiviridae	Aarhusvirus	278_0	Clustered
Dickeya~phage~RC-2014	Caudovirales	Ackermannviridae	Limestonevirus	33_2	Clustered
Dickeya~phage~vB_DsoM_AD1	Caudovirales	Myoviridae	Alexandravirus	318_1	Clustered
Dickeya~phage~vB_DsoM_JA11	Caudovirales	Myoviridae	Salmondvirus	318_0	Clustered
Dickeya~phage~vB_DsoM_JA29	Caudovirales	Myoviridae	Salmondvirus	318_0	Clustered
Dickeya~virus~Limestone	Caudovirales	Ackermannviridae	Limestonevirus	33_2	Clustered
Edwardsiella~phage~KF-1	Caudovirales	Podoviridae	Kf1virus	321_0	Clustered
Edwardsiella~phage~MSW-3	Caudovirales	Myoviridae	Msw3virus	103_0	Clustered
Edwardsiella~phage~PEi20	Caudovirales	Myoviridae	Unassigned	41_3	Clustered
Edwardsiella~phage~PEi21	Caudovirales	Myoviridae	Msw3virus	103_0	Clustered
Edwardsiella~phage~eiAU	Caudovirales	Siphoviridae	Eiauvirus	305_0	Clustered
Edwardsiella~phage~eiAU-183	Caudovirales	Siphoviridae	Eiauvirus	305_0	Clustered
Edwardsiella~virus~pEt-SU	Caudovirales	Myoviridae	Unassigned	298_0	Clustered
Eggerthella~phage~PMBT5	Caudovirales	Siphoviridae	Lentavirus	177_0	Clustered
Enteritis_DCY0308.NODE_5622_6212	Unassigned	Unassigned	Unassigned	330_0	Clustered
Enterobacter~phage~Arya	Caudovirales	Myoviridae	Jilinvirus	98_0	Clustered
Enterobacter~phage~CC31	Caudovirales	Myoviridae	Cc31virus	41_9	Clustered
Enterobacter~phage~E-2	Caudovirales	Autographiviridae	Teetrevirus	276_0	Clustered
Enterobacter~phage~E-3	Caudovirales	Autographiviridae	Teetrevirus	276_0	Clustered
Enterobacter~phage~Ec_L1	Caudovirales	Drexlerviridae	Eclunavirus	102_0	Clustered
Enterobacter~phage~Enc34	Caudovirales	Siphoviridae	Chivirus	18_0	Clustered
Enterobacter~phage~EspM4VN	Caudovirales	Ackermannviridae	Agtrevirus	33_2	Clustered
Enterobacter~phage~PG7	Caudovirales	Myoviridae	Cc31virus	41_9	Clustered
Enterobacter~phage~Tyrion	Caudovirales	Podoviridae	Uetakevirus	226_0	Clustered
Enterobacter~phage~phiEap-2	Caudovirales	Siphoviridae	Cornellvirus	105_0	Clustered
Enterobacter~phage~phiEap-3	Caudovirales	Myoviridae	Kp15virus	42_0	Clustered
Enterobacter~phage~phiKDA1	Caudovirales	Autographiviridae	Koutsourovirus	314_0	Clustered
Enterobacter~phage~phiT5282H	Caudovirales	Myoviridae	Peduovirus	108_0	Clustered
Enterobacter~phage~vB_EclM_CIP9	Caudovirales	Myoviridae	Unassigned	41_3	Clustered
Enterobacter~virus~F20	Caudovirales	Siphoviridae	Kp36virus	273_0	Clustered
Enterobacteria~phage~13a	Caudovirales	Autographiviridae	Teseptimavirus	276_0	Clustered
Enterobacteria~phage~285P	Caudovirales	Autographiviridae	Teseptimavirus	276_0	Clustered
Enterobacteria~phage~9g	Caudovirales	Siphoviridae	Nonagvirus	3_1	Clustered
Enterobacteria~phage~BA14	Caudovirales	Autographiviridae	Berlinvirus	276_0	Clustered
Enterobacteria~phage~BP-4795	Caudovirales	Siphoviridae	Unassigned	240_0	Clustered
Enterobacteria~phage~Bp7	Caudovirales	Myoviridae	Js98virus	41_1	Clustered
Enterobacteria~phage~C-1~INW-2012	Levivirales	Leviviridae	Levivirus	336_0	Clustered
Enterobacteria~phage~EcoDS1	Caudovirales	Autographiviridae	Teseptimavirus	275_0	Clustered
Enterobacteria~phage~GEC-3S	Caudovirales	Myoviridae	Krischvirus	43_0	Clustered
Enterobacteria~phage~HK106	Caudovirales	Siphoviridae	Hk97virus	239_0	Clustered
Enterobacteria~phage~HK140	Caudovirales	Siphoviridae	Hendrixvirus	239_0	Clustered
Enterobacteria~phage~HK620	Caudovirales	Podoviridae	Lederbergvirus	219_0	Clustered
Enterobacteria~phage~Hgal1	Levivirales	Leviviridae	Levivirus	336_0	Clustered
Enterobacteria~phage~IME08	Caudovirales	Myoviridae	Js98virus	41_1	Clustered
Enterobacteria~phage~IME_EC2	Caudovirales	Siphoviridae	Murrayvirus	220_0	Clustered
Enterobacteria~phage~If1	Tubulavirales	Inoviridae	Infulavirus	341_0	Clustered
Enterobacteria~phage~J8-65	Caudovirales	Autographiviridae	Unassigned	77_0	Clustered
Enterobacteria~phage~JenK1	Caudovirales	Siphoviridae	Nonagvirus	3_1	Clustered
Enterobacteria~phage~JenP1	Caudovirales	Siphoviridae	Nonagvirus	3_1	Clustered
Enterobacteria~phage~JenP2	Caudovirales	Siphoviridae	Nonagvirus	3_1	Clustered
Enterobacteria~phage~K1F	Caudovirales	Autographiviridae	Teseptimavirus	275_0	Clustered
Enterobacteria~phage~M	Levivirales	Leviviridae	Levivirus	336_0	Clustered
Enterobacteria~phage~P88	Caudovirales	Myoviridae	Peduovirus	108_0	Clustered
Enterobacteria~phage~PR4	Kalamavirales	Tectiviridae	Alphatectivirus	342_0	Clustered
Enterobacteria~phage~PRD1	Kalamavirales	Tectiviridae	Alphatectivirus	342_0	Clustered
Enterobacteria~phage~RB27	Caudovirales	Myoviridae	Tequatrovirus	41_6	Clustered
Enterobacteria~phage~RB51	Caudovirales	Myoviridae	Tequatrovirus	41_6	Clustered
Enterobacteria~phage~RB68	Caudovirales	Myoviridae	Tequatrovirus	41_6	Clustered
Enterobacteria~phage~SP	Levivirales	Leviviridae	Allolevivirus	45_0	Clustered
Enterobacteria~phage~ST104	Caudovirales	Podoviridae	Lederbergvirus	219_0	Clustered
Enterobacteria~phage~Sf101	Caudovirales	Podoviridae	Lederbergvirus	219_0	Clustered
Enterobacteria~phage~SfV	Caudovirales	Myoviridae	Unassigned	221_0	Clustered
Enterobacteria~phage~T3	Caudovirales	Autographiviridae	Teetrevirus	276_0	Clustered
Enterobacteria~phage~T7M	Caudovirales	Autographiviridae	Teetrevirus	276_0	Clustered
Enterobacteria~phage~UAB_Phi20	Caudovirales	Podoviridae	Lederbergvirus	219_0	Clustered
Enterobacteria~phage~UAB_Phi78	Caudovirales	Autographiviridae	Zindervirus	284_0	Clustered
Enterobacteria~phage~VT2-Sakai	Caudovirales	Podoviridae	Traversvirus	253_1	Clustered
Enterobacteria~phage~VT2phi_272	Caudovirales	Podoviridae	Oslovirus	253_1	Clustered
Enterobacteria~phage~WA13~sensu~lato	Petitvirales	Microviridae	Alphatrevirus	338_0	Clustered
Enterobacteria~phage~YYZ-2008	Caudovirales	Siphoviridae	Unassigned	240_0	Clustered
Enterobacteria~phage~fd	Tubulavirales	Inoviridae	Inovirus	341_0	Clustered
Enterobacteria~phage~fiAA91-ss	Caudovirales	Myoviridae	Peduovirus	108_0	Clustered
Enterobacteria~phage~mEp235	Caudovirales	Siphoviridae	Hendrixvirus	239_0	Clustered
Enterobacteria~phage~phi92	Caudovirales	Myoviridae	Unassigned	69_1	Clustered/Singleton
Enterobacteria~phage~phiEcoM-GJ1	Caudovirales	Chaseviridae	Carltongylesvirus	94_0	Clustered
Enterobacteria~phage~phiP27	Caudovirales	Myoviridae	Unassigned	221_0	Clustered
Enterobacteria~phage~vB_EcoP_ACG-C91	Caudovirales	Autographiviridae	Zindervirus	284_0	Clustered
Enterobacteria~phage~vB_EcoP_IME390	Caudovirales	Autographiviridae	Teseptimavirus	276_0	Clustered
Enterobacteria~phage~vB_EcoS_IME18	Caudovirales	Drexlerviridae	Tunavirus	102_0	Clustered
Enterobacteria~phage~vB_EcoS_IME347	Caudovirales	Drexlerviridae	Unassigned	102_0	Clustered
Enterobacteria~phage~vB_EcoS_NBD2	Caudovirales	Drexlerviridae	Eclunavirus	102_0	Clustered
Enterobacteriaphage~UAB_Phi87	Caudovirales	Myoviridae	Felixo1virus	20_0	Clustered
Enterococcus~phage~AUEF3	Caudovirales	Siphoviridae	Efquatrovirus	344_0	Clustered
Enterococcus~phage~BC611	Caudovirales	Siphoviridae	Sap6virus	207_0	Clustered
Enterococcus~phage~EFC-1	Caudovirales	Siphoviridae	Unassigned	122_0	Clustered/Singleton
Enterococcus~phage~Ec-ZZ2	Caudovirales	Siphoviridae	Efquatrovirus	344_0	Clustered
Enterococcus~phage~EfaCPT1	Caudovirales	Siphoviridae	Efquatrovirus	344_0	Clustered
Enterococcus~phage~IME-EF4	Caudovirales	Siphoviridae	Efquatrovirus	344_0	Clustered
Enterococcus~phage~IME-EFm1	Caudovirales	Siphoviridae	Unassigned	344_0	Clustered
Enterococcus~phage~IME-EFm5	Caudovirales	Siphoviridae	Unassigned	344_0	Clustered
Enterococcus~phage~IMEEF1	Caudovirales	Siphoviridae	Sap6virus	207_0	Clustered
Enterococcus~phage~IME_EF3	Caudovirales	Siphoviridae	Efquatrovirus	344_0	Clustered
Enterococcus~phage~LY0322	Caudovirales	Siphoviridae	Efquatrovirus	344_0	Clustered
Enterococcus~phage~PMBT2	Caudovirales	Siphoviridae	Efquatrovirus	344_0	Clustered
Enterococcus~phage~SANTOR1	Caudovirales	Siphoviridae	Efquatrovirus	344_0	Clustered
Enterococcus~phage~SAP6	Caudovirales	Siphoviridae	Sap6virus	207_0	Clustered
Enterococcus~phage~VD13	Caudovirales	Siphoviridae	Sap6virus	207_0	Clustered
Enterococcus~phage~phiFL1A	Caudovirales	Siphoviridae	Phifelvirus	231_0	Clustered
Enterococcus~phage~phiFL2A	Caudovirales	Siphoviridae	Phifelvirus	231_0	Clustered
Enterococcus~phage~phiFL3A	Caudovirales	Siphoviridae	Phifelvirus	231_0	Clustered
Enterococcus~phage~phiSHEF2	Caudovirales	Siphoviridae	Efquatrovirus	344_0	Clustered
Enterococcus~phage~phiSHEF4	Caudovirales	Siphoviridae	Efquatrovirus	344_0	Clustered
Enterococcus~phage~phiSHEF5	Caudovirales	Siphoviridae	Efquatrovirus	344_0	Clustered
Enterococcus~phage~vB_EfaS_AL2	Caudovirales	Siphoviridae	Efquatrovirus	344_0	Clustered
Enterococcus~phage~vB_EfaS_AL3	Caudovirales	Siphoviridae	Efquatrovirus	344_0	Clustered
Enterococcus~phage~vB_EfaS_IME196	Caudovirales	Siphoviridae	Efquatrovirus	344_0	Clustered
Enterococcus~phage~vB_EfaS_IME198	Caudovirales	Siphoviridae	Saphexavirus	207_0	Clustered
Erwinia~amylovora~phage~Era103	Caudovirales	Podoviridae	Sp6virus	284_0	Clustered
Erwinia~phage~Derbicus	Caudovirales	Myoviridae	Derbicusvirus	299_0	Clustered
Erwinia~phage~ENT90	Caudovirales	Myoviridae	Entnonagintavirus	108_0	Clustered
Erwinia~phage~Ea35-70	Caudovirales	Myoviridae	Agrican357virus	300_0	Clustered
Erwinia~phage~Ea9-2	Caudovirales	Podoviridae	Ea92virus	7_0	Clustered
Erwinia~phage~EtG	Caudovirales	Myoviridae	Eganvirus	108_0	Clustered
Erwinia~phage~FE44	Caudovirales	Autographiviridae	Berlinvirus	276_0	Clustered
Erwinia~phage~Faunus	Caudovirales	Chaseviridae	Faunusvirus	94_0	Clustered
Erwinia~phage~Hena1	Caudovirales	Myoviridae	Unassigned	68_0	Clustered
Erwinia~phage~Machina	Caudovirales	Myoviridae	Machinavirus	299_3	Clustered
Erwinia~phage~Wellington	Caudovirales	Myoviridae	Wellingtonvirus	299_1	Clustered
Erwinia~phage~pEp_SNUABM_01	Caudovirales	Myoviridae	Unassigned	68_0	Clustered
Erwinia~phage~phiEa100	Caudovirales	Autographiviridae	Eracentumvirus	284_0	Clustered
Erwinia~phage~phiEa104	Caudovirales	Myoviridae	Ea214virus	117_0	Clustered
Erwinia~phage~phiEa21-4	Caudovirales	Myoviridae	Ea214virus	117_0	Clustered
Erwinia~phage~phiEa2809	Caudovirales	Ackermannviridae	Unassigned	33_4	Clustered
Erwinia~phage~phiEaH2	Caudovirales	Myoviridae	Eah2virus	299_2	Clustered
Erwinia~phage~phiEaP-8	Caudovirales	Podoviridae	Johnsonvirus	7_0	Clustered
Erwinia~phage~phiEt88	Caudovirales	Myoviridae	Unassigned	307_0	Clustered
Erwinia~phage~vB_Eam-MM7	Caudovirales	Myoviridae	Ea214virus	117_0	Clustered
Erwinia~phage~vB_EamM-Bue1	Caudovirales	Ackermannviridae	Unassigned	33_4	Clustered
Erwinia~phage~vB_EamM-Y2	Caudovirales	Chaseviridae	Loessnervirus	94_0	Clustered
Erwinia~phage~vB_EamM_Alexandra	Caudovirales	Myoviridae	Alexandravirus	318_1	Clustered
Erwinia~phage~vB_EamM_Asesino	Caudovirales	Myoviridae	Eah2virus	299_2	Clustered
Erwinia~phage~vB_EamM_Caitlin	Caudovirales	Myoviridae	Machinavirus	299_4	Clustered
Erwinia~phage~vB_EamM_ChrisDB	Caudovirales	Myoviridae	Machinavirus	299_4	Clustered
Erwinia~phage~vB_EamM_Deimos-Minion	Caudovirales	Myoviridae	Agrican357virus	300_0	Clustered
Erwinia~phage~vB_EamM_Desertfox	Caudovirales	Myoviridae	Agricanvirus	300_0	Clustered
Erwinia~phage~vB_EamM_EarlPhillipIV	Caudovirales	Myoviridae	Derbicusvirus	299_0	Clustered
Erwinia~phage~vB_EamM_Huxley	Caudovirales	Myoviridae	Machinavirus	299_3	Clustered
Erwinia~phage~vB_EamM_Kwan	Caudovirales	Myoviridae	Unassigned	299_1	Clustered
Erwinia~phage~vB_EamM_Phobos	Caudovirales	Myoviridae	Derbicusvirus	299_0	Clustered
Erwinia~phage~vB_EamM_RAY	Caudovirales	Myoviridae	Agrican357virus	300_0	Clustered
Erwinia~phage~vB_EamM_RisingSun	Caudovirales	Myoviridae	Risingsunvirus	298_1	Clustered
Erwinia~phage~vB_EamM_Simmy50	Caudovirales	Myoviridae	Agrican357virus	300_0	Clustered
Erwinia~phage~vB_EamM_Special~G	Caudovirales	Myoviridae	Agrican357virus	300_0	Clustered
Erwinia~phage~vB_EamM_Y3	Caudovirales	Myoviridae	Sasquatchvirus	318_1	Clustered
Erwinia~phage~vB_EamM_Yoloswag	Caudovirales	Myoviridae	Yoloswagvirus	318_2	Clustered/Singleton
Erwinia~phage~vB_EamP-L1	Caudovirales	Autographiviridae	Elunavirus	276_0	Clustered
Erwinia~phage~vB_EamP-S2	Caudovirales	Autographiviridae	Eracentumvirus	284_0	Clustered
Erwinia~phage~vB_EamP_Frozen	Caudovirales	Podoviridae	Ea92virus	7_0	Clustered
Erwinia~phage~vB_EhrS_49	Caudovirales	Siphoviridae	Feofaniavirus	101_0	Clustered
Erwinia~phage~vB_EhrS_59	Caudovirales	Siphoviridae	Feofaniavirus	101_0	Clustered
Escherichia~Stx1~converting~phage	Caudovirales	Podoviridae	Traversvirus	253_0	Clustered
Escherichia~coli~O157~typing~phage~3	Caudovirales	Myoviridae	Mosigvirus	41_0	Clustered
Escherichia~coli~O157~typing~phage~6	Caudovirales	Myoviridae	Mosigvirus	41_0	Clustered
Escherichia~phage~121Q	Caudovirales	Myoviridae	Asteriusvirus	114_4	Clustered
Escherichia~phage~172-1	Caudovirales	Podoviridae	Phieco32virus	84_0	Clustered
Escherichia~phage~186	Caudovirales	Myoviridae	P2virus	108_0	Clustered
Escherichia~phage~4MG	Caudovirales	Myoviridae	Se1virus	68_3	Clustered
Escherichia~phage~64795_ec1	Caudovirales	Autographiviridae	Teseptimavirus	276_0	Clustered
Escherichia~phage~933W	Caudovirales	Podoviridae	Nona33virus	253_1	Clustered
Escherichia~phage~ADB-2	Caudovirales	Siphoviridae	T1virus	102_0	Clustered
Escherichia~phage~APCEc01	Caudovirales	Myoviridae	Mosigvirus	41_0	Clustered
Escherichia~phage~AR1	Caudovirales	Myoviridae	T4virus	41_6	Clustered
Escherichia~phage~Av-05	Caudovirales	Myoviridae	Avunavirus	68_4	Clustered/Singleton
Escherichia~phage~Bp4	Caudovirales	Podoviridae	G7cvirus	7_0	Clustered
Escherichia~phage~C130_2	Caudovirales	Podoviridae	Giessenvirus	220_0	Clustered
Escherichia~phage~C5	Caudovirales	Autographiviridae	Teseptimavirus	276_0	Clustered
Escherichia~phage~CAjan	Caudovirales	Siphoviridae	Seuratvirus	3_0	Clustered
Escherichia~phage~CICC~80001	Caudovirales	Autographiviridae	Teseptimavirus	276_0	Clustered
Escherichia~phage~D108	Caudovirales	Myoviridae	Muvirus	247_0	Clustered
Escherichia~phage~EC1-UPM	Caudovirales	Podoviridae	G7cvirus	7_0	Clustered
Escherichia~phage~EC6	Caudovirales	Myoviridae	Felixo1virus	20_0	Clustered
Escherichia~phage~ECA2	Caudovirales	Autographiviridae	Teetrevirus	276_0	Clustered
Escherichia~phage~ECBP1	Caudovirales	Podoviridae	G7cvirus	7_0	Clustered
Escherichia~phage~ECBP2	Caudovirales	Podoviridae	Phieco32virus	84_0	Clustered
Escherichia~phage~ECD7	Caudovirales	Myoviridae	Krischvirus	43_0	Clustered
Escherichia~phage~ECML-134	Caudovirales	Myoviridae	T4virus	41_6	Clustered
Escherichia~phage~ECML-4	Caudovirales	Ackermannviridae	Vi1virus	33_1	Clustered
Escherichia~phage~EG1	Caudovirales	Autographiviridae	Teseptimavirus	276_0	Clustered
Escherichia~phage~EK99P-1	Caudovirales	Siphoviridae	Hk578virus	306_0	Clustered
Escherichia~phage~EP75	Caudovirales	Ackermannviridae	Kuttervirus	33_1	Clustered
Escherichia~phage~ESCO13	Caudovirales	Myoviridae	Phapecoctavirus	69_0	Clustered
Escherichia~phage~ESCO5	Caudovirales	Myoviridae	Phapecoctavirus	69_0	Clustered
Escherichia~phage~Ebrios	Caudovirales	Autographiviridae	Teseptimavirus	276_0	Clustered
Escherichia~phage~Eco_BIFF	Caudovirales	Drexlerviridae	Tunavirus	102_0	Clustered
Escherichia~phage~Envy	Caudovirales	Siphoviridae	Dhillonvirus	306_0	Clustered
Escherichia~phage~FEC14	Caudovirales	Ackermannviridae	Kuttervirus	33_1	Clustered
Escherichia~phage~Gluttony	Caudovirales	Siphoviridae	Dhillonvirus	306_0	Clustered
Escherichia~phage~HK446	Caudovirales	Siphoviridae	Hk97virus	239_0	Clustered
Escherichia~phage~HK542	Caudovirales	Siphoviridae	Hk97virus	239_0	Clustered
Escherichia~phage~HK544	Caudovirales	Siphoviridae	Hk97virus	239_0	Clustered
Escherichia~phage~HK578	Caudovirales	Siphoviridae	Hk578virus	306_0	Clustered
Escherichia~phage~HK633	Caudovirales	Siphoviridae	Hk97virus	239_0	Clustered
Escherichia~phage~HK75	Caudovirales	Siphoviridae	Hk97virus	239_0	Clustered
Escherichia~phage~HY01	Caudovirales	Myoviridae	T4virus	41_6	Clustered
Escherichia~phage~HY02	Caudovirales	Myoviridae	Felixo1virus	20_0	Clustered
Escherichia~phage~HY03	Caudovirales	Myoviridae	Tequatrovirus	41_6	Clustered
Escherichia~phage~HZ2R8	Caudovirales	Autographiviridae	Teseptimavirus	276_0	Clustered
Escherichia~phage~HZP2	Caudovirales	Autographiviridae	Teseptimavirus	276_0	Clustered
Escherichia~phage~ID21	Petitvirales	Microviridae	Alpha3microvirus	338_0	Clustered
Escherichia~phage~ID32	Petitvirales	Microviridae	Alpha3microvirus	338_0	Clustered
Escherichia~phage~ID62	Petitvirales	Microviridae	Alpha3microvirus	338_0	Clustered
Escherichia~phage~IME11	Caudovirales	Podoviridae	G7cvirus	7_0	Clustered
Escherichia~phage~IMM-002	Caudovirales	Autographiviridae	Kayfunavirus	275_0	Clustered
Escherichia~phage~JH2	Caudovirales	Myoviridae	Felixo1virus	20_0	Clustered
Escherichia~phage~JMPW1	Caudovirales	Siphoviridae	T1virus	102_0	Clustered
Escherichia~phage~JMPW2	Caudovirales	Siphoviridae	T1virus	102_0	Clustered
Escherichia~phage~JS10	Caudovirales	Myoviridae	Js98virus	41_1	Clustered
Escherichia~phage~JS98	Caudovirales	Myoviridae	Js98virus	41_1	Clustered
Escherichia~phage~JSE	Caudovirales	Myoviridae	Rb49virus	43_0	Clustered
Escherichia~phage~K1-dep(1)	Caudovirales	Siphoviridae	K1gvirus	105_0	Clustered
Escherichia~phage~K1-dep(4)	Caudovirales	Siphoviridae	K1gvirus	105_0	Clustered
Escherichia~phage~K1-ind(2)	Caudovirales	Siphoviridae	K1gvirus	105_0	Clustered
Escherichia~phage~K1ind1	Caudovirales	Siphoviridae	K1gvirus	105_0	Clustered
Escherichia~phage~K30	Caudovirales	Podoviridae	Kp32virus	279_0	Clustered
Escherichia~phage~KBNP1711	Caudovirales	Podoviridae	Phieco32virus	84_0	Clustered
Escherichia~phage~LL11	Caudovirales	Autographiviridae	Vectrevirus	284_0	Clustered
Escherichia~phage~LL2	Caudovirales	Autographiviridae	Teetrevirus	276_0	Clustered
Escherichia~phage~LL5	Caudovirales	Drexlerviridae	Tlsvirus	102_1	Clustered
Escherichia~phage~LM33_P1	Caudovirales	Autographiviridae	Kayfunavirus	275_0	Clustered
Escherichia~phage~Lidtsur	Caudovirales	Autographiviridae	Bonnellvirus	77_0	Clustered
Escherichia~phage~Lw1	Caudovirales	Myoviridae	Unassigned	42_1	Clustered
Escherichia~phage~MX01	Caudovirales	Myoviridae	Dhakavirus	41_1	Clustered
Escherichia~phage~Mangalitsa	Caudovirales	Chaseviridae	Carltongylesvirus	94_0	Clustered
Escherichia~phage~Min27	Caudovirales	Podoviridae	Nona33virus	253_1	Clustered
Escherichia~phage~Minorna	Caudovirales	Autographiviridae	Drulisvirus	314_0	Clustered
Escherichia~phage~Mu	Caudovirales	Myoviridae	Muvirus	247_0	Clustered
Escherichia~phage~N30	Caudovirales	Autographiviridae	Teseptimavirus	276_0	Clustered
Escherichia~phage~NC28	Petitvirales	Microviridae	Alpha3microvirus	338_0	Clustered
Escherichia~phage~NC29	Petitvirales	Microviridae	Alpha3microvirus	338_0	Clustered
Escherichia~phage~NC35	Petitvirales	Microviridae	Alpha3microvirus	338_0	Clustered
Escherichia~phage~NJ01	Caudovirales	Podoviridae	Phieco32virus	84_0	Clustered
Escherichia~phage~P13374	Caudovirales	Podoviridae	Oslovirus	253_1	Clustered
Escherichia~phage~P483	Caudovirales	Autographiviridae	Berlinvirus	276_0	Clustered
Escherichia~phage~P694	Caudovirales	Autographiviridae	Berlinvirus	276_0	Clustered
Escherichia~phage~PA2	Caudovirales	Podoviridae	Tl2011virus	253_1	Clustered
Escherichia~phage~PA28	Caudovirales	Podoviridae	Nona33virus	253_1	Clustered
Escherichia~phage~PBECO4	Caudovirales	Myoviridae	Asteriusvirus	114_4	Clustered
Escherichia~phage~PE3-1	Caudovirales	Autographiviridae	Kayfunavirus	275_0	Clustered
Escherichia~phage~PGT2	Caudovirales	Autographiviridae	Ermolevavirus	76_0	Clustered
Escherichia~phage~PhaxI	Caudovirales	Ackermannviridae	Cba120virus	33_1	Clustered
Escherichia~phage~Phi1	Caudovirales	Myoviridae	Rb49virus	43_0	Clustered
Escherichia~phage~Pollock	Caudovirales	Podoviridae	Sp58virus	11_0	Clustered
Escherichia~phage~QL01	Caudovirales	Myoviridae	Js98virus	41_1	Clustered
Escherichia~phage~RB3	Caudovirales	Myoviridae	T4virus	41_6	Clustered
Escherichia~phage~RB49	Caudovirales	Myoviridae	Rb49virus	43_0	Clustered
Escherichia~phage~RB69	Caudovirales	Myoviridae	Rb69virus	41_0	Clustered
Escherichia~phage~RCS47	Caudovirales	Myoviridae	Punavirus	352_0	Clustered
Escherichia~phage~SRT7	Caudovirales	Autographiviridae	Foetvirus	276_0	Clustered
Escherichia~phage~SRT8	Caudovirales	Drexlerviridae	Sertoctavirus	102_0	Clustered
Escherichia~phage~ST0	Caudovirales	Myoviridae	Mosigvirus	41_0	Clustered
Escherichia~phage~ST31	Caudovirales	Autographiviridae	Kayfunavirus	275_0	Clustered
Escherichia~phage~ST32	Caudovirales	Chaseviridae	Carltongylesvirus	94_0	Clustered
Escherichia~phage~SUSP1	Caudovirales	Myoviridae	Suspvirus	20_0	Clustered
Escherichia~phage~SUSP2	Caudovirales	Myoviridae	Suspvirus	20_0	Clustered
Escherichia~phage~Seurat	Caudovirales	Siphoviridae	Seuratvirus	3_0	Clustered
Escherichia~phage~Skarpretter	Caudovirales	Podoviridae	Skarprettervirus	220_0	Clustered
Escherichia~phage~Sortsne	Caudovirales	Podoviridae	Sortsnevirus	220_0	Clustered
Escherichia~phage~St-1	Petitvirales	Microviridae	Alpha3microvirus	338_0	Clustered
Escherichia~phage~Stx2~II	Caudovirales	Podoviridae	Nona33virus	253_0	Clustered
Escherichia~phage~T7	Caudovirales	Podoviridae	T7virus	276_0	Clustered
Escherichia~phage~TL-2011b	Caudovirales	Podoviridae	Uetakevirus	226_0	Clustered
Escherichia~phage~TL-2011c	Caudovirales	Podoviridae	Tl2011virus	253_1	Clustered
Escherichia~phage~UFV-AREG1	Caudovirales	Myoviridae	Tequatrovirus	41_6	Clustered
Escherichia~phage~VB_EcoS-Golestan	Caudovirales	Siphoviridae	Kagunavirus	105_0	Clustered
Escherichia~phage~WA45	Petitvirales	Microviridae	Alpha3microvirus	338_0	Clustered
Escherichia~phage~WG01	Caudovirales	Myoviridae	Dhakavirus	41_1	Clustered
Escherichia~phage~Wphi	Caudovirales	Myoviridae	P2virus	108_0	Clustered
Escherichia~phage~YD-2008.s	Caudovirales	Siphoviridae	Hk578virus	306_0	Clustered
Escherichia~phage~YZ1	Caudovirales	Autographiviridae	Kayfunavirus	275_0	Clustered
Escherichia~phage~ZG49	Caudovirales	Autographiviridae	Kayfunavirus	275_0	Clustered
Escherichia~phage~alpha3	Petitvirales	Microviridae	Alpha3microvirus	338_0	Clustered
Escherichia~phage~flopper	Caudovirales	Chaseviridae	Carltongylesvirus	94_0	Clustered
Escherichia~phage~ime09	Caudovirales	Myoviridae	T4virus	41_6	Clustered
Escherichia~phage~mEp234	Caudovirales	Siphoviridae	Hk97virus	239_0	Clustered
Escherichia~phage~mEpX1	Caudovirales	Siphoviridae	Hk97virus	239_0	Clustered
Escherichia~phage~mEpX2	Caudovirales	Siphoviridae	Hk97virus	239_0	Clustered
Escherichia~phage~phAPEC8	Caudovirales	Myoviridae	Phapecoctavirus	69_0	Clustered
Escherichia~phage~phi191	Caudovirales	Podoviridae	Tl2011virus	253_1	Clustered
Escherichia~phage~phiK	Petitvirales	Microviridae	Alpha3microvirus	338_0	Clustered
Escherichia~phage~phiKT	Caudovirales	Autographiviridae	Ermolevavirus	76_0	Clustered
Escherichia~phage~phiV10	Caudovirales	Podoviridae	Epsilon15virus	226_0	Clustered
Escherichia~phage~pro147	Caudovirales	Myoviridae	Peduovirus	108_0	Clustered
Escherichia~phage~pro483	Caudovirales	Myoviridae	Peduovirus	108_0	Clustered
Escherichia~phage~saus132	Caudovirales	Demerecviridae	Epseptimavirus	90_0	Clustered
Escherichia~phage~slur01	Caudovirales	Siphoviridae	Seuratvirus	3_0	Clustered
Escherichia~phage~slur02	Caudovirales	Myoviridae	Tequatrovirus	41_6	Clustered
Escherichia~phage~slur03	Caudovirales	Myoviridae	Tequatrovirus	41_6	Clustered
Escherichia~phage~slur04	Caudovirales	Myoviridae	Tequatrovirus	41_6	Clustered
Escherichia~phage~slur05	Caudovirales	Siphoviridae	Dhillonvirus	306_0	Clustered
Escherichia~phage~slur07	Caudovirales	Myoviridae	Tequatrovirus	41_6	Clustered
Escherichia~phage~slur14	Caudovirales	Myoviridae	Tequatrovirus	41_6	Clustered
Escherichia~phage~vB_EcoM-12474III	Caudovirales	Myoviridae	Peduovirus	108_0	Clustered
Escherichia~phage~vB_EcoM-UFV13	Caudovirales	Myoviridae	Tequatrovirus	41_6	Clustered
Escherichia~phage~vB_EcoM-VpaE1	Caudovirales	Myoviridae	Felixo1virus	20_0	Clustered
Escherichia~phage~vB_EcoM-ep3	Caudovirales	Myoviridae	Cvm10virus	98_0	Clustered
Escherichia~phage~vB_EcoM_112	Caudovirales	Myoviridae	T4virus	41_6	Clustered
Escherichia~phage~vB_EcoM_ACG-C40	Caudovirales	Myoviridae	T4virus	41_6	Clustered
Escherichia~phage~vB_EcoM_AYO145A	Caudovirales	Myoviridae	Felixo1virus	20_0	Clustered
Escherichia~phage~vB_EcoM_Alf5	Caudovirales	Myoviridae	Felixounavirus	20_0	Clustered
Escherichia~phage~vB_EcoM_ECO1230-10	Caudovirales	Myoviridae	Cvm10virus	98_0	Clustered
Escherichia~phage~vB_EcoM_ECOO78	Caudovirales	Myoviridae	Jilinvirus	98_0	Clustered
Escherichia~phage~vB_EcoM_Goslar	Caudovirales	Myoviridae	Goslarvirus	302_1	Clustered/Singleton
Escherichia~phage~vB_EcoM_JS09	Caudovirales	Myoviridae	Rb69virus	41_0	Clustered
Escherichia~phage~vB_EcoM_KWBSE43-6	Caudovirales	Ackermannviridae	Taipeivirus	33_0	Clustered
Escherichia~phage~vB_EcoM_PhAPEC2	Caudovirales	Myoviridae	Mosigvirus	41_0	Clustered
Escherichia~phage~vB_EcoM_Schickermooser	Caudovirales	Myoviridae	Phapecoctavirus	69_0	Clustered
Escherichia~phage~vB_EcoM_VR20	Caudovirales	Myoviridae	Sp18virus	41_13	Clustered
Escherichia~phage~vB_EcoM_VR25	Caudovirales	Myoviridae	Sp18virus	41_13	Clustered
Escherichia~phage~vB_EcoM_VR26	Caudovirales	Myoviridae	Sp18virus	41_13	Clustered
Escherichia~phage~vB_EcoM_VR7	Caudovirales	Myoviridae	Sp18virus	41_13	Clustered
Escherichia~phage~vB_EcoP-Ro45lw	Caudovirales	Autographiviridae	Kayfunavirus	275_0	Clustered
Escherichia~phage~vB_EcoP_24B	Caudovirales	Podoviridae	Nona33virus	253_1	Clustered
Escherichia~phage~vB_EcoP_B	Caudovirales	Autographiviridae	Vectrevirus	284_0	Clustered
Escherichia~phage~vB_EcoP_C	Caudovirales	Autographiviridae	Vectrevirus	284_0	Clustered
Escherichia~phage~vB_EcoP_F	Caudovirales	Autographiviridae	Kayfunavirus	275_0	Clustered
Escherichia~phage~vB_EcoP_G7C	Caudovirales	Podoviridae	G7cvirus	7_0	Clustered
Escherichia~phage~vB_EcoP_GA2A	Caudovirales	Autographiviridae	Kayfunavirus	275_0	Clustered
Escherichia~phage~vB_EcoP_K	Caudovirales	Autographiviridae	Vectrevirus	284_0	Clustered
Escherichia~phage~vB_EcoP_PhAPEC5	Caudovirales	Podoviridae	G7cvirus	7_0	Clustered
Escherichia~phage~vB_EcoP_PhAPEC7	Caudovirales	Podoviridae	G7cvirus	7_0	Clustered
Escherichia~phage~vB_EcoP_S523	Caudovirales	Autographiviridae	Berlinvirus	276_0	Clustered
Escherichia~phage~vB_EcoP_SU10	Caudovirales	Podoviridae	Phieco32virus	84_0	Clustered
Escherichia~phage~vB_EcoS-95	Caudovirales	Drexlerviridae	Warwickvirus	102_1	Clustered
Escherichia~phage~vB_EcoS_SH2	Caudovirales	Drexlerviridae	Tunavirus	102_0	Clustered
Escherichia~phage~vB_Eco_swan01	Caudovirales	Drexlerviridae	Warwickvirus	102_1	Clustered
Escherichia~phage~vb_EcoM-VR5	Caudovirales	Myoviridae	Js98virus	41_1	Clustered
Escherichia~phage~wV7	Caudovirales	Myoviridae	Tequatrovirus	41_6	Clustered
Escherichia~phage~wV8	Caudovirales	Myoviridae	Felixo1virus	20_0	Clustered
Escherichia~typing~phage~1	Caudovirales	Myoviridae	Felixo1virus	20_0	Clustered
Escherichia~virus~AAPEc6	Caudovirales	Autographiviridae	Vectrevirus	284_0	Clustered
Escherichia~virus~CBA120	Caudovirales	Ackermannviridae	Cba120virus	33_1	Clustered
Escherichia~virus~EPS7	Caudovirales	Siphoviridae	T5virus	90_0	Clustered
Escherichia~virus~FI	Levivirales	Leviviridae	Allolevivirus	45_0	Clustered
Escherichia~virus~HK022	Caudovirales	Siphoviridae	Hk97virus	239_0	Clustered
Escherichia~virus~HK97	Caudovirales	Siphoviridae	Hk97virus	239_0	Clustered
Escherichia~virus~I22	Tubulavirales	Inoviridae	Lineavirus	340_0	Clustered/Singleton
Escherichia~virus~JL1	Caudovirales	Siphoviridae	Hk578virus	306_0	Clustered
Escherichia~virus~K1-5	Caudovirales	Podoviridae	Sp6virus	284_0	Clustered
Escherichia~virus~K1E	Caudovirales	Podoviridae	Sp6virus	284_0	Clustered
Escherichia~virus~M13	Tubulavirales	Inoviridae	Inovirus	341_0	Clustered
Escherichia~virus~N4	Caudovirales	Podoviridae	N4virus	7_0	Clustered
Escherichia~virus~P1	Caudovirales	Myoviridae	P1virus	352_0	Clustered
Escherichia~virus~P2	Caudovirales	Myoviridae	P2virus	108_0	Clustered
Escherichia~virus~Qbeta	Levivirales	Leviviridae	Allolevivirus	45_0	Clustered
Escherichia~virus~RB14	Caudovirales	Myoviridae	T4virus	41_6	Clustered
Escherichia~virus~RB16	Caudovirales	Myoviridae	Unassigned	42_1	Clustered
Escherichia~virus~RB32	Caudovirales	Myoviridae	Unassigned	41_6	Clustered
Escherichia~virus~RB43	Caudovirales	Myoviridae	Unassigned	42_1	Clustered
Escherichia~virus~SSL2009a	Caudovirales	Siphoviridae	Hk578virus	306_0	Clustered
Escherichia~virus~T1	Caudovirales	Siphoviridae	T1virus	102_0	Clustered
Escherichia~virus~T4	Caudovirales	Myoviridae	T4virus	41_6	Clustered
Escherichia~virus~TLS	Caudovirales	Siphoviridae	Tlsvirus	102_1	Clustered
Escherichia~virus~VEc3	Caudovirales	Autographiviridae	Vectrevirus	284_0	Clustered
Escherichia~virus~Vec13	Caudovirales	Autographiviridae	Kayfunavirus	275_0	Clustered
Escherichia~virus~mutPK1A2	Caudovirales	Autographiviridae	Vectrevirus	284_0	Clustered
Escherichia~virus~phiEco32	Caudovirales	Podoviridae	Phieco32virus	84_0	Clustered
Faecalibacterium~phage~FP_Epona	Caudovirales	Myoviridae	Eponavirus	223_0	Clustered
Faecalibacterium~phage~FP_Lagaffe	Caudovirales	Myoviridae	Lagaffevirus	223_0	Clustered
Faecalibacterium~phage~FP_Lugh	Caudovirales	Siphoviridae	Lughvirus	177_0	Clustered
Faecalibacterium~phage~FP_Mushu	Caudovirales	Myoviridae	Mushuvirus	185_0	Clustered
Faecalibacterium~phage~FP_Taranis	Caudovirales	Myoviridae	Taranisvirus	223_0	Clustered
Faecalibacterium~phage~FP_Toutatis	Caudovirales	Myoviridae	Toutatisvirus	223_0	Clustered
Faecalibacterium~phage~FP_oengus	Caudovirales	Siphoviridae	Oengusvirus	149_0	Clustered/Singleton
Feng_Q_2015_NC_ERR688506.NODE_1464_21827	Unassigned	Unassigned	Unassigned	354_0	Clustered
Feng_Q_2015_NC_ERR688517.NODE_3_335063	Unassigned	Unassigned	Unassigned	331_4	Clustered
Feng_Q_2015_NC_ERR688517.NODE_40_158718	Unassigned	Unassigned	Unassigned	334_1	Clustered
Feng_Q_2015_NC_ERR688525.NODE_14_257992	Unassigned	Unassigned	Unassigned	332_0	Clustered
Feng_Q_2015_NC_ERR688525.NODE_40_157640	Unassigned	Unassigned	Unassigned	328_0	Clustered
Feng_Q_2015_NC_ERR688525.NODE_47_150203	Unassigned	Unassigned	Unassigned	334_2	Clustered
Feng_Q_2015_NC_ERR688525.NODE_4_348843	Unassigned	Unassigned	Unassigned	357_7	Clustered
Feng_Q_2015_NC_ERR688525.NODE_79_122797	Unassigned	Unassigned	Unassigned	356_2	Clustered
Feng_Q_2015_NC_ERR688540.NODE_1021_17892	Unassigned	Unassigned	Unassigned	364_0	Clustered
Feng_Q_2015_NC_ERR688547.NODE_109_79908	Unassigned	Unassigned	Unassigned	357_4	Clustered
Feng_Q_2015_NC_ERR688547.NODE_133_70863	Unassigned	Unassigned	Unassigned	331_3	Clustered
Feng_Q_2015_NC_ERR688547.NODE_88_90759	Unassigned	Unassigned	Unassigned	334_1	Clustered
Feng_Q_2015_NC_ERR688553.NODE_1530_15294	Unassigned	Unassigned	Unassigned	360_0	Clustered
Feng_Q_2015_NC_ERR688555.NODE_16_180361	Unassigned	Unassigned	Unassigned	331_13	Clustered
Feng_Q_2015_NC_ERR688555.NODE_27_145559	Unassigned	Unassigned	Unassigned	329_9	Clustered
Feng_Q_2015_NC_ERR688555.NODE_95_78185	Unassigned	Unassigned	Unassigned	327_4	Clustered
Feng_Q_2015_NC_ERR688556.NODE_11_243924	Unassigned	Unassigned	Unassigned	331_14	Clustered
Feng_Q_2015_NC_ERR688558.NODE_36_162037	Unassigned	Unassigned	Unassigned	331_2	Clustered
Feng_Q_2015_NC_ERR688558.NODE_46_155326	Unassigned	Unassigned	Unassigned	356_2	Clustered
Feng_Q_2015_NC_ERR688558.NODE_8_356872	Unassigned	Unassigned	Unassigned	331_7	Clustered/Singleton
Feng_Q_2015_NC_ERR688559.NODE_137_87077	Unassigned	Unassigned	Unassigned	332_1	Clustered
Feng_Q_2015_NC_ERR688559.NODE_255_57902	Unassigned	Unassigned	Unassigned	327_4	Clustered
Feng_Q_2015_NC_ERR688564.NODE_124_96826	Unassigned	Unassigned	Unassigned	333_0	Clustered
Feng_Q_2015_NC_ERR688564.NODE_1308_21004	Unassigned	Unassigned	Unassigned	362_0	Clustered
Feng_Q_2015_NC_ERR688564.NODE_132_95137	Unassigned	Unassigned	Unassigned	332_1	Clustered
Feng_Q_2015_NC_ERR688564.NODE_270_68917	Unassigned	Unassigned	Unassigned	356_3	Clustered
Feng_Q_2015_NC_ERR688564.NODE_36_168274	Unassigned	Unassigned	Unassigned	329_6	Clustered
Feng_Q_2015_NC_ERR688567.NODE_103_94083	Unassigned	Unassigned	Unassigned	328_0	Clustered
Feng_Q_2015_NC_ERR688567.NODE_11_337426	Unassigned	Unassigned	Unassigned	357_7	Clustered
Feng_Q_2015_NC_ERR688567.NODE_33_179828	Unassigned	Unassigned	Unassigned	329_4	Clustered
Feng_Q_2015_NC_ERR688567.NODE_49_144613	Unassigned	Unassigned	Unassigned	356_2	Clustered
Feng_Q_2015_NC_ERR688567.NODE_6_356251	Unassigned	Unassigned	Unassigned	334_3	Clustered/Singleton
Feng_Q_2015_NC_ERR688567.NODE_92_98026	Unassigned	Unassigned	Unassigned	333_0	Clustered
Feng_Q_2015_NC_ERR688567.NODE_96_97017	Unassigned	Unassigned	Unassigned	332_1	Clustered
Feng_Q_2015_NC_ERR688569.NODE_24_224744	Unassigned	Unassigned	Unassigned	331_13	Clustered
Feng_Q_2015_NC_ERR688569.NODE_34_181591	Unassigned	Unassigned	Unassigned	334_1	Clustered
Feng_Q_2015_NC_ERR688569.NODE_59_138225	Unassigned	Unassigned	Unassigned	329_5	Clustered
Feng_Q_2015_NC_ERR688569.NODE_65_130683	Unassigned	Unassigned	Unassigned	328_0	Clustered
Feng_Q_2015_NC_ERR688580.NODE_71_98157	Unassigned	Unassigned	Unassigned	331_11	Clustered
Feng_Q_2015_NC_ERR688580.NODE_89_84760	Unassigned	Unassigned	Unassigned	328_0	Clustered
Feng_Q_2015_NC_ERR688586.NODE_6124_6133	Unassigned	Unassigned	Unassigned	361_0	Clustered
Feng_Q_2015_NC_ERR688586.NODE_82094_779	Unassigned	Unassigned	Unassigned	375_0	Clustered
Feng_Q_2015_NC_ERR688589.NODE_26_209350	Unassigned	Unassigned	Unassigned	329_8	Clustered
Feng_Q_2015_NC_ERR688589.NODE_37_178501	Unassigned	Unassigned	Unassigned	333_0	Clustered
Feng_Q_2015_NC_ERR688589.NODE_46_157332	Unassigned	Unassigned	Unassigned	331_3	Clustered
Feng_Q_2015_NC_ERR688589.NODE_52_150807	Unassigned	Unassigned	Unassigned	334_1	Clustered
Feng_Q_2015_NC_ERR688589.NODE_76_116818	Unassigned	Unassigned	Unassigned	332_1	Clustered
Feng_Q_2015_NC_ERR688592.NODE_149_84504	Unassigned	Unassigned	Unassigned	331_3	Clustered
Feng_Q_2015_NC_ERR688593.NODE_117_79004	Unassigned	Unassigned	Unassigned	328_0	Clustered
Feng_Q_2015_NC_ERR688593.NODE_462_38307	Unassigned	Unassigned	Unassigned	324_0	Clustered
Feng_Q_2015_NC_ERR688593.NODE_61_106133	Unassigned	Unassigned	Unassigned	356_2	Clustered
Feng_Q_2015_NC_ERR688604.NODE_185_81020	Unassigned	Unassigned	Unassigned	328_0	Clustered
Feng_Q_2015_NC_ERR688605.NODE_11_256862	Unassigned	Unassigned	Unassigned	332_0	Clustered
Feng_Q_2015_NC_ERR688605.NODE_12_251688	Unassigned	Unassigned	Unassigned	356_4	Clustered
Feng_Q_2015_NC_ERR688605.NODE_144_63822	Unassigned	Unassigned	Unassigned	359_0	Clustered
Feng_Q_2015_NC_ERR688605.NODE_29_163335	Unassigned	Unassigned	Unassigned	331_3	Clustered
Feng_Q_2015_NC_ERR688605.NODE_42_133535	Unassigned	Unassigned	Unassigned	329_9	Clustered
Feng_Q_2015_NC_ERR688610.NODE_14_279815	Unassigned	Unassigned	Unassigned	356_4	Clustered
Feng_Q_2015_NC_ERR688610.NODE_3_496081	Unassigned	Unassigned	Unassigned	331_9	Clustered/Singleton
Feng_Q_2015_NC_ERR688610.NODE_6_403104	Unassigned	Unassigned	Unassigned	357_8	Clustered/Singleton
Feng_Q_2015_NC_ERR688611.NODE_169_75697	Unassigned	Unassigned	Unassigned	328_0	Clustered
Feng_Q_2015_NC_ERR688618.NODE_109_124524	Unassigned	Unassigned	Unassigned	328_0	Clustered
Feng_Q_2015_NC_ERR688618.NODE_12_352307	Unassigned	Unassigned	Unassigned	329_0	Clustered/Singleton
Feng_Q_2015_NC_ERR688618.NODE_213_86366	Unassigned	Unassigned	Unassigned	332_1	Clustered
Feng_Q_2015_NC_ERR688618.NODE_5_518151	Unassigned	Unassigned	Unassigned	331_8	Clustered/Singleton
Feng_Q_2015_NC_ERR688623.NODE_137_87382	Unassigned	Unassigned	Unassigned	357_2	Clustered
Feng_Q_2015_NC_ERR688624.NODE_13_239271	Unassigned	Unassigned	Unassigned	356_4	Clustered
Feng_Q_2015_NC_ERR688624.NODE_154_87382	Unassigned	Unassigned	Unassigned	328_0	Clustered
Feng_Q_2015_NC_ERR688624.NODE_176_83618	Unassigned	Unassigned	Unassigned	333_0	Clustered
Feng_Q_2015_NC_ERR688624.NODE_178_82922	Unassigned	Unassigned	Unassigned	332_1	Clustered
Feng_Q_2015_NC_ERR688626.NODE_21_215262	Unassigned	Unassigned	Unassigned	332_0	Clustered
Feng_Q_2015_NC_ERR688626.NODE_24_209135	Unassigned	Unassigned	Unassigned	357_4	Clustered
Feng_Q_2015_NC_ERR688626.NODE_44_153581	Unassigned	Unassigned	Unassigned	331_2	Clustered
Feng_Q_2015_NC_ERR688626.NODE_50_139189	Unassigned	Unassigned	Unassigned	331_11	Clustered
Feng_Q_2015_NC_ERR688626.NODE_75_119800	Unassigned	Unassigned	Unassigned	334_1	Clustered
Feng_Q_2015_NC_ERR688632.NODE_10_226415	Unassigned	Unassigned	Unassigned	331_13	Clustered
Feng_Q_2015_NC_ERR688632.NODE_22_179180	Unassigned	Unassigned	Unassigned	334_1	Clustered
Feng_Q_2015_NC_ERR688632.NODE_56_124711	Unassigned	Unassigned	Unassigned	328_0	Clustered
Feng_Q_2015_NC_ERR688633.NODE_6706_6515	Unassigned	Unassigned	Unassigned	379_0	Clustered
Feng_Q_2015_NC_ERR688635.NODE_2103_16787	Unassigned	Unassigned	Unassigned	363_0	Clustered
Feng_Q_2015_NC_ERR688642.NODE_140_129000	Unassigned	Unassigned	Unassigned	331_11	Clustered
Feng_Q_2015_NC_ERR688642.NODE_244_91493	Unassigned	Unassigned	Unassigned	357_5	Clustered/Singleton
Feng_Q_2015_NC_ERR688642.NODE_262_85734	Unassigned	Unassigned	Unassigned	332_1	Clustered
Feng_Q_2015_NC_ERR688642.NODE_263_85708	Unassigned	Unassigned	Unassigned	357_2	Clustered
Feng_Q_2015_NC_ERR688642.NODE_74_174533	Unassigned	Unassigned	Unassigned	329_6	Clustered
Feng_Q_2015_NC_ERR688642.NODE_93_154348	Unassigned	Unassigned	Unassigned	356_3	Clustered
Feng_Q_2015_NC_ERR710424.NODE_224_72588	Unassigned	Unassigned	Unassigned	331_3	Clustered
Feng_Q_2015_NC_ERR710424.NODE_25_230116	Unassigned	Unassigned	Unassigned	357_6	Clustered
Feng_Q_2015_NC_ERR710429.NODE_1634_15065	Unassigned	Unassigned	Unassigned	374_0	Clustered
Feng_Q_2015_NC_ERR710432.NODE_47_178432	Unassigned	Unassigned	Unassigned	334_1	Clustered
Feng_Q_2015_NC_ERR710432.NODE_62_151820	Unassigned	Unassigned	Unassigned	328_2	Clustered/Singleton
Feng_Q_2015_NC_ERR710432.NODE_9_302670	Unassigned	Unassigned	Unassigned	331_14	Clustered
Flavobacterium~phage~1H	Caudovirales	Siphoviridae	Unahavirus	381_0	Clustered
Flavobacterium~phage~23T	Caudovirales	Siphoviridae	Unahavirus	381_0	Clustered
Flavobacterium~phage~2A	Caudovirales	Siphoviridae	Unahavirus	381_0	Clustered
Flavobacterium~phage~6H	Caudovirales	Siphoviridae	Unahavirus	381_0	Clustered
Flavobacterium~phage~FCL-2	Caudovirales	Myoviridae	Ficleduovirus	272_0	Clustered
Flavobacterium~phage~FCV-1	Caudovirales	Myoviridae	Ficleduovirus	272_0	Clustered
Flavobacterium~phage~FpV4	Caudovirales	Podoviridae	Fipvunavirus	270_0	Clustered
Flavobacterium~phage~Fpv1	Caudovirales	Podoviridae	Fipvunavirus	270_0	Clustered
Flavobacterium~phage~Fpv10	Caudovirales	Siphoviridae	Unassigned	224_0	Clustered
Flavobacterium~phage~Fpv11	Caudovirales	Siphoviridae	Unassigned	224_0	Clustered
Flavobacterium~phage~Fpv2	Caudovirales	Podoviridae	Fipvunavirus	270_0	Clustered
Flavobacterium~phage~Fpv20	Caudovirales	Podoviridae	Fipvunavirus	270_0	Clustered
Flavobacterium~phage~Fpv3	Caudovirales	Podoviridae	Fipvunavirus	270_0	Clustered
Flavobacterium~phage~Fpv5	Caudovirales	Siphoviridae	Unassigned	224_0	Clustered
Flavobacterium~phage~Fpv6	Caudovirales	Siphoviridae	Unassigned	224_0	Clustered
Flavobacterium~phage~Fpv7	Caudovirales	Siphoviridae	Unassigned	224_0	Clustered
Flavobacterium~phage~Fpv8	Caudovirales	Siphoviridae	Unassigned	224_0	Clustered
Flavobacterium~phage~vB_FspM_lotta8-1	Caudovirales	Myoviridae	Unassigned	267_0	Clustered
Flavobacterium~phage~vB_FspM_pippi8-1	Caudovirales	Myoviridae	Unassigned	267_0	Clustered
Flavobacterium~phage~vB_FspS_filifjonk9-1	Caudovirales	Siphoviridae	Unassigned	271_0	Clustered
Flavobacterium~phage~vB_FspS_hattifnatt9-1	Caudovirales	Siphoviridae	Unassigned	271_0	Clustered
Flavobacterium~phage~vB_FspS_hemulen6-1	Caudovirales	Siphoviridae	Unassigned	271_0	Clustered
Flavobacterium~phage~vB_FspS_laban6-1	Caudovirales	Siphoviridae	Unahavirus	381_0	Clustered
Flavobacterium~phage~vB_FspS_lillamy9-1	Caudovirales	Siphoviridae	Unassigned	271_0	Clustered
Flavobacterium~phage~vB_FspS_morran9-1	Caudovirales	Siphoviridae	Unassigned	271_0	Clustered
Flavobacterium~phage~vB_FspS_mumin9-1	Caudovirales	Siphoviridae	Unassigned	271_0	Clustered
Flavobacterium~phage~vB_FspS_mymlan6-1	Caudovirales	Siphoviridae	Unassigned	271_0	Clustered
Flavobacterium~phage~vB_FspS_sniff9-1	Caudovirales	Siphoviridae	Unassigned	271_0	Clustered
Flavobacterium~phage~vB_FspS_snork6-1	Caudovirales	Siphoviridae	Unassigned	271_0	Clustered
Flavobacterium~phage~vB_FspS_snusmum6-1	Caudovirales	Siphoviridae	Unassigned	271_0	Clustered
Flavobacterium~phage~vB_FspS_stinky9-1	Caudovirales	Siphoviridae	Unassigned	271_0	Clustered
Flavobacterium~phage~vB_FspS_tooticki6-1	Caudovirales	Siphoviridae	Unassigned	271_0	Clustered
GPD|uvig_137293	Unassigned	Unassigned	Unassigned	359_0	Clustered
GPD|uvig_145864	Unassigned	Unassigned	Unassigned	324_0	Clustered
GPD|uvig_147901	Unassigned	Unassigned	Unassigned	323_0	Clustered
GPD|uvig_148987	Unassigned	Unassigned	Unassigned	383_0	Clustered
GPD|uvig_156887	Unassigned	Unassigned	Unassigned	324_0	Clustered
GPD|uvig_163399	Unassigned	Unassigned	Unassigned	326_0	Clustered
GPD|uvig_163681	Unassigned	Unassigned	Unassigned	324_0	Clustered
GPD|uvig_174040	Unassigned	Unassigned	Unassigned	359_0	Clustered
GPD|uvig_177382	Unassigned	Unassigned	Unassigned	324_0	Clustered
GPD|uvig_178408	Unassigned	Unassigned	Unassigned	358_0	Clustered
GPD|uvig_178441	Unassigned	Unassigned	Unassigned	324_0	Clustered
GPD|uvig_183331	Unassigned	Unassigned	Unassigned	326_0	Clustered
GPD|uvig_185256	Unassigned	Unassigned	Unassigned	370_0	Clustered
GPD|uvig_195409	Unassigned	Unassigned	Unassigned	323_0	Clustered
GPD|uvig_196446	Unassigned	Unassigned	Unassigned	324_0	Clustered
GPD|uvig_204047	Unassigned	Unassigned	Unassigned	324_0	Clustered
GPD|uvig_204276	Unassigned	Unassigned	Unassigned	370_0	Clustered
GPD|uvig_204331	Unassigned	Unassigned	Unassigned	395_0	Clustered
GPD|uvig_220840	Unassigned	Unassigned	Unassigned	324_0	Clustered
GPD|uvig_245464	Unassigned	Unassigned	Unassigned	323_0	Clustered
GPD|uvig_259726	Unassigned	Unassigned	Unassigned	326_0	Clustered
GPD|uvig_281916	Unassigned	Unassigned	Unassigned	324_0	Clustered
GPD|uvig_305526	Unassigned	Unassigned	Unassigned	389_0	Clustered
GPD|uvig_330919	Unassigned	Unassigned	Unassigned	358_0	Clustered
GPD|uvig_333147	Unassigned	Unassigned	Unassigned	370_0	Clustered
GPD|uvig_338096	Unassigned	Unassigned	Unassigned	323_0	Clustered
GPD|uvig_338375	Unassigned	Unassigned	Unassigned	324_0	Clustered
GPD|uvig_351915	Unassigned	Unassigned	Unassigned	359_0	Clustered
GPD|uvig_355152	Unassigned	Unassigned	Unassigned	324_0	Clustered
GPD|uvig_384462	Unassigned	Unassigned	Unassigned	323_0	Clustered
GPD|uvig_418233	Unassigned	Unassigned	Unassigned	324_0	Clustered
GPD|uvig_441795	Unassigned	Unassigned	Unassigned	324_0	Clustered
GPD|uvig_447134	Unassigned	Unassigned	Unassigned	324_0	Clustered
GPD|uvig_487713	Unassigned	Unassigned	Unassigned	358_0	Clustered
GPD|uvig_545215	Unassigned	Unassigned	Unassigned	323_0	Clustered
GPD|uvig_552052	Unassigned	Unassigned	Unassigned	326_0	Clustered
GPD|uvig_552115	Unassigned	Unassigned	Unassigned	326_0	Clustered
GPD|uvig_552897	Unassigned	Unassigned	Unassigned	326_0	Clustered
GPD|uvig_558240	Unassigned	Unassigned	Unassigned	358_0	Clustered
GPD|uvig_558467	Unassigned	Unassigned	Unassigned	326_0	Clustered
GPD|uvig_558965	Unassigned	Unassigned	Unassigned	358_0	Clustered
GPD|uvig_565629	Unassigned	Unassigned	Unassigned	323_0	Clustered
GPD|uvig_580462	Unassigned	Unassigned	Unassigned	397_0	Clustered
GPD|uvig_582667	Unassigned	Unassigned	Unassigned	383_0	Clustered
GPD|uvig_584620	Unassigned	Unassigned	Unassigned	389_0	Clustered
GPD|uvig_587908	Unassigned	Unassigned	Unassigned	359_0	Clustered
GPD|uvig_591342	Unassigned	Unassigned	Unassigned	323_0	Clustered
GPD|uvig_591350	Unassigned	Unassigned	Unassigned	397_0	Clustered
GPD|uvig_59249	Unassigned	Unassigned	Unassigned	324_0	Clustered
GPD|uvig_593340	Unassigned	Unassigned	Unassigned	383_0	Clustered
GPD|uvig_593635	Unassigned	Unassigned	Unassigned	383_0	Clustered
GPD|uvig_594210	Unassigned	Unassigned	Unassigned	358_0	Clustered
GPD|uvig_597759	Unassigned	Unassigned	Unassigned	358_0	Clustered
GPD|uvig_598747	Unassigned	Unassigned	Unassigned	359_0	Clustered
GPD|uvig_86060	Unassigned	Unassigned	Unassigned	326_0	Clustered
Geobacillus~phage~GBK2	Caudovirales	Siphoviridae	Unassigned	208_0	Clustered
Geobacillus~phage~GBSV1	Caudovirales	Myoviridae	Svunavirus	120_0	Clustered
Geobacillus~phage~TP-84	Caudovirales	Siphoviridae	Tp84virus	208_0	Clustered
Geobacillus~virus~E2	Caudovirales	Siphoviridae	Unassigned	60_0	Clustered
Geobacillus~virus~E3	Caudovirales	Siphoviridae	Unassigned	170_2	Clustered/Singleton
Gordonia~phage~Adgers	Caudovirales	Siphoviridae	Montyvirus	398_3	Clustered
Gordonia~phage~Apricot	Caudovirales	Siphoviridae	Apricotvirus	160_1	Clustered/Singleton
Gordonia~phage~Asapag	Caudovirales	Siphoviridae	Getalongvirus	160_0	Clustered
Gordonia~phage~Attis	Caudovirales	Siphoviridae	Attisvirus	400_0	Clustered
Gordonia~phage~Avazak	Caudovirales	Siphoviridae	Unassigned	150_0	Clustered
Gordonia~phage~BENtherdunthat	Caudovirales	Siphoviridae	Getalongvirus	160_0	Clustered
Gordonia~phage~Bachita	Caudovirales	Siphoviridae	Smoothievirus	408_0	Clustered
Gordonia~phage~Bantam	Caudovirales	Siphoviridae	Bantamvirus	407_0	Clustered
Gordonia~phage~BaxterFox	Caudovirales	Siphoviridae	Baxtervirus	400_1	Clustered
Gordonia~phage~Beaver	Caudovirales	Siphoviridae	Montyvirus	398_3	Clustered
Gordonia~phage~BetterKatz	Caudovirales	Siphoviridae	Betterkatzvirus	291_1	Clustered
Gordonia~phage~BirksAndSocks	Caudovirales	Siphoviridae	Montyvirus	398_3	Clustered
Gordonia~phage~Blueberry	Caudovirales	Siphoviridae	Unassigned	292_0	Clustered
Gordonia~phage~Brandonk123	Caudovirales	Siphoviridae	Vividuovirus	412_0	Clustered
Gordonia~phage~BrutonGaster	Caudovirales	Siphoviridae	Oneupvirus	408_1	Clustered
Gordonia~phage~CaptainKirk2	Caudovirales	Siphoviridae	Unassigned	292_0	Clustered
Gordonia~phage~CarolAnn	Caudovirales	Siphoviridae	Unassigned	292_0	Clustered
Gordonia~phage~Chelms	Caudovirales	Siphoviridae	Woesvirus	398_3	Clustered
Gordonia~phage~Chikenjars	Caudovirales	Siphoviridae	Unassigned	150_0	Clustered
Gordonia~phage~ClubL	Caudovirales	Siphoviridae	Smoothievirus	408_0	Clustered
Gordonia~phage~Cozz	Caudovirales	Siphoviridae	Emalynvirus	401_0	Clustered
Gordonia~phage~Crocheter	Caudovirales	Siphoviridae	Unassigned	150_0	Clustered
Gordonia~phage~Cucurbita	Caudovirales	Siphoviridae	Smoothievirus	408_0	Clustered
Gordonia~phage~Daredevil	Caudovirales	Siphoviridae	Daredevilvirus	407_0	Clustered
Gordonia~phage~Demosthenes	Caudovirales	Siphoviridae	Demosthenesvirus	398_0	Clustered
Gordonia~phage~Duffington	Caudovirales	Siphoviridae	Unassigned	150_0	Clustered
Gordonia~phage~Emalyn	Caudovirales	Siphoviridae	Emalynvirus	401_0	Clustered
Gordonia~phage~Fairfaxidum	Caudovirales	Siphoviridae	Unassigned	292_0	Clustered
Gordonia~phage~Flakey	Caudovirales	Siphoviridae	Montyvirus	398_3	Clustered
Gordonia~phage~Fryberger	Caudovirales	Siphoviridae	Ronaldovirus	415_0	Clustered
Gordonia~phage~GMA1	Caudovirales	Siphoviridae	Unassigned	135_0	Clustered
Gordonia~phage~GMA3	Caudovirales	Siphoviridae	Gamtrevirus	399_0	Clustered
Gordonia~phage~GMA5	Caudovirales	Siphoviridae	Unassigned	152_0	Clustered
Gordonia~phage~GMA7	Caudovirales	Siphoviridae	Getseptimavirus	398_2	Clustered
Gordonia~phage~GRU1	Caudovirales	Siphoviridae	Unassigned	296_0	Clustered
Gordonia~phage~GRU3	Caudovirales	Siphoviridae	Unassigned	152_0	Clustered
Gordonia~phage~GTE2	Caudovirales	Siphoviridae	Emalynvirus	401_0	Clustered
Gordonia~phage~GTE5	Caudovirales	Siphoviridae	Unassigned	296_0	Clustered
Gordonia~phage~GTE6	Caudovirales	Siphoviridae	Unassigned	412_0	Clustered
Gordonia~phage~GTE7	Caudovirales	Siphoviridae	Getseptimavirus	398_2	Clustered
Gordonia~phage~GTE8	Caudovirales	Siphoviridae	Unassigned	296_0	Clustered
Gordonia~phage~Getalong	Caudovirales	Siphoviridae	Getalongvirus	160_0	Clustered
Gordonia~phage~Gibbin	Caudovirales	Siphoviridae	Unassigned	417_0	Clustered
Gordonia~phage~Gmala1	Caudovirales	Siphoviridae	Gordtnkvirus	399_0	Clustered
Gordonia~phage~GordDuk1	Caudovirales	Siphoviridae	Gordtnkvirus	399_0	Clustered
Gordonia~phage~GordTnk2	Caudovirales	Siphoviridae	Gordtnkvirus	399_0	Clustered
Gordonia~phage~Gsput1	Caudovirales	Siphoviridae	Gesputvirus	136_0	Clustered
Gordonia~phage~Guacamole	Caudovirales	Siphoviridae	Unassigned	292_0	Clustered
Gordonia~phage~Gustav	Caudovirales	Siphoviridae	Gustavvirus	137_0	Clustered
Gordonia~phage~Horus	Caudovirales	Siphoviridae	Horusvirus	160_0	Clustered
Gordonia~phage~Hotorobo	Caudovirales	Siphoviridae	Woesvirus	398_3	Clustered
Gordonia~phage~Jellybones	Caudovirales	Siphoviridae	Montyvirus	398_3	Clustered
Gordonia~phage~John316	Caudovirales	Siphoviridae	Montyvirus	398_3	Clustered
Gordonia~phage~Jumbo	Caudovirales	Siphoviridae	Gorjumvirus	399_0	Clustered
Gordonia~phage~Katyusha	Caudovirales	Siphoviridae	Demosthenesvirus	398_0	Clustered
Gordonia~phage~Kenna	Caudovirales	Siphoviridae	Getalongvirus	160_0	Clustered
Gordonia~phage~Kenosha	Caudovirales	Siphoviridae	Unassigned	150_0	Clustered
Gordonia~phage~Kita	Caudovirales	Siphoviridae	Nymphadoravirus	400_1	Clustered
Gordonia~phage~Kvothe	Caudovirales	Siphoviridae	Demosthenesvirus	398_0	Clustered
Gordonia~phage~Lambo	Caudovirales	Siphoviridae	Unassigned	417_0	Clustered
Gordonia~phage~Lennon	Caudovirales	Siphoviridae	Vividuovirus	412_0	Clustered
Gordonia~phage~Mahdia	Caudovirales	Siphoviridae	Gustavvirus	137_0	Clustered
Gordonia~phage~McGonagall	Caudovirales	Siphoviridae	Unassigned	152_0	Clustered
Gordonia~phage~Monty	Caudovirales	Siphoviridae	Woesvirus	398_3	Clustered
Gordonia~phage~Nymphadora	Caudovirales	Siphoviridae	Nymphadoravirus	400_1	Clustered
Gordonia~phage~Obliviate	Caudovirales	Siphoviridae	Unassigned	292_0	Clustered
Gordonia~phage~OhMyWard	Caudovirales	Siphoviridae	Unassigned	150_0	Clustered
Gordonia~phage~OneUp	Caudovirales	Siphoviridae	Smoothievirus	408_1	Clustered
Gordonia~phage~Phinally	Caudovirales	Siphoviridae	Unassigned	412_0	Clustered
Gordonia~phage~Phistory	Caudovirales	Siphoviridae	Phistoryvirus	160_0	Clustered
Gordonia~phage~Ranch	Caudovirales	Siphoviridae	Unassigned	417_0	Clustered
Gordonia~phage~Rickmore	Caudovirales	Siphoviridae	Unassigned	150_0	Clustered
Gordonia~phage~Ronaldo	Caudovirales	Siphoviridae	Ronaldovirus	415_0	Clustered
Gordonia~phage~Ruthy	Caudovirales	Siphoviridae	Ruthyvirus	291_1	Clustered
Gordonia~phage~Sadboi	Caudovirales	Siphoviridae	Unassigned	417_0	Clustered
Gordonia~phage~Secretariat	Caudovirales	Siphoviridae	Unassigned	150_0	Clustered
Gordonia~phage~Smoothie	Caudovirales	Siphoviridae	Smoothievirus	408_0	Clustered
Gordonia~phage~SoilAssassin	Caudovirales	Siphoviridae	Attisvirus	400_0	Clustered
Gordonia~phage~Sombrero	Caudovirales	Siphoviridae	Montyvirus	398_3	Clustered
Gordonia~phage~Sour	Caudovirales	Siphoviridae	Sourvirus	426_0	Clustered/Singleton
Gordonia~phage~Splinter	Caudovirales	Siphoviridae	Vendettavirus	136_0	Clustered
Gordonia~phage~SteveFrench	Caudovirales	Siphoviridae	Montyvirus	398_3	Clustered
Gordonia~phage~Suzy	Caudovirales	Siphoviridae	Terapinvirus	418_0	Clustered
Gordonia~phage~Tanis	Caudovirales	Siphoviridae	Unassigned	150_0	Clustered
Gordonia~phage~Terapin	Caudovirales	Siphoviridae	Terapinvirus	418_0	Clustered
Gordonia~phage~Trine	Caudovirales	Siphoviridae	Trinevirus	137_0	Clustered
Gordonia~phage~Troje	Caudovirales	Siphoviridae	Emalynvirus	401_0	Clustered
Gordonia~phage~Twister6	Caudovirales	Siphoviridae	Wizardvirus	402_0	Clustered
Gordonia~phage~UmaThurman	Caudovirales	Siphoviridae	Unassigned	292_0	Clustered
Gordonia~phage~Untouchable	Caudovirales	Siphoviridae	Unassigned	150_0	Clustered
Gordonia~phage~Utz	Caudovirales	Siphoviridae	Unassigned	292_0	Clustered
Gordonia~phage~Vendetta	Caudovirales	Siphoviridae	Vendettavirus	136_0	Clustered
Gordonia~phage~Vivi2	Caudovirales	Siphoviridae	Vividuovirus	412_0	Clustered
Gordonia~phage~Wizard	Caudovirales	Siphoviridae	Wizardvirus	402_0	Clustered
Gordonia~phage~Woes	Caudovirales	Siphoviridae	Woesvirus	398_3	Clustered
Gordonia~phage~Yeezy	Caudovirales	Siphoviridae	Baxtervirus	400_1	Clustered
Gordonia~phage~Yikes	Caudovirales	Siphoviridae	Unassigned	417_0	Clustered
Gordonia~phage~Zirinka	Caudovirales	Siphoviridae	Nymphadoravirus	400_1	Clustered
HMP.158499257.contig46474_38876	Unassigned	Unassigned	Unassigned	324_0	Clustered
HMP.370027359.contig60005_6711	Unassigned	Unassigned	Unassigned	385_0	Clustered
HMP.706846339.contig81847_53536	Unassigned	Unassigned	Unassigned	358_0	Clustered
HMP.763678604.contig63623_40452	Unassigned	Unassigned	Unassigned	326_0	Clustered
HMP.763698834.contig11430_20516	Unassigned	Unassigned	Unassigned	378_0	Clustered
HMP.763860675.contig65806_66934	Unassigned	Unassigned	Unassigned	331_3	Clustered
HMP.763860675.contig67146_10080	Unassigned	Unassigned	Unassigned	364_0	Clustered
HMP.764062976.contig18993_126298	Unassigned	Unassigned	Unassigned	356_0	Clustered
HMP.764062976.contig215436_8358	Unassigned	Unassigned	Unassigned	369_0	Clustered
HMP.764062976.contig36899_56556	Unassigned	Unassigned	Unassigned	358_0	Clustered
HMP.764062976.contig62638_78500	Unassigned	Unassigned	Unassigned	333_0	Clustered
HMP.764083206.contig155544_8721	Unassigned	Unassigned	Unassigned	360_0	Clustered
HMP.SRS048870.scaffold27331_1	Unassigned	Unassigned	Unassigned	373_0	Clustered
HMP.SRS048870.scaffold89200_1	Unassigned	Unassigned	Unassigned	373_0	Clustered
HMP.SRS049773.contig8443_4801	Unassigned	Unassigned	Unassigned	379_0	Clustered
HMP.SRS055017.contig131148_8109	Unassigned	Unassigned	Unassigned	385_0	Clustered
HMP.SRS055017.contig37574_35635	Unassigned	Unassigned	Unassigned	358_0	Clustered
HMP.SRS077024.contig34979_404	Unassigned	Unassigned	Unassigned	386_0	Clustered
HMP.SRS1041033.contig18634_8187	Unassigned	Unassigned	Unassigned	376_0	Clustered
HMP.SRS148196.contig141895_1499	Unassigned	Unassigned	Unassigned	396_0	Clustered
Haemophilus~phage~Aaphi23	Caudovirales	Myoviridae	Unassigned	110_0	Clustered
Haemophilus~virus~HP1	Caudovirales	Myoviridae	Hp1virus	107_0	Clustered
Haemophilus~virus~HP2	Caudovirales	Myoviridae	Hp1virus	107_0	Clustered
Haloarcula~californiae~icosahedral~virus~1	Halopanivirales	Sphaerolipoviridae	Alphasphaerolipovirus	429_0	Clustered
Haloarcula~hispanica~icosahedral~virus~2	Halopanivirales	Sphaerolipoviridae	Alphasphaerolipovirus	429_0	Clustered
Haloarcula~hispanica~pleomorphic~virus~1	Haloruvirales	Pleolipoviridae	Alphapleolipovirus	430_0	Clustered
Haloarcula~hispanica~pleomorphic~virus~2	Haloruvirales	Pleolipoviridae	Alphapleolipovirus	430_0	Clustered
Haloarcula~hispanica~pleomorphic~virus~3	Haloruvirales	Pleolipoviridae	Betapleolipovirus	431_0	Clustered
Haloarcula~hispanica~pleomorphic~virus~4	Haloruvirales	Pleolipoviridae	Betapleolipovirus	431_0	Clustered
Haloarcula~hispanica~virus~PH1	Halopanivirales	Sphaerolipoviridae	Alphasphaerolipovirus	429_0	Clustered
Haloarcula~hispanica~virus~SH1	Halopanivirales	Sphaerolipoviridae	Alphasphaerolipovirus	429_0	Clustered
Halocynthia~phage~JM-2012	Caudovirales	Myoviridae	Unassigned	302_2	Clustered/Singleton
Halogeometricum~pleomorphic~virus~1	Haloruvirales	Pleolipoviridae	Betapleolipovirus	433_0	Clustered
Halomonas~virus~HAP1	Caudovirales	Myoviridae	Hapunavirus	335_0	Clustered
Halorubrum~phage~CGphi46	Unassigned	Unassigned	Unassigned	127_0	Clustered
Halorubrum~phage~HF2	Caudovirales	Myoviridae	Unassigned	435_0	Clustered
Halorubrum~pleomorphic~virus~1	Haloruvirales	Pleolipoviridae	Alphapleolipovirus	430_0	Clustered
Halorubrum~pleomorphic~virus~10	Haloruvirales	Pleolipoviridae	Betapleolipovirus	432_0	Clustered
Halorubrum~pleomorphic~virus~11	Haloruvirales	Pleolipoviridae	Betapleolipovirus	432_0	Clustered
Halorubrum~pleomorphic~virus~12	Haloruvirales	Pleolipoviridae	Betapleolipovirus	432_0	Clustered
Halorubrum~pleomorphic~virus~2	Haloruvirales	Pleolipoviridae	Alphapleolipovirus	430_0	Clustered
Halorubrum~pleomorphic~virus~6	Haloruvirales	Pleolipoviridae	Alphapleolipovirus	430_0	Clustered
Halovirus~HCTV-1	Unassigned	Unassigned	Unassigned	434_0	Clustered
Halovirus~HCTV-2	Unassigned	Unassigned	Unassigned	437_0	Clustered
Halovirus~HCTV-5	Unassigned	Unassigned	Unassigned	434_0	Clustered
Halovirus~HHTV-2	Unassigned	Unassigned	Unassigned	437_0	Clustered
Halovirus~HRTV-4	Unassigned	Unassigned	Unassigned	128_0	Clustered
Halovirus~HRTV-5	Caudovirales	Myoviridae	Unassigned	435_0	Clustered
Halovirus~HRTV-8	Caudovirales	Myoviridae	Unassigned	435_0	Clustered
Halovirus~HSTV-1	Unassigned	Unassigned	Unassigned	128_0	Clustered
Halovirus~HVTV-1	Unassigned	Unassigned	Unassigned	434_0	Clustered
Hamiltonella~virus~APSE1	Caudovirales	Podoviridae	Unassigned	218_0	Clustered
Helicobacter~phage~1961P	Caudovirales	Podoviridae	Una961virus	438_0	Clustered
Helicobacter~phage~KHP30	Caudovirales	Podoviridae	Una961virus	438_0	Clustered
Helicobacter~phage~KHP40	Caudovirales	Podoviridae	Una961virus	438_0	Clustered
Helicobacter~phage~phiHP33	Caudovirales	Podoviridae	Schmidvirus	438_0	Clustered
IMG|DTR_387488	Unassigned	Unassigned	Unassigned	397_0	Clustered
IMG|DTR_392373	Unassigned	Unassigned	Unassigned	359_0	Clustered
IMG|DTR_584019	Unassigned	Unassigned	Unassigned	326_0	Clustered
IMG|DTR_733507	Unassigned	Unassigned	Unassigned	324_0	Clustered
IMG|GCA_003963595.1	Unassigned	Unassigned	Unassigned	440_0	Clustered
IMG|GCA_003963895.1	Unassigned	Unassigned	Unassigned	440_0	Clustered
IMG|GCA_003964035.1	Unassigned	Unassigned	Unassigned	441_0	Clustered
IMG|GCA_003964135.1	Unassigned	Unassigned	Unassigned	439_0	Clustered
IMG|IMGVR_UViG_2065487003_000002|2065487003|mockstg_il_soap_contig_48	Unassigned	Unassigned	Unassigned	324_0	Clustered
IMG|IMGVR_UViG_2554235476_000001|2554235476|2554309869	Unassigned	Unassigned	Unassigned	433_0	Clustered
IMG|IMGVR_UViG_2554235498_000001|2554235498|2554311572	Unassigned	Unassigned	Unassigned	433_0	Clustered
IMG|IMGVR_UViG_3300007802_000040|3300007802|Ga0105667_101691	Unassigned	Unassigned	Unassigned	388_0	Clustered/Singleton
IMG|IMGVR_UViG_3300008132_000081|3300008132|Ga0111230_1002000	Unassigned	Unassigned	Unassigned	395_0	Clustered
IMG|IMGVR_UViG_3300008268_000037|3300008268|Ga0111491_1000709	Unassigned	Unassigned	Unassigned	324_0	Clustered
IMG|IMGVR_UViG_3300008299_000034|3300008299|Ga0114868_1000657|1185-38654	Unassigned	Unassigned	Unassigned	324_0	Clustered
IMG|IMGVR_UViG_3300008523_000017|3300008523|Ga0115231_1000581	Unassigned	Unassigned	Unassigned	324_0	Clustered
IMG|IMGVR_UViG_3300008725_000008|3300008725|Ga0115670_1000674	Unassigned	Unassigned	Unassigned	326_0	Clustered
IMG|IMGVR_UViG_3300010278_000002|3300010278|Ga0129311_1000428	Unassigned	Unassigned	Unassigned	324_0	Clustered
IMG|IMGVR_UViG_3300014028_000007|3300014028|Ga0117810_1000126	Unassigned	Unassigned	Unassigned	359_0	Clustered
IMG|IMGVR_UViG_3300021255_000120|3300021255|Ga0223825_12561298	Unassigned	Unassigned	Unassigned	390_0	Clustered
IMG|IMGVR_UViG_3300021256_000170|3300021256|Ga0223826_10001368	Unassigned	Unassigned	Unassigned	390_0	Clustered
IMG|IMGVR_UViG_3300021295_000003|3300021295|Ga0214522_1000017	Unassigned	Unassigned	Unassigned	391_0	Clustered/Singleton
IMG|IMGVR_UViG_3300021399_000238|3300021399|Ga0224415_10000710	Unassigned	Unassigned	Unassigned	390_0	Clustered
IMG|IMGVR_UViG_3300027976_000177|3300027976|Ga0209702_10003104	Unassigned	Unassigned	Unassigned	109_0	Clustered
IMG|IMGVR_UViG_3300029718_000038|3300029718|Ga0245237_1001780	Unassigned	Unassigned	Unassigned	326_0	Clustered
IMG|IMGVR_UViG_3300029852_000010|3300029852|Ga0245291_100449	Unassigned	Unassigned	Unassigned	359_0	Clustered
IMG|IMGVR_UViG_3300029871_000021|3300029871|Ga0245314_100772	Unassigned	Unassigned	Unassigned	326_0	Clustered
IMG|IMGVR_UViG_3300029885_000006|3300029885|Ga0245329_100482|1171-40797	Unassigned	Unassigned	Unassigned	323_0	Clustered
IMG|NC_039061.1	Unassigned	Unassigned	Unassigned	440_0	Clustered
IMG|NC_039062.1	Unassigned	Unassigned	Unassigned	439_0	Clustered
IMG|NC_039063.1	Unassigned	Unassigned	Unassigned	441_0	Clustered
IMG|Norman_113_NODE_25_length_2504_cov_6.768477	Unassigned	Unassigned	Unassigned	440_0	Clustered
IMG|UGV-GENOME-0001201	Unassigned	Unassigned	Unassigned	440_0	Clustered
IMG|UGV-GENOME-0179807_1	Unassigned	Unassigned	Unassigned	397_0	Clustered
IMG|UGV-GENOME-0189063	Unassigned	Unassigned	Unassigned	324_0	Clustered
IMG|UGV-GENOME-0200618	Unassigned	Unassigned	Unassigned	358_0	Clustered
IMG|UGV-GENOME-0209861	Unassigned	Unassigned	Unassigned	324_0	Clustered
IMG|UGV-GENOME-0226971	Unassigned	Unassigned	Unassigned	358_0	Clustered
IMG|UGV-GENOME-0228900	Unassigned	Unassigned	Unassigned	358_0	Clustered
IMG|UGV-GENOME-0231656	Unassigned	Unassigned	Unassigned	324_0	Clustered
IMG|UGV-GENOME-0239406	Unassigned	Unassigned	Unassigned	359_0	Clustered
IMG|UGV-GENOME-0240165	Unassigned	Unassigned	Unassigned	324_0	Clustered
IMG|UGV-GENOME-0255461	Unassigned	Unassigned	Unassigned	324_0	Clustered
IMG|UGV-GENOME-0255724	Unassigned	Unassigned	Unassigned	324_0	Clustered
IMG|UGV-GENOME-0256087	Unassigned	Unassigned	Unassigned	324_0	Clustered
IMG|UGV-GENOME-0256185	Unassigned	Unassigned	Unassigned	324_0	Clustered
IMG|UGV-GENOME-0257216	Unassigned	Unassigned	Unassigned	324_0	Clustered
IMG|UGV-GENOME-0257348	Unassigned	Unassigned	Unassigned	324_0	Clustered
IMG|UGV-GENOME-0257711	Unassigned	Unassigned	Unassigned	324_0	Clustered
IMG|UGV-GENOME-0258495	Unassigned	Unassigned	Unassigned	324_0	Clustered
IMG|UGV-GENOME-0260234	Unassigned	Unassigned	Unassigned	324_0	Clustered
IMG|UGV-GENOME-0260310	Unassigned	Unassigned	Unassigned	324_0	Clustered
IMG|UGV-GENOME-0262162	Unassigned	Unassigned	Unassigned	324_0	Clustered
IMG|UGV-GENOME-0262696_1	Unassigned	Unassigned	Unassigned	324_0	Clustered
IMG|UGV-GENOME-0263128	Unassigned	Unassigned	Unassigned	324_0	Clustered
IMG|UGV-GENOME-0264891	Unassigned	Unassigned	Unassigned	324_0	Clustered
IMG|UGV-GENOME-0266066	Unassigned	Unassigned	Unassigned	324_0	Clustered
IMG|UGV-GENOME-0268635_1	Unassigned	Unassigned	Unassigned	324_0	Clustered
IMG|UGV-GENOME-0271153	Unassigned	Unassigned	Unassigned	323_0	Clustered
IMG|UGV-GENOME-0271425	Unassigned	Unassigned	Unassigned	359_0	Clustered
IMG|UGV-GENOME-0271646	Unassigned	Unassigned	Unassigned	323_0	Clustered
IMG|UGV-GENOME-0274814	Unassigned	Unassigned	Unassigned	324_0	Clustered
IMG|UGV-GENOME-0303866	Unassigned	Unassigned	Unassigned	359_0	Clustered
IMG|UGV-GENOME-0309168	Unassigned	Unassigned	Unassigned	323_0	Clustered
IMG|UGV-GENOME-0313195	Unassigned	Unassigned	Unassigned	359_0	Clustered
IMG|UGV-GENOME-0318191	Unassigned	Unassigned	Unassigned	358_0	Clustered
IMG|UGV-GENOME-0318983	Unassigned	Unassigned	Unassigned	359_0	Clustered
IMG|UGV-GENOME-0320937_1	Unassigned	Unassigned	Unassigned	359_0	Clustered
IMG|UGV-GENOME-0327529	Unassigned	Unassigned	Unassigned	370_0	Clustered
IMG|UGV-GENOME-0373642	Unassigned	Unassigned	Unassigned	392_0	Clustered
IMG|UGV-GENOME-0374504	Unassigned	Unassigned	Unassigned	392_0	Clustered
IMG|UGV-GENOME-0375013	Unassigned	Unassigned	Unassigned	392_0	Clustered
IMG|UGV-GENOME-2640363	Unassigned	Unassigned	Unassigned	441_0	Clustered
IMG|UGV-GENOME-2871376	Unassigned	Unassigned	Unassigned	441_0	Clustered
IMG|UGV-GENOME-4414252	Unassigned	Unassigned	Unassigned	324_0	Clustered
IMG|UGV-GENOME-4415077	Unassigned	Unassigned	Unassigned	324_0	Clustered
IMG|UGV-GENOME-4415268	Unassigned	Unassigned	Unassigned	324_0	Clustered
IMG|UGV-GENOME-4426261	Unassigned	Unassigned	Unassigned	358_0	Clustered
IMG|Yinda_HP22_trimmed_NODE_10_length_49556_cov_108.480657	Unassigned	Unassigned	Unassigned	359_0	Clustered
Idiomarinaceae~phage~Phi1M2-2	Caudovirales	Siphoviridae	Unassigned	96_0	Clustered
Iodobacter~phage~PhiPLPE	Caudovirales	Myoviridae	Iodovirus	103_0	Clustered
Klebsiella~phage~1513	Caudovirales	Siphoviridae	Kp36virus	273_0	Clustered
Klebsiella~phage~2044-307w	Caudovirales	Autographiviridae	Przondovirus	279_0	Clustered
Klebsiella~phage~3~LV-2017	Caudovirales	Myoviridae	Peduovirus	108_0	Clustered
Klebsiella~phage~4~LV-2017	Caudovirales	Myoviridae	Peduovirus	108_0	Clustered
Klebsiella~phage~AltoGao	Caudovirales	Autographiviridae	Drulisvirus	314_0	Clustered
Klebsiella~phage~F19	Caudovirales	Podoviridae	Kp34virus	314_0	Clustered
Klebsiella~phage~GH-K3	Caudovirales	Drexlerviridae	Webervirus	273_0	Clustered
Klebsiella~phage~Henu1	Caudovirales	Autographiviridae	Przondovirus	279_0	Clustered
Klebsiella~phage~JD001	Caudovirales	Myoviridae	Jedunavirus	103_0	Clustered
Klebsiella~phage~JD18	Caudovirales	Myoviridae	Jd18virus	41_10	Clustered
Klebsiella~phage~K11	Caudovirales	Podoviridae	Kp32virus	279_0	Clustered
Klebsiella~phage~K5	Caudovirales	Podoviridae	Kp32virus	279_0	Clustered
Klebsiella~phage~K5-2	Caudovirales	Autographiviridae	Przondovirus	279_0	Clustered
Klebsiella~phage~K5-4	Caudovirales	Autographiviridae	Przondovirus	279_0	Clustered
Klebsiella~phage~KLPN1	Caudovirales	Siphoviridae	Kp36virus	273_0	Clustered
Klebsiella~phage~KOX1	Caudovirales	Drexlerviridae	Webervirus	273_0	Clustered
Klebsiella~phage~KP-Rio/2015	Caudovirales	Autographiviridae	Drulisvirus	314_0	Clustered
Klebsiella~phage~KP15	Caudovirales	Myoviridae	Kp15virus	42_0	Clustered
Klebsiella~phage~KP27	Caudovirales	Myoviridae	Kp15virus	42_0	Clustered
Klebsiella~phage~KP32	Caudovirales	Podoviridae	Kp32virus	279_0	Clustered
Klebsiella~phage~KP34	Caudovirales	Podoviridae	Kp34virus	314_0	Clustered
Klebsiella~phage~KP36	Caudovirales	Siphoviridae	Kp36virus	273_0	Clustered
Klebsiella~phage~KP8	Caudovirales	Podoviridae	Gamaleyavirus	7_0	Clustered
Klebsiella~phage~KPN~N137	Caudovirales	Siphoviridae	Unassigned	18_0	Clustered
Klebsiella~phage~KPN~N141	Caudovirales	Drexlerviridae	Webervirus	273_0	Clustered
Klebsiella~phage~KPV811	Caudovirales	Autographiviridae	Drulisvirus	314_0	Clustered
Klebsiella~phage~Kp2	Caudovirales	Podoviridae	Kp34virus	314_0	Clustered
Klebsiella~phage~KpCHEMY26	Caudovirales	Podoviridae	Ithacavirus	11_0	Clustered
Klebsiella~phage~KpKT21phi1	Caudovirales	Drexlerviridae	Webervirus	273_0	Clustered
Klebsiella~phage~KpV41	Caudovirales	Podoviridae	Kp34virus	314_0	Clustered
Klebsiella~phage~KpV475	Caudovirales	Podoviridae	Kp34virus	314_0	Clustered
Klebsiella~phage~KpV71	Caudovirales	Podoviridae	Kp34virus	314_0	Clustered
Klebsiella~phage~Magnus	Caudovirales	Ackermannviridae	Taipeivirus	33_0	Clustered
Klebsiella~phage~Marfa	Caudovirales	Myoviridae	Unassigned	41_2	Clustered
Klebsiella~phage~Matisse	Caudovirales	Myoviridae	Kp15virus	42_0	Clustered
Klebsiella~phage~May	Caudovirales	Ackermannviridae	Taipeivirus	33_0	Clustered
Klebsiella~phage~Menlow	Caudovirales	Ackermannviridae	Taipeivirus	33_0	Clustered
Klebsiella~phage~MezzoGao	Caudovirales	Drexlerviridae	Webervirus	273_0	Clustered
Klebsiella~phage~Miro	Caudovirales	Myoviridae	Kp15virus	42_0	Clustered
Klebsiella~phage~NJR15	Caudovirales	Drexlerviridae	Webervirus	273_0	Clustered
Klebsiella~phage~NJS1	Caudovirales	Drexlerviridae	Webervirus	273_0	Clustered
Klebsiella~phage~NJS2	Caudovirales	Drexlerviridae	Webervirus	273_0	Clustered
Klebsiella~phage~NTUH-K2044-K1-1	Caudovirales	Podoviridae	Kp34virus	314_0	Clustered
Klebsiella~phage~PKO111	Caudovirales	Myoviridae	Jd18virus	41_11	Clustered/Singleton
Klebsiella~phage~PKP126	Caudovirales	Siphoviridae	Kp36virus	273_0	Clustered
Klebsiella~phage~PMBT1	Caudovirales	Myoviridae	Slopekvirus	42_0	Clustered
Klebsiella~phage~Pharr	Caudovirales	Autographiviridae	Przondovirus	279_0	Clustered
Klebsiella~phage~Pylas	Caudovirales	Podoviridae	Ithacavirus	11_0	Clustered
Klebsiella~phage~SH-Kp~152410	Caudovirales	Autographiviridae	Przondovirus	279_0	Clustered
Klebsiella~phage~ST13-OXA48phi12.1	Caudovirales	Myoviridae	Peduovirus	108_0	Clustered
Klebsiella~phage~ST147-VIM1phi7.1	Caudovirales	Myoviridae	Peduovirus	108_0	Clustered
Klebsiella~phage~ST15-OXA48phi14.1	Caudovirales	Myoviridae	Peduovirus	108_0	Clustered
Klebsiella~phage~ST16-OXA48phi5.4	Caudovirales	Myoviridae	Peduovirus	108_0	Clustered
Klebsiella~phage~ST437-OXA245phi4.1	Caudovirales	Myoviridae	Peduovirus	108_0	Clustered
Klebsiella~phage~ST437-OXA245phi4.2	Caudovirales	Myoviridae	Peduovirus	108_0	Clustered
Klebsiella~phage~ST512-KPC3phi13.2	Caudovirales	Myoviridae	Peduovirus	108_0	Clustered
Klebsiella~phage~Seifer	Caudovirales	Siphoviridae	Unassigned	18_0	Clustered
Klebsiella~phage~Soft	Caudovirales	Siphoviridae	Unassigned	18_0	Clustered
Klebsiella~phage~Sushi	Caudovirales	Siphoviridae	Kp36virus	273_0	Clustered
Klebsiella~phage~TAH8	Caudovirales	Drexlerviridae	Webervirus	273_0	Clustered
Klebsiella~phage~TSK1	Caudovirales	Drexlerviridae	Webervirus	273_0	Clustered
Klebsiella~phage~ZCKP1	Caudovirales	Myoviridae	Phapecoctavirus	69_0	Clustered
Klebsiella~phage~kpssk3	Caudovirales	Autographiviridae	Przondovirus	279_0	Clustered
Klebsiella~phage~myPSH1235	Caudovirales	Autographiviridae	Drulisvirus	314_0	Clustered
Klebsiella~phage~phiBO1E	Caudovirales	Autographiviridae	Drulisvirus	314_0	Clustered
Klebsiella~phage~phiKO2	Caudovirales	Siphoviridae	Unassigned	241_0	Clustered
Klebsiella~phage~phiKpS2	Caudovirales	Autographiviridae	Drulisvirus	314_0	Clustered
Klebsiella~phage~vB_KleM_RaK2	Caudovirales	Myoviridae	Alcyoneusvirus	114_5	Clustered/Singleton
Klebsiella~phage~vB_Kp1	Caudovirales	Podoviridae	Kp32virus	279_0	Clustered
Klebsiella~phage~vB_KpnM_BIS47	Caudovirales	Myoviridae	Unassigned	68_1	Clustered
Klebsiella~phage~vB_KpnM_KB57	Caudovirales	Myoviridae	Unassigned	68_1	Clustered
Klebsiella~phage~vB_KpnM_KpV477	Caudovirales	Myoviridae	Jiaodavirus	41_10	Clustered
Klebsiella~phage~vB_KpnM_KpV52	Caudovirales	Myoviridae	Jedunavirus	103_0	Clustered
Klebsiella~phage~vB_KpnM_KpV79	Caudovirales	Myoviridae	Jedunavirus	103_0	Clustered
Klebsiella~phage~vB_KpnP_BIS33	Caudovirales	Autographiviridae	Przondovirus	279_0	Clustered
Klebsiella~phage~vB_KpnP_IL33	Caudovirales	Autographiviridae	Przondovirus	279_0	Clustered
Klebsiella~phage~vB_KpnP_IME205	Caudovirales	Autographiviridae	Przondovirus	279_0	Clustered
Klebsiella~phage~vB_KpnP_IME321	Caudovirales	Autographiviridae	Przondovirus	279_0	Clustered
Klebsiella~phage~vB_KpnP_KpV289	Caudovirales	Podoviridae	Kp32virus	279_0	Clustered
Klebsiella~phage~vB_KpnP_KpV48	Caudovirales	Autographiviridae	Drulisvirus	314_0	Clustered
Klebsiella~phage~vB_KpnP_KpV74	Caudovirales	Autographiviridae	Drulisvirus	314_0	Clustered
Klebsiella~phage~vB_KpnP_KpV763	Caudovirales	Autographiviridae	Przondovirus	279_0	Clustered
Klebsiella~phage~vB_KpnP_KpV766	Caudovirales	Autographiviridae	Przondovirus	279_0	Clustered
Klebsiella~phage~vB_KpnP_KpV767	Caudovirales	Autographiviridae	Przondovirus	279_0	Clustered
Klebsiella~phage~vB_KpnP_PRA33	Caudovirales	Autographiviridae	Przondovirus	279_0	Clustered
Klebsiella~phage~vB_KpnP_SU503	Caudovirales	Podoviridae	Kp34virus	314_0	Clustered
Klebsiella~phage~vB_KpnP_SU552A	Caudovirales	Podoviridae	Kp34virus	314_0	Clustered
Klebsiella~phage~vB_KpnS_IME279	Caudovirales	Podoviridae	Sortsnevirus	220_0	Clustered
Klebsiella~phage~vB_KpnS_KpV522	Caudovirales	Drexlerviridae	Webervirus	273_0	Clustered
Klebsiella~phage~vB_Kpn_F48	Caudovirales	Myoviridae	Unassigned	41_2	Clustered
Klebsiella~phage~vB_Kpn_IME260	Caudovirales	Demerecviridae	Sugarlandvirus	91_1	Clustered/Singleton
Klebsiella~virus~0507KN21	Caudovirales	Ackermannviridae	Taipeivirus	33_0	Clustered
Klebsiella~virus~GML-KpCol1	Caudovirales	Drexlerviridae	Webervirus	273_0	Clustered
Klebsiella~virus~KP32	Caudovirales	Podoviridae	Kp32virus	279_0	Clustered
Klebsiella~virus~KpS8	Caudovirales	Myoviridae	Unassigned	68_1	Clustered
Klebsiella~virus~UPM~2146	Caudovirales	Ackermannviridae	Taipeivirus	33_0	Clustered
Klebsiella~virus~vB_KpnM_KpS110	Caudovirales	Ackermannviridae	Taipeivirus	33_0	Clustered
Kluyvera~phage~Kvp1	Caudovirales	Podoviridae	T7virus	276_0	Clustered
Lactobacillus~phage~3-521	Caudovirales	Herelleviridae	Unassigned	172_2	Clustered/Singleton
Lactobacillus~phage~521B	Caudovirales	Herelleviridae	Unassigned	182_0	Clustered
Lactobacillus~phage~A2	Caudovirales	Siphoviridae	Unassigned	346_0	Clustered
Lactobacillus~phage~ATCC~8014-B2	Caudovirales	Siphoviridae	Douglaswolinvirus	442_1	Clustered
Lactobacillus~phage~BH1	Caudovirales	Siphoviridae	Unassigned	346_0	Clustered
Lactobacillus~phage~Bacchae	Caudovirales	Herelleviridae	Harbinvirus	172_0	Clustered
Lactobacillus~phage~Bromius	Caudovirales	Herelleviridae	Harbinvirus	172_0	Clustered
Lactobacillus~phage~Iacchus	Caudovirales	Herelleviridae	Harbinvirus	172_0	Clustered
Lactobacillus~phage~J-1	Caudovirales	Siphoviridae	Unassigned	346_0	Clustered
Lactobacillus~phage~KC5a	Caudovirales	Myoviridae	Unassigned	229_0	Clustered
Lactobacillus~phage~LF1	Caudovirales	Siphoviridae	Unassigned	444_0	Clustered
Lactobacillus~phage~LJ	Caudovirales	Siphoviridae	Unassigned	346_0	Clustered
Lactobacillus~phage~LL-H	Caudovirales	Siphoviridae	Unassigned	176_0	Clustered
Lactobacillus~phage~Lc-Nu	Caudovirales	Siphoviridae	Unassigned	346_0	Clustered
Lactobacillus~phage~Ld17	Caudovirales	Siphoviridae	C5virus	351_0	Clustered
Lactobacillus~phage~Ld25A	Caudovirales	Siphoviridae	C5virus	351_0	Clustered
Lactobacillus~phage~Ld3	Caudovirales	Siphoviridae	C5virus	351_0	Clustered
Lactobacillus~phage~Ldl1	Caudovirales	Siphoviridae	Lidleunavirus	447_0	Clustered
Lactobacillus~phage~Lenus	Caudovirales	Siphoviridae	Lenusvirus	442_0	Clustered
Lactobacillus~phage~Lpa804	Caudovirales	Herelleviridae	Harbinvirus	172_1	Clustered
Lactobacillus~phage~LpeD	Caudovirales	Herelleviridae	Unassigned	172_1	Clustered
Lactobacillus~phage~Lrm1	Caudovirales	Siphoviridae	Unassigned	346_0	Clustered
Lactobacillus~phage~Maenad	Caudovirales	Siphoviridae	Maenadvirus	442_1	Clustered
Lactobacillus~phage~Nyseid	Caudovirales	Siphoviridae	Lenusvirus	442_0	Clustered
Lactobacillus~phage~P1	Caudovirales	Siphoviridae	Maenadvirus	442_1	Clustered
Lactobacillus~phage~PL-1	Caudovirales	Siphoviridae	Unassigned	346_0	Clustered
Lactobacillus~phage~PLE2	Caudovirales	Siphoviridae	Unassigned	194_0	Clustered
Lactobacillus~phage~SA-C12	Caudovirales	Siphoviridae	Lenusvirus	442_0	Clustered
Lactobacillus~phage~SAC12B	Caudovirales	Herelleviridae	Unassigned	182_0	Clustered
Lactobacillus~phage~Satyr	Caudovirales	Siphoviridae	Maenadvirus	442_1	Clustered
Lactobacillus~phage~Semele	Caudovirales	Herelleviridae	Harbinvirus	172_0	Clustered
Lactobacillus~phage~T25	Caudovirales	Siphoviridae	Unassigned	346_0	Clustered
Lactobacillus~phage~ViSo-2018a	Caudovirales	Siphoviridae	Lidleunavirus	447_0	Clustered
Lactobacillus~phage~iA2	Caudovirales	Siphoviridae	Unassigned	194_0	Clustered
Lactobacillus~phage~phi~jlb1	Caudovirales	Myoviridae	Unassigned	229_0	Clustered
Lactobacillus~phage~phiAQ113	Caudovirales	Myoviridae	Unassigned	229_0	Clustered
Lactobacillus~phage~phiAT3	Caudovirales	Siphoviridae	Unassigned	346_0	Clustered
Lactobacillus~phage~phiJB	Caudovirales	Siphoviridae	Unassigned	176_0	Clustered
Lactobacillus~phage~phiLdb	Caudovirales	Siphoviridae	C5virus	351_0	Clustered
Lactobacillus~phage~phiPYB5	Caudovirales	Siphoviridae	Unassigned	444_0	Clustered
Lactobacillus~prophage~Lj771	Caudovirales	Myoviridae	Unassigned	229_0	Clustered
Lactobacillus~virus~ATCC8014	Caudovirales	Siphoviridae	Phijl1virus	125_0	Clustered
Lactobacillus~virus~LLKu	Caudovirales	Siphoviridae	C5virus	351_0	Clustered
Lactobacillus~virus~LP65	Caudovirales	Myoviridae	Unassigned	172_1	Clustered
Lactobacillus~virus~c5	Caudovirales	Siphoviridae	C5virus	351_0	Clustered
Lactobacillus~virus~phiJL1	Caudovirales	Siphoviridae	Phijl1virus	125_0	Clustered
Lactococcus~lactis~phage~P475	Caudovirales	Siphoviridae	Skunavirus	449_0	Clustered
Lactococcus~lactis~phage~p272	Caudovirales	Siphoviridae	Skunavirus	449_0	Clustered
Lactococcus~phage~05601	Caudovirales	Siphoviridae	Skunavirus	449_0	Clustered
Lactococcus~phage~10W18	Caudovirales	Siphoviridae	Skunavirus	449_0	Clustered
Lactococcus~phage~1358	Caudovirales	Siphoviridae	Unassigned	201_0	Clustered
Lactococcus~phage~13W11L	Caudovirales	Siphoviridae	Skunavirus	449_0	Clustered
Lactococcus~phage~16802	Caudovirales	Siphoviridae	Skunavirus	449_0	Clustered
Lactococcus~phage~16W23	Caudovirales	Siphoviridae	Skunavirus	449_0	Clustered
Lactococcus~phage~30804	Caudovirales	Siphoviridae	Skunavirus	449_0	Clustered
Lactococcus~phage~340	Caudovirales	Siphoviridae	Skunavirus	449_0	Clustered
Lactococcus~phage~37201	Caudovirales	Siphoviridae	Skunavirus	449_0	Clustered
Lactococcus~phage~38503	Caudovirales	Siphoviridae	Skunavirus	449_0	Clustered
Lactococcus~phage~38507	Caudovirales	Siphoviridae	Skunavirus	449_0	Clustered
Lactococcus~phage~3R16S	Caudovirales	Siphoviridae	Skunavirus	449_0	Clustered
Lactococcus~phage~51701	Caudovirales	Siphoviridae	Skunavirus	449_0	Clustered
Lactococcus~phage~56003	Caudovirales	Siphoviridae	Skunavirus	449_0	Clustered
Lactococcus~phage~56301	Caudovirales	Siphoviridae	Skunavirus	449_0	Clustered
Lactococcus~phage~57001	Caudovirales	Siphoviridae	Skunavirus	449_0	Clustered
Lactococcus~phage~62601	Caudovirales	Siphoviridae	Skunavirus	449_0	Clustered
Lactococcus~phage~62605	Caudovirales	Siphoviridae	Skunavirus	449_0	Clustered
Lactococcus~phage~63302	Caudovirales	Siphoviridae	Skunavirus	449_0	Clustered
Lactococcus~phage~66901	Caudovirales	Siphoviridae	Skunavirus	449_0	Clustered
Lactococcus~phage~79201	Caudovirales	Siphoviridae	Skunavirus	449_0	Clustered
Lactococcus~phage~88605	Caudovirales	Siphoviridae	Skunavirus	449_0	Clustered
Lactococcus~phage~8V08	Caudovirales	Siphoviridae	Skunavirus	449_0	Clustered
Lactococcus~phage~936	Caudovirales	Siphoviridae	Skunavirus	449_0	Clustered
Lactococcus~phage~936~group~phage~Phi109	Caudovirales	Siphoviridae	Skunavirus	449_0	Clustered
Lactococcus~phage~936~group~phage~Phi155	Caudovirales	Siphoviridae	Skunavirus	449_0	Clustered
Lactococcus~phage~936~group~phage~Phi19.3	Caudovirales	Siphoviridae	Skunavirus	449_0	Clustered
Lactococcus~phage~936~group~phage~Phi4.2	Caudovirales	Siphoviridae	Skunavirus	449_0	Clustered
Lactococcus~phage~936~group~phage~Phi44	Caudovirales	Siphoviridae	Skunavirus	449_0	Clustered
Lactococcus~phage~936~group~phage~Phi5.12	Caudovirales	Siphoviridae	Skunavirus	449_0	Clustered
Lactococcus~phage~936~group~phage~Phi91127	Caudovirales	Siphoviridae	Skunavirus	449_0	Clustered
Lactococcus~phage~936~group~phage~PhiA.16	Caudovirales	Siphoviridae	Skunavirus	449_0	Clustered
Lactococcus~phage~936~group~phage~PhiB1127	Caudovirales	Siphoviridae	Skunavirus	449_0	Clustered
Lactococcus~phage~936~group~phage~PhiE1127	Caudovirales	Siphoviridae	Skunavirus	449_0	Clustered
Lactococcus~phage~936~group~phage~PhiF0139	Caudovirales	Siphoviridae	Skunavirus	449_0	Clustered
Lactococcus~phage~936~group~phage~PhiJF1	Caudovirales	Siphoviridae	Skunavirus	449_0	Clustered
Lactococcus~phage~936~group~phage~PhiL.18	Caudovirales	Siphoviridae	Skunavirus	449_0	Clustered
Lactococcus~phage~936~group~phage~PhiL.6	Caudovirales	Siphoviridae	Skunavirus	449_0	Clustered
Lactococcus~phage~936~group~phage~PhiLj	Caudovirales	Siphoviridae	Skunavirus	449_0	Clustered
Lactococcus~phage~936~group~phage~PhiM1127	Caudovirales	Siphoviridae	Skunavirus	449_0	Clustered
Lactococcus~phage~936~group~phage~PhiS0139	Caudovirales	Siphoviridae	Skunavirus	449_0	Clustered
Lactococcus~phage~949	Caudovirales	Siphoviridae	Unassigned	212_0	Clustered
Lactococcus~phage~96401	Caudovirales	Siphoviridae	Skunavirus	449_0	Clustered
Lactococcus~phage~96403	Caudovirales	Siphoviridae	Skunavirus	449_0	Clustered
Lactococcus~phage~96603	Caudovirales	Siphoviridae	Skunavirus	449_0	Clustered
Lactococcus~phage~BK5-T	Caudovirales	Siphoviridae	Unassigned	123_0	Clustered
Lactococcus~phage~BM13	Caudovirales	Siphoviridae	Unassigned	123_0	Clustered
Lactococcus~phage~CHPC129	Caudovirales	Siphoviridae	Skunavirus	449_0	Clustered
Lactococcus~phage~CHPC361	Caudovirales	Siphoviridae	Skunavirus	449_0	Clustered
Lactococcus~phage~CHPC362	Caudovirales	Siphoviridae	Skunavirus	449_0	Clustered
Lactococcus~phage~CHPC52	Caudovirales	Siphoviridae	Skunavirus	449_0	Clustered
Lactococcus~phage~CHPC781	Caudovirales	Siphoviridae	Skunavirus	449_0	Clustered
Lactococcus~phage~CHPC958	Caudovirales	Siphoviridae	Skunavirus	449_0	Clustered
Lactococcus~phage~CHPC959	Caudovirales	Siphoviridae	Skunavirus	449_0	Clustered
Lactococcus~phage~CHPC964	Caudovirales	Siphoviridae	Skunavirus	449_0	Clustered
Lactococcus~phage~CHPC965	Caudovirales	Siphoviridae	Skunavirus	449_0	Clustered
Lactococcus~phage~CaseusJM1	Caudovirales	Siphoviridae	Skunavirus	449_0	Clustered
Lactococcus~phage~D4410	Caudovirales	Siphoviridae	Ceduovirus	451_0	Clustered
Lactococcus~phage~D4412	Caudovirales	Siphoviridae	Ceduovirus	451_0	Clustered
Lactococcus~phage~GE1	Caudovirales	Siphoviridae	Unassigned	450_0	Clustered
Lactococcus~phage~LP0209	Caudovirales	Siphoviridae	Skunavirus	449_0	Clustered
Lactococcus~phage~LP0903	Caudovirales	Siphoviridae	Skunavirus	449_0	Clustered
Lactococcus~phage~LP1502a	Caudovirales	Siphoviridae	Skunavirus	449_0	Clustered
Lactococcus~phage~LP8511	Caudovirales	Siphoviridae	Skunavirus	449_0	Clustered
Lactococcus~phage~LP9207	Caudovirales	Siphoviridae	Skunavirus	449_0	Clustered
Lactococcus~phage~LP9404	Caudovirales	Siphoviridae	Skunavirus	449_0	Clustered
Lactococcus~phage~LP9609	Caudovirales	Siphoviridae	Skunavirus	449_0	Clustered
Lactococcus~phage~LP9903	Caudovirales	Siphoviridae	Skunavirus	449_0	Clustered
Lactococcus~phage~LP9908	Caudovirales	Siphoviridae	Skunavirus	449_0	Clustered
Lactococcus~phage~M5938	Caudovirales	Siphoviridae	Ceduovirus	451_0	Clustered
Lactococcus~phage~M6162	Caudovirales	Siphoviridae	Ceduovirus	451_0	Clustered
Lactococcus~phage~M6165	Caudovirales	Siphoviridae	Ceduovirus	451_0	Clustered
Lactococcus~phage~MP1	Caudovirales	Siphoviridae	Skunavirus	449_0	Clustered
Lactococcus~phage~MV10L	Caudovirales	Siphoviridae	Skunavirus	449_0	Clustered
Lactococcus~phage~P078	Caudovirales	Siphoviridae	Unassigned	151_0	Clustered
Lactococcus~phage~P092	Caudovirales	Siphoviridae	Unassigned	151_0	Clustered
Lactococcus~phage~P118	Caudovirales	Siphoviridae	Unassigned	151_0	Clustered
Lactococcus~phage~P1532	Caudovirales	Siphoviridae	Skunavirus	449_0	Clustered
Lactococcus~phage~P162	Caudovirales	Siphoviridae	Unassigned	151_0	Clustered
Lactococcus~phage~P335~sensu~lato	Caudovirales	Siphoviridae	Unassigned	123_0	Clustered
Lactococcus~phage~P4565	Caudovirales	Siphoviridae	Skunavirus	449_0	Clustered
Lactococcus~phage~P656	Caudovirales	Siphoviridae	Skunavirus	449_0	Clustered
Lactococcus~phage~P680	Caudovirales	Siphoviridae	Skunavirus	449_0	Clustered
Lactococcus~phage~Q54	Caudovirales	Siphoviridae	Unassigned	450_0	Clustered
Lactococcus~phage~R31	Caudovirales	Siphoviridae	Skunavirus	449_0	Clustered
Lactococcus~phage~WP-2	Caudovirales	Podoviridae	Negarvirus	349_0	Clustered
Lactococcus~phage~WRP3	Caudovirales	Siphoviridae	Unassigned	212_0	Clustered
Lactococcus~phage~bIL285	Caudovirales	Siphoviridae	Unassigned	123_0	Clustered
Lactococcus~phage~bIL286	Caudovirales	Siphoviridae	Unassigned	123_0	Clustered
Lactococcus~phage~bIL309	Caudovirales	Siphoviridae	Unassigned	123_0	Clustered
Lactococcus~phage~bIL310	Caudovirales	Siphoviridae	Unassigned	452_0	Clustered
Lactococcus~phage~bIL312	Caudovirales	Siphoviridae	Unassigned	452_0	Clustered
Lactococcus~phage~fd13	Caudovirales	Siphoviridae	Skunavirus	449_0	Clustered
Lactococcus~phage~i0139	Caudovirales	Siphoviridae	Skunavirus	449_0	Clustered
Lactococcus~phage~jm2	Caudovirales	Siphoviridae	Skunavirus	449_0	Clustered
Lactococcus~phage~jm3	Caudovirales	Siphoviridae	Skunavirus	449_0	Clustered
Lactococcus~phage~phi145	Caudovirales	Siphoviridae	Skunavirus	449_0	Clustered
Lactococcus~phage~phi15	Caudovirales	Siphoviridae	Skunavirus	449_0	Clustered
Lactococcus~phage~phi7	Caudovirales	Siphoviridae	Skunavirus	449_0	Clustered
Lactococcus~phage~phiL47	Caudovirales	Siphoviridae	Unassigned	212_0	Clustered
Lactococcus~phage~vB_Llc_bIBB5g1	Caudovirales	Siphoviridae	Skunavirus	449_0	Clustered
Lactococcus~phage~vB_Llc_bIBBF12	Caudovirales	Siphoviridae	Skunavirus	449_0	Clustered
Lactococcus~virus~712	Caudovirales	Siphoviridae	Sk1virus	449_0	Clustered
Lactococcus~virus~ASCC191	Caudovirales	Siphoviridae	Sk1virus	449_0	Clustered
Lactococcus~virus~ASCC273	Caudovirales	Siphoviridae	Sk1virus	449_0	Clustered
Lactococcus~virus~ASCC281	Caudovirales	Siphoviridae	Sk1virus	449_0	Clustered
Lactococcus~virus~ASCC465	Caudovirales	Siphoviridae	Sk1virus	449_0	Clustered
Lactococcus~virus~ASCC532	Caudovirales	Siphoviridae	Sk1virus	449_0	Clustered
Lactococcus~virus~Bibb29	Caudovirales	Siphoviridae	Sk1virus	449_0	Clustered
Lactococcus~virus~CB13	Caudovirales	Siphoviridae	Sk1virus	449_0	Clustered
Lactococcus~virus~CB14	Caudovirales	Siphoviridae	Sk1virus	449_0	Clustered
Lactococcus~virus~CB19	Caudovirales	Siphoviridae	Sk1virus	449_0	Clustered
Lactococcus~virus~CB20	Caudovirales	Siphoviridae	Sk1virus	449_0	Clustered
Lactococcus~virus~P008	Caudovirales	Siphoviridae	Sk1virus	449_0	Clustered
Lactococcus~virus~P2	Caudovirales	Siphoviridae	Sk1virus	449_0	Clustered
Lactococcus~virus~Sl4	Caudovirales	Siphoviridae	Sk1virus	449_0	Clustered
Lactococcus~virus~bIL170	Caudovirales	Siphoviridae	Sk1virus	449_0	Clustered
Lactococcus~virus~bIL67	Caudovirales	Siphoviridae	C2virus	451_0	Clustered
Lactococcus~virus~c2	Caudovirales	Siphoviridae	C2virus	451_0	Clustered
Lactococcus~virus~jj50	Caudovirales	Siphoviridae	Sk1virus	449_0	Clustered
Lactococcus~virus~sk1	Caudovirales	Siphoviridae	Sk1virus	449_0	Clustered
Leclercia~phage~10164-302	Caudovirales	Autographiviridae	Teetrevirus	276_0	Clustered
Lelliottia~phage~phD2B	Caudovirales	Autographiviridae	Tuodvirus	284_0	Clustered
Lentibacter~virus~vB_LenP_ICBM1	Caudovirales	Podoviridae	Unassigned	261_0	Clustered
Lentibacter~virus~vB_LenP_ICBM2	Caudovirales	Podoviridae	Unassigned	261_0	Clustered
Leptospira~phage~LE3	Caudovirales	Myoviridae	Unassigned	454_0	Clustered
Leptospira~phage~LE4	Caudovirales	Myoviridae	Unassigned	454_0	Clustered
Leuconostoc~phage~1-A4	Caudovirales	Siphoviridae	Una4virus	456_0	Clustered
Leuconostoc~phage~Lmd1	Caudovirales	Siphoviridae	Lmd1virus	455_0	Clustered
Leuconostoc~phage~Ln-8	Caudovirales	Siphoviridae	Una4virus	456_0	Clustered
Leuconostoc~phage~Ln-9	Caudovirales	Siphoviridae	Una4virus	456_0	Clustered
Leuconostoc~phage~P793	Caudovirales	Siphoviridae	Lmd1virus	455_0	Clustered
Leuconostoc~phage~phiLN03	Caudovirales	Siphoviridae	Lmd1virus	455_0	Clustered
Leuconostoc~phage~phiLN04	Caudovirales	Siphoviridae	Lmd1virus	455_0	Clustered
Leuconostoc~phage~phiLN12	Caudovirales	Siphoviridae	Lmd1virus	455_0	Clustered
Leuconostoc~phage~phiLN25	Caudovirales	Siphoviridae	Una4virus	456_0	Clustered
Leuconostoc~phage~phiLN34	Caudovirales	Siphoviridae	Una4virus	456_0	Clustered
Leuconostoc~phage~phiLN6B	Caudovirales	Siphoviridae	Lmd1virus	455_0	Clustered
Leuconostoc~phage~phiLNTR2	Caudovirales	Siphoviridae	Unaquatrovirus	456_0	Clustered
Leuconostoc~phage~phiLNTR3	Caudovirales	Siphoviridae	Una4virus	456_0	Clustered
Li_JH_2014_NBT_MH0315_101102.NODE_138753_269	Unassigned	Unassigned	Unassigned	457_0	Clustered
Li_JH_2014_NBT_V1.FI04_110822.NODE_465562_5335	Unassigned	Unassigned	Unassigned	384_0	Clustered
Li_JH_2014_NBT_V1.FI04_110822.NODE_466216_6511	Unassigned	Unassigned	Unassigned	369_0	Clustered
Liberibacter~phage~SC1	Caudovirales	Podoviridae	Unassigned	227_0	Clustered
Liberibacter~phage~SC2	Caudovirales	Podoviridae	Unassigned	227_0	Clustered
Listeria~phage~A006	Caudovirales	Siphoviridae	Unassigned	178_0	Clustered
Listeria~phage~A118	Caudovirales	Siphoviridae	Unassigned	178_0	Clustered
Listeria~phage~A500	Caudovirales	Siphoviridae	Unassigned	178_0	Clustered
Listeria~phage~B025	Caudovirales	Siphoviridae	Psavirus	202_0	Clustered
Listeria~phage~LMSP-25	Caudovirales	Herelleviridae	Pecentumvirus	183_0	Clustered
Listeria~phage~LMTA-148	Caudovirales	Herelleviridae	Pecentumvirus	183_0	Clustered
Listeria~phage~LMTA-34	Caudovirales	Herelleviridae	Pecentumvirus	183_0	Clustered
Listeria~phage~LMTA-57	Caudovirales	Herelleviridae	Pecentumvirus	183_0	Clustered
Listeria~phage~LMTA-94	Caudovirales	Herelleviridae	Pecentumvirus	183_0	Clustered
Listeria~phage~LP-026	Caudovirales	Siphoviridae	P70virus	345_0	Clustered
Listeria~phage~LP-030-2	Caudovirales	Siphoviridae	Psavirus	202_0	Clustered
Listeria~phage~LP-030-3	Caudovirales	Siphoviridae	Unassigned	178_0	Clustered
Listeria~phage~LP-037	Caudovirales	Siphoviridae	P70virus	345_0	Clustered
Listeria~phage~LP-048	Caudovirales	Herelleviridae	Pecentumvirus	183_0	Clustered
Listeria~phage~LP-064	Caudovirales	Herelleviridae	Pecentumvirus	183_0	Clustered
Listeria~phage~LP-083-2	Caudovirales	Herelleviridae	Pecentumvirus	183_0	Clustered
Listeria~phage~LP-101	Caudovirales	Siphoviridae	Psavirus	202_0	Clustered
Listeria~phage~LP-110	Caudovirales	Siphoviridae	P70virus	345_0	Clustered
Listeria~phage~LP-114	Caudovirales	Siphoviridae	P70virus	345_0	Clustered
Listeria~phage~LP-124	Caudovirales	Herelleviridae	Pecentumvirus	183_0	Clustered
Listeria~phage~LP-125	Caudovirales	Herelleviridae	Pecentumvirus	183_0	Clustered
Listeria~phage~List-36	Caudovirales	Herelleviridae	Pecentumvirus	183_0	Clustered
Listeria~phage~P35	Caudovirales	Siphoviridae	Unassigned	201_0	Clustered
Listeria~phage~P40	Caudovirales	Siphoviridae	Unassigned	201_0	Clustered
Listeria~phage~P70	Caudovirales	Siphoviridae	P70virus	345_0	Clustered
Listeria~phage~PSA	Caudovirales	Siphoviridae	Psavirus	202_0	Clustered
Listeria~phage~vB_LmoM_AG20	Caudovirales	Herelleviridae	Pecentumvirus	183_0	Clustered
Listeria~phage~vB_LmoS_188	Caudovirales	Siphoviridae	Unassigned	178_0	Clustered
Listeria~phage~vB_LmoS_293	Caudovirales	Siphoviridae	Unassigned	178_0	Clustered
Listeria~virus~A511	Caudovirales	Myoviridae	P100virus	183_0	Clustered
Listeria~virus~P100	Caudovirales	Myoviridae	P100virus	183_0	Clustered
Loktanella~phage~pCB2051-A	Caudovirales	Siphoviridae	Unassigned	19_0	Clustered
Mannheimia~phage~vB_MhS_1152AP2	Caudovirales	Siphoviridae	Unassigned	99_0	Clustered
Mannheimia~phage~vB_MhS_535AP2	Caudovirales	Siphoviridae	Unassigned	99_0	Clustered
Mannheimia~phage~vB_MhS_587AP2	Caudovirales	Siphoviridae	Unassigned	99_0	Clustered
Mesorhizobium~phage~vB_MloP_Lo5R7ANS	Caudovirales	Autographiviridae	Pairvirus	309_0	Clustered
Methanobacterium~phage~psiM2	Caudovirales	Siphoviridae	Psimunavirus	458_0	Clustered
Methanothermobacter~phage~psiM100	Caudovirales	Siphoviridae	Unassigned	458_0	Clustered
Microbacterium~phage~Akoni	Caudovirales	Podoviridae	Unassigned	459_0	Clustered
Microbacterium~phage~Alex44	Caudovirales	Podoviridae	Unassigned	459_0	Clustered
Microbacterium~phage~Armstrong	Caudovirales	Siphoviridae	Armstrongvirus	138_0	Clustered
Microbacterium~phage~Dismas	Caudovirales	Siphoviridae	Dismasvirus	138_0	Clustered
Microbacterium~phage~Eden	Caudovirales	Siphoviridae	Edenvirus	138_0	Clustered
Microbacterium~phage~Eleri	Caudovirales	Siphoviridae	Elerivirus	461_0	Clustered
Microbacterium~phage~Fireman	Caudovirales	Siphoviridae	Metamorphoovirus	159_0	Clustered
Microbacterium~phage~Golden	Caudovirales	Siphoviridae	Kojivirus	461_0	Clustered
Microbacterium~phage~Hamlet	Caudovirales	Siphoviridae	Ilzatvirus	461_0	Clustered
Microbacterium~phage~Hyperion	Caudovirales	Siphoviridae	Squashvirus	158_0	Clustered
Microbacterium~phage~Ilzat	Caudovirales	Siphoviridae	Ilzatvirus	461_0	Clustered
Microbacterium~phage~KaiHaiDragon	Caudovirales	Siphoviridae	Quhwahvirus	159_0	Clustered
Microbacterium~phage~Koji	Caudovirales	Siphoviridae	Kojivirus	461_0	Clustered
Microbacterium~phage~Metamorphoo	Caudovirales	Siphoviridae	Metamorphoovirus	159_0	Clustered
Microbacterium~phage~Neferthena	Caudovirales	Siphoviridae	Neferthenavirus	461_0	Clustered
Microbacterium~phage~OneinaGillian	Caudovirales	Siphoviridae	Gillianvirus	158_0	Clustered
Microbacterium~phage~Paschalis	Caudovirales	Siphoviridae	Quhwahvirus	159_0	Clustered
Microbacterium~phage~Phedro	Caudovirales	Podoviridae	Unassigned	459_0	Clustered
Microbacterium~phage~Pikmin	Caudovirales	Siphoviridae	Pikminvirus	461_0	Clustered
Microbacterium~phage~Quhwah	Caudovirales	Siphoviridae	Quhwahvirus	159_0	Clustered
Microbacterium~phage~RobsFeet	Caudovirales	Siphoviridae	Metamorphoovirus	159_0	Clustered
Microbacterium~phage~Schubert	Caudovirales	Siphoviridae	Schubertvirus	461_0	Clustered
Microbacterium~phage~Squash	Caudovirales	Siphoviridae	Squashvirus	158_0	Clustered
Microbacterium~phage~TinyTimothy	Caudovirales	Podoviridae	Unassigned	459_0	Clustered
Microbacterium~phage~Zeta1847	Caudovirales	Siphoviridae	Zetavirus	145_0	Clustered
Microbacterium~phage~vB_MoxS-ISF9	Caudovirales	Siphoviridae	Unassigned	144_0	Clustered
Microcystis~phage~MaMV-DC	Caudovirales	Myoviridae	Unassigned	462_0	Clustered
Microcystis~virus~Ma-LMM01	Caudovirales	Myoviridae	Unassigned	462_0	Clustered
Morganella~phage~MmP1	Caudovirales	Autographiviridae	Minipunavirus	276_0	Clustered
Morganella~phage~vB_MmoP_MP2	Caudovirales	Autographiviridae	Minipunavirus	276_0	Clustered
Mycobacterium~phage~20ES	Caudovirales	Siphoviridae	Fromanvirus	421_2	Clustered
Mycobacterium~phage~32HC	Caudovirales	Siphoviridae	Trigintaduovirus	291_0	Clustered
Mycobacterium~phage~40AC	Caudovirales	Siphoviridae	Fromanvirus	421_1	Clustered
Mycobacterium~phage~Abrogate	Caudovirales	Siphoviridae	Fromanvirus	463_0	Clustered
Mycobacterium~phage~Adzzy	Caudovirales	Siphoviridae	Fromanvirus	421_2	Clustered
Mycobacterium~phage~Aeneas	Caudovirales	Siphoviridae	Fromanvirus	463_0	Clustered
Mycobacterium~phage~Alice	Caudovirales	Myoviridae	Bxz1virus	465_0	Clustered
Mycobacterium~phage~Alsfro	Caudovirales	Siphoviridae	Fromanvirus	463_0	Clustered
Mycobacterium~phage~Alvin	Caudovirales	Siphoviridae	Fromanvirus	463_0	Clustered
Mycobacterium~phage~Angel	Caudovirales	Siphoviridae	Liefievirus	425_0	Clustered
Mycobacterium~phage~AnnaL29	Caudovirales	Siphoviridae	Fromanvirus	421_2	Clustered
Mycobacterium~phage~Anubis	Caudovirales	Siphoviridae	Fromanvirus	422_0	Clustered
Mycobacterium~phage~Apizium	Caudovirales	Siphoviridae	Pg1virus	58_0	Clustered
Mycobacterium~phage~ArcherNM	Caudovirales	Siphoviridae	Fromanvirus	421_2	Clustered
Mycobacterium~phage~ArcherS7	Caudovirales	Myoviridae	Bxz1virus	465_0	Clustered
Mycobacterium~phage~Archie	Caudovirales	Siphoviridae	Bronvirus	409_0	Clustered
Mycobacterium~phage~Ariel	Caudovirales	Siphoviridae	Omegavirus	464_3	Clustered
Mycobacterium~phage~Artemis2UCLA	Caudovirales	Siphoviridae	Fromanvirus	421_1	Clustered
Mycobacterium~phage~Astraea	Caudovirales	Myoviridae	Bxz1virus	465_0	Clustered
Mycobacterium~phage~BTCU-1	Caudovirales	Siphoviridae	Fromanvirus	422_0	Clustered
Mycobacterium~phage~Bactobuster	Caudovirales	Siphoviridae	Fromanvirus	421_2	Clustered
Mycobacterium~phage~Badfish	Caudovirales	Siphoviridae	Pg1virus	58_0	Clustered
Mycobacterium~phage~Barnyard	Caudovirales	Siphoviridae	Barnyardvirus	419_0	Clustered
Mycobacterium~phage~BarrelRoll	Caudovirales	Siphoviridae	Timquatrovirus	411_2	Clustered
Mycobacterium~phage~Barriga	Caudovirales	Siphoviridae	Fromanvirus	463_0	Clustered
Mycobacterium~phage~BellusTerra	Caudovirales	Siphoviridae	Fromanvirus	422_1	Clustered
Mycobacterium~phage~Bernal13	Caudovirales	Siphoviridae	Bernal13virus	410_0	Clustered/Singleton
Mycobacterium~phage~BigNuz	Caudovirales	Siphoviridae	Bignuzvirus	406_0	Clustered
Mycobacterium~phage~Bipolar	Caudovirales	Siphoviridae	Cheoctovirus	403_4	Clustered
Mycobacterium~phage~Blue7	Caudovirales	Siphoviridae	Fromanvirus	421_1	Clustered
Mycobacterium~phage~Bobi	Caudovirales	Siphoviridae	Cheoctovirus	403_8	Clustered
Mycobacterium~phage~Bongo	Caudovirales	Siphoviridae	Bongovirus	428_0	Clustered
Mycobacterium~phage~Breeniome	Caudovirales	Myoviridae	Bxz1virus	465_0	Clustered
Mycobacterium~phage~Brocalys	Caudovirales	Siphoviridae	Cheoctovirus	403_5	Clustered
Mycobacterium~phage~Bruin	Caudovirales	Siphoviridae	Kostyavirus	466_0	Clustered
Mycobacterium~phage~Brusacoram	Caudovirales	Siphoviridae	Fishburnevirus	406_0	Clustered
Mycobacterium~phage~Butters	Caudovirales	Siphoviridae	Buttersvirus	139_0	Clustered
Mycobacterium~phage~BuzzLyseyear	Caudovirales	Siphoviridae	Cheoctovirus	403_9	Clustered
Mycobacterium~phage~Bxz1	Caudovirales	Myoviridae	Bxz1virus	465_0	Clustered
Mycobacterium~phage~CASbig	Caudovirales	Siphoviridae	Fromanvirus	463_0	Clustered
Mycobacterium~phage~CRB1	Caudovirales	Siphoviridae	Fromanvirus	421_2	Clustered
Mycobacterium~phage~Cabrinians	Caudovirales	Siphoviridae	Cheoctovirus	403_5	Clustered
Mycobacterium~phage~Cali	Caudovirales	Myoviridae	Bxz1virus	465_0	Clustered
Mycobacterium~phage~Cambiare	Caudovirales	Siphoviridae	Liefievirus	425_0	Clustered
Mycobacterium~phage~CaptainTrips	Caudovirales	Siphoviridae	Cheoctovirus	403_4	Clustered
Mycobacterium~phage~Carcharodon	Caudovirales	Siphoviridae	Charlievirus	139_0	Clustered
Mycobacterium~phage~Catalina	Caudovirales	Siphoviridae	Fromanvirus	421_0	Clustered
Mycobacterium~phage~Catdawg	Caudovirales	Siphoviridae	Corndogvirus	467_0	Clustered
Mycobacterium~phage~Catera	Caudovirales	Myoviridae	Bxz1virus	465_0	Clustered
Mycobacterium~phage~Cerasum	Caudovirales	Siphoviridae	Cheoctovirus	403_7	Clustered
Mycobacterium~phage~Chadwick	Caudovirales	Siphoviridae	Fromanvirus	423_1	Clustered
Mycobacterium~phage~Charlie	Caudovirales	Siphoviridae	Charlievirus	139_0	Clustered
Mycobacterium~phage~Cheetobro	Caudovirales	Siphoviridae	Timquatrovirus	411_0	Clustered
Mycobacterium~phage~Chy4	Caudovirales	Siphoviridae	Fromanvirus	421_2	Clustered
Mycobacterium~phage~Chy5	Caudovirales	Siphoviridae	Fromanvirus	421_2	Clustered
Mycobacterium~phage~CloudWang3	Caudovirales	Siphoviridae	Fromanvirus	421_1	Clustered
Mycobacterium~phage~Colbert	Caudovirales	Siphoviridae	Pg1virus	58_0	Clustered
Mycobacterium~phage~Conspiracy	Caudovirales	Siphoviridae	Fromanvirus	423_1	Clustered
Mycobacterium~phage~Contagion	Caudovirales	Siphoviridae	Kostyavirus	466_0	Clustered
Mycobacterium~phage~Cornie	Caudovirales	Siphoviridae	Cheoctovirus	403_2	Clustered/Singleton
Mycobacterium~phage~Crossroads	Caudovirales	Siphoviridae	Bronvirus	409_0	Clustered
Mycobacterium~phage~Cuke	Caudovirales	Siphoviridae	Unassigned	297_1	Clustered
Mycobacterium~phage~DD5	Caudovirales	Siphoviridae	Fromanvirus	463_0	Clustered
Mycobacterium~phage~Daenerys	Caudovirales	Siphoviridae	Cheoctovirus	403_5	Clustered
Mycobacterium~phage~Damien	Caudovirales	Siphoviridae	Unassigned	419_1	Clustered
Mycobacterium~phage~Dandelion	Caudovirales	Myoviridae	Bxz1virus	465_0	Clustered
Mycobacterium~phage~Dante	Caudovirales	Siphoviridae	Cheoctovirus	403_5	Clustered
Mycobacterium~phage~Donovan	Caudovirales	Siphoviridae	Fishburnevirus	406_0	Clustered
Mycobacterium~phage~DrDrey	Caudovirales	Siphoviridae	Kostyavirus	466_0	Clustered
Mycobacterium~phage~DrLupo	Caudovirales	Siphoviridae	Barnyardvirus	419_0	Clustered
Mycobacterium~phage~Dreamboat	Caudovirales	Siphoviridae	Fromanvirus	463_0	Clustered
Mycobacterium~phage~Dumbo	Caudovirales	Siphoviridae	Kostyavirus	466_0	Clustered
Mycobacterium~phage~Dusk	Caudovirales	Siphoviridae	Kostyavirus	466_0	Clustered
Mycobacterium~phage~Dylan	Caudovirales	Siphoviridae	Corndogvirus	467_0	Clustered
Mycobacterium~phage~ET08	Caudovirales	Myoviridae	Bxz1virus	465_0	Clustered
Mycobacterium~phage~EagleEye	Caudovirales	Siphoviridae	Fromanvirus	421_1	Clustered
Mycobacterium~phage~Echild	Caudovirales	Siphoviridae	Fromanvirus	421_2	Clustered
Mycobacterium~phage~Edtherson	Caudovirales	Siphoviridae	Fromanvirus	463_0	Clustered
Mycobacterium~phage~Enkosi	Caudovirales	Siphoviridae	Timquatrovirus	411_2	Clustered
Mycobacterium~phage~Equemioh13	Caudovirales	Siphoviridae	Fromanvirus	421_2	Clustered
Mycobacterium~phage~Eremos	Caudovirales	Siphoviridae	Pg1virus	58_0	Clustered
Mycobacterium~phage~Estave1	Caudovirales	Siphoviridae	Cheoctovirus	403_11	Clustered/Singleton
Mycobacterium~phage~EvilGenius	Caudovirales	Siphoviridae	Fromanvirus	421_2	Clustered
Mycobacterium~phage~FF47	Caudovirales	Siphoviridae	Ff47virus	414_0	Clustered
Mycobacterium~phage~First	Caudovirales	Siphoviridae	Fromanvirus	421_2	Clustered
Mycobacterium~phage~Fishburne	Caudovirales	Siphoviridae	Fishburnevirus	406_0	Clustered
Mycobacterium~phage~FlagStaff	Caudovirales	Siphoviridae	Liefievirus	425_0	Clustered
Mycobacterium~phage~Florinda	Caudovirales	Siphoviridae	Cheoctovirus	403_0	Clustered
Mycobacterium~phage~Fowlmouth	Caudovirales	Siphoviridae	Unassigned	297_1	Clustered
Mycobacterium~phage~Fredward	Caudovirales	Siphoviridae	Fromanvirus	423_0	Clustered
Mycobacterium~phage~Gardann	Caudovirales	Siphoviridae	Bronvirus	409_0	Clustered
Mycobacterium~phage~Gengar	Caudovirales	Siphoviridae	Timquatrovirus	411_1	Clustered
Mycobacterium~phage~Giles	Caudovirales	Siphoviridae	Gilesvirus	291_0	Clustered
Mycobacterium~phage~Gizmo	Caudovirales	Myoviridae	Bxz1virus	465_0	Clustered
Mycobacterium~phage~Goku	Caudovirales	Siphoviridae	Kostyavirus	466_0	Clustered
Mycobacterium~phage~Gompeii16	Caudovirales	Siphoviridae	Fromanvirus	463_0	Clustered
Mycobacterium~phage~Graduation	Caudovirales	Siphoviridae	Fromanvirus	463_0	Clustered
Mycobacterium~phage~Gumball	Caudovirales	Siphoviridae	Plotvirus	420_0	Clustered
Mycobacterium~phage~HINdeR	Caudovirales	Siphoviridae	Fromanvirus	422_1	Clustered
Mycobacterium~phage~Hades	Caudovirales	Siphoviridae	Cheoctovirus	403_4	Clustered
Mycobacterium~phage~Hamulus	Caudovirales	Siphoviridae	Cheoctovirus	403_5	Clustered
Mycobacterium~phage~HanShotFirst	Caudovirales	Siphoviridae	Fromanvirus	463_0	Clustered
Mycobacterium~phage~Hawkeye	Caudovirales	Siphoviridae	Hawkeyevirus	420_0	Clustered
Mycobacterium~phage~HufflyPuff	Caudovirales	Siphoviridae	Kostyavirus	466_0	Clustered
Mycobacterium~phage~HyRo	Caudovirales	Myoviridae	Bxz1virus	465_0	Clustered
Mycobacterium~phage~Indlulamithi	Caudovirales	Siphoviridae	Unassigned	297_1	Clustered
Mycobacterium~phage~Inventum	Caudovirales	Siphoviridae	Cheoctovirus	403_5	Clustered
Mycobacterium~phage~Iracema64	Caudovirales	Siphoviridae	Fromanvirus	422_1	Clustered
Mycobacterium~phage~JacAttac	Caudovirales	Siphoviridae	Pg1virus	58_0	Clustered
Mycobacterium~phage~Jebeks	Caudovirales	Siphoviridae	Fishburnevirus	406_0	Clustered
Mycobacterium~phage~Job42	Caudovirales	Siphoviridae	Cheoctovirus	403_9	Clustered
Mycobacterium~phage~Jobu08	Caudovirales	Siphoviridae	Fromanvirus	422_0	Clustered
Mycobacterium~phage~Jolie2	Caudovirales	Siphoviridae	Liefievirus	425_0	Clustered
Mycobacterium~phage~Jovo	Caudovirales	Siphoviridae	Fromanvirus	423_1	Clustered
Mycobacterium~phage~Kampy	Caudovirales	Siphoviridae	Fromanvirus	422_1	Clustered
Mycobacterium~phage~Keshu	Caudovirales	Siphoviridae	Timquatrovirus	411_2	Clustered
Mycobacterium~phage~Kikipoo	Caudovirales	Siphoviridae	Pg1virus	58_0	Clustered
Mycobacterium~phage~Kimberlium	Caudovirales	Siphoviridae	Cheoctovirus	403_8	Clustered
Mycobacterium~phage~Konstantine	Caudovirales	Siphoviridae	Barnyardvirus	419_1	Clustered
Mycobacterium~phage~Kratio	Caudovirales	Siphoviridae	Timquatrovirus	411_1	Clustered
Mycobacterium~phage~LadyBird	Caudovirales	Siphoviridae	Fromanvirus	421_2	Clustered
Mycobacterium~phage~Lamina13	Caudovirales	Siphoviridae	Fromanvirus	463_0	Clustered
Mycobacterium~phage~Larenn	Caudovirales	Siphoviridae	Fromanvirus	421_2	Clustered
Mycobacterium~phage~Leo	Caudovirales	Siphoviridae	Liefievirus	425_0	Clustered
Mycobacterium~phage~Lilac	Caudovirales	Siphoviridae	Kostyavirus	466_0	Clustered
Mycobacterium~phage~LinStu	Caudovirales	Myoviridae	Bxz1virus	465_0	Clustered
Mycobacterium~phage~LittleCherry	Caudovirales	Siphoviridae	Fromanvirus	423_1	Clustered
Mycobacterium~phage~Llama	Caudovirales	Siphoviridae	Cheoctovirus	403_6	Clustered
Mycobacterium~phage~Llij	Caudovirales	Siphoviridae	Che8virus	403_5	Clustered
Mycobacterium~phage~Lolly9	Caudovirales	Siphoviridae	Bronvirus	409_0	Clustered
Mycobacterium~phage~Loser	Caudovirales	Siphoviridae	Fromanvirus	421_2	Clustered
Mycobacterium~phage~Luchador	Caudovirales	Siphoviridae	Fromanvirus	421_2	Clustered
Mycobacterium~phage~Lukilu	Caudovirales	Myoviridae	Bixzunavirus	465_0	Clustered
Mycobacterium~phage~MOOREtheMARYer	Caudovirales	Siphoviridae	Liefievirus	425_0	Clustered
Mycobacterium~phage~Makemake	Caudovirales	Siphoviridae	Fromanvirus	463_0	Clustered
Mycobacterium~phage~Malithi	Caudovirales	Siphoviridae	Fishburnevirus	406_0	Clustered
Mycobacterium~phage~Manad	Caudovirales	Siphoviridae	Pg1virus	58_0	Clustered
Mycobacterium~phage~MarQuardt	Caudovirales	Siphoviridae	Fromanvirus	422_0	Clustered
Mycobacterium~phage~Marvin	Caudovirales	Siphoviridae	Marvinvirus	404_0	Clustered
Mycobacterium~phage~MiaZeal	Caudovirales	Siphoviridae	Omegavirus	464_3	Clustered
Mycobacterium~phage~MichelleMyBell	Caudovirales	Siphoviridae	Buttersvirus	139_0	Clustered
Mycobacterium~phage~Milly	Caudovirales	Siphoviridae	Timquatrovirus	411_2	Clustered
Mycobacterium~phage~Mindy	Caudovirales	Siphoviridae	Kostyavirus	466_0	Clustered
Mycobacterium~phage~Minerva	Caudovirales	Siphoviridae	Omegavirus	464_0	Clustered
Mycobacterium~phage~MoMoMixon	Caudovirales	Myoviridae	Bxz1virus	465_0	Clustered
Mycobacterium~phage~MosMoris	Caudovirales	Siphoviridae	Marvinvirus	404_0	Clustered
Mycobacterium~phage~Muddy	Caudovirales	Siphoviridae	Ff47virus	414_0	Clustered
Mycobacterium~phage~Mufasa	Caudovirales	Siphoviridae	Timquatrovirus	411_2	Clustered
Mycobacterium~phage~Mulciber	Caudovirales	Siphoviridae	Fromanvirus	421_2	Clustered
Mycobacterium~phage~Murphy	Caudovirales	Siphoviridae	Kostyavirus	466_0	Clustered
Mycobacterium~phage~Murucutumbu	Caudovirales	Siphoviridae	Timquatrovirus	411_2	Clustered
Mycobacterium~phage~Nala	Caudovirales	Siphoviridae	Kostyavirus	466_0	Clustered
Mycobacterium~phage~Nappy	Caudovirales	Myoviridae	Bxz1virus	465_0	Clustered
Mycobacterium~phage~NelitzaMV	Caudovirales	Siphoviridae	Kostyavirus	466_0	Clustered
Mycobacterium~phage~Nerujay	Caudovirales	Siphoviridae	Fromanvirus	463_0	Clustered
Mycobacterium~phage~Newman	Caudovirales	Siphoviridae	Pg1virus	58_0	Clustered
Mycobacterium~phage~Nhonho	Caudovirales	Siphoviridae	Fromanvirus	463_0	Clustered
Mycobacterium~phage~Nyxis	Caudovirales	Siphoviridae	Fromanvirus	422_1	Clustered
Mycobacterium~phage~OSmaximus	Caudovirales	Siphoviridae	Pg1virus	58_0	Clustered
Mycobacterium~phage~Oaker	Caudovirales	Siphoviridae	Unassigned	419_1	Clustered
Mycobacterium~phage~Obama12	Caudovirales	Siphoviridae	L5virus	422_1	Clustered
Mycobacterium~phage~OkiRoe	Caudovirales	Siphoviridae	Timquatrovirus	411_1	Clustered
Mycobacterium~phage~Oline	Caudovirales	Siphoviridae	Pg1virus	58_0	Clustered
Mycobacterium~phage~Omnicron	Caudovirales	Siphoviridae	Timquatrovirus	411_1	Clustered
Mycobacterium~phage~Orion	Caudovirales	Siphoviridae	Pg1virus	58_0	Clustered
Mycobacterium~phage~Ovechkin	Caudovirales	Siphoviridae	Cheoctovirus	403_4	Clustered
Mycobacterium~phage~PBI1	Caudovirales	Siphoviridae	Pbi1virus	420_0	Clustered
Mycobacterium~phage~PG1	Caudovirales	Siphoviridae	Pg1virus	58_0	Clustered
Mycobacterium~phage~PLot	Caudovirales	Siphoviridae	Plotvirus	420_0	Clustered
Mycobacterium~phage~Panchino	Caudovirales	Siphoviridae	Redivirus	139_0	Clustered
Mycobacterium~phage~Papez	Caudovirales	Siphoviridae	Fromanvirus	463_0	Clustered
Mycobacterium~phage~Papyrus	Caudovirales	Siphoviridae	Send513virus	297_0	Clustered
Mycobacterium~phage~Pari	Caudovirales	Siphoviridae	Fromanvirus	463_0	Clustered
Mycobacterium~phage~Patience	Caudovirales	Siphoviridae	Patiencevirus	419_1	Clustered
Mycobacterium~phage~PattyP	Caudovirales	Siphoviridae	Fromanvirus	463_0	Clustered
Mycobacterium~phage~PegLeg	Caudovirales	Siphoviridae	Bongovirus	428_0	Clustered
Mycobacterium~phage~Pepe	Caudovirales	Siphoviridae	Fromanvirus	463_0	Clustered
Mycobacterium~phage~Phantastic	Caudovirales	Siphoviridae	Fromanvirus	422_0	Clustered
Mycobacterium~phage~PhatBacter	Caudovirales	Siphoviridae	Kostyavirus	466_0	Clustered
Mycobacterium~phage~Phatniss	Caudovirales	Siphoviridae	Cheoctovirus	403_5	Clustered
Mycobacterium~phage~Phaux	Caudovirales	Siphoviridae	Kostyavirus	466_0	Clustered
Mycobacterium~phage~Phayonce	Caudovirales	Siphoviridae	Phayoncevirus	406_0	Clustered
Mycobacterium~phage~Phipps	Caudovirales	Siphoviridae	Pg1virus	58_0	Clustered
Mycobacterium~phage~Phlei	Caudovirales	Siphoviridae	Fromanvirus	421_1	Clustered
Mycobacterium~phage~Phrann	Caudovirales	Siphoviridae	Redivirus	139_0	Clustered
Mycobacterium~phage~PhrostyMug	Caudovirales	Siphoviridae	Fromanvirus	463_0	Clustered
Mycobacterium~phage~Phrux	Caudovirales	Siphoviridae	Kostyavirus	466_0	Clustered
Mycobacterium~phage~Pinto	Caudovirales	Siphoviridae	Fromanvirus	463_0	Clustered
Mycobacterium~phage~Pioneer	Caudovirales	Siphoviridae	Fromanvirus	421_0	Clustered
Mycobacterium~phage~Pipsqueaks	Caudovirales	Siphoviridae	Charlievirus	139_0	Clustered
Mycobacterium~phage~Piro94	Caudovirales	Siphoviridae	Fromanvirus	421_2	Clustered
Mycobacterium~phage~Pleione	Caudovirales	Myoviridae	Bxz1virus	465_0	Clustered
Mycobacterium~phage~PopTart	Caudovirales	Siphoviridae	Cheoctovirus	403_4	Clustered
Mycobacterium~phage~Pops	Caudovirales	Siphoviridae	Pg1virus	58_0	Clustered
Mycobacterium~phage~Predator	Caudovirales	Siphoviridae	Barnyardvirus	419_1	Clustered
Mycobacterium~phage~Quico	Caudovirales	Siphoviridae	Cheoctovirus	403_0	Clustered
Mycobacterium~phage~Quink	Caudovirales	Siphoviridae	Kostyavirus	466_0	Clustered
Mycobacterium~phage~RedRock	Caudovirales	Siphoviridae	L5virus	421_2	Clustered
Mycobacterium~phage~Redi	Caudovirales	Siphoviridae	Redivirus	139_0	Clustered
Mycobacterium~phage~Redno2	Caudovirales	Siphoviridae	Omegavirus	464_1	Clustered/Singleton
Mycobacterium~phage~Renaud18	Caudovirales	Siphoviridae	Cheoctovirus	403_1	Clustered/Singleton
Mycobacterium~phage~Rey	Caudovirales	Siphoviridae	Reyvirus	428_0	Clustered
Mycobacterium~phage~RhynO	Caudovirales	Siphoviridae	Fromanvirus	422_1	Clustered
Mycobacterium~phage~RidgeCB	Caudovirales	Siphoviridae	L5virus	463_0	Clustered
Mycobacterium~phage~Rizal	Caudovirales	Myoviridae	Bxz1virus	465_0	Clustered
Mycobacterium~phage~Rockstar	Caudovirales	Siphoviridae	L5virus	422_0	Clustered
Mycobacterium~phage~Rufus	Caudovirales	Siphoviridae	Fromanvirus	463_0	Clustered
Mycobacterium~phage~SWU1	Caudovirales	Siphoviridae	L5virus	421_2	Clustered
Mycobacterium~phage~Saal	Caudovirales	Siphoviridae	Cheoctovirus	403_5	Clustered
Mycobacterium~phage~SarFire	Caudovirales	Siphoviridae	Fromanvirus	463_0	Clustered
Mycobacterium~phage~ScottMcG	Caudovirales	Myoviridae	Bxz1virus	465_0	Clustered
Mycobacterium~phage~Seabiscuit	Caudovirales	Siphoviridae	Fromanvirus	463_0	Clustered
Mycobacterium~phage~Seagreen	Caudovirales	Siphoviridae	Cheoctovirus	403_8	Clustered
Mycobacterium~phage~Sebata	Caudovirales	Myoviridae	Bxz1virus	465_0	Clustered
Mycobacterium~phage~Send513	Caudovirales	Siphoviridae	Send513virus	297_0	Clustered
Mycobacterium~phage~Serenity	Caudovirales	Siphoviridae	Fromanvirus	421_2	Clustered
Mycobacterium~phage~Severus	Caudovirales	Siphoviridae	Fromanvirus	422_1	Clustered
Mycobacterium~phage~Shauna1	Caudovirales	Siphoviridae	Che8virus	403_4	Clustered
Mycobacterium~phage~ShedlockHolmes	Caudovirales	Siphoviridae	Timquatrovirus	411_2	Clustered
Mycobacterium~phage~Sheen	Caudovirales	Siphoviridae	Fromanvirus	422_1	Clustered
Mycobacterium~phage~ShiLan	Caudovirales	Siphoviridae	Che8virus	403_5	Clustered
Mycobacterium~phage~ShiVal	Caudovirales	Siphoviridae	Pg1virus	58_0	Clustered
Mycobacterium~phage~Shipwreck	Caudovirales	Siphoviridae	Fishburnevirus	406_0	Clustered
Mycobacterium~phage~SiSi	Caudovirales	Siphoviridae	Cheoctovirus	403_5	Clustered
Mycobacterium~phage~SirDuracell	Caudovirales	Siphoviridae	Cjw1virus	466_0	Clustered
Mycobacterium~phage~SkiPole	Caudovirales	Siphoviridae	L5virus	463_0	Clustered
Mycobacterium~phage~SkinnyPete	Caudovirales	Siphoviridae	Redivirus	139_0	Clustered
Mycobacterium~phage~Smeadley	Caudovirales	Siphoviridae	Fromanvirus	423_0	Clustered
Mycobacterium~phage~Sneeze	Caudovirales	Siphoviridae	Liefievirus	425_0	Clustered
Mycobacterium~phage~Snenia	Caudovirales	Siphoviridae	Bronvirus	409_0	Clustered
Mycobacterium~phage~Solon	Caudovirales	Siphoviridae	L5virus	463_0	Clustered
Mycobacterium~phage~Soto	Caudovirales	Siphoviridae	Pg1virus	58_0	Clustered
Mycobacterium~phage~Sparkdehlily	Caudovirales	Siphoviridae	Cheoctovirus	403_6	Clustered
Mycobacterium~phage~Sparky	Caudovirales	Siphoviridae	Unassigned	410_1	Clustered/Singleton
Mycobacterium~phage~Spartacus	Caudovirales	Siphoviridae	Che8virus	403_4	Clustered
Mycobacterium~phage~Spud	Caudovirales	Myoviridae	Bxz1virus	465_0	Clustered
Mycobacterium~phage~Squirty	Caudovirales	Siphoviridae	Cheoctovirus	403_3	Clustered/Singleton
Mycobacterium~phage~Suffolk	Caudovirales	Siphoviridae	Pg1virus	58_0	Clustered
Mycobacterium~phage~SweetiePie	Caudovirales	Siphoviridae	Fromanvirus	421_2	Clustered
Mycobacterium~phage~Swirley	Caudovirales	Siphoviridae	Fromanvirus	423_1	Clustered
Mycobacterium~phage~Swish	Caudovirales	Siphoviridae	Pg1virus	58_0	Clustered
Mycobacterium~phage~Switzer	Caudovirales	Siphoviridae	L5virus	463_0	Clustered
Mycobacterium~phage~TM4	Caudovirales	Siphoviridae	Tm4virus	411_2	Clustered
Mycobacterium~phage~Taj	Caudovirales	Siphoviridae	Che8virus	403_4	Clustered
Mycobacterium~phage~Tasp14	Caudovirales	Siphoviridae	Fromanvirus	463_0	Clustered
Mycobacterium~phage~Theia	Caudovirales	Siphoviridae	Fromanvirus	423_1	Clustered
Mycobacterium~phage~TheloniousMonk	Caudovirales	Siphoviridae	Fromanvirus	463_0	Clustered
Mycobacterium~phage~Thibault	Caudovirales	Siphoviridae	Omegavirus	464_2	Clustered/Singleton
Mycobacterium~phage~Tiffany	Caudovirales	Siphoviridae	Fromanvirus	422_0	Clustered
Mycobacterium~phage~Tiger	Caudovirales	Siphoviridae	L5virus	423_1	Clustered
Mycobacterium~phage~Timshel	Caudovirales	Siphoviridae	L5virus	422_1	Clustered
Mycobacterium~phage~Tonenili	Caudovirales	Myoviridae	Bixzunavirus	465_0	Clustered
Mycobacterium~phage~Toto	Caudovirales	Siphoviridae	Cjw1virus	466_0	Clustered
Mycobacterium~phage~Trike	Caudovirales	Siphoviridae	Fromanvirus	422_1	Clustered
Mycobacterium~phage~Trixie	Caudovirales	Siphoviridae	L5virus	421_2	Clustered
Mycobacterium~phage~Troll4	Caudovirales	Siphoviridae	Plotvirus	420_0	Clustered
Mycobacterium~phage~Trouble	Caudovirales	Siphoviridae	Fromanvirus	463_0	Clustered
Mycobacterium~phage~Turbido	Caudovirales	Siphoviridae	L5virus	421_2	Clustered
Mycobacterium~phage~Turj99	Caudovirales	Siphoviridae	Fromanvirus	463_0	Clustered
Mycobacterium~phage~Tweety	Caudovirales	Siphoviridae	Che8virus	403_5	Clustered
Mycobacterium~phage~Twister	Caudovirales	Siphoviridae	L5virus	422_1	Clustered
Mycobacterium~phage~U2	Caudovirales	Siphoviridae	L5virus	463_0	Clustered
Mycobacterium~phage~UncleHowie	Caudovirales	Siphoviridae	Pg1virus	58_0	Clustered
Mycobacterium~phage~UnionJack	Caudovirales	Siphoviridae	Fromanvirus	423_1	Clustered
Mycobacterium~phage~Validus	Caudovirales	Siphoviridae	Timquatrovirus	411_2	Clustered
Mycobacterium~phage~Velveteen	Caudovirales	Siphoviridae	Cheoctovirus	403_7	Clustered
Mycobacterium~phage~Violet	Caudovirales	Siphoviridae	L5virus	463_0	Clustered
Mycobacterium~phage~Vista	Caudovirales	Siphoviridae	Pg1virus	58_0	Clustered
Mycobacterium~phage~VohminGhazi	Caudovirales	Siphoviridae	Fromanvirus	421_1	Clustered
Mycobacterium~phage~Vortex	Caudovirales	Siphoviridae	Pegunavirus	58_0	Clustered
Mycobacterium~phage~WIVsmall	Caudovirales	Siphoviridae	Cheoctovirus	403_10	Clustered/Singleton
Mycobacterium~phage~Wanda	Caudovirales	Siphoviridae	Omegavirus	464_0	Clustered
Mycobacterium~phage~Wee	Caudovirales	Siphoviridae	Che8virus	403_4	Clustered
Mycobacterium~phage~Wheeler	Caudovirales	Siphoviridae	Fromanvirus	463_0	Clustered
Mycobacterium~phage~Whirlwind	Caudovirales	Siphoviridae	Bronvirus	409_0	Clustered
Mycobacterium~phage~Wile	Caudovirales	Siphoviridae	Fromanvirus	422_1	Clustered
Mycobacterium~phage~XFactor	Caudovirales	Siphoviridae	Cheoctovirus	403_4	Clustered
Mycobacterium~phage~Xeno	Caudovirales	Siphoviridae	Charlievirus	139_0	Clustered
Mycobacterium~phage~Zaka	Caudovirales	Siphoviridae	Fromanvirus	421_1	Clustered
Mycobacterium~phage~ZoeJ	Caudovirales	Siphoviridae	Timquatrovirus	411_2	Clustered
Mycobacterium~virus~244	Caudovirales	Siphoviridae	Cjw1virus	466_0	Clustered
Mycobacterium~virus~Alma	Caudovirales	Siphoviridae	L5virus	421_0	Clustered
Mycobacterium~virus~Anaya	Caudovirales	Siphoviridae	Tm4virus	411_2	Clustered
Mycobacterium~virus~Angelica	Caudovirales	Siphoviridae	Tm4virus	411_2	Clustered
Mycobacterium~virus~Ardmore	Caudovirales	Siphoviridae	Che8virus	403_4	Clustered
Mycobacterium~virus~Arturo	Caudovirales	Siphoviridae	L5virus	422_1	Clustered
Mycobacterium~virus~Astro	Caudovirales	Siphoviridae	L5virus	423_0	Clustered
Mycobacterium~virus~BBPiebs31	Caudovirales	Siphoviridae	L5virus	463_0	Clustered
Mycobacterium~virus~Backyardigan	Caudovirales	Siphoviridae	L5virus	422_1	Clustered
Mycobacterium~virus~Baka	Caudovirales	Siphoviridae	Omegavirus	464_0	Clustered
Mycobacterium~virus~Bask21	Caudovirales	Siphoviridae	Cjw1virus	466_0	Clustered
Mycobacterium~virus~Benedict	Caudovirales	Siphoviridae	L5virus	423_1	Clustered
Mycobacterium~virus~Bethlehem	Caudovirales	Siphoviridae	L5virus	463_0	Clustered
Mycobacterium~virus~Billknuckles	Caudovirales	Siphoviridae	L5virus	463_0	Clustered
Mycobacterium~virus~Boomer	Caudovirales	Siphoviridae	Che8virus	403_5	Clustered
Mycobacterium~virus~Bron	Caudovirales	Siphoviridae	Bronvirus	409_0	Clustered
Mycobacterium~virus~Bruns	Caudovirales	Siphoviridae	L5virus	463_0	Clustered
Mycobacterium~virus~Bxb1	Caudovirales	Siphoviridae	L5virus	463_0	Clustered
Mycobacterium~virus~Bxz2	Caudovirales	Siphoviridae	L5virus	422_0	Clustered
Mycobacterium~virus~CJW1	Caudovirales	Siphoviridae	Cjw1virus	466_0	Clustered
Mycobacterium~virus~Che12	Caudovirales	Siphoviridae	L5virus	421_2	Clustered
Mycobacterium~virus~Che8	Caudovirales	Siphoviridae	Che8virus	403_6	Clustered
Mycobacterium~virus~Corndog	Caudovirales	Siphoviridae	Corndogvirus	467_0	Clustered
Mycobacterium~virus~Courthouse	Caudovirales	Siphoviridae	Omegavirus	464_3	Clustered
Mycobacterium~virus~Crimd	Caudovirales	Siphoviridae	Tm4virus	411_2	Clustered
Mycobacterium~virus~Cuco	Caudovirales	Siphoviridae	L5virus	423_1	Clustered
Mycobacterium~virus~D29	Caudovirales	Siphoviridae	L5virus	421_2	Clustered
Mycobacterium~virus~Deadp	Caudovirales	Siphoviridae	Che8virus	403_4	Clustered
Mycobacterium~virus~Dlane	Caudovirales	Siphoviridae	Che8virus	403_4	Clustered
Mycobacterium~virus~Doom	Caudovirales	Siphoviridae	L5virus	463_0	Clustered
Mycobacterium~virus~Dorothy	Caudovirales	Siphoviridae	Che8virus	403_5	Clustered
Mycobacterium~virus~Dotproduct	Caudovirales	Siphoviridae	Che8virus	403_5	Clustered
Mycobacterium~virus~Drago	Caudovirales	Siphoviridae	Che8virus	403_5	Clustered
Mycobacterium~virus~Ericb	Caudovirales	Siphoviridae	L5virus	421_1	Clustered
Mycobacterium~virus~Euphoria	Caudovirales	Siphoviridae	L5virus	463_0	Clustered
Mycobacterium~virus~Eureka	Caudovirales	Siphoviridae	Cjw1virus	466_0	Clustered
Mycobacterium~virus~Faith1	Caudovirales	Siphoviridae	Bronvirus	409_0	Clustered
Mycobacterium~virus~Fionnbarth	Caudovirales	Siphoviridae	Tm4virus	411_0	Clustered
Mycobacterium~virus~Firecracker	Caudovirales	Siphoviridae	Corndogvirus	467_0	Clustered
Mycobacterium~virus~Fruitloop	Caudovirales	Siphoviridae	Che8virus	403_4	Clustered
Mycobacterium~virus~George	Caudovirales	Siphoviridae	L5virus	423_1	Clustered
Mycobacterium~virus~Gladiator	Caudovirales	Siphoviridae	L5virus	421_1	Clustered
Mycobacterium~virus~Goose	Caudovirales	Siphoviridae	L5virus	422_1	Clustered
Mycobacterium~virus~Gumbie	Caudovirales	Siphoviridae	Che8virus	403_5	Clustered
Mycobacterium~virus~Halo	Caudovirales	Siphoviridae	Liefievirus	425_0	Clustered
Mycobacterium~virus~Hammer	Caudovirales	Siphoviridae	L5virus	421_1	Clustered
Mycobacterium~virus~Heldan	Caudovirales	Siphoviridae	L5virus	422_0	Clustered
Mycobacterium~virus~Ibhubesi	Caudovirales	Siphoviridae	Che8virus	403_5	Clustered
Mycobacterium~virus~JC27	Caudovirales	Siphoviridae	L5virus	463_0	Clustered
Mycobacterium~virus~JHC117	Caudovirales	Siphoviridae	L5virus	422_0	Clustered
Mycobacterium~virus~Jasper	Caudovirales	Siphoviridae	L5virus	463_0	Clustered
Mycobacterium~virus~Jaws	Caudovirales	Siphoviridae	Tm4virus	411_2	Clustered
Mycobacterium~virus~Jeffabunny	Caudovirales	Siphoviridae	L5virus	421_1	Clustered
Mycobacterium~virus~Joedirt	Caudovirales	Siphoviridae	Bronvirus	409_0	Clustered
Mycobacterium~virus~KBG	Caudovirales	Siphoviridae	L5virus	463_0	Clustered
Mycobacterium~virus~Kostya	Caudovirales	Siphoviridae	Cjw1virus	466_0	Clustered
Mycobacterium~virus~Kssjeb	Caudovirales	Siphoviridae	L5virus	463_0	Clustered
Mycobacterium~virus~Kugel	Caudovirales	Siphoviridae	L5virus	463_0	Clustered
Mycobacterium~virus~L5	Caudovirales	Siphoviridae	L5virus	421_2	Clustered
Mycobacterium~virus~LHTSCC	Caudovirales	Siphoviridae	L5virus	422_1	Clustered
Mycobacterium~virus~Larva	Caudovirales	Siphoviridae	Tm4virus	411_1	Clustered
Mycobacterium~virus~Lesedi	Caudovirales	Siphoviridae	L5virus	463_0	Clustered
Mycobacterium~virus~Liefie	Caudovirales	Siphoviridae	Liefievirus	425_0	Clustered
Mycobacterium~virus~Littlee	Caudovirales	Siphoviridae	Omegavirus	464_4	Clustered
Mycobacterium~virus~Macncheese	Caudovirales	Siphoviridae	Tm4virus	411_2	Clustered
Mycobacterium~virus~Marcell	Caudovirales	Siphoviridae	L5virus	463_0	Clustered
Mycobacterium~virus~Microwolf	Caudovirales	Siphoviridae	L5virus	422_0	Clustered
Mycobacterium~virus~Mozy	Caudovirales	Siphoviridae	Che8virus	403_8	Clustered
Mycobacterium~virus~Mrgordo	Caudovirales	Siphoviridae	L5virus	463_0	Clustered
Mycobacterium~virus~Museum	Caudovirales	Siphoviridae	L5virus	463_0	Clustered
Mycobacterium~virus~Mutaforma13	Caudovirales	Siphoviridae	Che8virus	403_4	Clustered
Mycobacterium~virus~Nepal	Caudovirales	Siphoviridae	L5virus	463_0	Clustered
Mycobacterium~virus~Omega	Caudovirales	Siphoviridae	Omegavirus	464_4	Clustered
Mycobacterium~virus~Optimus	Caudovirales	Siphoviridae	Omegavirus	464_0	Clustered
Mycobacterium~virus~PMC	Caudovirales	Siphoviridae	Che8virus	403_5	Clustered
Mycobacterium~virus~Pacc40	Caudovirales	Siphoviridae	Che8virus	403_5	Clustered
Mycobacterium~virus~Packman	Caudovirales	Siphoviridae	L5virus	421_0	Clustered
Mycobacterium~virus~Peaches	Caudovirales	Siphoviridae	L5virus	422_1	Clustered
Mycobacterium~virus~Perseus	Caudovirales	Siphoviridae	L5virus	463_0	Clustered
Mycobacterium~virus~Pixie	Caudovirales	Siphoviridae	Tm4virus	411_2	Clustered
Mycobacterium~virus~Porky	Caudovirales	Siphoviridae	Cjw1virus	466_0	Clustered
Mycobacterium~virus~Pukovnik	Caudovirales	Siphoviridae	L5virus	421_2	Clustered
Mycobacterium~virus~Pumpkin	Caudovirales	Siphoviridae	Cjw1virus	466_0	Clustered
Mycobacterium~virus~Ramsey	Caudovirales	Siphoviridae	Che8virus	403_9	Clustered
Mycobacterium~virus~Rebeuca	Caudovirales	Siphoviridae	L5virus	422_1	Clustered
Mycobacterium~virus~Rockyhorror	Caudovirales	Siphoviridae	Che8virus	403_9	Clustered
Mycobacterium~virus~Rumpelstiltskin	Caudovirales	Siphoviridae	Bronvirus	409_0	Clustered
Mycobacterium~virus~SG4	Caudovirales	Siphoviridae	Che8virus	403_4	Clustered
Mycobacterium~virus~Saintus	Caudovirales	Siphoviridae	L5virus	423_0	Clustered
Mycobacterium~virus~lockley	Caudovirales	Siphoviridae	L5virus	463_0	Clustered
Mycoplasma~phage~MAV1	Unassigned	Unassigned	Unassigned	469_0	Clustered
Mycoplasma~phage~phiMFV1	Unassigned	Unassigned	Unassigned	469_0	Clustered
Myoviridae~sp.	Caudovirales	Myoviridae	Unassigned	94_0	Clustered
Nodularia~phage~vB_NspS-kac65v151	Caudovirales	Siphoviridae	Unassigned	470_0	Clustered
Nodularia~phage~vB_NspS-kac68v161	Caudovirales	Siphoviridae	Unassigned	470_0	Clustered
Nonlabens~phage~P12024L	Caudovirales	Siphoviridae	P12024virus	471_0	Clustered
Nonlabens~phage~P12024S	Caudovirales	Siphoviridae	P12024virus	471_0	Clustered
Oenococcus~phage~phi9805	Caudovirales	Siphoviridae	Unassigned	121_0	Clustered
Oenococcus~phage~phiS11	Caudovirales	Siphoviridae	Unassigned	121_0	Clustered
Oenococcus~phage~phiS13	Caudovirales	Siphoviridae	Unassigned	121_0	Clustered
PVD|GVD|Ma_2019_SRR341589_NODE_262_length_45054_cov_5.487189	Unassigned	Unassigned	Unassigned	324_0	Clustered
PVD|GVD|Ma_2019_SRR341670_NODE_370_length_49477_cov_15.778236	Unassigned	Unassigned	Unassigned	358_0	Clustered
PVD|GVD|Ma_2019_SRR413585_NODE_726_length_23621_cov_2.314394	Unassigned	Unassigned	Unassigned	323_0	Clustered
PVD|GVD|Minot_Diet_SRR5088938_NODE_163_length_12154_cov_91.098288	Unassigned	Unassigned	Unassigned	395_0	Clustered
PVD|GVD|Norman_106_NODE_37_length_2504_cov_7.888934	Unassigned	Unassigned	Unassigned	440_0	Clustered
PVD|GVD|Rampelli_HCO_12_NODE_74_length_42185_cov_4.777736	Unassigned	Unassigned	Unassigned	358_0	Clustered
PVD|GVD|Shkoporov_2018_SRR6128094_NODE_5_length_99079_cov_529.888320	Unassigned	Unassigned	Unassigned	389_0	Clustered
PVD|GVD|Zuo_2017_SRR5677806_NODE_21_length_40158_cov_338.408149	Unassigned	Unassigned	Unassigned	326_0	Clustered
PVD|HGV_Individual|metaspades_NG-13376_922T9_lib202089_5478_NODE_17_length_36845_cov_38.724	Unassigned	Unassigned	Unassigned	324_0	Clustered
PVD|gluvab|Seq_154001_Human_smacovirus_1_isolate_France/12/2008/3454_complete_genome	Unassigned	Unassigned	Unassigned	440_0	Clustered
Paenibacillus~phage~BN12	Caudovirales	Siphoviridae	Sitaravirus	179_0	Clustered
Paenibacillus~phage~Diva	Caudovirales	Siphoviridae	Sitaravirus	179_0	Clustered
Paenibacillus~phage~Eltigre	Caudovirales	Siphoviridae	Sitaravirus	179_0	Clustered
Paenibacillus~phage~Fern	Caudovirales	Siphoviridae	Sitaravirus	179_0	Clustered
Paenibacillus~phage~HB10c2	Caudovirales	Siphoviridae	Sitaravirus	179_0	Clustered
Paenibacillus~phage~Jacopo	Caudovirales	Siphoviridae	Sitaravirus	179_0	Clustered
Paenibacillus~phage~Kawika	Caudovirales	Siphoviridae	Sitaravirus	179_0	Clustered
Paenibacillus~phage~Leyra	Caudovirales	Siphoviridae	Sitaravirus	179_0	Clustered
Paenibacillus~phage~Likha	Caudovirales	Siphoviridae	Sitaravirus	179_0	Clustered
Paenibacillus~phage~Lucielle	Caudovirales	Siphoviridae	Sitaravirus	179_0	Clustered
Paenibacillus~phage~PBL1c	Caudovirales	Siphoviridae	Sitaravirus	179_0	Clustered
Paenibacillus~phage~Pagassa	Caudovirales	Siphoviridae	Sitaravirus	179_0	Clustered
Paenibacillus~phage~Rani	Caudovirales	Siphoviridae	Sitaravirus	179_0	Clustered
Paenibacillus~phage~Shelly	Caudovirales	Siphoviridae	Sitaravirus	179_0	Clustered
Paenibacillus~phage~Sitara	Caudovirales	Siphoviridae	Sitaravirus	179_0	Clustered
Paenibacillus~phage~Tadhana	Caudovirales	Siphoviridae	Sitaravirus	179_0	Clustered
Paenibacillus~phage~Tripp	Caudovirales	Siphoviridae	Trippvirus	206_0	Clustered
Paenibacillus~phage~Willow	Caudovirales	Siphoviridae	Sitaravirus	179_0	Clustered
Paenibacillus~phage~Xenia	Caudovirales	Siphoviridae	Sitaravirus	179_0	Clustered
Paenibacillus~phage~Yerffej	Caudovirales	Siphoviridae	Sitaravirus	179_0	Clustered
[truncated: 2,782 more rows]

## Sheet: Fig.2a
Country	HMP.159268001.contig172287_2042	provir|HMP.159268001.contig46714_28491_1	HMP.159268001.contig49462_11939	HMP.159268001.contig52769_3480	HMP.706846339.contig81847_53536	HMP.763860675.contig67146_10080	HMP.763860675.contig68163_5869	HMP.764062976.contig215436_8358	HMP.764062976.contig60515_51795	HMP.764062976.contig61675_12891	HMP.764062976.contig72590_44039	HMP.764062976.contig76038_48683	HMP.764062976.contig76237_20630	HMP.158499257.contig46474_38876	HMP.158742018.contig20391_540	HMP.763678604.contig63623_40452	HMP.763860675.contig14653_37521	HMP.763860675.contig62466_36144	HMP.763860675.contig65806_66934	HMP.764062976.contig18993_126298	HMP.764062976.contig36899_56556	HMP.764062976.contig62638_78500	HMP.764062976.contig74748_79286	HMP.158013734.contig105867_751	HMP.158033964.contig48760_12658	HMP.370027359.contig207374_1117	HMP.370027359.contig208542_5295	HMP.370027359.contig60005_6711	HMP.763698834.contig46144_772	HMP.764083206.contig155544_8721	HMP.764791260.contig141806_5280	HMP.SRS055017.contig131148_8109	HMP.SRS077392.contig145086_682	HMP.SRS1041033.contig18634_8187	HMP.SRS1055056.contig18050_857	HMP.SRS147271.contig3753_1100	HMP.SRS147271.contig68620_803	HMP.SRS148196.contig14163_728	HMP.158033964.contig10010_3151	HMP.763698834.contig11430_20516	HMP.764083206.contig105735_12761	HMP.764083206.contig136723_14329	HMP.764083206.contig142169_8441	HMP.764083206.contig147318_6113	HMP.SRS049773.contig26103_1905	HMP.SRS049773.contig8443_4801	HMP.SRS055017.contig37574_35635	HMP.SRS077024.contig34979_404	HMP.SRS142503.contig14153_1569
UK	0	0	0	0	0	0	0	0	0	0	0	0	0	0	0	0	0	0	0	0	0	0	0	0	0	0	0	0	0	0	0	0	0	0	0	0	0	0	0	0	0	0	0	0	0	0	0	0	0
UK	0	0	0	0	0	0	0	0	0	0	0	0	0	0	0	0	0	0	0	0	0	0	0	0	0	0	0	0	0	0	0	0	0	0	0	0	0	0	0	0	0	0	0	0	0	0	0	0	0
UK	0	0	0.00365816	0.00172747	0	0	0	0	0.00172747	0.0019307	0	0	0.00162585	0	0.00213393	0	0.00152424	0.00487755	0	0	0	0.00142262	0	0	0	0	0.00182908	0	0	0	0.00182908	0.0019307	0	0	0.00152424	0	0	0	0	0	0	0	0.00152424	0	0	0.00142262	0	0	0.00477594
UK	0	0	0	0	0	0	0	0	0	0	0	0	0	0	0	0	0	0	0	0	0	0	0	0	0	0	0	0	0	0	0	0	0	0	0	0	0	0	0	0	0	0	0	0	0	0	0	0	0
UK	0	0	0	0	0	0	0	0	0	0	0	0	0	0	0	0	0	0	0	0	0	0	0	0	0	0	0	0	0	0	0	0	0	0	0	0	0	0	0	0	0	0	0	0	0	0	0	0	0
UK	0	0	0	0	0	0	0	0	0	0	0	0	0	0	0	0	0	0	0	0	0	0	0	0	0	0	0	0	0	0	0	0	0	0	0	0	0	0	0	0	0	0	0	0	0	0	0	0	0
UK	0	0	0	0	0	0	0	0	0	0	0	0	0	0	0	0	0	0	0	0	0	0	0	0	0	0	0	0	0	0	0	0	0	0	0	0	0	0	0	0	0	0	0	0	0	0	0	0	0
UK	0	0	0	0	0	0	0	0	0	0	0	0	0	0	0	0	0	0	0	0	0	0	0	0	0	0	0	0	0	0	0	0	0	0	0	0	0	0	0	0	0	0	0	0	0	0	0	0	0
UK	0	0	0	0	0	0	0	0	0	0	0	0	0	0	0	0	0	0	0	0	0	0	0	0	0	0	0	0	0	0	0	0	0	0	0	0	0	0	0	0	0	0	0	0	0	0	0	0	0
UK	0	0	0	0	0	0	0	0	0	0	0	0	0	0	0	0	0	0	0	0	0	0	0	0	0	0	0	0	0	0	0	0	0	0	0	0	0	0	0	0	0	0	0	0	0	0	0	0	0
UK	0	0	0	0	0	0	0	0	0	0	0	0	0	0	0	0	0	0	0	0	0	0	0	0	0	0	0	0	0	0	0	0	0	0	0	0	0	0	0	0	0	0	0	0	0	0	0	0	0
UK	0	0	0	0	0	0	0	0	0	0	0	0	0	0	0	0	0	0	0	0	0	0	0	0	0	0	0	0	0	0	0	0	0	0	0	0	0	0	0	0	0	0	0	0	0	0	0	0	0
UK	0	0	0	0	0	0	0	0	0	0	0	0	0	0	0	0	0	0	0.00703704	0	0	0	0	0.00592593	0	0	0	0.00703704	0	0	0	0	0	0	0	0	0	0	0	0.00555556	0	0	0	0	0	0	0	0	0
UK	0	0	0	0	0	0	0	0	0	0	0	0	0	0	0	0	0	0	0	0	0	0	0	0	0	0	0	0	0	0	0	0	0	0	0	0	0	0	0	0	0	0	0	0	0	0	0	0	0
UK	0	0	0	0	0	0	0	0	0	0	0	0	0	0	0	0	0	0	0	0	0	0	0	0	0	0	0	0	0	0	0	0	0	0	0	0	0	0	0	0	0	0	0	0	0	0	0	0	0
UK	0	0	0	0	0	0	0	0	0	0	0	0	0	0	0	0	0	0.017341	0	0	0	0	0	0	0	0	0	0	0	0	0	0	0	0	0	0	0	0	0	0	0	0	0	0	0	0	0	0	0
UK	0	0	0	0	0	0	0	0	0	0	0	0	0	0	0	0	0	0	0	0	0	0	0	0	0	0	0	0	0	0	0	0	0	0	0	0	0	0	0	0	0	0	0	0	0	0	0	0	0
UK	0	0	0	0	0	0	0	0	0	0	0	0	0	0	0	0	0	0	0	0	0	0	0	0	0	0	0	0	0	0	0	0	0	0	0	0	0	0	0	0	0	0	0	0	0	0	0	0	0
UK	0	0	0	0	0	0	0	0	0	0	0	0	0	0	0	0	0	0	0	0	0	0	0	0	0	0	0	0	0	0	0	0	0	0	0	0	0	0	0	0	0	0	0	0	0	0	0	0	0
UK	0	0	0	0	0	0	0	0	0	0	0	0	0	0	0	0	0	0	0	0	0	0	0	0	0	0	0	0	0	0	0	0	0	0	0	0	0	0	0	0	0	0	0	0	0	0	0	0	0
UK	0	0	0	0	0	0	0	0	0	0	0	0	0	0	0	0	0	0	0	0	0	0	0	0	0	0	0	0	0	0	0	0	0	0	0	0	0	0	0	0	0	0	0	0	0	0	0	0	0
UK	0	0	0	0	0	0	0	0	0	0	0	0	0	0	0	0	0	0	0	0	0	0	0	0	0	0	0	0	0	0	0	0	0	0	0	0	0	0	0	0	0	0	0	0	0	0	0	0	0
UK	0	0	0	0	0	0	0	0	0	0	0	0	0	0	0	0	0	0	0	0	0	0	0	0	0	0	0	0	0	0	0	0	0	0	0	0	0	0	0	0	0	0	0	0	0	0	0	0	0
UK	0	0	0	0	0	0	0	0	0	0	0	0	0	0	0	0	0	0	0	0	0	0	0	0	0	0	0	0	0	0	0	0	0	0	0	0	0	0	0	0	0	0	0	0	0	0	0	0	0
UK	0	0	0	0	0	0	0	0	0	0	0	0	0	0	0	0	0	0	0	0	0	0	0	0	0	0	0	0	0	0	0	0	0	0	0	0	0	0	0	0	0	0	0	0	0	0	0	0	0
UK	0	0	0.00351288	0.00468384	0	0	0	0.00374707	0.00327869	0.0107728	0	0	0.00327869	0	0.00374707	0	0.0028103	0.00468384	0	0	0	0.00351288	0	0	0	0	0	0	0	0	0.00421546	0.00374707	0	0	0.00421546	0	0	0	0	0	0	0	0	0	0	0	0	0	0
UK	0	0	0.00574241	0.00533224	0	0	0	0	0	0	0	0	0.00533224	0	0	0	0	0	0	0	0	0	0	0	0	0	0	0	0	0	0.00574241	0.00615258	0	0	0	0	0	0	0	0	0	0	0	0	0	0	0	0	0
UK	0	0	0	0	0	0	0	0	0	0	0	0	0	0	0	0	0	0	0	0	0	0	0	0	0	0	0	0	0	0	0	0	0	0	0	0	0	0	0	0	0	0	0	0	0	0	0	0	0
UK	0	0	0	0	0	0	0	0	0	0	0	0	0	0	0	0	0	0	0	0	0	0	0	0	0	0	0	0	0	0	0	0	0	0	0	0	0	0	0	0	0	0	0	0	0	0	0	0	0
UK	0	0	0	0	0	0	0	0	0	0	0	0	0	0	0	0	0	0	0	0	0	0	0	0	0	0	0	0	0	0	0	0	0	0	0	0	0	0	0	0	0	0	0	0	0	0	0	0	0
UK	0	0	0	0	0	0	0	0	0	0	0	0	0	0	0	0	0	0	0	0	0	0	0	0	0	0	0	0	0	0	0	0	0	0	0	0	0	0	0	0	0	0	0	0	0	0	0	0	0
UK	0	0	0	0	0	0	0	0	0	0	0	0	0	0	0	0	0	0	0	0	0	0	0	0	0	0	0	0	0	0	0	0	0	0	0	0	0	0	0	0	0	0	0	0	0	0	0	0	0
UK	0	0	0	0	0	0	0	0	0	0	0	0	0	0	0	0	0	0	0	0	0	0	0	0	0	0	0	0	0	0	0	0	0	0	0	0	0	0	0	0	0	0	0	0	0	0	0	0	0
UK	0	0	0	0	0	0	0	0	0	0	0	0	0	0	0	0	0	0	0	0	0	0	0	0	0	0	0	0	0	0	0	0	0	0	0	0	0	0	0	0	0	0	0	0	0	0	0	0	0
UK	0	0	0	0	0	0	0	0	0	0	0	0	0	0	0	0	0	0	0	0	0	0	0	0	0	0	0	0	0	0	0	0	0	0	0	0	0	0	0	0	0	0	0	0	0	0	0	0	0
UK	0	0	0	0	0	0	0	0	0	0	0	0	0	0	0	0	0	0	0	0	0	0	0	0	0	0	0	0	0	0	0	0	0	0	0	0	0	0	0	0	0	0	0	0	0	0	0	0	0
UK	0	0	0.00296516	0.00148258	0	0	0	0	0.00140021	0.00189441	0	0	0.00156495	0	0.00156495	0	0.00131785	0.00461247	0	0	0	0.00123548	0	0	0	0	0.00156495	0	0	0	0.00156495	0.00172968	0	0	0.00131785	0	0	0	0	0	0	0	0.00148258	0	0	0.00123548	0	0	0.00321226
UK	0	0	0	0	0	0	0	0	0	0	0	0	0	0	0	0	0	0	0	0	0	0	0	0	0	0	0	0	0	0	0	0	0	0	0	0	0	0	0	0	0	0	0	0	0	0	0	0	0
UK	0	0	0	0	0	0	0	0	0	0	0	0	0	0	0	0	0	0	0	0	0	0	0	0	0	0	0	0	0	0	0	0	0	0	0	0	0	0	0	0	0	0	0	0	0	0	0	0	0
UK	0	0	0	0	0	0	0	0	0	0	0	0	0	0	0	0	0	0	0	0	0	0	0	0	0	0	0	0	0	0	0	0	0	0	0	0	0	0	0	0	0	0	0	0	0	0	0	0	0
UK	0	0	0	0	0	0	0	0	0	0	0	0	0	0	0	0	0	0	0	0	0	0	0	0	0	0	0	0	0	0	0	0	0	0	0	0	0	0	0	0	0	0	0	0	0	0	0	0	0
UK	0	0	0	0	0	0	0	0	0	0	0	0	0	0	0	0	0	0	0	0	0	0	0	0	0	0	0	0	0	0	0	0	0	0	0	0	0	0	0	0	0	0	0	0	0	0	0	0	0
UK	0	0	0	0	0	0	0	0	0	0	0	0	0	0	0	0	0	0	0	0	0	0	0	0	0	0	0	0	0	0	0	0	0	0	0	0	0	0	0	0	0	0	0	0	0	0	0	0	0
UK	0	0	0	0	0	0	0	0	0	0	0	0	0	0	0	0	0	0	0	0	0	0	0	0	0	0	0	0	0	0	0	0	0	0	0	0	0	0	0	0	0	0	0	0	0	0	0	0	0
UK	0	0	0	0	0	0	0	0	0	0	0	0	0	0	0	0	0	0	0	0	0	0	0	0	0	0	0	0	0	0	0	0	0	0	0	0	0	0	0	0	0	0	0	0	0	0	0	0	0
UK	0	0	0	0	0	0	0	0	0	0	0	0	0	0	0	0	0	0	0	0	0	0	0	0	0	0	0	0	0	0	0	0	0	0	0	0	0	0	0	0	0	0	0	0	0	0	0	0	0
UK	0	0	0	0	0	0	0	0	0	0	0	0	0	0	0	0	0	0	0	0	0	0	0	0	0	0	0	0	0	0	0	0	0	0	0	0	0	0	0	0	0	0	0	0	0	0	0	0	0
UK	0	0	0	0	0	0	0	0	0	0	0	0	0	0	0	0	0	0	0	0	0	0	0	0	0	0	0	0	0	0	0	0	0	0	0	0	0	0	0	0	0	0	0	0	0	0	0	0	0
UK	0	0	0	0	0	0	0	0	0	0	0	0	0	0	0	0	0	0	0	0	0	0	0	0	0	0	0	0	0	0	0	0	0	0	0	0	0	0	0	0	0	0	0	0	0	0	0	0	0
UK	0	0	0	0	0	0	0	0	0	0	0	0	0	0	0	0	0	0	0	0	0	0	0	0	0	0	0	0	0	0	0	0	0	0	0	0	0	0	0	0	0	0	0	0	0	0	0	0	0
UK	0	0	0	0	0	0	0	0	0	0	0	0	0	0	0	0	0	0	0	0	0	0	0	0	0	0	0	0	0	0	0	0	0	0	0	0	0	0	0	0	0	0	0	0	0	0	0	0	0
UK	0	0	0	0	0	0	0	0	0	0	0	0	0	0	0	0	0	0	0	0	0	0	0	0	0	0	0	0	0	0	0	0	0	0	0	0	0	0	0	0	0	0	0	0	0	0	0	0	0
UK	0	0	0	0	0	0	0	0	0	0	0	0	0	0	0	0	0	0	0	0	0	0	0	0	0	0	0	0	0	0	0	0	0	0	0	0	0	0	0	0	0	0	0	0	0	0	0	0	0
UK	0	0	0	0	0	0	0	0	0	0	0	0	0	0	0	0	0	0	0	0	0	0	0	0	0.0262751	0	0	0	0	0	0	0	0	0	0	0	0	0	0	0	0	0	0	0	0	0	0	0	0
UK	0	0	0	0	0	0	0	0	0	0	0	0	0	0	0	0	0	0	0	0	0	0	0	0	0	0	0	0	0	0	0	0	0	0	0	0	0	0	0	0	0	0	0	0	0	0	0	0	0
UK	0	0	0	0	0	0	0	0	0	0	0	0	0	0	0	0	0	0	0	0	0	0	0	0	0	0	0	0	0	0	0	0	0	0	0	0	0	0	0	0	0	0	0	0	0	0	0	0	0
UK	0	0	0	0	0	0	0	0	0	0	0	0	0	0	0	0	0	0	0	0	0	0	0	0	0	0	0	0	0	0	0	0	0	0	0	0	0	0	0	0	0	0	0	0	0	0	0	0	0
UK	0	0	0	0	0	0	0	0	0	0	0	0	0	0	0	0	0	0	0	0	0	0	0	0	0	0	0	0	0	0	0	0	0	0	0	0	0	0	0	0	0	0	0	0	0	0	0	0	0
UK	0	0	0	0	0	0	0	0	0	0	0	0	0	0	0	0	0	0	0	0	0	0	0	0	0	0	0	0	0	0	0	0	0	0	0	0	0	0	0	0	0	0	0	0	0	0	0	0	0
UK	0	0	0	0	0	0	0	0	0	0	0	0	0	0	0	0	0	0	0	0	0	0	0	0	0	0	0	0	0	0	0	0	0	0	0	0	0	0	0	0	0	0	0	0	0	0	0	0	0
UK	0	0	0	0	0	0	0	0	0	0	0	0	0	0	0	0	0	0	0	0	0	0	0	0	0	0	0	0	0	0	0	0	0	0	0	0	0	0	0	0	0	0	0	0	0	0	0	0	0
UK	0	0	0	0	0	0	0	0	0	0	0	0	0	0	0	0	0	0	0	0	0	0	0	0	0	0	0	0	0	0	0	0	0	0	0	0	0	0	0	0	0	0	0	0	0	0	0	0	0
UK	0.016085	0	0.00455235	0.00485584	0	0	0	0	0	0	0.0227618	0	0.00485584	0	0.00485584	0	0	0	0	0	0	0	0	0	0	0	0	0	0	0	0.00485584	0.00546282	0	0	0	0	0	0	0	0	0.00849772	0	0	0	0	0	0	0	0
UK	0	0	0.00451595	0	0	0	0	0	0	0	0	0	0.00451595	0	0	0	0	0	0	0	0	0	0	0	0	0	0	0	0	0	0.00451595	0.00451595	0	0	0	0	0	0	0	0	0	0	0	0	0	0	0	0	0
UK	0	0	0	0	0	0	0	0	0	0	0	0	0	0	0	0	0	0	0	0	0	0	0	0	0	0	0	0	0	0	0	0	0	0	0	0	0	0	0	0	0	0	0	0	0	0	0	0	0
UK	0	0	0.00191141	0.0017452	0	0	0	0	0.00149589	0.0016621	0	0	0.00149589	0	0.00191141	0	0	0.00249314	0	0	0	0.00132968	0	0	0	0	0.00191141	0	0	0	0.00191141	0.00257625	0	0	0.00141278	0	0	0	0	0	0	0	0.00182831	0	0	0.00141278	0	0	0.00157899
UK	0	0	0.00209118	0.00250941	0	0	0	0	0.0017775	0.00198662	0	0	0.00209118	0	0.00240485	0	0	0.00240485	0	0	0	0.00156838	0	0	0	0	0.00188206	0	0	0	0.00219573	0.00250941	0	0	0.00167294	0	0	0	0	0	0	0	0.00167294	0	0	0.00167294	0	0	0
UK	0	0	0	0	0	0	0	0	0	0	0	0	0	0	0.0172764	0	0	0	0	0	0	0	0	0	0	0	0	0	0	0	0	0	0	0	0	0	0	0	0	0	0	0	0	0	0	0	0	0	0
UK	0	0	0	0	0	0	0	0	0	0	0	0	0	0	0.00610687	0	0	0	0	0	0	0	0	0	0	0	0	0	0	0	0.00458015	0.00519084	0	0	0	0	0	0	0	0	0	0	0	0	0	0	0	0	0
UK	0	0	0	0	0	0	0	0	0	0	0	0	0	0	0	0	0	0	0	0	0	0	0	0	0	0.0367647	0	0	0	0	0	0	0	0	0	0	0	0	0	0	0	0.0122549	0	0	0	0	0	0	0
UK	0	0	0	0	0	0	0	0	0	0	0	0	0	0	0	0	0	0	0	0	0	0	0	0	0	0	0	0	0	0	0	0	0	0	0	0	0	0	0	0	0	0	0	0	0	0	0	0	0
UK	0	0	0	0	0	0	0	0	0	0	0	0	0	0	0	0	0	0	0	0	0	0	0	0	0	0	0	0	0	0	0	0	0	0	0	0	0	0	0	0	0	0	0	0	0	0	0	0	0
UK	0	0	0	0	0	0	0	0	0	0	0	0	0	0	0	0	0	0	0	0	0	0	0	0	0	0	0	0	0	0	0	0	0	0	0	0	0	0	0	0	0	0	0	0	0	0	0	0	0
UK	0.00230897	0	0.00202035	0.0020925	0	0	0	0.00165957	0.00137095	0.00165957	0	0	0.00158742	0	0.00173173	0	0.00165957	0.00238112	0	0	0	0.00122664	0	0	0	0	0.00165957	0	0	0	0.00194819	0.00238112	0	0.00144311	0.00137095	0	0	0	0	0	0	0	0.00144311	0	0	0.00122664	0	0	0.00165957
UK	0	0	0	0	0	0	0	0	0	0	0	0	0	0	0	0	0	0	0	0	0	0	0	0	0	0	0	0	0	0	0	0	0	0	0	0	0	0	0	0	0	0	0	0	0	0	0	0	0
UK	0	0	0	0	0	0	0	0	0	0	0	0	0	0	0	0	0	0	0	0	0	0	0	0	0	0	0	0	0	0	0	0	0	0	0	0	0	0	0	0	0	0	0	0	0	0	0	0	0
UK	0	0	0	0	0	0	0	0	0	0	0	0	0	0	0	0	0	0	0	0	0	0	0	0	0	0	0	0	0	0	0	0	0	0	0	0	0	0	0	0	0	0	0	0	0	0	0	0	0
UK	0	0	0	0	0	0	0	0	0	0	0	0	0	0	0	0	0	0	0	0	0	0	0	0	0	0	0	0	0	0	0	0	0	0	0	0	0	0	0	0	0	0	0	0	0	0	0	0	0
UK	0	0	0	0	0	0	0	0	0	0	0	0	0	0	0	0	0	0	0	0	0	0	0	0	0	0	0	0	0	0	0	0	0	0	0	0	0	0	0	0	0	0	0	0	0	0	0	0	0
UK	0	0	0	0	0	0	0	0	0	0	0	0	0	0	0	0	0	0	0	0	0	0	0	0	0	0	0	0	0	0	0	0	0	0	0	0	0	0	0	0	0	0	0	0	0	0	0	0	0
UK	0	0	0	0	0	0	0	0	0	0	0	0	0	0	0	0	0	0	0	0	0	0	0	0	0	0	0	0	0	0	0	0	0	0	0	0	0	0	0	0	0	0	0	0	0	0	0	0	0
UK	0	0	0	0	0	0	0	0	0	0	0	0	0	0	0	0	0	0	0	0	0	0	0	0	0	0	0	0	0	0	0	0	0	0	0	0	0	0	0	0	0	0	0	0	0	0	0	0	0
UK	0	0	0.00328154	0.00147335	0	0	0	0.00127244	0.00174123	0.00167426	0	0	0.00127244	0	0.00154032	0	0.00120546	0.00609429	0	0	0	0.00120546	0.00100455	0	0	0	0.00140638	0	0	0	0.00160729	0.00154032	0.00107152	0.00133941	0.00127244	0	0	0	0	0	0	0	0.00127244	0	0	0.00113849	0	0	0.00375033
UK	0	0	0	0	0	0	0	0	0	0	0	0	0	0	0	0	0	0	0	0	0	0	0	0	0	0	0	0	0	0	0	0	0	0	0	0	0	0	0	0	0	0	0	0	0	0	0	0	0
UK	0	0	0	0	0	0	0	0	0	0	0	0	0	0	0	0	0	0	0	0	0	0	0	0	0	0	0	0	0	0	0	0	0	0	0	0	0	0	0	0	0	0	0	0	0	0	0	0	0
UK	0	0	0	0	0	0	0	0	0	0	0	0	0	0	0	0	0	0	0	0	0	0	0	0	0	0	0	0	0	0	0	0	0	0	0	0	0	0	0	0	0	0	0	0	0	0	0	0	0
UK	0	0	0	0.00347308	0	0	0	0	0	0.00372116	0	0	0.00372116	0	0.00421732	0	0	0.00496155	0	0	0	0.00322501	0	0	0	0	0	0	0	0	0.00396924	0.00396924	0	0	0	0	0	0	0	0	0	0	0	0	0	0	0	0	0
UK	0	0	0	0	0	0	0	0	0	0	0	0	0	0	0	0	0	0	0	0	0	0	0	0	0	0	0	0	0	0	0	0	0	0	0	0	0	0	0	0	0	0	0	0	0	0	0	0	0
UK	0	0	0	0	0	0	0	0	0	0	0	0	0	0	0	0	0	0	0	0	0	0	0	0	0	0	0	0	0	0	0	0	0	0	0	0	0	0	0	0	0	0	0	0	0	0	0	0	0
UK	0	0	0	0	0	0	0	0	0	0	0	0	0	0	0	0	0	0	0	0	0	0	0	0	0	0	0	0	0	0	0	0	0	0	0	0	0	0	0	0	0	0	0	0	0	0	0	0	0
UK	0	0	0	0	0	0	0	0	0	0	0	0	0	0	0	0	0	0	0	0	0	0	0	0	0	0	0	0	0	0	0	0	0	0	0	0	0	0	0	0	0	0	0	0	0	0	0	0	0
UK	0	0	0	0	0	0	0	0	0	0	0	0	0	0	0	0	0	0	0	0	0	0	0	0	0	0	0	0	0	0	0	0	0	0	0	0	0	0	0	0	0	0	0	0	0	0	0	0	0
UK	0	0	0	0	0	0	0	0	0	0	0	0	0	0	0	0	0	0	0	0	0	0	0	0	0	0	0	0	0	0	0	0	0	0	0	0	0	0	0	0	0	0	0	0	0	0	0	0	0
UK	0	0	0	0	0	0	0	0	0	0	0	0	0	0	0	0	0	0	0	0	0	0	0	0	0	0	0	0	0	0	0	0	0	0	0	0	0	0	0	0	0	0	0	0	0	0	0	0	0
UK	0	0	0	0	0	0	0	0	0	0	0	0	0	0	0	0	0	0	0	0	0	0	0	0	0	0	0	0	0	0	0	0	0	0	0	0	0	0	0	0	0	0	0	0	0	0	0	0	0
UK	0	0	0.0063004	0	0	0	0	0	0	0	0	0	0	0	0	0	0	0.00705645	0	0	0	0	0	0	0	0	0	0	0.0120968	0	0	0	0	0	0	0	0	0	0	0	0	0	0	0	0	0	0	0	0.00604839
UK	0	0	0	0	0	0	0	0	0	0	0	0	0	0	0	0	0	0	0	0	0	0	0	0	0	0	0	0	0	0	0	0	0	0	0	0	0	0	0	0	0	0	0	0	0	0	0	0	0
UK	0	0	0	0	0	0	0	0	0	0	0	0	0	0	0	0	0	0	0	0	0	0	0	0	0	0	0	0	0	0	0	0	0	0	0	0	0	0	0	0	0	0	0	0	0	0	0	0	0
UK	0	0	0	0	0	0	0	0	0	0	0	0	0	0	0	0	0	0	0	0	0	0	0	0	0	0	0	0	0	0	0	0	0	0	0	0	0	0	0	0	0	0	0	0	0	0	0	0	0
UK	0	0	0	0	0	0	0	0	0	0	0	0	0	0	0	0	0	0	0	0	0	0	0	0	0	0	0	0	0	0	0	0	0	0	0	0	0	0	0	0	0	0	0	0	0	0	0	0	0
UK	0	0	0	0	0	0	0	0	0	0	0	0	0	0	0	0	0	0	0	0	0	0	0	0	0	0	0	0	0	0	0	0	0	0	0	0	0	0	0	0	0	0	0	0	0	0	0	0	0
UK	0	0	0	0	0	0	0	0	0	0	0	0	0	0	0	0	0	0	0	0	0	0	0	0	0	0	0	0	0	0	0	0	0	0	0	0	0	0	0	0	0	0	0	0	0	0	0	0	0
UK	0	0	0	0	0	0	0	0	0	0	0	0	0	0	0	0	0	0	0	0	0	0	0	0	0	0	0	0	0	0	0	0	0	0	0	0	0	0	0	0	0	0	0	0	0	0	0	0	0
UK	0	0	0	0	0	0	0	0	0	0	0	0	0	0	0	0	0	0	0	0	0	0	0	0	0	0	0	0	0	0	0	0	0	0	0	0	0	0	0	0	0	0	0	0	0	0	0	0	0
UK	0	0	0.00521682	0.00554288	0	0	0	0	0	0	0	0	0.00456472	0	0	0	0	0	0	0	0	0	0	0	0	0	0	0	0	0	0.00521682	0.00619498	0	0	0	0	0	0	0	0	0	0	0	0	0	0	0	0	0
UK	0	0	0	0.00775946	0	0	0	0	0	0	0	0	0	0	0	0	0	0	0	0	0	0	0	0	0	0	0	0	0	0	0	0	0	0	0	0	0	0	0	0	0	0	0	0	0	0	0	0	0
UK	0	0	0	0	0	0	0	0	0	0	0	0	0	0	0	0	0	0	0	0	0	0	0	0	0	0	0	0	0	0	0	0	0	0	0	0	0	0	0	0	0	0	0	0	0	0	0	0	0
UK	0	0	0	0	0	0	0	0	0	0	0	0	0	0	0	0	0	0	0.0111193	0	0	0	0	0	0	0	0	0	0	0	0	0	0	0	0	0	0	0	0	0.0111193	0	0	0	0	0	0	0	0	0
UK	0	0	0.00464684	0	0	0	0	0	0	0	0	0	0	0	0	0	0.00619579	0.00557621	0	0	0	0	0	0	0	0	0	0	0	0	0	0.00495663	0	0	0	0	0	0	0	0	0	0	0	0	0	0	0	0	0.00526642
UK	0	0	0	0	0	0	0	0	0	0	0	0	0	0	0	0	0	0	0	0	0	0	0	0	0	0	0	0.00982456	0	0	0	0	0	0	0	0	0	0	0	0	0	0	0	0.0147368	0	0	0	0	0
UK	0	0	0	0	0	0	0	0	0	0	0	0	0	0	0	0	0	0	0	0	0	0	0	0	0	0	0	0	0	0	0	0	0	0	0	0	0	0	0	0	0	0	0	0	0	0	0	0	0
UK	0	0	0	0	0	0	0	0	0	0	0	0	0	0	0	0	0	0	0.00651997	0	0	0	0	0	0	0	0	0.00814996	0	0	0	0	0	0	0	0	0	0	0	0	0	0	0	0	0	0	0	0	0
UK	0	0	0	0	0	0	0	0	0	0	0	0	0	0	0	0	0	0	0	0	0	0	0	0	0	0	0	0	0	0	0	0	0	0	0	0	0	0	0	0	0	0	0	0	0	0	0	0	0
UK	0	0	0	0	0	0	0	0	0	0	0	0	0	0	0	0	0	0	0	0	0	0	0	0	0	0	0	0	0	0	0	0	0	0	0	0	0	0	0	0	0	0	0	0	0	0	0	0	0
UK	0	0	0	0	0	0	0	0	0	0	0	0	0	0	0	0	0	0	0	0	0	0	0	0	0	0	0	0	0	0	0	0	0	0	0	0	0	0	0	0	0	0	0	0	0	0	0	0	0
UK	0	0	0	0	0	0	0	0	0	0	0	0	0	0	0	0	0	0	0	0	0	0	0	0	0	0	0	0	0	0	0	0	0	0	0	0	0	0	0	0	0	0	0	0	0	0	0	0	0
UK	0	0	0	0	0	0	0	0	0	0	0	0	0	0	0	0	0	0	0	0	0	0	0	0	0	0	0	0	0	0	0	0	0	0	0	0	0	0	0	0	0	0	0	0	0	0	0	0	0
UK	0.00178835	0	0.00186611	0.00217712	0	0	0	0	0.00155509	0.0017106	0	0	0.0017106	0	0.00186611	0	0.00132183	0.00264365	0	0	0	0.00155509	0	0	0	0	0.00178835	0	0	0	0.00194386	0.00233263	0	0.00163284	0.00147733	0	0	0	0	0	0	0	0.00147733	0	0.00155509	0.00139958	0	0	0.00241039
UK	0	0	0	0	0	0	0	0	0	0	0	0	0	0	0	0	0	0	0	0	0	0	0	0	0	0	0	0	0	0	0	0	0	0	0	0	0	0	0	0	0	0	0	0	0	0	0	0	0
UK	0	0	0	0	0	0	0	0	0	0	0	0	0	0	0	0	0	0	0	0	0	0	0	0	0	0	0	0	0	0	0	0	0	0	0	0	0	0	0	0	0	0	0	0	0	0	0	0	0
UK	0	0	0	0	0	0	0	0	0	0	0	0	0	0	0	0	0	0	0	0	0	0	0	0	0	0	0	0	0	0	0	0	0	0	0	0	0	0	0	0	0	0	0	0	0	0	0	0	0
UK	0.001296	0	0.00180654	0.00176727	0	0	0	0.00141382	0.001296	0.00161018	0	0	0.00188509	0	0.00188509	0	0.00125673	0.00361309	0	0	0	0.00137454	0	0	0.00109963	0	0.00188509	0	0	0	0.00188509	0.00270981	0	0.00117818	0.00121745	0	0	0	0	0	0.000942544	0	0.00137454	0	0	0.00121745	0	0	0.00212072
UK	0	0	0	0	0	0	0	0	0	0	0	0	0	0	0	0	0	0	0	0	0	0	0	0	0	0	0	0	0	0	0	0	0	0	0	0	0	0	0	0	0	0	0	0	0	0	0	0	0
UK	0	0	0	0	0	0	0	0	0	0	0	0	0	0	0	0	0	0	0	0	0	0	0	0	0	0	0	0	0	0	0	0	0	0	0	0	0	0	0	0	0	0	0	0	0	0	0	0	0
UK	0	0	0	0	0	0	0	0	0	0	0	0	0	0	0	0	0	0	0	0	0	0	0	0	0	0	0	0	0	0	0	0	0	0	0	0	0	0	0	0	0	0	0	0	0	0	0	0	0
UK	0	0	0	0	0	0	0	0	0	0	0	0	0	0	0	0	0	0	0	0	0	0	0	0	0	0	0	0	0	0	0	0	0	0	0	0	0	0	0	0	0	0	0	0	0	0	0	0	0
UK	0	0	0	0	0	0	0	0	0	0	0	0	0	0	0	0	0	0	0	0	0	0	0	0	0	0	0	0	0	0	0	0	0	0	0	0	0	0	0	0	0	0	0	0	0	0	0	0	0
UK	0	0	0	0	0	0	0	0	0	0	0	0	0	0	0	0	0	0	0	0	0	0	0	0	0	0	0	0	0	0	0	0	0	0	0	0	0	0	0	0	0	0	0	0	0	0	0	0	0
UK	0	0	0	0	0	0	0	0	0	0	0	0	0	0	0	0	0	0	0	0	0	0	0	0	0	0	0	0	0	0	0	0	0	0	0	0	0	0	0	0	0	0	0	0	0	0	0	0	0
UK	0	0	0	0	0	0	0	0	0	0	0	0	0	0	0	0	0	0.00723097	0	0	0	0	0	0	0	0	0	0	0	0	0	0	0	0	0	0	0	0	0	0	0	0	0	0	0	0.0106338	0	0.00850702	0
UK	0	0	0	0	0	0	0	0	0	0	0	0	0	0	0	0	0	0	0	0	0	0	0	0	0	0	0	0	0	0	0	0	0	0	0	0	0	0	0	0	0	0	0	0	0	0	0	0	0
UK	0	0	0.00529101	0.00462963	0	0	0	0	0	0.00760582	0	0	0.0082672	0	0.00529101	0	0	0	0	0	0	0	0	0	0	0	0	0	0	0	0.00496032	0.00595238	0	0	0	0	0	0	0	0	0	0	0	0	0	0	0	0	0
UK	0	0	0	0	0	0	0	0	0	0	0	0	0	0	0	0	0	0	0	0	0	0	0	0	0	0	0	0	0	0	0	0	0	0	0	0	0	0	0	0	0	0	0	0	0	0	0	0	0
UK	0	0	0	0	0	0	0	0	0	0	0	0	0	0	0	0	0	0	0	0	0	0	0	0	0	0	0	0	0	0	0	0	0	0	0	0	0	0	0	0	0	0	0	0	0	0	0	0	0
UK	0	0	0	0	0	0	0	0	0	0	0	0	0	0	0	0	0	0	0.0075522	0	0	0	0	0.00799645	0	0	0	0.00710795	0	0	0	0	0	0	0	0	0	0	0	0	0	0	0	0	0	0	0	0	0
UK	0	0	0	0	0	0	0	0	0	0	0	0	0	0	0	0	0	0	0	0	0	0	0	0	0	0	0	0	0	0	0	0	0	0	0	0	0	0	0	0	0	0	0	0	0	0	0	0	0
UK	0	0	0	0	0	0	0	0	0	0	0	0	0	0	0	0	0	0	0	0	0	0	0	0	0	0	0	0	0	0	0	0	0	0	0	0	0	0	0	0	0	0	0	0	0	0	0	0	0
UK	0	0	0	0	0	0	0	0	0	0	0	0	0	0	0	0	0	0	0	0	0	0	0	0	0	0	0	0	0	0	0	0	0	0	0	0	0	0	0	0	0	0	0	0	0	0	0	0	0
UK	0	0	0	0	0	0	0	0	0	0	0	0	0	0	0	0	0	0	0	0	0	0	0	0	0	0	0	0	0	0	0	0	0	0	0	0	0	0	0	0	0	0	0	0	0	0	0	0	0
UK	0	0	0	0	0	0	0	0	0	0	0	0	0	0	0	0	0	0	0	0	0	0	0	0	0	0	0	0	0	0	0	0	0	0	0	0	0	0	0	0	0	0	0	0	0	0	0	0	0
UK	0	0	0	0	0	0	0	0	0	0	0	0	0	0	0	0	0	0	0	0	0	0	0	0	0	0	0	0	0	0	0	0	0	0	0	0	0	0	0	0	0	0	0	0	0	0	0	0	0
UK	0	0	0.00226543	0.00217104	0	0	0	0	0.00169907	0.00207665	0	0	0.00169907	0	0.00254861	0	0.00151029	0.00311497	0	0	0	0.00151029	0	0	0	0	0.00169907	0	0	0	0.00198225	0.00198225	0	0	0.00151029	0	0	0	0	0	0.00179347	0	0.00179347	0	0.00160468	0.0014159	0	0	0.00339815
UK	0	0	0.00220057	0.0018862	0	0	0	0.00157183	0.00149324	0.00165042	0	0	0.00141465	0	0.00172902	0	0.00149324	0.0028293	0	0	0	0.00133606	0	0	0	0	0.00157183	0	0	0	0.0018862	0.00204338	0.00117887	0	0.00141465	0	0	0	0	0	0	0	0.00149324	0	0	0.00125747	0	0	0.00322226
UK	0	0	0	0	0	0	0	0	0	0	0	0	0	0	0	0	0	0	0	0	0	0	0	0	0	0	0	0	0	0	0	0	0	0	0	0	0	0	0	0	0	0	0	0	0	0	0	0	0
UK	0	0	0	0	0	0	0	0	0	0	0	0	0	0	0	0	0	0	0	0	0	0	0	0	0	0	0	0	0	0	0	0	0	0	0	0	0	0	0	0	0	0	0	0	0	0	0	0	0
UK	0	0	0	0	0	0	0	0	0	0	0	0	0	0	0	0	0	0	0	0	0	0	0	0	0	0	0	0	0	0	0	0	0	0	0	0	0	0	0	0	0	0	0	0	0	0	0	0	0
UK	0	0	0	0	0	0	0	0	0	0	0	0	0	0	0	0	0	0	0	0	0	0	0	0	0	0	0	0	0	0	0	0	0	0	0	0	0	0	0	0	0	0	0	0	0	0	0	0	0
UK	0	0	0	0	0	0	0	0	0	0	0	0	0	0	0	0	0	0	0	0	0	0	0	0	0	0	0	0	0	0	0	0	0	0	0	0	0	0	0	0	0	0	0	0	0	0	0	0	0
UK	0	0	0	0	0	0	0	0	0	0	0	0	0	0	0	0	0	0	0	0	0	0	0	0	0	0	0	0	0	0	0	0	0	0	0	0	0	0	0	0	0	0	0	0	0	0	0	0	0
UK	0	0	0	0	0	0	0	0	0	0	0	0	0	0	0	0	0	0	0	0	0	0	0	0	0	0	0	0	0	0	0	0	0	0	0	0	0	0	0	0	0	0	0	0	0	0	0	0	0
UK	0	0	0.00202781	0.00179606	0	0	0	0	0.00179606	0.001854	0	0	0.00168019	0	0.00179606	0	0.00110081	0.00359212	0	0	0	0.0013905	0	0	0	0	0.00150637	0	0	0	0.00220162	0.00191194	0	0.00150637	0.0013905	0	0	0	0	0	0	0	0.00150637	0	0	0.00202781	0	0	0.00225956
UK	0	0	0.00215729	0.00196117	0	0	0	0	0.00150356	0.00339936	0	0	0.00137282	0	0.00196117	0	0.00124207	0.00228803	0	0	0	0.00176505	0	0	0	0	0.00163431	0	0	0	0.0023534	0.00202654	0	0.00163431	0.00176505	0	0	0	0	0	0.00124207	0	0.00150356	0	0	0.0011767	0	0	0.00183042
UK	0	0	0	0	0	0	0	0	0	0	0	0	0	0	0	0	0	0	0	0	0	0	0	0	0	0	0	0	0	0	0	0	0	0	0	0	0	0	0	0	0	0	0	0	0	0	0	0	0
UK	0	0	0	0	0	0	0	0	0	0	0	0	0	0	0	0	0	0	0	0	0	0	0	0	0	0	0	0	0	0	0	0	0	0	0	0	0	0	0	0	0	0	0	0	0	0	0	0	0
UK	0	0	0	0	0	0	0	0	0	0	0	0	0	0	0	0	0	0	0	0	0	0	0	0	0	0	0	0	0	0	0	0	0	0	0	0	0	0	0	0	0	0	0	0	0	0	0	0	0
UK	0	0	0.00182223	0.001721	0	0	0	0	0.00161976	0.0020247	0	0	0.00192347	0	0.001721	0	0	0.00253088	0	0	0	0.00161976	0	0	0	0	0.00212594	0	0	0	0.0020247	0.00253088	0	0	0.00151853	0	0	0	0	0	0	0	0.001721	0	0	0.001721	0	0	0.00192347
UK	0	0	0	0	0	0	0	0	0	0	0	0	0	0	0	0	0	0	0	0	0	0	0	0	0	0	0	0	0	0	0	0	0	0	0	0	0	0	0	0	0	0	0	0	0	0	0	0	0
UK	0	0	0	0	0	0	0	0	0	0	0	0	0	0	0	0	0	0	0	0	0	0	0	0	0	0	0	0	0	0	0	0	0	0	0	0	0	0	0	0	0	0	0	0	0	0	0	0	0
UK	0	0	0	0	0	0	0	0	0	0	0	0	0	0	0	0	0	0	0	0	0	0	0	0	0	0	0	0	0	0	0	0	0	0	0	0	0	0	0	0	0	0	0	0	0	0	0	0	0
UK	0	0	0	0	0	0	0	0	0	0	0	0	0	0	0	0	0	0	0	0	0	0	0	0	0	0	0	0	0	0	0	0	0	0	0	0	0	0	0	0	0	0	0	0	0	0	0	0	0
UK	0	0	0	0	0	0	0	0	0	0	0	0	0	0	0	0	0	0	0	0	0	0	0	0	0	0	0	0	0	0	0	0	0	0	0	0	0	0	0	0	0	0	0	0	0	0	0	0.0249377	0
UK	0	0	0	0	0	0	0	0	0	0	0	0	0	0	0	0	0	0	0	0	0	0	0	0	0	0	0	0	0	0	0	0	0	0	0	0	0	0	0	0	0	0	0	0	0	0	0	0	0
UK	0	0	0	0	0	0	0	0	0	0	0	0	0	0	0	0	0	0	0	0	0	0	0	0	0	0	0	0	0	0	0	0	0	0	0	0	0	0	0	0	0	0	0	0	0	0	0	0	0
UK	0	0	0	0	0	0	0	0	0	0	0	0	0	0	0	0	0	0	0	0	0	0	0	0	0	0	0	0	0	0	0	0	0	0	0	0	0	0	0	0	0	0	0	0	0	0	0	0	0
UK	0	0	0.00218311	0.00156911	0	0	0	0.00136444	0.00129622	0.00170555	0	0	0.00136444	0	0.00163733	0	0.00136444	0.00450266	0	0	0	0.00115978	0	0	0	0	0.00156911	0	0	0	0.00156911	0.00156911	0	0.00191022	0.00129622	0	0	0	0	0	0.00115978	0	0.00136444	0	0.00252422	0.00109155	0	0.00279711	0.00252422
UK	0	0	0	0	0	0	0	0	0	0	0	0	0	0	0	0	0	0	0	0	0	0	0	0	0	0	0	0	0	0	0	0	0	0	0	0	0	0	0	0	0	0	0	0	0	0	0	0	0
UK	0	0	0	0	0	0	0	0	0	0	0	0	0	0	0	0	0	0	0	0	0	0	0	0	0.0438095	0	0	0	0	0	0	0	0	0	0	0	0	0	0	0	0	0	0	0	0	0	0	0	0
UK	0	0	0	0	0	0	0	0	0	0	0	0	0	0	0	0	0	0	0	0	0	0	0	0	0	0	0	0	0	0	0	0	0	0	0	0	0	0	0	0	0	0	0	0	0	0	0	0	0
UK	0	0	0	0	0	0	0	0	0	0	0	0	0	0	0	0	0	0	0	0	0	0	0	0	0	0	0	0	0	0	0	0	0	0	0	0	0	0	0	0	0	0	0	0	0	0	0	0	0
UK	0	0	0	0	0	0	0	0	0	0	0	0	0	0	0	0	0	0	0	0	0	0	0	0	0	0	0	0	0	0	0	0	0	0	0	0	0	0	0	0	0	0	0	0	0	0	0	0	0
UK	0	0	0	0	0	0	0	0	0	0	0	0	0	0	0	0	0	0	0	0	0	0	0	0	0	0	0	0	0	0	0	0	0	0	0	0	0	0	0	0	0	0	0	0	0	0	0	0	0
UK	0	0	0.00229709	0.00216947	0	0	0	0	0.00178663	0.00216947	0	0	0.00191424	0	0	0	0	0	0	0	0	0.00216947	0	0	0	0.00267994	0.00216947	0	0	0	0.00216947	0.00242471	0	0	0.00178663	0	0	0	0	0	0	0	0.00204186	0	0	0	0	0	0
UK	0	0	0	0	0	0.00329046	0	0	0	0	0	0	0	0	0	0	0	0	0.00498554	0.00448699	0	0	0	0.00299133	0.0129624	0	0	0.00638149	0	0	0	0	0	0	0	0	0	0	0	0.0054841	0	0	0	0	0	0	0	0	0
UK	0	0	0.00234406	0.00172142	0	0	0	0	0.00135516	0.00164817	0	0	0.00128191	0	0.0019778	0	0.00135516	0.00322309	0	0	0	0.00106215	0	0	0	0.00102553	0.00135516	0	0	0	0.0018313	0.00216093	0	0.00117203	0.00124528	0	0	0	0	0	0.000842398	0	0.00131854	0	0	0.00102553	0	0.000988902	0.00512764
UK	0	0	0	0	0	0	0	0	0	0	0	0	0	0	0	0	0	0	0	0	0	0	0	0	0	0	0	0	0	0	0	0	0	0	0	0	0	0	0	0	0	0	0	0	0	0	0	0	0
UK	0.00128476	0	0.00113181	0.00110122	0	0.000917684	0	0.000642379	0.000917684	0.00113181	0	0	0.000978863	0	0.00168242	0	0.000703558	0.00149888	0.00177419	0.00149888	0	0.00110122	0	0.00100945	0.00244716	0	0.00107063	0.00146829	0	0	0.00131535	0.00250834	0	0.000856505	0.000948273	0	0	0	0	0.00149888	0.000703558	0	0.0011624	0	0	0.000795326	0	0	0.00107063
UK	0	0	0	0	0	0	0	0	0	0	0	0	0	0	0	0	0	0	0	0	0	0	0	0	0	0	0	0	0	0	0	0	0	0	0	0	0	0	0	0	0	0	0	0	0	0	0	0	0
UK	0	0	0.00194106	0.00185283	0	0	0	0	0.00149991	0.00158814	0	0	0.0017646	0	0.00185283	0	0	0.00247044	0	0	0	0.00158814	0	0	0	0	0.00167637	0	0	0	0.00185283	0.0046762	0	0	0.00149991	0	0	0	0	0	0.00123522	0	0.00149991	0	0	0.00149991	0	0	0.00202929
UK	0	0	0	0	0	0	0	0	0	0	0	0	0	0	0	0	0	0	0.0070035	0	0	0	0	0	0	0	0	0.00850425	0	0	0	0	0	0	0	0	0	0	0	0.0070035	0	0	0	0	0	0	0	0	0
UK	0	0	0.00138812	0.0015732	0	0	0	0	0	0	0	0	0.00129558	0	0.0015732	0	0	0.00185082	0	0	0	0	0	0	0	0	0	0	0	0	0.00148066	0.00166574	0	0	0.00129558	0	0	0	0	0	0	0	0	0	0	0	0	0	0
UK	0	0	0	0	0	0.00368118	0	0	0	0	0	0	0	0	0	0	0	0	0.00496159	0.00448143	0	0	0	0.00336108	0.0112036	0	0	0.00448143	0	0	0	0	0	0	0	0	0	0	0	0.00544174	0	0	0	0	0	0	0	0	0
UK	0	0	0	0	0	0	0	0	0	0	0	0	0	0	0	0	0	0	0.00552307	0	0	0	0	0	0.00779727	0	0	0.00552307	0	0	0	0	0	0	0	0	0	0	0	0.00649773	0	0	0	0	0	0	0	0	0
UK	0	0	0	0	0	0	0	0	0	0	0	0	0	0	0	0	0	0	0.00680516	0.00608883	0	0	0	0.00501433	0	0	0	0.00573066	0	0	0	0	0	0	0	0	0	0	0	0.00680516	0	0	0	0	0	0	0	0	0
UK	0	0	0	0	0	0	0	0	0	0	0	0	0	0	0	0	0	0	0	0	0	0	0	0	0	0	0	0	0	0	0	0	0	0	0	0	0	0	0	0	0	0	0	0	0	0	0	0	0
UK	0	0	0	0	0	0	0	0	0	0	0	0	0	0	0	0	0	0	0	0	0	0	0	0	0	0	0	0	0	0	0	0	0	0	0	0	0	0	0	0	0	0	0	0	0	0	0	0	0
UK	0	0	0	0	0	0	0	0	0	0	0	0	0	0	0	0	0	0	0	0	0	0	0	0	0	0	0	0	0	0	0	0	0	0	0	0	0	0	0	0	0	0	0	0	0	0	0	0	0
UK	0	0	0	0	0	0	0	0	0	0	0	0	0	0	0	0	0	0	0	0	0	0	0	0	0	0	0	0	0	0	0	0	0	0	0	0	0	0	0	0	0	0	0	0	0	0	0	0	0
UK	0	0	0	0	0	0	0	0	0	0	0	0	0	0	0	0	0	0	0	0	0	0	0	0	0	0	0	0	0	0	0	0	0	0	0	0	0	0	0	0	0	0	0	0	0	0	0	0	0
UK	0	0	0	0	0	0	0	0	0	0	0	0	0	0	0	0	0	0	0	0	0	0	0	0	0	0	0	0	0	0	0	0	0	0	0	0	0	0	0	0	0	0	0	0	0	0	0	0	0
UK	0	0	0	0	0	0	0	0	0	0	0	0	0	0	0	0	0	0	0	0	0	0	0	0	0	0	0	0	0	0	0	0	0	0	0	0	0	0	0	0	0	0	0	0	0	0	0	0	0
UK	0	0	0	0	0	0	0	0	0	0	0	0	0	0	0	0	0	0	0	0	0	0	0	0	0	0	0	0	0	0	0	0	0	0	0	0	0	0	0	0	0	0	0	0	0	0	0	0	0
UK	0	0	0	0	0	0	0	0	0	0	0	0	0	0	0	0	0	0	0	0	0	0	0	0	0	0	0	0	0	0	0	0	0	0	0	0	0	0	0	0	0	0	0	0	0	0	0	0	0
UK	0	0	0	0	0	0	0	0	0	0	0	0	0	0	0	0	0	0	0	0	0	0	0	0	0	0	0	0	0	0	0	0	0	0	0	0	0	0	0	0	0	0	0	0	0	0	0	0	0
UK	0	0	0	0	0	0	0	0	0	0	0	0	0	0	0	0	0	0	0	0	0	0	0	0	0	0	0	0	0	0	0	0	0	0	0	0	0	0	0	0	0	0	0	0	0	0	0	0	0
UK	0	0	0	0	0	0	0	0	0	0	0	0	0	0	0	0	0	0	0.00673077	0	0	0	0	0	0	0	0	0	0	0	0	0	0	0	0	0	0	0	0	0	0	0	0	0	0	0	0	0	0
UK	0	0	0	0	0	0	0	0	0	0	0	0	0	0	0	0	0	0	0.0057574	0.00456621	0	0	0	0.00377209	0.0083383	0	0	0.00496327	0	0	0	0	0	0	0	0	0	0	0	0.00536033	0	0	0	0	0	0	0	0	0
UK	0	0	0	0	0	0	0	0	0	0	0	0	0	0	0	0	0.0135397	0	0	0	0	0	0	0	0	0	0	0	0	0	0	0	0	0	0	0	0	0	0	0	0	0	0	0	0	0	0	0	0
UK	0	0	0	0	0	0	0	0	0	0	0	0	0	0	0	0	0	0	0	0	0	0	0	0	0	0	0	0	0	0	0	0	0	0	0	0	0	0	0	0	0	0	0	0	0	0	0	0	0
UK	0	0	0	0	0	0	0	0	0	0	0	0	0	0	0	0	0	0	0.00442478	0	0	0	0	0.00412979	0	0	0	0.00530973	0	0	0	0	0	0	0	0	0	0	0	0.00412979	0	0	0	0	0	0	0	0	0
UK	0	0	0	0	0	0	0	0	0	0	0	0	0	0	0	0	0	0	0	0	0	0	0	0	0	0	0	0	0	0	0	0	0	0	0	0	0	0	0	0	0	0	0	0	0	0	0	0	0
UK	0	0	0	0	0	0	0	0	0	0	0	0	0	0	0	0	0	0	0	0	0	0	0	0	0	0	0	0	0	0	0	0	0	0	0	0	0	0	0	0	0	0	0	0	0	0	0	0	0
UK	0	0	0	0	0	0	0	0	0	0	0	0	0	0	0	0	0	0	0	0	0	0	0	0	0	0	0	0	0	0	0	0	0	0	0	0	0	0	0	0	0	0	0	0	0	0	0	0	0
UK	0	0	0	0	0	0	0	0	0	0	0	0	0	0	0	0	0	0	0	0	0	0	0	0	0	0	0	0	0	0	0	0	0	0	0	0	0	0	0	0	0	0	0	0	0	0	0	0	0
UK	0	0	0	0	0	0	0	0	0	0	0	0	0	0	0	0	0	0	0	0	0	0	0	0	0	0	0	0	0	0	0	0	0	0	0	0	0	0	0	0	0	0	0	0	0	0	0	0	0
UK	0	0	0	0	0	0	0	0	0	0	0	0	0	0	0	0	0	0	0	0	0	0	0	0	0	0	0	0	0	0	0	0	0	0	0	0	0	0	0	0	0	0	0	0	0	0	0	0	0
UK	0	0	0	0	0	0	0	0	0	0	0	0	0	0	0	0	0	0	0	0	0	0	0	0	0	0	0	0	0	0	0	0	0	0	0	0	0	0	0	0	0	0	0	0	0	0	0	0	0
UK	0	0	0	0	0	0	0	0	0	0	0	0	0	0	0	0	0	0	0.0084122	0	0	0	0	0	0	0	0	0.00788644	0	0	0	0	0	0	0	0	0	0	0	0.00736067	0	0	0	0	0	0	0	0	0
UK	0	0	0	0	0	0	0	0	0	0	0	0	0	0	0	0	0	0	0	0	0	0	0	0	0	0	0	0	0	0	0	0	0	0	0	0	0	0	0	0	0	0	0	0	0	0	0	0	0
UK	0	0	0.00210161	0.00246711	0	0	0	0	0.00164474	0.00173611	0	0	0.00191886	0	0.00201023	0	0	0.00246711	0	0	0	0.00182749	0	0	0	0	0.00219298	0	0	0	0.00210161	0.0028326	0	0.00146199	0.00155336	0	0	0	0	0	0.00164474	0	0.00191886	0	0.00730994	0.00164474	0	0	0.00201023
UK	0	0	0	0	0	0	0	0	0	0	0	0	0	0	0	0	0	0	0	0	0	0	0	0	0	0	0	0	0	0	0	0	0	0	0	0	0	0	0	0	0	0	0	0	0	0	0	0	0
UK	0	0	0	0	0	0	0	0	0	0	0	0	0	0	0	0	0	0	0.0128323	0	0	0	0	0	0	0	0	0	0	0	0	0	0	0	0	0	0	0.0174152	0	0.0128323	0	0	0	0	0	0	0	0	0
UK	0	0	0	0	0	0	0	0	0	0	0	0	0	0	0	0	0	0	0	0	0	0	0	0	0	0	0	0	0	0	0	0	0	0	0	0	0	0	0	0	0	0	0	0	0	0	0	0	0
UK	0	0	0	0	0	0	0	0	0	0	0	0	0	0	0	0	0	0	0	0	0	0	0	0	0	0	0	0	0	0	0	0	0	0	0	0	0	0	0	0	0	0	0	0	0	0	0	0	0
UK	0	0	0.00193094	0.00181736	0	0	0	0	0.00181736	0.00181736	0	0	0.00181736	0	0.00215811	0	0	0.00283962	0	0	0	0.00159019	0	0	0	0	0.00204453	0	0	0	0.00204453	0.00193094	0	0	0.00181736	0	0	0	0	0	0	0	0.00193094	0	0	0	0	0	0.00249886
UK	0	0	0	0	0	0	0	0	0	0	0	0	0	0	0	0	0	0	0	0	0	0	0	0	0	0	0	0	0	0	0	0	0	0	0	0	0	0	0	0	0	0	0	0	0	0	0	0	0
UK	0	0	0	0	0	0	0	0	0	0	0	0	0	0	0	0	0	0	0	0	0	0	0	0	0	0	0	0	0	0	0	0	0	0	0	0	0	0	0	0	0	0	0	0	0	0	0	0	0
UK	0	0	0	0	0	0	0	0	0	0	0	0	0	0	0	0	0	0	0	0	0	0	0	0	0	0	0	0	0	0	0	0	0	0	0	0	0	0	0	0	0	0	0	0	0	0	0	0	0
UK	0	0	0	0	0	0	0	0	0	0	0	0	0	0	0	0	0	0	0.00518135	0.00455959	0	0	0	0.00953368	0.011399	0	0	0.00497409	0	0	0	0	0	0	0	0	0	0	0	0.00414508	0	0	0	0	0	0	0	0	0
UK	0	0	0	0	0	0	0	0	0	0	0	0	0	0	0	0	0	0	0	0	0	0	0	0	0	0	0	0	0	0	0	0	0	0	0	0	0	0	0	0	0	0	0	0	0	0	0	0	0
UK	0	0	0	0	0	0	0	0	0	0	0	0	0	0	0	0	0	0.0049239	0.00604297	0.00470009	0	0	0	0.00380483	0.0118621	0	0	0.00447628	0	0	0	0	0	0	0	0	0	0	0	0.00559534	0	0	0	0	0	0	0	0	0.00738585
UK	0	0	0	0	0	0	0	0	0	0	0	0	0	0	0	0	0	0	0	0	0	0	0	0	0	0	0	0	0	0	0	0	0	0	0	0	0	0	0	0	0	0	0	0	0	0	0	0	0
UK	0	0	0	0	0	0	0	0	0	0	0	0	0	0	0	0	0	0	0	0	0	0	0	0	0	0	0	0	0	0	0	0	0	0	0	0	0	0	0	0	0	0	0	0	0	0	0	0	0
UK	0	0	0	0	0	0	0	0	0	0	0	0	0	0	0	0	0	0	0	0	0	0	0	0	0	0	0	0	0	0	0	0.00562008	0	0	0	0	0	0	0	0	0	0	0	0.0599475	0	0	0	0	0
UK	0	0	0	0	0	0	0	0	0	0	0	0	0	0	0	0	0	0	0	0	0	0	0	0	0	0	0	0	0	0	0	0	0	0	0	0	0	0	0	0	0	0	0	0	0	0	0	0	0
UK	0	0	0	0	0	0	0	0	0	0	0	0	0	0	0	0	0	0	0	0	0	0	0	0	0	0	0	0	0	0	0	0	0	0	0	0	0	0	0	0	0	0	0	0	0	0	0	0	0
UK	0	0	0	0	0	0	0	0	0	0	0	0	0	0	0	0	0	0	0	0	0	0	0	0	0	0	0	0	0	0	0	0	0	0	0	0	0	0	0	0	0	0	0	0	0	0	0	0	0
UK	0	0	0	0	0	0	0	0	0	0	0	0	0	0	0	0	0	0	0	0	0	0	0	0	0	0	0	0	0	0	0	0	0	0	0	0	0	0	0	0	0	0	0	0	0	0	0	0	0
UK	0	0	0	0	0	0	0	0	0	0	0	0	0	0	0	0	0	0	0	0	0	0	0	0	0	0	0	0	0	0	0	0	0	0	0	0	0	0	0	0	0	0	0	0	0	0	0	0	0
UK	0	0	0	0	0	0	0	0	0	0	0	0	0	0	0	0	0	0	0	0	0	0	0	0	0	0	0	0	0	0	0	0	0	0	0	0	0	0	0	0	0	0	0	0	0	0	0	0	0
UK	0	0	0	0	0	0	0	0	0	0	0	0	0	0	0	0	0	0	0.00598982	0.00539084	0	0	0	0.00419287	0.0104822	0	0	0.00539084	0	0	0	0	0	0	0	0	0	0	0	0.00628931	0	0	0	0	0	0	0	0	0
UK	0	0	0	0	0	0	0	0	0	0	0	0	0	0	0	0	0	0	0	0	0	0	0	0	0	0	0	0	0	0	0	0	0	0	0	0	0	0	0	0	0	0	0	0	0	0	0	0	0
UK	0	0	0	0	0	0	0	0	0	0	0	0	0	0	0	0	0	0	0	0	0	0	0	0	0	0	0	0	0	0	0	0	0	0	0	0	0	0	0	0	0	0	0	0	0	0	0	0	0
UK	0	0	0	0	0	0	0	0	0	0	0	0	0	0	0	0.00554324	0	0	0.00776053	0	0	0	0	0.0094235	0.0105322	0	0	0	0	0	0	0	0	0	0	0	0	0	0	0	0	0	0	0	0	0	0	0	0
UK	0	0	0	0	0	0	0	0	0	0	0	0	0	0	0	0	0	0	0	0	0	0	0	0	0	0	0	0	0	0	0	0	0	0	0	0	0	0	0	0	0	0	0	0	0	0	0	0	0
UK	0	0	0	0	0	0	0	0	0	0	0	0	0	0	0	0	0	0	0	0	0	0	0	0	0	0	0	0	0	0	0	0	0	0	0	0	0	0	0	0	0	0	0	0	0	0	0	0	0
UK	0	0	0	0	0	0	0	0	0	0	0	0	0	0	0	0	0	0	0	0	0	0	0	0	0	0	0	0	0	0	0	0	0	0	0	0	0	0	0	0	0	0	0	0	0	0	0	0	0
UK	0	0	0	0	0	0	0	0	0	0	0	0	0	0	0	0	0	0	0	0	0	0	0	0	0	0	0	0	0	0	0	0	0	0	0	0	0	0	0	0	0	0	0	0	0	0	0	0	0
UK	0	0	0	0	0	0	0	0	0	0	0	0	0	0	0	0	0	0	0	0	0	0	0	0	0	0	0	0	0	0	0	0	0	0	0	0	0	0	0	0	0	0	0	0	0	0	0	0	0
UK	0	0	0	0	0	0	0	0	0	0	0	0	0	0	0	0	0	0	0	0	0	0	0	0	0	0	0	0	0	0	0	0	0	0	0	0	0	0	0	0	0	0	0	0	0	0	0	0	0
UK	0	0	0	0	0	0	0	0	0	0	0	0	0	0	0	0	0	0	0	0	0	0	0	0	0	0	0	0	0	0	0	0	0	0	0	0	0	0	0	0	0	0	0	0	0	0	0	0	0
UK	0	0	0	0	0	0.00468218	0	0	0	0	0	0	0	0	0	0	0	0	0.00624291	0.00425653	0	0	0	0.00368899	0	0	0	0.00510783	0	0	0	0	0	0	0	0	0	0	0	0.00368899	0	0	0	0	0	0	0	0	0
UK	0	0	0	0	0	0	0	0	0	0	0	0	0	0	0	0	0	0	0	0	0	0	0	0	0	0	0	0	0	0	0	0	0	0	0	0	0	0	0	0	0	0	0	0	0	0	0	0	0
UK	0	0	0	0	0	0	0	0	0	0	0	0	0	0	0	0	0	0	0	0	0	0	0	0	0	0	0	0	0	0	0	0	0	0	0	0	0	0	0	0	0	0	0	0	0	0	0	0	0
UK	0	0	0	0	0	0	0	0	0	0.0102145	0	0	0	0	0	0	0	0.0081716	0	0	0	0	0	0	0	0	0	0	0	0	0	0	0	0	0	0	0	0	0	0	0	0	0	0	0	0	0	0	0
UK	0	0	0	0	0	0	0	0	0	0	0	0	0	0	0	0	0	0	0	0	0	0	0	0	0	0	0	0	0	0	0	0	0	0	0	0	0	0	0	0	0	0	0	0	0	0	0	0	0
UK	0	0	0	0	0	0	0	0	0	0	0	0	0	0	0	0	0	0.0505051	0	0	0	0	0	0	0	0	0	0	0	0	0	0	0	0	0	0	0	0	0	0	0	0	0	0	0	0	0	0	0
UK	0	0	0	0	0	0	0	0	0	0	0	0	0	0	0	0	0	0	0	0	0	0	0	0	0	0	0	0	0	0	0	0	0	0	0	0	0	0	0	0	0	0	0	0	0	0	0	0	0
UK	0	0	0	0	0	0	0	0	0	0	0	0	0	0	0	0	0	0	0	0	0	0	0	0	0	0	0	0	0	0	0	0	0	0	0	0	0	0	0	0	0	0	0	0	0	0	0	0	0
UK	0	0	0	0	0	0	0	0	0	0	0	0	0	0	0	0	0	0	0	0	0	0	0	0	0	0	0	0	0	0	0	0	0	0	0	0	0	0	0	0	0	0	0	0	0	0	0	0	0
UK	0	0	0	0	0	0	0	0	0	0	0	0	0	0	0	0	0	0	0	0	0	0	0	0	0	0	0	0	0	0	0	0	0	0	0	0	0	0	0	0	0	0	0	0	0	0	0	0	0
China	0	0	0	0	0	0	0	0	0	0	0	0	0	0	0	0	0	0	0	0	0	0	0	0	0	0	0	0	0	0	0	0	0	0	0	0	0	0	0	0	0	0	0	0	0	0	0	0	0
China	0	0	0	0	0	0	0	0	0	0	0	0	0	0	0	0	0	0	0	0	0	0	0	0	0	0	0	0	0	0	0	0	0	0	0	0	0	0	0	0	0	0	0	0	0	0	0	0.0239808	0
China	0	0	0	0	0	0	0	0	0	0	0	0	0	0	0	0	0	0	0	0	0	0	0	0	0	0	0	0	0	0	0	0	0	0	0	0	0	0	0	0	0	0	0	0	0	0	0	0	0
China	0	0	0	0	0	0	0	0	0	0	0	0	0	0	0	0	0	0	0	0	0	0	0	0	0	0	0	0	0	0	0	0	0	0	0	0	0	0	0	0	0	0	0	0	0	0	0	0	0
China	0	0	0	0	0	0	0	0	0	0	0	0	0	0	0	0	0	0	0	0	0	0	0	0	0	0	0	0	0	0	0	0	0	0	0	0	0	0	0	0	0	0	0	0	0	0	0	0	0
China	0	0	0	0	0	0	0	0	0	0	0	0	0	0	0	0	0	0	0	0	0	0	0	0	0	0	0	0	0	0	0	0	0	0	0	0	0	0	0	0	0	0	0	0	0	0	0	0	0
China	0	0	0	0	0	0	0	0	0	0	0	0	0	0	0	0	0	0	0	0	0	0	0	0	0	0	0	0	0	0	0	0	0	0	0	0	0	0	0	0	0	0	0	0	0	0	0	0	0
China	0	0	0	0	0	0	0	0	0	0	0	0	0	0	0	0	0	0	0	0	0	0	0	0	0	0	0	0	0	0	0	0	0	0	0	0	0	0	0	0	0	0	0	0	0	0	0	0	0
China	0	0	0	0	0	0	0	0	0	0	0	0	0	0	0	0	0	0	0	0	0	0	0	0	0	0	0	0	0	0	0	0	0	0	0	0	0	0	0	0	0	0	0	0	0	0	0	0	0
China	0	0	0	0	0	0	0	0	0	0	0	0	0	0	0	0	0	0	0	0	0	0	0	0	0	0	0	0	0	0	0	0	0	0	0	0	0	0	0	0	0	0	0	0	0	0	0	0	0
China	0	0	0	0	0	0	0	0	0	0	0	0	0	0	0	0	0	0	0	0	0	0	0	0	0	0	0	0	0	0	0	0	0	0	0	0	0	0	0	0	0	0	0	0	0	0	0	0	0
China	0	0	0	0	0	0	0	0	0	0	0	0	0	0	0	0	0	0	0	0	0	0	0	0	0	0	0	0	0	0	0	0	0	0	0	0	0	0	0	0	0	0	0	0	0	0	0	0	0
China	0	0	0	0	0	0	0	0	0	0	0	0	0	0	0	0	0	0	0	0	0	0	0	0	0	0	0	0	0	0	0	0	0	0	0	0	0	0	0	0	0	0	0	0	0	0	0	0	0
China	0	0	0	0	0	0	0	0	0	0	0	0	0	0	0	0	0	0	0	0	0	0	0	0	0	0	0	0	0	0	0	0	0	0	0	0	0	0	0	0	0	0	0	0	0	0	0	0	0
China	0	0	0	0	0	0	0	0	0	0	0	0	0	0	0	0	0	0	0	0	0	0	0	0	0	0	0	0	0	0	0	0	0	0	0	0	0	0	0	0	0	0	0	0	0	0	0	0	0
China	0	0	0	0	0	0	0	0	0	0	0	0	0	0	0	0	0	0	0	0	0	0	0	0	0	0	0	0	0	0	0	0	0	0	0	0	0	0	0	0	0	0	0	0	0	0	0	0	0
China	0	0	0	0	0	0	0	0	0	0	0	0	0	0	0	0	0	0	0	0	0	0	0	0	0	0	0	0	0	0	0	0	0	0	0	0	0	0	0	0	0	0	0	0	0	0	0	0	0
China	0	0	0	0	0	0	0	0	0	0	0	0	0	0	0	0	0	0	0	0	0	0	0	0	0	0	0	0	0	0	0	0	0	0	0	0	0	0	0	0	0	0	0	0	0	0	0	0	0
China	0	0	0	0	0	0	0	0	0	0	0	0	0	0	0	0	0	0	0	0	0	0	0	0	0	0	0	0	0	0	0	0	0	0	0	0	0	0	0	0	0	0	0	0	0	0	0	0	0
China	0	0	0	0	0	0	0	0	0	0	0	0	0	0	0	0	0	0	0	0	0	0	0	0	0	0	0	0	0	0	0	0	0	0	0	0	0	0	0	0	0	0	0	0	0	0	0	0	0
China	0	0	0	0	0	0	0	0	0	0	0	0	0	0	0	0	0	0	0	0	0	0	0	0	0	0	0	0	0	0	0	0	0	0	0	0	0	0	0	0	0	0	0	0	0	0	0	0	0
China	0	0	0	0	0	0	0	0	0	0	0	0	0	0	0	0	0	0	0	0	0	0	0	0	0	0	0	0	0	0	0	0	0	0	0	0	0	0	0	0	0	0	0	0	0	0	0	0	0
China	0	0	0	0	0	0	0	0	0	0	0	0	0	0	0	0	0	0	0	0	0	0	0	0	0	0	0	0	0	0	0	0	0	0	0	0	0	0	0	0	0	0	0	0	0	0	0	0	0
China	0	0	0	0	0	0	0	0	0	0	0	0	0	0	0	0	0	0	0	0	0	0	0	0	0	0	0	0	0	0	0	0	0	0	0	0	0	0	0	0	0	0	0	0	0	0	0	0	0
China	0	0	0	0	0	0	0	0	0	0	0	0	0	0	0	0	0	0	0	0	0	0	0	0	0	0	0	0	0	0	0	0	0	0	0	0	0	0	0	0	0	0	0	0	0	0	0	0	0
China	0	0	0	0	0	0	0	0	0	0	0	0	0	0	0	0	0	0	0	0	0	0	0	0	0	0	0	0	0	0	0	0	0	0	0	0	0	0	0	0	0	0	0	0	0	0	0	0	0
China	0	0	0	0	0	0	0	0	0	0	0	0	0	0	0	0	0	0	0	0	0	0	0	0	0	0	0	0	0	0	0	0	0	0	0	0	0	0	0	0	0	0	0	0	0	0	0	0	0
China	0	0	0	0	0	0	0	0	0	0	0	0	0	0	0	0	0	0	0	0	0	0	0	0	0	0	0	0	0	0	0	0	0	0	0	0	0	0	0	0	0	0	0	0	0	0	0	0	0
China	0	0	0	0	0	0	0	0	0	0	0	0	0	0	0	0	0	0	0	0	0	0	0	0	0	0	0	0	0	0	0	0	0	0	0	0	0	0	0	0	0	0	0	0	0	0	0	0	0
China	0	0	0	0	0	0	0	0	0	0	0	0	0	0	0	0	0	0	0	0	0	0	0	0	0	0	0	0	0	0	0	0	0	0	0	0	0	0	0	0	0	0	0	0	0	0	0	0	0
China	0	0	0	0	0	0	0	0	0	0	0	0	0	0	0	0	0	0	0	0	0	0	0	0	0	0	0	0	0	0	0	0	0	0	0	0	0	0	0	0	0	0	0	0	0	0	0	0	0
China	0	0	0	0	0	0	0	0	0	0	0	0	0	0	0	0	0	0	0	0	0	0	0	0	0	0	0	0	0	0	0	0	0	0	0	0	0	0	0	0	0	0	0	0	0	0	0	0	0
China	0	0	0	0	0	0	0	0	0	0	0	0	0	0	0	0	0	0	0	0	0	0	0	0	0	0	0	0	0	0	0	0	0	0	0	0	0	0	0	0	0	0	0	0	0	0	0	0	0
China	0	0	0	0	0	0	0	0	0	0	0	0	0	0	0	0	0	0	0	0	0	0	0	0	0	0	0	0	0	0	0	0	0	0	0	0	0	0	0	0	0	0	0	0	0	0	0	0	0
China	0	0	0	0	0	0	0	0	0	0	0	0	0	0	0	0	0	0	0	0	0	0	0	0	0	0	0	0	0	0	0	0	0	0	0	0	0	0	0	0	0	0	0	0	0	0	0	0	0
China	0	0	0	0	0	0	0	0	0	0	0	0	0	0	0	0	0	0	0	0	0	0	0	0	0	0	0	0	0	0	0	0	0	0	0	0	0	0	0	0	0	0	0	0	0	0	0	0	0
China	0	0	0	0	0	0	0	0	0	0	0	0	0	0	0	0	0	0	0	0	0	0	0	0	0	0	0	0	0	0	0	0	0	0	0	0	0	0	0	0	0	0	0	0	0	0	0	0	0
China	0	0	0	0	0	0	0	0	0	0	0	0	0	0	0	0	0	0	0	0	0	0	0	0	0	0	0	0	0	0	0	0	0	0	0	0	0	0	0	0	0	0	0	0	0	0	0	0	0
China	0	0	0	0	0	0	0	0	0	0	0	0	0	0	0	0	0	0	0	0	0	0	0	0	0	0	0	0	0	0	0	0	0	0	0	0	0	0	0	0	0	0	0	0	0	0	0	0	0
China	0	0	0	0	0	0	0	0	0	0	0	0	0	0	0	0	0	0	0	0	0	0	0	0	0	0	0	0	0	0	0	0	0	0	0	0	0	0	0	0	0	0	0	0	0	0	0	0	0
China	0	0	0	0	0	0	0	0	0	0	0	0	0	0	0	0	0	0	0	0	0	0	0	0	0	0	0	0	0	0	0	0	0	0	0	0	0	0	0	0	0	0	0	0	0	0	0	0	0
China	0	0	0	0	0	0	0	0	0	0	0	0	0	0	0	0	0	0	0	0	0	0	0	0	0	0	0	0	0	0	0	0	0	0	0	0	0	0	0	0	0	0	0	0	0	0	0	0	0
China	0	0	0	0	0	0	0	0	0	0	0	0	0	0	0	0	0	0	0	0	0	0	0	0	0	0	0	0	0	0	0	0	0	0	0	0	0	0	0	0	0	0	0	0	0	0	0	0	0
China	0	0	0	0	0	0	0	0	0	0	0	0	0	0	0	0	0	0	0	0	0	0	0	0	0	0	0	0	0	0	0	0	0	0	0	0	0	0	0	0	0	0	0	0	0	0	0	0	0
China	0	0	0	0	0	0	0	0	0	0	0	0	0	0	0	0	0	0	0	0	0	0	0	0	0	0	0	0	0	0	0	0	0	0	0	0	0	0	0	0	0	0	0	0	0	0	0	0	0
China	0	0	0	0	0	0	0	0	0	0	0	0	0	0	0	0	0	0	0	0	0	0	0	0	0	0	0	0	0	0	0	0	0	0	0	0	0	0	0	0	0	0	0	0	0	0	0	0	0
China	0	0	0	0	0	0	0	0	0	0	0	0	0	0	0	0	0	0	0	0	0	0	0	0	0	0	0	0	0	0	0	0	0	0	0	0	0	0	0	0	0	0	0	0	0	0	0	0	0
China	0	0	0	0	0	0	0	0	0	0	0	0	0	0	0	0	0	0	0	0	0	0	0	0	0	0	0	0	0	0	0	0	0	0	0	0	0	0	0	0	0	0	0	0	0	0	0	0	0
China	0	0	0	0	0	0	0	0	0	0	0	0	0	0	0	0	0	0	0	0	0	0	0	0	0	0	0	0	0	0	0	0	0	0	0	0	0	0	0	0	0	0	0	0	0	0	0	0	0
China	0	0	0	0	0	0	0	0	0	0	0	0	0	0	0	0	0	0	0	0	0	0	0	0	0	0	0	0	0	0	0	0	0	0	0	0	0	0	0	0	0	0	0	0	0	0	0	0	0
China	0	0	0	0	0	0	0	0	0	0	0	0	0	0	0	0	0	0	0	0	0	0	0	0	0	0	0	0	0	0	0	0	0	0	0	0	0	0	0	0	0	0	0	0	0	0	0	0	0
China	0	0	0	0	0	0	0	0	0	0	0	0	0	0	0	0	0	0	0	0	0	0	0	0	0	0	0	0	0	0	0	0	0	0	0	0	0	0	0	0	0	0	0	0	0	0	0	0	0
China	0	0	0	0	0	0	0	0	0	0	0	0	0	0	0	0	0	0	0	0	0	0	0	0	0	0	0	0	0	0	0	0	0	0	0	0	0	0	0	0	0	0	0	0	0	0	0	0	0
China	0	0	0	0	0	0	0	0	0	0	0	0	0	0	0	0	0	0	0	0	0	0	0	0	0	0	0	0	0	0	0	0	0	0	0	0	0	0	0	0	0	0	0	0	0	0	0	0	0
China	0	0	0	0	0	0	0	0	0	0	0	0	0	0	0	0	0	0	0	0	0	0	0	0	0	0	0	0	0	0	0	0	0	0	0	0	0	0	0	0	0	0	0	0	0	0	0	0	0
China	0	0	0	0	0	0	0	0	0	0	0	0	0	0	0	0	0	0	0	0	0	0	0	0	0	0	0	0	0	0	0	0	0	0	0	0	0	0	0	0	0	0	0	0	0	0	0	0	0
China	0	0	0	0	0	0	0	0	0	0	0	0	0	0	0	0	0	0	0	0	0	0	0	0	0	0	0	0	0	0	0	0	0	0	0	0	0	0	0	0	0	0	0	0	0	0	0	0	0
China	0	0	0	0	0	0	0	0	0	0	0	0	0	0	0	0	0	0	0	0	0	0	0	0	0	0	0	0	0	0	0	0	0	0	0	0	0	0	0	0	0	0	0	0	0	0	0	0	0
China	0	0	0	0	0	0	0	0	0	0	0	0	0	0	0	0	0	0	0	0	0	0	0	0	0	0	0	0	0	0	0	0	0	0	0	0	0	0	0	0	0	0	0	0	0	0	0	0	0
China	0	0	0	0	0	0	0	0	0	0	0	0	0	0	0	0	0	0	0	0	0	0	0	0	0	0	0	0	0	0	0	0	0	0	0	0	0	0	0	0	0	0	0	0	0	0	0	0	0
China	0	0	0	0	0	0	0	0	0	0	0	0	0	0	0	0	0	0	0	0	0	0	0	0	0	0	0	0	0	0	0	0	0	0	0	0	0	0	0	0	0	0	0	0	0	0	0	0	0
China	0	0	0	0	0	0	0	0	0	0	0	0	0	0	0	0	0	0	0	0	0	0	0	0	0	0	0	0	0	0	0	0	0	0	0	0	0	0	0	0	0	0	0	0	0	0	0	0	0
China	0	0	0	0	0	0	0	0	0	0	0	0	0	0	0	0	0	0	0	0	0	0	0	0	0	0	0	0	0	0	0	0	0	0	0	0	0	0	0	0	0	0	0	0	0	0	0	0	0
China	0	0	0	0	0	0	0	0	0	0	0	0	0	0	0	0	0	0	0	0	0	0	0	0	0	0	0	0	0	0	0	0	0	0	0	0	0	0	0	0	0	0	0	0	0	0	0	0	0
China	0	0	0	0	0	0	0	0	0	0	0	0	0	0	0	0	0	0	0	0	0	0	0	0	0	0	0	0	0	0	0	0	0	0	0	0	0	0	0	0	0	0	0	0	0	0	0	0	0
China	0	0	0	0	0	0	0	0	0	0	0	0	0	0	0	0	0	0	0	0	0	0	0	0	0	0	0	0	0	0	0	0	0	0	0	0	0	0	0	0	0	0	0	0	0	0	0	0	0
China	0	0	0	0	0	0	0	0	0	0	0	0	0	0	0	0	0	0	0	0	0	0	0	0	0	0	0	0	0	0	0	0	0	0	0	0	0	0	0	0	0	0	0	0	0	0	0	0	0
China	0	0	0	0	0	0	0	0	0	0	0	0	0	0	0	0	0	0	0	0	0	0	0	0	0	0	0	0	0	0	0	0	0	0	0	0	0	0	0	0	0	0	0	0	0	0	0	0	0
China	0	0	0	0	0	0	0	0	0	0	0	0	0	0	0	0	0	0	0	0	0	0	0	0	0	0	0	0	0	0	0	0	0	0	0	0	0	0	0	0	0	0	0	0	0	0	0	0	0
China	0	0	0	0	0	0	0	0	0	0	0	0	0	0	0	0	0	0	0	0	0	0	0	0	0	0	0	0	0	0	0	0	0	0	0	0	0	0	0	0	0	0	0	0	0	0	0	0	0
China	0	0	0	0	0	0	0	0	0	0	0	0	0	0	0	0	0	0	0	0	0	0	0	0	0	0	0	0	0	0	0	0	0	0	0	0	0	0	0	0	0	0	0	0	0	0	0	0	0
China	0	0	0	0	0	0	0	0	0	0	0	0	0	0	0	0	0	0	0	0	0	0	0	0	0	0	0	0	0	0	0	0	0	0	0	0	0	0	0	0	0	0	0	0	0	0	0	0	0
China	0	0	0	0	0	0	0	0	0	0	0	0	0	0	0	0	0	0	0	0	0	0	0	0	0	0	0	0	0	0	0	0	0	0	0	0	0	0	0	0	0	0	0	0	0	0	0	0	0
China	0	0	0	0	0	0	0	0	0	0	0	0	0	0	0	0	0	0	0	0	0	0	0	0	0	0	0	0	0	0	0	0	0	0	0	0	0	0	0	0	0	0	0	0	0	0	0	0	0
China	0	0	0	0	0	0	0	0	0	0	0	0	0	0	0	0	0	0	0	0	0	0	0	0	0	0	0	0	0	0	0	0	0	0	0	0	0	0	0	0	0	0	0	0	0	0	0	0	0
China	0	0	0	0	0	0	0	0	0	0	0	0	0	0	0	0	0	0	0	0	0	0	0	0	0	0	0	0	0	0	0	0	0	0	0	0	0	0	0	0	0	0	0	0	0	0	0	0	0
China	0	0	0	0	0	0	0	0	0	0	0	0	0	0	0	0	0	0	0	0	0	0	0	0	0	0	0	0	0	0	0	0	0	0	0	0	0	0	0	0	0	0	0	0	0	0	0	0	0
China	0	0	0	0	0	0	0	0	0	0	0	0	0	0	0	0	0	0	0	0	0	0	0	0	0	0	0	0	0	0	0	0	0	0	0	0	0	0	0	0	0	0	0	0	0	0	0	0	0
China	0	0	0	0	0	0	0	0	0	0	0	0	0	0	0	0	0	0	0	0	0	0	0	0	0	0	0	0	0	0	0	0	0	0	0	0	0	0	0	0	0	0	0	0	0	0	0	0	0
China	0	0	0	0	0	0	0	0	0	0	0	0	0	0	0	0	0	0	0	0	0	0	0	0	0	0	0	0	0	0	0	0	0	0	0	0	0	0	0	0	0	0	0	0	0	0	0	0	0
China	0	0	0	0	0	0	0	0	0	0	0	0	0	0	0	0	0	0	0	0	0	0	0	0	0	0	0	0	0	0	0	0	0	0	0	0	0	0	0	0	0	0	0	0	0	0	0	0	0
China	0	0	0	0	0	0	0	0	0	0	0	0	0	0	0	0	0	0	0	0	0	0	0	0	0	0	0	0	0	0	0	0	0	0	0	0	0	0	0	0	0	0	0	0	0	0	0	0	0
China	0	0	0	0	0	0	0	0	0	0	0	0	0	0	0	0	0	0	0	0	0	0	0	0	0	0	0	0	0	0	0	0	0	0	0	0	0	0	0	0	0	0	0	0	0	0	0	0	0
China	0	0	0	0	0	0	0	0	0	0	0	0	0	0	0	0	0	0	0	0	0	0	0	0	0	0	0	0	0	0	0	0	0	0	0	0	0	0	0	0	0	0	0	0	0	0	0	0	0
China	0	0	0	0	0	0	0	0	0	0	0	0	0	0	0	0	0	0	0	0	0	0	0	0	0	0	0	0	0	0	0	0	0	0	0	0	0	0	0	0	0	0	0	0	0	0	0	0	0
China	0	0	0	0	0	0	0	0	0	0	0	0	0	0	0	0	0	0	0	0	0	0	0	0	0	0	0	0	0	0	0	0	0	0	0	0	0	0	0	0	0	0	0	0	0	0	0	0	0
China	0	0	0	0	0	0	0	0	0	0	0	0	0	0	0	0	0	0	0	0	0	0	0	0	0	0	0	0	0	0	0	0	0	0	0	0	0	0	0	0	0	0	0	0	0	0	0	0	0
China	0	0	0	0	0	0	0	0	0	0	0	0	0	0	0	0	0	0	0	0	0	0	0	0	0	0	0	0	0	0	0	0	0	0	0	0	0	0	0	0	0	0	0	0	0	0	0	0	0
China	0	0	0	0	0	0	0	0	0	0	0	0	0	0	0	0	0	0	0	0	0	0	0	0	0	0	0	0	0	0	0	0	0	0	0	0	0	0	0	0	0	0	0	0	0	0	0	0	0
China	0	0	0	0	0	0	0	0	0	0	0	0	0	0	0	0	0	0	0	0	0	0	0	0	0	0	0	0	0	0	0	0	0	0	0	0	0	0	0	0	0	0	0	0	0	0	0	0	0
China	0	0	0	0	0	0	0	0	0	0	0	0	0	0	0	0	0	0	0	0	0	0	0	0	0	0	0	0	0	0	0	0	0	0	0	0	0	0	0	0	0	0	0	0	0	0	0	0	0
China	0	0	0	0	0	0	0	0	0	0	0	0	0	0	0	0	0	0	0	0	0	0	0	0	0	0	0	0	0	0	0	0	0	0	0	0	0	0	0	0	0	0	0	0	0	0	0	0	0
China	0	0	0	0	0	0	0	0	0	0	0	0	0	0	0	0	0	0	0	0	0	0	0	0	0	0	0	0	0	0	0	0	0	0	0	0	0	0	0	0	0	0	0	0	0	0	0	0	0
China	0	0	0	0	0	0	0	0	0	0	0	0	0	0	0	0	0	0	0	0	0	0	0	0	0	0	0	0	0	0	0	0	0	0	0	0	0	0	0	0	0	0	0	0	0	0	0	0	0
China	0	0	0	0	0	0	0	0	0	0	0	0	0	0	0	0	0	0	0	0	0	0	0	0	0	0	0	0	0	0	0	0	0	0	0	0	0	0	0	0	0	0	0	0	0	0	0	0	0
China	0	0	0	0	0	0	0	0	0	0	0	0	0	0	0	0	0	0	0	0	0	0	0	0	0	0	0	0	0	0	0	0	0	0	0	0	0	0	0	0	0	0	0	0	0	0	0	0	0
China	0	0	0	0	0	0	0	0	0	0	0	0	0	0	0	0	0	0	0	0	0	0	0	0	0	0	0	0	0	0	0	0	0	0	0	0	0	0	0	0	0	0	0	0	0	0	0	0	0
China	0	0	0	0	0	0	0	0	0	0	0	0	0	0	0	0	0	0	0	0	0	0	0	0	0	0	0	0	0	0	0	0	0	0	0	0	0	0	0	0	0	0	0	0	0	0	0	0	0
China	0	0	0	0	0	0	0	0	0	0	0	0	0	0	0	0	0	0	0	0	0	0	0	0	0	0	0	0	0	0	0	0	0	0	0	0	0	0	0	0	0	0	0	0	0	0	0	0	0
China	0	0	0	0	0	0	0	0	0	0	0	0	0	0	0	0	0	0	0	0	0	0	0	0	0	0	0	0	0	0	0	0	0	0	0	0	0	0	0	0	0	0	0	0	0	0	0	0	0
China	0	0	0	0	0	0	0	0	0	0	0	0	0	0	0	0	0	0	0	0	0	0	0	0	0	0	0	0	0	0	0	0	0	0	0	0	0	0	0	0	0	0	0	0	0	0	0	0	0
China	0	0	0	0	0	0	0	0	0	0	0	0	0	0	0	0	0	0	0	0	0	0	0	0	0	0	0	0	0	0	0	0	0	0	0	0	0	0	0	0	0	0	0	0	0	0	0	0	0
China	0	0	0	0	0	0	0	0	0	0	0	0	0	0	0	0	0	0	0	0	0	0	0	0	0	0	0	0	0	0	0	0	0	0	0	0	0	0	0	0	0	0	0	0	0	0	0	0	0
China	0	0	0	0	0	0	0	0	0	0	0	0	0	0	0	0	0	0	0	0	0	0	0	0	0	0	0	0	0	0	0	0	0	0	0	0	0	0	0	0	0	0	0	0	0	0	0	0	0
China	0	0	0	0	0	0	0	0	0	0	0	0	0	0	0	0	0	0	0	0	0	0	0	0	0	0	0	0	0	0	0	0	0	0	0	0	0	0	0	0	0	0	0	0	0	0	0	0	0
China	0	0	0	0	0	0	0	0	0	0	0	0	0	0	0	0	0	0	0	0	0	0	0	0	0	0	0	0	0	0	0	0	0	0	0	0	0	0	0	0	0	0	0	0	0	0	0	0	0
China	0	0	0	0	0	0	0	0	0	0	0	0	0	0	0	0	0	0	0	0	0	0	0	0	0	0	0	0	0	0	0	0	0	0	0	0	0	0	0	0	0	0	0	0	0	0	0	0	0
China	0	0	0	0	0	0	0	0	0	0	0	0	0	0	0	0	0	0	0	0	0	0	0	0	0	0	0	0	0	0	0	0	0	0	0	0	0	0	0	0	0	0	0	0	0	0	0	0	0
China	0	0	0	0	0	0	0	0	0	0	0	0	0	0	0	0	0	0	0	0	0	0	0	0	0	0	0	0	0	0	0	0	0	0	0	0	0	0	0	0	0	0	0	0	0	0	0	0	0
China	0	0	0	0	0	0	0	0	0	0	0	0	0	0	0	0	0	0	0	0	0	0	0	0	0	0	0	0	0	0	0	0	0	0	0	0	0	0	0	0	0	0	0	0	0	0	0	0	0
China	0	0	0	0	0	0	0	0	0	0	0	0	0	0	0	0	0	0	0	0	0	0	0	0	0	0	0	0	0	0	0	0	0	0	0	0	0	0	0	0	0	0	0	0	0	0	0	0	0
China	0	0	0	0	0	0	0	0	0	0	0	0	0	0	0	0	0	0	0	0	0	0	0	0	0	0	0	0	0	0	0	0	0	0	0	0	0	0	0	0	0	0	0	0	0	0	0	0	0
China	0	0	0	0	0	0	0	0	0	0	0	0	0	0	0	0	0	0	0	0	0	0	0	0	0	0	0	0	0	0	0	0	0	0	0	0	0	0	0	0	0	0	0	0	0	0	0	0	0
China	0	0	0	0	0	0	0	0	0	0	0	0	0	0	0	0	0	0	0	0	0	0	0	0	0	0	0	0	0	0	0	0	0	0	0	0	0	0	0	0	0	0	0	0	0	0	0	0	0
China	0	0	0	0	0	0	0	0	0	0	0	0	0	0	0	0	0	0	0	0	0	0	0	0	0	0	0	0	0	0	0	0	0	0	0	0	0	0	0	0	0	0	0	0	0	0	0	0	0
China	0	0	0	0	0	0	0	0	0	0	0	0	0	0	0	0	0	0	0	0	0	0	0	0	0	0	0	0	0	0	0	0	0	0	0	0	0	0	0	0	0	0	0	0	0	0	0	0	0
China	0	0	0	0	0	0	0	0	0	0	0	0	0	0	0	0	0	0	0	0	0	0	0	0	0	0	0	0	0	0	0	0	0	0	0	0	0	0	0	0	0	0	0	0	0	0	0	0	0
China	0	0	0	0	0	0	0	0	0	0	0	0	0	0	0	0	0	0	0	0	0	0	0	0	0	0	0	0	0	0	0	0	0	0	0	0	0	0	0	0	0	0	0	0	0	0	0	0	0
China	0	0	0	0	0	0	0	0	0	0	0	0	0	0	0	0	0	0	0	0	0	0	0	0	0	0	0	0	0	0	0	0	0	0	0	0	0	0	0	0	0	0	0	0	0	0	0	0	0
China	0	0	0.00551876	0	0	0	0	0	0	0	0	0	0	0	0	0	0.00331126	0.00800221	0	0	0	0	0	0	0	0	0	0	0	0	0	0	0	0	0	0	0	0	0	0	0	0	0	0	0	0	0	0	0.00551876
China	0	0	0	0	0	0	0	0	0	0	0	0	0	0	0	0	0	0	0	0	0	0	0	0	0	0	0	0	0	0	0	0	0	0	0	0	0	0	0	0	0	0	0	0	0	0	0	0	0
China	0	0	0	0	0	0	0	0	0	0	0	0	0	0	0	0	0	0	0	0	0	0	0	0	0	0	0	0	0	0	0	0	0	0	0	0	0	0	0	0	0	0	0	0	0	0	0	0	0
China	0	0	0	0	0	0	0	0	0	0	0	0	0	0	0	0	0	0	0	0	0	0	0	0	0	0	0	0	0	0	0	0	0	0	0	0	0	0	0	0	0	0	0	0	0	0	0	0	0
China	0	0	0	0	0	0	0	0	0	0	0	0	0	0	0	0	0	0	0	0	0	0	0	0	0	0	0	0	0	0	0	0	0	0	0	0	0	0	0	0	0	0	0	0	0	0	0	0	0
China	0	0	0	0	0	0	0	0	0	0	0	0	0	0	0	0	0	0	0	0	0	0	0	0	0	0	0	0	0	0	0	0	0	0	0	0	0	0	0	0	0	0	0	0	0	0	0	0	0
China	0	0	0	0	0	0	0	0	0	0	0	0	0	0	0	0	0	0	0	0	0	0	0	0	0	0	0	0	0	0	0	0	0	0	0	0	0	0	0	0	0	0	0	0	0	0	0	0	0
China	0	0	0	0	0	0	0	0	0	0	0	0	0	0	0	0	0	0	0	0	0	0	0	0	0	0	0	0	0	0	0	0	0	0	0	0	0	0	0	0	0	0	0	0	0	0	0	0	0
China	0	0	0	0	0	0	0	0	0	0	0	0	0	0	0	0	0	0	0	0	0	0	0	0	0	0	0	0	0	0	0	0	0	0	0	0	0	0	0	0	0	0	0	0	0	0	0	0	0
China	0	0	0	0	0	0	0	0	0	0	0	0	0	0	0	0	0	0	0	0	0	0	0	0	0	0	0	0	0	0	0	0	0	0	0	0	0	0	0	0	0	0	0	0	0	0	0	0	0
China	0	0	0	0	0	0	0	0	0	0	0	0	0	0	0	0	0	0	0	0	0	0	0	0	0	0	0	0	0	0	0	0	0	0	0	0	0	0	0	0	0	0	0	0	0	0	0	0	0
China	0	0	0	0	0	0	0	0	0	0	0	0	0	0	0	0	0	0	0	0	0	0	0	0	0	0	0	0	0	0	0	0	0	0	0	0	0	0	0	0	0	0	0	0	0	0	0	0	0
China	0	0	0	0	0	0	0	0	0	0	0	0	0	0	0	0	0	0	0	0	0	0	0	0	0	0	0	0	0	0	0	0	0	0	0	0	0	0	0	0	0	0	0	0	0	0	0	0	0
China	0	0	0	0	0	0	0	0	0	0	0	0	0	0	0	0	0	0	0	0	0	0	0	0	0	0	0	0	0	0	0	0	0	0	0	0	0	0	0	0	0	0	0	0	0	0	0	0	0
China	0	0	0	0	0	0	0	0	0	0	0	0	0	0	0	0	0	0	0	0	0	0	0	0	0	0	0	0	0	0	0	0	0	0	0	0	0	0	0	0	0	0	0	0	0	0	0	0	0
China	0	0	0	0	0	0	0	0	0	0	0	0	0	0	0	0	0	0	0	0	0	0	0	0	0	0	0	0	0	0	0	0	0	0	0	0	0	0	0	0	0	0	0	0	0	0	0	0	0
China	0	0	0	0	0	0	0	0	0	0	0	0	0	0	0	0	0	0	0	0	0	0	0	0	0	0	0	0	0	0	0	0	0	0	0	0	0	0	0	0	0	0	0	0	0	0	0	0	0
China	0	0	0	0	0	0	0	0	0	0	0	0	0	0	0	0	0	0	0	0	0	0	0	0	0	0	0	0	0	0	0	0	0	0	0	0	0	0	0	0	0	0	0	0	0	0	0	0	0
China	0	0	0	0	0	0	0	0	0	0	0	0	0	0	0	0	0	0	0	0	0	0	0	0	0	0	0	0	0	0	0	0	0	0	0	0	0	0	0	0	0	0	0	0	0	0	0	0	0
China	0	0	0	0	0	0	0	0	0	0	0	0	0	0	0	0	0	0	0	0	0	0	0	0	0	0	0	0	0	0	0	0	0	0	0	0	0	0	0	0	0	0	0	0	0	0	0	0	0
China	0	0	0	0	0	0	0	0	0	0	0	0	0	0	0	0	0	0	0	0	0	0	0	0	0	0	0	0	0	0	0	0	0	0	0	0	0	0	0	0	0	0	0	0	0	0	0	0	0
China	0	0	0	0	0	0	0	0	0	0	0	0	0	0	0	0	0	0	0	0	0	0	0	0	0	0	0	0	0	0	0	0	0	0	0	0	0	0	0	0	0	0	0	0	0	0	0	0	0
China	0	0	0	0	0	0	0	0	0	0	0	0	0	0	0	0	0	0	0	0	0	0	0	0	0	0	0	0	0	0	0	0	0	0	0	0	0	0	0	0	0	0	0	0	0	0	0	0	0
China	0	0	0	0	0	0	0	0	0	0	0	0	0	0	0	0	0	0	0	0	0	0	0	0	0	0	0	0	0	0	0	0	0	0	0	0	0	0	0	0	0	0	0	0	0	0	0	0	0
China	0	0	0	0	0	0	0	0	0	0	0	0	0	0	0	0	0	0	0	0	0	0	0	0	0	0	0	0	0	0	0	0	0	0	0	0	0	0	0	0	0	0	0	0	0	0	0	0	0
China	0	0	0	0	0	0	0	0	0	0	0	0	0	0	0	0	0	0	0	0	0	0	0	0	0	0	0	0	0	0	0	0	0	0	0	0	0	0	0	0	0	0	0	0	0	0	0	0	0
China	0	0	0	0	0	0	0	0	0	0	0	0	0	0	0	0	0	0	0	0	0	0	0	0	0	0	0	0	0	0	0	0	0	0	0	0	0	0	0	0	0	0	0	0	0	0	0	0	0
China	0	0	0	0	0	0	0	0	0	0	0	0	0	0	0	0	0	0	0	0	0	0	0	0	0	0	0	0	0	0	0	0	0	0	0	0	0	0	0	0	0	0	0	0	0	0	0	0	0
China	0	0	0	0	0	0	0	0	0	0	0	0	0	0	0	0	0	0	0	0	0	0	0	0	0	0	0	0	0	0	0	0	0	0	0	0	0	0	0	0	0	0	0	0	0	0	0	0	0
China	0	0	0	0	0	0	0	0	0	0	0	0	0	0	0	0	0	0	0	0	0	0	0	0	0	0	0	0	0	0	0	0	0	0	0	0	0	0	0	0	0	0	0	0	0	0	0	0	0
China	0	0	0	0	0	0	0	0	0	0	0	0	0	0	0	0	0	0	0	0	0	0	0	0	0	0	0	0	0	0	0	0	0	0	0	0	0	0	0	0	0	0	0	0	0	0	0	0	0
China	0	0	0	0	0	0	0	0	0	0	0	0	0	0	0	0	0	0	0	0	0	0	0	0	0	0	0	0	0	0	0	0	0	0	0	0	0	0	0	0	0	0	0	0	0	0	0	0	0
China	0	0	0	0	0	0	0	0	0	0	0	0	0	0	0	0	0	0	0	0	0	0	0	0	0	0	0	0	0	0	0	0	0	0	0	0	0	0	0	0	0	0	0	0	0	0	0	0	0
China	0	0	0	0	0	0	0	0	0	0	0	0	0	0	0	0	0	0	0	0	0	0	0	0	0	0	0	0	0	0	0	0	0	0	0	0	0	0	0	0	0	0	0	0	0	0	0	0	0
China	0	0	0	0	0	0	0	0	0	0	0	0	0	0	0	0	0	0	0	0	0	0	0	0	0	0	0	0	0	0	0	0	0	0	0	0	0	0	0	0	0	0	0	0	0	0	0	0	0
China	0	0	0	0	0	0	0	0	0	0	0	0	0	0	0	0	0	0	0	0	0	0	0	0	0	0	0	0	0	0	0	0	0	0	0	0	0	0	0	0	0	0	0	0	0	0	0	0	0
China	0	0	0	0	0	0	0	0	0	0	0	0	0	0	0	0	0	0	0	0	0	0	0	0	0	0	0	0	0	0	0	0	0	0	0	0	0	0	0	0	0	0	0	0	0	0	0	0	0
China	0	0	0	0	0	0	0	0	0	0	0	0	0	0	0	0	0	0	0	0	0	0	0	0	0	0	0	0	0	0	0	0	0	0	0	0	0	0	0	0	0	0	0	0	0	0	0	0	0
China	0	0	0	0	0	0	0	0	0	0	0	0	0	0	0	0	0	0	0	0	0	0	0	0	0	0	0	0	0	0	0	0	0	0	0	0	0	0	0	0	0	0	0	0	0	0	0	0	0
China	0	0	0	0	0	0	0	0	0	0	0	0	0	0	0	0	0	0	0	0	0	0	0	0	0	0	0	0	0	0	0	0	0	0	0	0	0	0	0	0	0	0	0	0	0	0	0	0	0
China	0	0	0	0	0	0	0	0	0	0	0	0	0	0	0	0	0	0	0	0	0	0	0	0	0	0	0	0	0	0	0	0	0	0	0	0	0	0	0	0	0	0	0	0	0	0	0	0	0
China	0	0	0	0	0	0	0	0	0	0	0	0	0	0	0	0	0	0	0	0	0	0	0	0	0	0	0	0	0	0	0	0	0	0	0	0	0	0	0	0	0	0	0	0	0	0	0	0	0
China	0	0	0	0	0	0	0	0	0	0	0	0	0	0	0	0	0	0	0	0	0	0	0	0	0	0	0	0	0	0	0	0	0	0	0	0	0	0	0	0	0	0	0	0	0	0	0	0	0
China	0	0	0	0	0	0	0	0	0	0	0	0	0	0	0	0	0	0	0	0	0	0	0	0	0	0	0	0	0	0	0	0	0	0	0	0	0	0	0	0	0	0	0	0	0	0	0	0	0
China	0	0	0	0	0	0	0	0	0	0	0	0	0	0	0	0	0	0	0	0	0	0	0	0	0	0	0	0	0	0	0	0	0	0	0	0	0	0	0	0	0	0	0	0	0	0	0	0	0
China	0	0	0	0	0	0	0	0	0	0	0	0	0	0	0	0	0	0	0	0	0	0	0	0	0	0	0	0	0	0	0	0	0	0	0	0	0	0	0	0	0	0	0	0	0	0	0	0	0
China	0	0	0	0	0	0	0	0	0	0	0	0	0	0	0	0	0	0	0	0	0	0	0	0	0	0	0	0	0	0	0	0	0	0	0	0	0	0	0	0	0	0	0	0	0	0	0	0	0
China	0	0	0	0	0	0	0	0	0	0	0	0	0	0	0	0	0	0	0	0	0	0	0	0	0	0	0	0	0	0	0	0	0	0	0	0	0	0	0	0	0	0	0	0	0	0	0	0	0
China	0	0	0	0	0	0	0	0	0	0	0	0	0	0	0	0	0	0	0	0	0	0	0	0	0	0	0	0	0	0	0	0	0	0	0	0	0	0	0	0	0	0	0	0	0	0	0	0	0
China	0	0	0	0	0	0	0	0	0	0	0	0	0	0	0	0	0	0	0	0	0	0	0	0	0	0	0	0	0	0	0	0	0	0	0	0	0	0	0	0	0	0	0	0	0	0	0	0	0
China	0	0	0	0	0	0	0	0	0	0	0	0	0	0	0	0	0	0	0	0	0	0	0	0	0	0	0	0	0	0	0	0	0	0	0	0	0	0	0	0	0	0	0	0	0	0	0	0	0
China	0	0	0	0	0	0	0	0	0	0	0	0	0	0	0	0	0	0	0	0	0	0	0	0	0	0	0	0	0	0	0	0	0	0	0	0	0	0	0	0	0	0	0	0	0	0	0	0	0
China	0	0	0	0	0	0	0	0	0	0	0	0	0	0	0	0	0	0	0	0	0	0	0	0	0	0	0	0	0	0	0	0	0	0	0	0	0	0	0	0	0	0	0	0	0	0	0	0	0
China	0	0	0	0	0	0	0	0	0	0	0	0	0	0	0	0	0	0	0	0	0	0	0	0	0	0	0	0	0	0	0	0	0	0	0	0	0	0	0	0	0	0	0	0	0	0	0	0	0
China	0	0	0	0	0	0	0	0	0	0	0	0	0	0	0	0	0	0	0	0	0	0	0	0	0	0	0	0	0	0	0	0	0	0	0	0	0	0	0	0	0	0	0	0	0	0	0	0	0
China	0	0	0	0	0	0	0	0	0	0	0	0	0	0	0	0	0	0	0	0	0	0	0	0	0	0	0	0	0	0	0	0	0	0	0	0	0	0	0	0	0	0	0	0	0	0	0	0	0
Tanzania	0	0	0	0	0	0	0	0	0	0	0	0	0	0	0	0	0	0	0	0	0	0	0	0	0	0	0	0	0	0	0	0	0	0	0	0	0	0	0	0	0	0	0	0	0	0	0	0	0
Tanzania	0	0	0	0	0	0	0	0	0	0	0	0	0	0	0	0	0	0	0	0	0	0	0	0	0	0	0	0	0	0	0	0	0	0	0	0	0	0	0	0	0	0	0	0	0	0	0	0	0
Tanzania	0	0	0	0	0	0	0	0	0	0	0	0	0	0	0	0	0	0	0	0	0	0	0	0	0	0	0	0	0	0	0	0	0	0	0	0	0	0	0	0	0	0	0	0	0	0	0	0	0
Tanzania	0	0	0	0	0	0	0	0	0	0	0	0	0	0	0	0	0	0	0	0	0	0	0	0	0	0	0	0	0	0	0	0	0	0	0	0	0	0	0	0	0	0	0	0	0	0	0	0	0
Tanzania	0	0	0	0	0	0	0	0	0	0	0	0	0	0	0	0	0	0	0	0	0	0	0	0	0	0	0	0	0	0	0	0	0	0	0	0	0	0	0	0	0	0	0	0	0	0	0	0	0
Tanzania	0	0	0	0	0	0	0	0	0	0	0	0	0	0	0	0	0	0	0	0	0	0	0	0	0	0	0	0	0	0	0	0	0	0	0	0	0	0	0	0	0	0	0	0	0	0	0	0	0
Tanzania	0	0	0	0	0	0	0	0	0	0	0	0	0	0	0	0	0	0	0	0	0	0	0	0	0	0	0	0	0	0	0	0	0	0	0	0	0	0	0	0	0	0	0	0	0	0	0	0	0
Tanzania	0	0	0	0	0	0	0	0	0	0	0	0	0	0	0	0	0	0	0	0	0	0	0	0	0	0	0	0	0	0	0	0	0	0	0	0	0	0	0	0	0	0	0	0	0	0	0	0	0
Tanzania	0	0	0	0	0	0	0	0	0	0	0	0	0	0	0	0	0	0	0	0	0	0	0	0	0	0	0	0	0	0	0	0	0	0	0	0	0	0	0	0	0	0	0	0	0	0	0	0	0
Tanzania	0	0	0	0	0	0	0	0	0	0	0	0	0	0	0	0	0	0	0	0	0	0	0	0	0	0	0	0	0	0	0	0	0	0	0	0	0	0	0	0	0	0	0	0	0	0	0	0	0
Tanzania	0	0	0	0	0	0	0	0	0	0	0	0	0	0	0	0	0	0	0	0	0	0	0	0	0	0	0	0	0	0	0	0	0	0	0	0	0	0	0	0	0	0	0	0	0	0	0	0	0
Tanzania	0	0	0	0	0	0	0	0	0	0	0	0	0	0	0	0	0	0	0	0	0	0	0	0	0	0	0	0	0	0	0	0	0	0	0	0	0	0	0	0	0	0	0	0	0	0	0	0	0
Tanzania	0	0	0	0	0	0	0	0	0	0	0	0	0	0	0	0	0	0	0	0	0	0	0	0	0	0	0	0	0	0	0	0	0	0	0	0	0	0	0	0	0	0	0	0	0	0	0	0	0
Tanzania	0	0	0	0	0	0	0	0	0	0	0	0	0	0	0	0	0	0	0	0	0	0	0	0	0	0	0	0	0	0	0	0	0	0	0	0	0	0	0	0	0	0	0	0	0	0	0	0	0
Tanzania	0	0	0	0	0	0	0	0	0	0	0	0	0	0	0	0	0	0	0	0	0	0	0	0	0	0	0	0	0	0	0	0	0	0	0	0	0	0	0	0	0	0	0	0	0	0	0	0	0
Tanzania	0	0	0	0	0	0	0	0	0	0	0	0	0	0	0	0	0	0	0	0	0	0	0	0	0	0	0	0	0	0	0	0	0	0	0	0	0	0	0	0	0	0	0	0	0	0	0	0	0
Tanzania	0	0	0	0	0	0	0	0	0	0	0	0	0	0	0	0	0	0	0	0	0	0	0	0	0	0	0	0	0	0	0	0	0	0	0	0	0	0	0	0	0	0	0	0	0	0	0	0	0
Tanzania	0	0	0	0	0	0	0	0	0	0	0	0	0	0	0	0	0	0	0	0	0	0	0	0	0	0	0	0	0	0	0	0	0	0	0	0	0	0	0	0	0	0	0	0	0	0	0	0	0
Tanzania	0	0	0	0	0	0	0	0	0	0	0	0	0	0	0	0	0	0	0	0	0	0	0	0	0	0	0	0	0	0	0	0	0	0	0	0	0	0	0	0	0	0	0	0	0	0	0	0	0
Tanzania	0	0	0	0	0	0	0	0	0	0	0	0	0	0	0	0	0	0	0	0	0	0	0	0	0	0	0	0	0	0	0	0	0	0	0	0	0	0	0	0	0	0	0	0	0	0	0	0	0
Tanzania	0	0	0	0	0	0	0	0	0	0	0	0	0	0	0	0	0	0	0	0	0	0	0	0	0	0	0	0	0	0	0	0	0	0	0	0	0	0	0	0	0	0	0	0	0	0	0	0	0
Tanzania	0	0	0	0	0	0	0	0	0	0	0	0	0	0	0	0	0	0	0	0	0	0	0	0	0	0	0	0	0	0	0	0	0	0	0	0	0	0	0	0	0	0	0	0	0	0	0	0	0
Tanzania	0	0	0	0	0	0	0	0	0	0	0	0	0	0	0	0	0	0	0	0	0	0	0	0	0	0	0	0	0	0	0	0	0	0	0	0	0	0	0	0	0	0	0	0	0	0	0	0	0
Tanzania	0	0	0	0	0	0	0	0	0	0	0	0	0	0	0	0	0	0	0	0	0	0	0	0	0	0	0	0	0	0	0	0	0	0	0	0	0	0	0	0	0	0	0	0	0	0	0	0	0
Tanzania	0	0	0	0	0	0	0	0	0	0	0	0	0	0	0	0	0	0	0	0	0	0	0	0	0	0	0	0	0	0	0	0	0	0	0	0	0	0	0	0	0	0	0	0	0	0	0	0	0
Tanzania	0	0	0	0	0	0	0	0	0	0	0	0	0	0	0	0	0	0	0	0	0	0	0	0	0	0	0	0	0	0	0	0	0	0	0	0	0	0	0	0	0	0	0	0	0	0	0	0	0
Tanzania	0	0	0	0	0	0	0	0	0	0	0	0	0	0	0	0	0	0	0	0	0	0	0	0	0	0	0	0	0	0	0	0	0	0	0	0	0	0	0	0	0	0	0	0	0	0	0	0	0
Tanzania	0	0	0	0	0	0	0	0	0	0	0	0	0	0	0	0	0	0	0	0	0	0	0	0	0	0	0	0	0	0	0	0	0	0	0	0	0	0	0	0	0	0	0	0	0	0	0	0	0
Tanzania	0	0	0	0	0	0	0	0	0	0	0	0	0	0	0	0	0	0	0	0	0	0	0	0	0	0	0	0	0	0	0	0	0	0	0	0	0	0	0	0	0	0	0	0	0	0	0	0	0
Tanzania	0	0	0	0	0	0	0	0	0	0	0	0	0	0	0	0	0	0	0	0	0	0	0	0	0	0	0	0	0	0	0	0	0	0	0	0	0	0	0	0	0	0	0	0	0	0	0	0	0
Tanzania	0	0	0	0	0	0	0	0	0	0	0	0	0	0	0	0	0	0	0	0	0	0	0	0	0	0	0	0	0	0	0	0	0	0	0	0	0	0	0	0	0	0	0	0	0	0	0	0	0
Tanzania	0	0	0	0	0	0	0	0	0	0	0	0	0	0	0	0	0	0	0	0	0	0	0	0	0	0	0	0	0	0	0	0	0	0	0	0	0	0	0	0	0	0	0	0	0	0	0	0	0
Tanzania	0	0	0	0	0	0	0	0	0	0	0	0	0	0	0	0	0	0	0	0	0	0	0	0	0	0	0	0	0	0	0	0	0	0	0	0	0	0	0.0314815	0	0	0	0	0	0	0	0	0	0
Tanzania	0	0	0	0	0	0	0	0	0	0	0	0	0	0	0	0	0	0	0	0	0	0	0	0	0	0	0	0	0	0	0	0	0	0	0	0	0	0	0	0	0	0	0	0	0	0	0	0	0
Tanzania	0	0	0	0	0	0	0	0	0	0	0	0	0	0	0	0	0	0	0	0	0	0	0	0	0	0	0	0	0	0	0	0	0	0	0	0	0	0	0	0	0	0	0	0	0	0	0	0	0
Tanzania	0	0	0	0	0	0	0	0	0	0	0	0	0	0	0	0	0	0	0	0	0	0	0	0	0	0	0	0	0	0	0	0	0	0	0	0	0	0	0	0	0	0	0	0	0	0	0	0	0
Tanzania	0	0	0	0	0	0	0	0	0	0	0	0	0	0	0	0	0	0	0	0	0	0	0	0	0	0	0	0	0	0	0	0	0	0	0	0	0	0	0	0	0	0	0	0	0	0	0	0	0
Tanzania	0	0	0	0	0	0	0	0	0	0	0	0	0	0	0	0	0	0	0	0	0	0	0	0	0	0	0	0	0	0	0	0	0	0	0	0	0	0	0	0	0	0	0	0	0	0	0	0	0
Tanzania	0	0	0	0	0	0	0	0	0	0	0	0	0	0	0	0	0	0	0	0	0	0	0	0	0	0	0	0	0	0	0	0	0	0	0	0	0	0	0	0	0	0	0	0	0	0	0	0	0
Tanzania	0	0	0	0	0	0	0	0	0	0	0	0	0	0	0	0	0	0	0	0	0	0	0	0	0	0	0	0	0	0	0	0	0	0	0	0	0	0	0	0	0	0	0	0	0	0	0	0	0
Tanzania	0	0	0	0	0	0	0	0	0	0	0	0	0	0	0	0	0	0	0	0	0	0	0	0	0	0	0	0	0	0	0	0	0	0	0	0	0	0	0	0	0	0	0	0	0	0	0	0	0
Tanzania	0	0	0	0	0	0	0	0	0	0	0	0	0	0	0	0	0	0	0	0	0	0	0	0	0	0	0	0	0	0	0	0	0	0	0	0	0	0	0	0	0	0	0	0	0	0	0	0	0
Tanzania	0	0	0	0	0	0	0	0	0	0	0	0	0	0	0	0	0	0	0	0	0	0	0	0	0	0	0	0	0	0	0	0	0	0	0	0	0	0	0	0	0	0	0	0	0	0	0	0	0
Tanzania	0	0	0	0	0	0	0	0	0	0	0	0	0	0	0	0	0	0	0	0	0	0	0	0	0	0	0	0	0	0	0	0	0	0	0	0	0	0	0	0	0	0	0	0	0	0	0	0	0
Tanzania	0	0	0	0	0	0	0	0	0	0	0	0	0	0	0	0	0	0	0	0	0	0	0	0	0	0	0	0	0	0	0	0	0	0	0	0	0	0	0	0	0	0	0	0	0	0	0	0	0
Tanzania	0	0	0	0	0	0	0	0	0	0	0	0	0	0	0	0	0	0	0	0	0.111111	0	0	0	0	0	0	0	0	0	0	0	0	0	0	0	0	0	0	0	0	0	0	0	0	0	0	0	0
Tanzania	0	0	0	0	0	0	0	0	0	0	0	0	0	0	0	0	0	0	0	0	0	0	0	0	0	0	0	0	0	0.163934	0	0	0	0	0	0	0	0	0	0	0	0	0	0	0	0	0	0	0
Tanzania	0	0	0	0	0	0	0	0	0	0	0	0	0	0	0	0	0	0	0	0	0	0	0	0	0	0	0	0	0	0	0	0	0	0	0	0	0	0	0	0	0	0	0	0	0	0	0	0	0
Tanzania	0	0	0	0	0	0	0	0	0	0	0	0	0	0	0	0	0	0	0	0	0	0	0	0	0	0	0	0	0	0	0	0	0	0	0	0	0	0	0	0	0	0	0	0	0	0	0	0	0
Tanzania	0	0	0	0	0	0	0	0	0	0	0	0	0	0	0	0	0	0	0	0	0	0	0	0	0	0	0	0	0	0	0	0	0	0	0	0	0	0	0	0	0	0	0	0	0	0	0	0	0
Tanzania	0	0	0	0	0	0	0	0	0	0	0	0	0	0	0	0	0	0	0	0	0	0	0	0	0	0	0	0	0	0	0	0	0	0	0	0	0	0	0	0	0	0	0	0	0	0	0	0	0
Tanzania	0	0	0	0	0	0	0	0	0	0	0	0	0	0	0	0	0	0	0	0	0	0	0	0	0	0	0	0	0	0	0	0	0	0	0	0	0	0	0	0	0	0	0	0	0	0	0	0	0
Tanzania	0	0	0	0	0	0	0	0	0	0	0	0	0	0	0	0	0	0	0	0	0	0	0	0	0	0	0	0	0	0	0	0	0	0	0	0	0	0	0	0	0	0	0	0	0	0	0	0	0
Tanzania	0	0	0	0	0	0	0	0	0	0	0	0	0	0	0	0	0	0	0	0	0	0	0	0	0	0	0	0	0	0	0	0	0	0	0	0	0	0	0	0	0	0	0	0	0	0	0	0	0
Tanzania	0	0	0	0	0	0	0	0	0	0	0	0	0	0	0	0	0	0	0	0	0	0	0	0	0	0	0	0	0	0	0	0	0	0	0	0	0	0	0	0	0	0	0	0	0	0	0	0	0
Tanzania	0	0	0	0	0	0	0	0	0	0	0	0	0	0	0	0	0	0	0	0	0	0	0	0	0	0	0	0	0	0	0	0	0	0	0	0	0	0	0	0	0	0	0	0	0	0	0	0	0
Tanzania	0	0	0	0	0	0	0	0	0	0	0	0	0	0	0	0	0	0	0	0	0	0	0	0	0	0	0	0	0	0	0	0	0	0	0	0	0	0	0	0	0	0	0	0	0	0	0	0	0
Tanzania	0	0	0	0	0	0	0	0	0	0	0	0	0	0	0	0	0	0	0	0	0	0	0	0	0	0	0	0	0	0	0	0	0	0	0	0	0	0	0	0	0	0	0	0	0	0	0	0	0
Tanzania	0	0	0	0	0	0	0	0	0	0	0	0	0	0	0	0	0	0	0	0	0	0	0	0	0	0	0	0	0	0	0	0	0	0	0	0	0	0	0	0	0	0	0	0	0	0	0	0	0
Tanzania	0	0	0	0	0	0	0	0	0	0	0	0	0	0	0	0	0	0	0	0	0.181818	0	0	0	0	0	0	0	0	0.272727	0	0	0	0	0	0	0	0	0	0	0	0	0	0	0	0	0	0	0
Tanzania	0	0	0	0	0	0	0	0	0	0	0	0	0	0	0	0	0	0	0	0	0	0	0	0	0	0	0	0	0	0	0	0	0	0	0	0	0	0	0	0	0	0	0	0	0	0	0	0	0
Tanzania	0	0	0	0	0	0	0	0	0	0	0	0	0	0	0	0	0	0	0	0	0	0	0	0	0	0	0	0	0	0	0	0	0	0	0	0	0	0	0	0	0	0	0	0	0	0	0	0	0
Tanzania	0	0	0	0	0	0	0	0	0	0	0	0	0	0	0	0	0	0	0	0	0	0	0	0	0	0	0	0	0	0	0	0	0	0	0	0	0	0	0	0	0	0	0	0	0	0	0	0	0
Tanzania	0	0	0	0	0	0	0	0	0	0	0	0	0	0	0	0	0	0	0	0	0	0	0	0	0	0	0	0	0	0	0	0	0	0	0	0	0	0	0	0	0	0	0	0	0	0	0	0	0
Tanzania	0	0	0	0	0	0	0	0	0	0	0	0	0	0	0	0	0	0	0	0	0	0	0	0	0	0	0	0	0	0	0	0	0	0	0	0	0	0	0	0	0	0	0	0	0	0	0	0	0
Tanzania	0	0	0	0	0	0	0	0	0	0	0	0	0	0	0	0	0	0	0	0	0	0	0	0	0	0	0	0	0	0	0	0	0	0	0	0	0	0	0	0	0	0	0	0	0	0	0	0	0
Tanzania	0	0	0	0	0	0	0	0	0	0	0	0	0	0	0	0	0	0	0	0	0	0	0	0	0	0	0	0	0	0	0	0	0	0	0	0	0	0	0	0	0	0	0	0	0	0	0	0	0
China	0	0	0	0	0	0	0	0	0	0	0	0	0	0	0	0	0	0	0	0	0	0	0	0	0	0	0	0	0	0	0	0	0	0	0	0	0	0	0	0	0	0	0	0	0	0	0	0	0
China	0	0	0	0	0	0	0	0	0	0	0	0	0	0	0	0	0	0	0	0	0	0	0	0	0	0	0	0	0	0	0	0	0	0	0	0	0	0	0	0	0	0	0	0	0	0	0	0	0
China	0	0	0	0	0	0	0	0	0	0	0	0	0	0	0	0	0	0	0	0	0	0	0	0	0	0	0	0	0	0	0	0	0	0	0	0	0	0	0	0	0	0	0	0	0	0	0	0	0
China	0	0	0	0	0	0	0	0	0	0	0	0	0	0	0	0	0	0.0159902	0	0	0	0	0	0	0	0	0	0	0	0	0	0	0	0	0	0	0	0	0	0	0	0	0	0	0	0	0	0	0
China	0	0	0	0	0	0	0	0	0	0	0	0	0	0	0	0	0	0	0	0	0	0	0	0	0	0	0	0	0	0	0	0	0	0	0	0	0	0	0	0	0	0	0	0	0	0	0	0	0
China	0	0	0	0	0	0	0	0	0	0	0	0	0	0	0	0	0	0	0	0	0	0	0	0	0	0	0	0	0	0	0	0	0	0	0	0	0	0	0	0	0	0	0	0	0	0	0	0	0
China	0	0	0	0	0	0	0	0	0	0	0	0	0	0	0	0	0	0	0	0	0	0	0	0	0	0	0	0	0	0	0	0	0	0	0	0	0	0	0	0	0	0	0	0	0	0	0	0	0
China	0	0	0	0	0	0	0	0	0	0	0	0	0	0	0	0	0	0	0	0	0	0	0	0	0	0	0	0	0	0	0	0	0	0	0	0	0	0	0	0	0	0	0	0	0	0	0	0	0
China	0	0	0	0	0	0	0	0	0	0	0	0	0	0	0	0	0	0	0	0	0	0	0	0	0	0	0	0	0	0	0	0	0	0	0	0	0	0	0	0	0	0	0	0	0	0	0	0	0
China	0	0	0	0	0	0	0	0	0	0	0	0	0	0	0	0	0	0	0	0	0	0	0	0	0	0	0	0	0	0	0	0	0	0	0	0	0	0	0	0	0	0	0	0	0	0	0	0	0
China	0	0	0	0	0	0	0	0	0	0	0	0	0	0	0	0	0	0	0	0	0	0	0	0	0	0	0	0	0	0	0	0	0	0	0	0	0	0	0	0	0	0	0	0	0	0	0	0	0
China	0	0	0	0	0	0	0	0	0	0	0	0	0	0	0	0	0	0	0	0	0	0	0	0	0	0	0	0	0	0	0	0	0	0	0	0	0	0	0	0	0	0	0	0	0	0	0	0	0
China	0	0	0	0	0	0	0	0	0	0	0	0	0	0	0	0	0	0	0	0	0	0	0	0	0	0	0	0	0	0	0	0	0	0	0	0	0	0	0	0	0	0	0	0	0	0	0	0	0
China	0	0	0	0	0	0	0	0	0	0	0	0	0	0	0	0	0	0	0	0	0	0	0	0	0	0	0	0	0	0	0	0	0	0	0	0	0	0	0	0	0	0	0	0	0	0	0	0	0
China	0	0	0	0	0	0	0	0	0	0	0	0	0	0	0	0	0	0	0	0	0	0	0	0	0	0	0	0	0	0	0	0	0	0	0	0	0	0	0	0	0	0	0	0	0	0	0	0	0
China	0	0	0	0	0	0	0	0	0	0	0	0	0	0	0	0	0	0	0	0	0	0	0	0	0	0	0	0	0	0	0	0	0	0	0	0	0	0	0	0	0	0	0	0	0	0	0	0	0
China	0	0	0	0	0	0	0	0	0	0	0	0	0	0	0	0	0	0	0	0	0	0	0	0	0	0	0	0	0	0	0	0	0	0	0	0	0	0	0	0	0	0	0	0	0	0	0	0	0
China	0	0	0	0	0	0	0	0	0	0	0	0	0	0	0	0	0	0	0	0	0	0	0	0	0	0	0	0	0	0	0	0	0	0	0	0	0	0	0	0	0	0	0	0	0	0	0	0	0
China	0	0	0	0	0	0	0	0	0	0	0	0	0	0	0	0	0	0	0	0	0	0	0	0	0	0	0	0	0	0	0	0	0	0	0	0	0	0	0	0	0	0	0	0	0	0	0	0	0
China	0	0	0	0	0	0	0	0	0	0	0	0	0	0	0	0	0	0	0	0	0	0	0	0	0	0	0	0	0	0	0	0	0	0	0	0	0	0	0	0	0	0	0	0	0	0	0	0	0
China	0	0	0	0	0	0	0	0	0	0	0	0	0	0	0	0	0	0	0	0	0	0	0	0	0	0	0	0	0	0	0	0	0	0	0	0	0	0	0	0	0	0	0	0	0	0	0	0	0
China	0	0	0	0	0	0	0	0	0	0	0	0	0	0	0	0	0	0	0	0	0	0	0	0	0	0	0	0	0	0	0	0	0	0	0	0	0	0	0	0	0	0	0	0	0	0	0	0	0
China	0	0	0	0	0	0	0	0	0	0	0	0	0	0	0	0	0	0	0	0	0	0	0	0	0	0	0	0	0	0	0	0	0	0	0	0	0	0	0	0	0	0	0	0	0	0	0	0	0
China	0	0	0	0	0	0	0	0	0	0	0	0	0	0	0	0	0	0	0	0	0	0	0	0	0	0	0	0	0	0	0	0	0	0	0	0	0	0	0	0	0	0	0	0	0	0	0	0	0
China	0	0	0	0	0	0	0	0	0	0	0	0	0	0	0	0	0	0	0	0	0	0	0	0	0	0	0	0	0	0	0	0	0	0	0	0	0	0	0	0	0	0	0	0	0	0	0	0	0
China	0	0	0	0	0	0	0	0	0	0	0	0	0	0	0	0	0	0	0	0	0	0	0	0	0	0	0	0	0	0	0	0	0	0	0	0	0	0	0	0	0	0	0	0	0	0	0	0	0
China	0	0	0	0	0	0	0	0	0	0	0	0	0	0	0	0	0	0	0	0	0	0	0	0	0	0	0	0	0	0	0	0	0	0	0	0	0	0	0	0	0	0	0	0	0	0	0	0	0
China	0	0	0	0	0	0	0	0	0	0	0	0	0	0	0	0	0	0	0	0	0	0	0	0	0	0	0	0	0	0	0	0	0	0	0	0	0	0	0	0	0	0	0	0	0	0	0	0	0
China	0	0	0	0	0	0	0	0	0	0	0	0	0	0	0	0	0	0	0	0	0	0	0	0	0	0	0	0	0	0	0	0	0	0	0	0	0	0	0	0	0	0	0	0	0	0	0	0	0
China	0	0	0	0	0	0	0	0	0	0	0	0	0	0	0	0	0	0	0	0	0	0	0	0	0	0	0	0	0	0	0	0	0	0	0	0	0	0	0	0	0	0	0	0	0	0	0	0	0
China	0	0	0	0	0	0	0	0	0	0	0	0	0	0	0	0	0	0	0	0	0	0	0	0	0	0	0	0	0	0	0	0	0	0	0	0	0	0	0	0	0	0	0	0	0	0	0	0	0
China	0	0	0	0	0	0	0	0	0	0	0	0	0	0	0	0	0	0	0	0	0	0	0	0	0	0	0	0	0	0	0	0	0	0	0	0	0	0	0	0	0	0	0	0	0	0	0	0	0
China	0	0	0	0	0	0	0	0	0	0	0	0	0	0	0	0	0	0	0	0	0	0	0	0	0	0	0	0	0	0	0	0	0	0	0	0	0	0	0	0	0	0	0	0	0	0	0	0	0
China	0	0	0	0	0	0	0	0	0	0	0	0	0	0	0	0	0	0	0	0	0	0	0	0	0	0	0	0	0	0	0	0	0	0	0	0	0	0	0	0	0	0	0	0	0	0	0	0	0
China	0	0	0	0	0	0	0	0	0	0	0	0	0	0	0	0	0	0	0	0	0	0	0	0	0	0	0	0	0	0	0	0	0	0	0	0	0	0	0	0	0	0	0	0	0	0	0	0	0
China	0	0	0.00262861	0.00250344	0	0	0	0	0.0022531	0.00287896	0	0	0.00212793	0	0.0022531	0	0.00175241	0	0	0	0	0.00200275	0	0	0	0	0.00237827	0	0	0.00337965	0.00275379	0.00250344	0	0	0.00200275	0	0	0	0	0	0	0	0.0022531	0	0	0	0	0	0
China	0	0	0	0	0	0	0	0	0	0	0	0	0	0	0	0	0	0	0	0	0	0	0	0	0	0	0	0	0	0	0	0	0	0	0	0	0	0	0	0	0	0	0	0	0	0	0	0	0
China	0	0	0	0	0	0	0	0	0	0	0	0	0	0	0	0	0	0	0	0	0	0	0	0	0	0	0	0	0	0	0	0	0	0	0	0	0	0	0	0	0	0	0	0	0	0	0	0	0
China	0	0	0	0	0	0	0	0	0	0	0	0	0	0	0	0	0	0	0	0	0	0	0	0	0	0	0	0	0	0	0	0	0	0	0	0	0	0	0	0	0	0	0	0	0	0	0	0	0
China	0	0	0	0	0	0	0	0	0	0	0	0	0	0	0	0	0	0	0	0	0	0	0	0	0	0	0	0	0	0	0	0	0	0	0	0	0	0	0	0	0	0	0	0	0	0	0	0	0
China	0	0	0	0	0	0	0	0	0	0	0	0	0	0	0	0	0	0	0	0	0	0	0	0	0	0	0	0	0	0	0	0	0	0	0	0	0	0	0	0	0	0	0	0	0	0	0	0	0
China	0	0	0	0	0	0	0	0	0	0	0	0	0	0	0	0	0	0	0	0	0	0	0	0	0	0	0	0	0	0	0	0	0	0	0	0	0	0	0	0	0	0	0	0	0	0	0	0	0
China	0	0	0	0	0	0	0	0	0	0	0	0	0	0	0	0	0	0	0	0	0	0	0	0	0	0	0	0	0	0	0	0	0	0	0	0	0	0	0	0	0	0	0	0	0	0	0	0	0
China	0	0	0	0	0	0	0	0	0	0	0	0	0	0	0	0	0	0	0	0	0	0	0	0	0	0	0	0	0	0	0	0	0	0	0	0	0	0	0	0	0	0	0	0	0	0	0	0	0
China	0	0	0	0	0	0	0	0	0	0	0	0	0	0	0	0	0	0	0	0	0	0	0	0	0	0	0	0	0	0	0	0	0	0	0	0	0	0	0	0	0	0	0	0	0	0	0	0	0
China	0	0	0	0	0	0	0	0	0	0	0	0	0	0	0	0	0	0	0	0	0	0	0	0	0	0	0	0	0	0	0	0	0	0	0	0	0	0	0	0	0	0	0	0	0	0	0	0	0
China	0	0	0	0	0	0	0	0	0	0	0	0	0	0	0	0	0	0	0	0	0	0	0	0	0	0	0	0	0	0	0	0	0	0	0	0	0	0	0	0	0	0	0	0	0	0	0	0	0
China	0	0	0	0	0	0	0	0	0	0	0	0	0	0	0	0	0	0	0	0	0	0	0	0	0	0	0	0	0	0	0	0	0	0	0	0	0	0	0	0	0	0	0	0	0	0	0	0	0
China	0	0	0	0	0	0	0	0	0	0	0	0	0	0	0	0	0	0	0	0	0	0	0	0	0	0	0	0	0	0	0	0	0	0	0	0	0	0	0	0	0	0	0	0	0	0	0	0	0
China	0	0	0	0	0	0	0	0	0	0	0	0	0	0	0	0	0	0	0	0	0	0	0	0	0	0	0	0	0	0	0	0	0	0	0	0	0	0	0	0	0	0	0	0	0	0	0	0	0
China	0	0	0	0	0	0	0	0	0	0	0	0	0	0	0	0	0	0	0	0	0	0	0	0	0	0	0	0	0	0	0	0	0	0	0	0	0	0	0	0	0	0	0	0	0	0	0	0	0
China	0	0	0	0	0	0	0	0	0	0	0	0	0	0	0	0	0	0	0	0	0	0	0	0	0	0	0	0	0	0	0	0	0	0	0	0	0	0	0	0	0	0	0	0	0	0	0	0	0
China	0	0	0	0	0	0	0	0	0	0	0	0	0	0	0	0	0	0	0	0	0	0	0	0	0	0	0	0	0	0	0	0	0	0	0	0	0	0	0	0	0	0	0	0	0	0	0	0	0
China	0	0	0	0	0	0	0	0	0	0	0	0	0	0	0	0	0	0	0	0	0	0	0	0	0	0	0	0	0	0	0	0	0	0	0	0	0	0	0	0	0	0	0	0	0	0	0	0	0
China	0	0	0	0	0	0	0	0	0	0	0	0	0	0	0	0	0	0	0	0	0	0	0	0	0	0	0	0	0	0	0	0	0	0	0	0	0	0	0	0	0	0	0	0	0	0	0	0	0
China	0	0	0	0	0	0	0	0	0	0	0	0	0	0	0	0	0	0	0	0	0	0	0	0	0	0	0	0	0	0	0	0	0	0	0	0	0	0	0	0	0	0	0	0	0	0	0	0	0
China	0	0	0	0	0	0	0	0	0	0	0	0	0	0	0	0	0	0	0	0	0	0	0	0	0	0	0	0	0	0	0	0	0	0	0	0	0	0	0	0	0	0	0	0	0	0	0	0	0
China	0	0	0	0	0	0	0	0	0	0	0	0	0	0	0	0	0	0	0	0	0	0	0	0	0	0	0	0	0	0	0	0	0	0	0	0	0	0	0	0	0	0	0	0	0	0	0	0	0
China	0	0	0	0	0	0	0	0	0	0	0	0	0	0	0	0	0	0	0	0	0	0	0	0	0	0	0	0	0	0	0	0	0	0	0	0	0	0	0	0	0	0	0	0	0	0	0	0	0
China	0	0	0	0	0	0	0	0	0	0	0	0	0	0	0	0	0	0	0	0	0	0	0	0	0	0	0	0	0	0	0	0	0	0	0	0	0	0	0	0	0	0	0	0	0	0	0	0	0
China	0	0	0	0	0	0	0	0	0	0	0	0	0	0	0	0	0	0	0	0	0	0	0	0	0	0	0	0	0	0	0	0	0	0	0	0	0	0	0	0	0	0	0	0	0	0	0	0	0
China	0	0	0	0	0	0	0	0	0	0	0	0	0	0	0	0	0	0	0	0	0	0	0	0	0	0	0	0	0	0	0	0	0	0	0	0	0	0	0	0	0	0	0	0	0	0	0	0	0
China	0	0	0	0	0	0	0	0	0	0	0	0	0	0	0	0	0	0	0	0	0	0	0	0	0	0	0	0	0	0	0	0	0	0	0	0	0	0	0	0	0	0	0	0	0	0	0	0	0
China	0	0	0	0	0	0	0	0	0	0	0	0	0	0	0	0	0	0	0	0	0	0	0	0	0	0	0	0	0	0	0	0	0	0	0	0	0	0	0	0	0	0	0	0	0	0	0	0	0
China	0	0	0	0	0	0	0	0	0	0	0	0	0	0	0	0	0	0	0	0	0	0	0	0	0	0	0	0	0	0	0	0	0	0	0	0	0	0	0	0	0	0	0	0	0	0	0	0	0
China	0	0	0	0	0	0	0	0	0	0	0	0	0	0	0	0	0	0	0	0	0	0	0	0	0	0	0	0	0	0	0	0	0	0	0	0	0	0	0	0	0	0	0	0	0	0	0	0	0
China	0	0	0	0	0	0	0	0	0	0	0	0	0	0	0	0	0	0	0	0	0	0	0	0	0	0	0	0	0	0	0	0	0	0	0	0	0	0	0	0	0	0	0	0	0	0	0	0	0
China	0	0	0	0	0	0	0	0	0	0	0	0	0	0	0	0	0	0	0	0	0	0	0	0	0	0	0	0	0	0	0	0	0	0	0	0	0	0	0	0	0	0	0	0	0	0	0	0	0
China	0	0	0	0	0	0	0	0	0	0	0	0	0	0	0	0	0	0	0	0	0	0	0	0	0	0	0	0	0	0	0	0	0	0	0	0	0	0	0	0	0	0	0	0	0	0	0	0	0
China	0	0	0	0	0	0	0	0	0	0	0	0	0	0	0	0	0	0	0	0	0	0	0	0	0	0	0	0	0	0	0	0	0	0	0	0	0	0	0	0	0	0	0	0	0	0	0	0	0
China	0	0	0	0	0	0	0	0	0	0	0	0	0	0	0	0	0	0	0	0	0	0	0	0	0	0	0	0	0	0	0	0	0	0	0	0	0	0	0	0	0	0	0	0	0	0	0	0	0
China	0	0	0	0	0	0	0	0	0	0	0	0	0	0	0	0	0	0	0	0	0	0	0	0	0	0	0	0	0	0	0	0	0	0	0	0	0	0	0	0	0	0	0	0	0	0	0	0	0
China	0	0	0	0	0	0	0	0	0	0	0	0	0	0	0	0	0	0	0	0	0	0	0	0	0	0	0	0	0	0	0	0	0	0	0	0	0	0	0	0	0	0	0	0	0	0	0	0	0
China	0	0	0	0	0	0	0	0	0	0	0	0	0	0	0	0	0	0	0	0	0	0	0	0	0	0	0	0	0	0	0	0	0	0	0	0	0	0	0	0	0	0	0	0	0	0	0	0	0
China	0	0	0	0	0	0	0	0	0	0	0	0	0	0	0	0	0	0	0	0	0	0	0	0	0	0	0	0	0	0	0	0	0	0	0	0	0	0	0	0	0	0	0	0	0	0	0	0	0
China	0	0	0	0	0	0	0	0	0	0	0	0	0	0	0	0	0	0	0	0	0	0	0	0	0	0	0	0	0	0	0	0	0	0	0	0	0	0	0	0	0	0	0	0	0	0	0	0	0
China	0	0	0	0	0	0	0	0	0	0	0	0	0	0	0	0	0	0	0	0	0	0	0	0	0	0	0	0	0	0	0	0	0	0	0	0	0	0	0	0	0	0	0	0	0	0	0	0	0
China	0	0	0	0	0	0	0	0	0	0	0	0	0	0	0	0	0	0	0	0	0	0	0	0	0	0	0	0	0	0	0	0	0	0	0	0	0	0	0	0	0	0	0	0	0	0	0	0	0
China	0	0	0	0	0	0	0	0	0	0	0	0	0	0	0	0	0	0	0	0	0	0	0	0	0	0	0	0	0	0	0	0	0	0	0	0	0	0	0	0	0	0	0	0	0	0	0	0	0
China	0	0	0	0	0	0	0	0	0	0	0	0	0	0	0	0	0	0	0	0	0	0	0	0	0	0	0	0	0	0	0	0	0	0	0	0	0	0	0	0	0	0	0	0	0	0	0	0	0
China	0	0	0	0	0	0	0	0	0	0	0	0	0	0	0	0	0	0	0	0	0	0	0	0	0	0	0	0	0	0	0	0	0	0	0	0	0	0	0	0	0	0	0	0	0	0	0	0	0
China	0	0	0	0	0	0	0	0	0	0	0	0	0	0	0	0	0	0	0	0	0	0	0	0	0	0	0	0	0	0	0	0	0	0	0	0	0	0	0	0	0	0	0	0	0	0	0	0	0
China	0	0	0	0	0	0	0	0	0	0	0	0	0	0	0	0	0	0	0	0	0	0	0	0	0	0	0	0	0	0	0	0	0	0	0	0	0	0	0	0	0	0	0	0	0	0	0	0	0
China	0	0	0	0	0	0	0	0	0	0	0	0	0	0	0	0	0	0	0	0	0	0	0	0	0	0	0	0	0	0	0	0	0	0	0	0	0	0	0	0	0	0	0	0	0	0	0	0	0
China	0	0	0	0	0	0	0	0	0	0	0	0	0	0	0	0	0	0	0	0	0	0	0	0	0	0	0	0	0	0	0	0	0	0	0	0	0	0	0	0	0	0	0	0	0	0	0	0	0
China	0	0	0	0	0	0	0	0	0	0	0	0	0	0	0	0	0	0	0	0	0	0	0	0	0	0	0	0	0	0	0	0	0	0	0	0	0	0	0	0	0	0	0	0	0	0	0	0	0
China	0	0	0	0	0	0	0	0	0	0	0	0	0	0	0	0	0	0	0	0	0	0	0	0	0	0	0	0	0	0	0	0	0	0	0	0	0	0	0	0	0	0	0	0	0	0	0	0	0
China	0	0	0	0	0	0	0	0	0	0	0	0	0	0	0	0	0	0	0	0	0	0	0	0	0	0	0	0	0	0	0	0	0	0	0	0	0	0	0	0	0	0	0	0	0	0	0	0	0
China	0	0	0	0	0	0	0	0	0	0	0	0	0	0	0	0	0	0	0	0	0	0	0	0	0	0	0	0	0	0	0	0	0	0	0	0	0	0	0	0	0	0	0	0	0	0	0	0	0
China	0	0	0	0	0	0	0	0	0	0	0	0	0	0	0	0	0	0	0	0	0	0	0	0	0	0	0	0	0	0	0	0	0	0	0	0	0	0	0	0	0	0	0	0	0	0	0	0	0
China	0	0	0	0	0	0	0	0	0	0	0	0	0	0	0	0	0	0	0	0	0	0	0	0	0	0	0	0	0	0	0	0	0	0	0	0	0	0	0	0	0	0	0	0	0	0	0	0	0
China	0	0	0	0	0	0	0	0	0	0	0	0	0	0	0	0	0	0	0	0	0	0	0	0	0	0	0	0	0	0	0	0	0	0	0	0	0	0	0	0	0	0	0	0	0	0	0	0	0
China	0	0	0	0	0	0	0	0	0	0	0	0	0	0	0	0	0	0	0	0	0	0	0	0	0	0	0	0	0	0	0	0	0	0	0	0	0	0	0	0	0	0	0	0	0	0	0	0	0
China	0	0	0	0	0	0	0	0	0	0	0	0	0	0	0	0	0	0	0	0	0	0	0	0	0	0	0	0	0	0	0	0	0	0	0	0	0	0	0	0	0	0	0	0	0	0	0	0	0
China	0	0	0	0	0	0	0	0	0	0	0	0	0	0	0	0	0	0	0	0	0	0	0	0	0	0	0	0	0	0	0	0	0	0	0	0	0	0	0	0	0	0	0	0	0	0	0	0	0
China	0	0	0	0	0	0	0	0	0	0	0	0	0	0	0	0	0	0	0	0	0	0	0	0	0	0	0	0	0	0	0	0	0	0	0	0	0	0	0	0	0	0	0	0	0	0	0	0	0
China	0	0	0	0	0	0	0	0	0	0	0	0	0	0	0	0	0	0	0	0	0	0	0	0	0	0	0	0	0	0	0	0	0	0	0	0	0	0	0	0	0	0	0	0	0	0	0	0	0
China	0	0	0	0	0	0	0	0	0	0	0	0	0	0	0	0	0	0	0	0	0	0	0	0	0	0	0	0	0	0	0	0	0	0	0	0	0	0	0	0	0	0	0	0	0	0	0	0	0
China	0	0	0	0	0	0	0	0	0	0	0	0	0	0	0	0	0	0	0	0	0	0	0	0	0	0	0	0	0	0	0	0	0	0	0	0	0	0	0	0	0	0	0	0	0	0	0	0	0
China	0	0	0	0	0	0	0	0	0	0	0	0	0	0	0	0	0	0	0	0	0	0	0	0	0	0	0	0	0	0	0	0	0	0	0	0	0	0	0	0	0	0	0	0	0	0	0	0	0
China	0	0	0	0	0	0	0	0	0	0	0	0	0	0	0	0	0	0	0	0	0	0	0	0	0	0	0	0	0	0	0	0	0	0	0	0	0	0	0	0	0	0	0	0	0	0	0	0	0
China	0	0	0	0	0	0	0	0	0	0	0	0	0	0	0	0	0	0	0	0	0	0	0	0	0	0	0	0	0	0	0	0	0	0	0	0	0	0	0	0	0	0	0	0	0	0	0	0	0
China	0	0	0	0	0	0	0	0	0	0	0	0	0	0	0	0	0	0	0	0	0	0	0	0	0	0	0	0	0	0	0	0	0	0	0	0	0	0	0	0	0	0	0	0	0	0	0	0	0
China	0	0	0	0	0	0	0	0	0	0	0	0	0	0	0	0	0	0	0	0	0	0	0	0	0	0	0	0	0	0	0	0	0	0	0	0	0	0	0	0	0	0	0	0	0	0	0	0	0
China	0	0	0	0	0	0	0	0	0	0	0	0	0	0	0	0	0	0	0	0	0	0	0	0	0	0	0	0	0	0	0	0	0	0	0	0	0	0	0	0	0	0	0	0	0	0	0	0	0
[truncated: 471 more rows]
[truncated: 1,230 more columns]

## Sheet: Fig.2b
Continent	IMG|UGV-GENOME-0271153	Xie_HL_2016_CS_37269.scaffold26358_3_10067	Feng_Q_2015_NC_ERR688517.NODE_116_97804	Xie_HL_2016_CS_37316.scaffold86172_1_74164	Xie_HL_2016_CS_35999.scaffold102461_1_112905	Feng_Q_2015_NC_ERR688618.NODE_5_518151	IMG|UGV-GENOME-0263128
[truncated: 1,904 more rows]

[truncated: 12 more sheets: Fig.2c, Fig.2d, Fig.3a, Fig.3b, Fig.3d, Fig.4ab, Supplementary Fig. 1, Supplementary Fig. 2c, Supplementary Fig. 2d, Supplementary Fig. 3, Supplementary Fig. 5, Supplementary Fig. 6ab]
